# Supplementary material for: lamaGOET: an interface for quantum crystallography
Source: J Appl Crystallogr. 2021 Apr 16;54(Pt 3):987–95. doi: 10.1107/S1600576721002545 (PMC8202027; doi:10.1107/S1600576721002545)
Supplement: Supplementary file 4 [file j-54-00987-sup4.zip]

Archive with 14 entries (14 files):
- Gly-L-Thr_Gaussian-HAR.cif
- Gly-L-Thr_Gaussian-HAR.fcf
- Gly-L-Thr_Gaussian-HAR_checkcif.pdf
- Gly-L-Thr_Gaussian-HAR-XCW_lambda2_8_checkcif.pdf
- Gly-L-Thr_Gaussian-HAR-XCW_lambda2_8.cif
- Gly-L-Thr_Gaussian-HAR-XCW_lambda2_8.fcf
- Gly-L-Thr_HAR-ELMO_checkcif.pdf
- Gly-L-Thr_HAR-ELMO.cif
- Gly-L-Thr_HAR-ELMO.fcf
- Gly-L-Thr_HAR-ELMO-XCW_lambda3_checkcif.pdf
- Gly-L-Thr_HAR-ELMO-XCW_lambda3.fcf
- nh3_checkcif.pdf
- nh3_HAR.cif
- nh3_HAR.fco
