# Supplementary material for: lamaGOET: an interface for quantum crystallography
Source: J Appl Crystallogr. 2021 Apr 16;54(Pt 3):987–95. doi: 10.1107/S1600576721002545 (PMC8202027; doi:10.1107/S1600576721002545)
Supplement: Supplementary file 4 [file j-54-00987-sup4.zip › Gly-L-Thr_Gaussian-HAR.cif]

#\#CIF_1.1
 
#  CIF produced by WinGX routine CIF_UPDATE
#  Created on 2020-06-30 at 14:36:00
#  Using CIFtbx version 3.0.4  1 Sep 2006
 
#  Dictionary name : cif_core.dic
#  Dictionary vers : 2.4.3
#  Request file    : c:\wingx\files\archive.reqdat
 
#------------------ SECTION 1. GLOBAL INFORMATION ---------------------------#
 
data_global
 
#------------------ AUDIT DETAILS -------------------------------------------#
 
_audit_creation_date            2020-06-30
_audit_creation_method          'WinGX routine CIF_UPDATE'
_audit_conform_dict_name        cif_core.dic
_audit_conform_dict_version     2.4
_audit_conform_dict_location    ftp://ftp.iucr.org/pub/cif_core.dic
 
#==============================================================================
#
# SUBMISSION DETAILS
# Name and address of author for correspondence

_publ_contact_author
;
  Lorraine A. Malaspina
  University of Bremen
  Institute for Inorganic Chemistry and Crystallography
  Leobener Str. NW2
  28359 Bremen
  Germany
;
_publ_contact_author_email 'lorraine.malaspina@gmail.com'
_publ_contact_author_fax '0049-421-218-65667'
_publ_contact_author_phone '0049-421-218-65667'

#==============================================================================
#
# TITLE AND AUTHOR LIST

_publ_requested_journal 'Journal of Applied Crystallography'
_publ_section_title
;
lamaGOET: GUI interface for HAR using Tonto and other softwares
;

loop_
_publ_author_name
_publ_author_address

'Malaspina, Lorraine Andrade'
;
University of Bremen
Institute for Inorganic Chemistry and Crystallography
Leobener Str. NW2
28359 Bremen
Germany
;

'Genoni, Alessandro'
;
Universite de Lorraine
CNRS, Laboratoire LPCT
1 Boulevard Arago
57078 Metz
France
;

'Grabowsky, Simon'
;
Dr. Simon Grabowsky
University of Bremen
Institute for Inorganic Chemistry and Crystallography
Leobener Str. NW2
28359 Bremen
Germany
;
 
#------------------  SECTION 2. COMPOUND(S) DETAILS -------------------------#
 
data_gly-l-thr_Gaussian-HAR
 
_audit_creation_date                    2020-06-30T14:36:00-00:00
_audit_creation_method                  'WinGX routine CIF_UPDATE'
 
#----------------------------------------------------------------------------#
#                   CHEMICAL INFORMATION                                     #
#----------------------------------------------------------------------------#
 
_chemical_name_systematic
;
 Glycyl-L-Threonine Dihydrate
;
_chemical_name_common                   'Glycyl-L-Threonine Dihydrate'
_chemical_formula_moiety                'C6 H12 N2 O4, 2(H2 O)'
_chemical_formula_sum                   'C6 H16 N2 O6'
_chemical_formula_weight                212.2042
_chemical_absolute_configuration        syn
 
#----------------------------------------------------------------------------#
#                   UNIT CELL INFORMATION                                    #
#----------------------------------------------------------------------------#
 
_symmetry_cell_setting                  Orthorhombic
_symmetry_space_group_name_H-M          'p 21 21 21'
_symmetry_space_group_name_Hall         'p 2ac 2ab'
_symmetry_Int_Tables_number             19
loop_
    _symmetry_equiv_pos_as_xyz
'+x, +y, +z'
'-x+1/2, -y, +z+1/2'
'+x+1/2, -y+1/2, -z'
'-x, +y+1/2, -z+1/2'
 
_cell_length_a                          9.572(3)
_cell_length_b                          10.039(3)
_cell_length_c                          10.548(3)
_cell_angle_alpha                       90
_cell_angle_beta                        90
_cell_angle_gamma                       90
_cell_volume                            1013.6(5)
_cell_formula_units_Z                   4
_cell_measurement_temperature           110(5)
_cell_measurement_reflns_used           25
_cell_measurement_theta_min             11
_cell_measurement_theta_max             20
 
#----------------------------------------------------------------------------#
#                   CRYSTAL INFORMATION                                      #
#----------------------------------------------------------------------------#
 
_exptl_crystal_description              'rectangular prism'
_exptl_crystal_colour                   colorless
_exptl_crystal_size_max                 0.3
_exptl_crystal_size_mid                 0.3
_exptl_crystal_size_min                 0.15
_exptl_crystal_density_meas             'not measured'
_exptl_crystal_density_diffrn           1.39
_exptl_crystal_density_method           'not measured'
_exptl_crystal_F_000                    456
_exptl_special_details
;
 ?
;
 
#----------------------------------------------------------------------------#
#                   ABSORPTION CORRECTION                                    #
#----------------------------------------------------------------------------#
 
_exptl_absorpt_coefficient_mu           0.124
_exptl_absorpt_correction_type          none
 
#----------------------------------------------------------------------------#
#                   DATA COLLECTION                                          #
#----------------------------------------------------------------------------#
 
_diffrn_ambient_temperature             110(5)
_diffrn_radiation_wavelength            0.71073
_diffrn_radiation_type                  MoK\a
_diffrn_radiation_monochromator         graphite
_diffrn_measurement_device_type         'ENRAF-NONIUS CAD4'
_diffrn_measurement_method              \w/2\q
_diffrn_standards_number                4
_diffrn_standards_interval_time         120
_diffrn_standards_decay_%               3
_diffrn_reflns_av_R_equivalents         0.0233
_diffrn_reflns_number                   15903
_diffrn_reflns_limit_h_min              -22
_diffrn_reflns_limit_h_max              22
_diffrn_reflns_limit_k_min              -23
_diffrn_reflns_limit_k_max              23
_diffrn_reflns_limit_l_min              0
_diffrn_reflns_limit_l_max              24
_diffrn_reflns_theta_min                2.8
_diffrn_reflns_theta_max                54.91
_diffrn_reflns_theta_full               28.28
_diffrn_measured_fraction_theta_full
                                        1.000
_diffrn_measured_fraction_theta_max
                                        0.763
_reflns_number_total                    5417
_reflns_number_gt                       4579
_reflns_threshold_expression            'F>0 & F/u(F)>3.0 & |F_calc|>10^-3'
 
#----------------------------------------------------------------------------#
#                   COMPUTER PROGRAMS USED                                   #
#----------------------------------------------------------------------------#
 
_computing_data_collection              'CAD4 Software (Enraf-Nonius, 1989)'
_computing_cell_refinement              'CAD4 Software (Enraf-Nonius, 1989)'
_computing_data_reduction               'DREAR (Blessing, 1987, 1989)'
_computing_structure_solution           'SHELXS-97 (Sheldrick, 1990)'
_computing_structure_refinement
         'Tonto 19.04.25 v. 2b3dd9c (Capelli, 2014) and Gaussian 09, rev. D.01'
 
#----------------------------------------------------------------------------#
#                   STRUCTURE SOLUTION                                       #
#----------------------------------------------------------------------------#
 
_atom_sites_solution_hydrogens          difmap
 
#----------------------------------------------------------------------------#
#                   REFINEMENT INFORMATION                                   #
#----------------------------------------------------------------------------#
 
_refine_special_details
;
  .  Hirshfeld atom refinement:
     .  Uses aspherical atomic scattering factors
        obtained from Hirshfeld partitioning of a
        gaussian quantum chemical wavefunction.
     .  Hirshfeld weight functions obtained from
        spherically averaged unrestricted atomic
        densities.
  .  Wavefunctions calculated with the software Gaussian 09, 
     Revision D.01.
  .  Wavefunction type : B3PW91 using 8A SC cluster charges
  .  Gaussian basis set: def2-TZVP 
  .  Refinement based on |F| with weight=1/sigma(|F|)
  .  Negative |F|^^2 were pruned from the data
  .  |F| < 3.0 sigma(|F|) were pruned from the data
  .  Eigenvalues < 0.1E-04 removed from normal equations
  .  Reflection used in the refinement appear below
  .  Refined using the Tonto program
  . If constraints were applied they are defined by zero
  eigenvalues of the least-squares hessian, see the
  value of _refine_ls_SVD_threshold
;
_refine_ls_structure_factor_coef        F
_refine_ls_coordinate_system            cartesian
_refine_ls_matrix_type                  full
_refine_ls_weighting_scheme             sigma
_refine_ls_weighting_details            w=1/\s(F)
_refine_ls_hydrogen_treatment           refall
_refine_ls_extinction_method            none
_refine_ls_number_reflns                4579
_refine_ls_number_parameters            271
_refine_ls_number_restraints            0
_refine_ls_number_constraints           0
_refine_ls_R_factor_all                 0.0287
_refine_ls_R_factor_gt                  0.0287
_refine_ls_wR_factor_gt                 0.0239
_refine_ls_wR_factor_all                0.0239
_refine_ls_goodness_of_fit_gt           0.8835
_refine_ls_goodness_of_fit_all          0.8835
_refine_ls_shift/su_max                 0
_refine_diff_density_max                0.314987
_refine_diff_density_min               -0.304664
_refine_diff_density_rms                0.029066
 
#----------------------------------------------------------------------------#
#                   CONSTRAINTS AND RESTRAINTS                               #
#----------------------------------------------------------------------------#
 
 
#----------------------------------------------------------------------------#
#                   ATOMIC TYPES, COORDINATES AND THERMAL PARAMETERS         #
#----------------------------------------------------------------------------#
 
loop_
    _atom_type_symbol
    _atom_type_description
    _atom_type_scat_dispersion_real
    _atom_type_scat_dispersion_imag
    _atom_type_scat_source
C C 0 0 'Hirshfeld partitioning of a quantum chemical wavefunction.'
O O 0 0 'Hirshfeld partitioning of a quantum chemical wavefunction.'
N N 0 0 'Hirshfeld partitioning of a quantum chemical wavefunction.'
H H 0 0 'Hirshfeld partitioning of a quantum chemical wavefunction.'

loop_
    _atom_site_label
    _atom_site_fract_x
    _atom_site_fract_y
    _atom_site_fract_z
    _atom_site_U_iso_or_equiv
    _atom_site_adp_type
    _atom_site_occupancy
    _atom_site_disorder_group
N1 0.20810(5) -0.45261(5) 0.62477(4) 0.01246(15) Uani 1 0
H1N1 0.2928(14) -0.4849(13) 0.5777(11) 0.035(7) Uani 1 0
H1N2 0.1532(13) -0.5273(12) 0.6680(12) 0.032(6) Uani 1 0
H1N3 0.2399(13) -0.3952(12) 0.6942(10) 0.035(7) Uani 1 0
C1A 0.11288(5) -0.38021(5) 0.53977(5) 0.01225(16) Uani 1 0
H1A1 0.0908(13) -0.4412(10) 0.4583(10) 0.038(6) Uani 1 0
H1A2 0.0123(11) -0.3612(11) 0.5892(10) 0.033(6) Uani 1 0
C1 0.17852(5) -0.24935(5) 0.49972(5) 0.00977(13) Uani 1 0
O1 0.30225(4) -0.22460(4) 0.52136(4) 0.01555(14) Uani 1 0
N2 0.09032(4) -0.16722(4) 0.43980(4) 0.01114(14) Uani 1 0
H2N -0.0092(13) -0.1948(11) 0.4343(12) 0.033(6) Uani 1 0
C2A 0.13194(5) -0.04095(5) 0.38555(4) 0.01041(15) Uani 1 0
H2A 0.2423(10) -0.0215(10) 0.4123(9) 0.023(5) Uani 1 0
C2B 0.11733(6) -0.04407(6) 0.24033(5) 0.01396(17) Uani 1 0
H2B 0.1418(12) 0.0561(10) 0.2063(9) 0.033(6) Uani 1 0
C2G 0.21532(7) -0.14432(8) 0.18045(7) 0.0239(3) Uani 1 0
H2G1 0.1963(14) -0.2411(14) 0.2187(13) 0.056(8) Uani 1 0
H2G2 0.3240(13) -0.1188(15) 0.1995(13) 0.060(9) Uani 1 0
H2G3 0.1975(13) -0.1448(13) 0.0773(11) 0.044(7) Uani 1 0
O2G -0.02549(4) -0.07199(4) 0.21066(4) 0.01522(15) Uani 1 0
H2G -0.0292(14) -0.1512(13) 0.1682(11) 0.037(7) Uani 1 0
C2 0.04577(5) 0.07532(5) 0.43924(4) 0.01068(15) Uani 1 0
O21 -0.05762(4) 0.04842(4) 0.50899(3) 0.01370(13) Uani 1 0
O22 0.08384(5) 0.18958(4) 0.40855(4) 0.01674(15) Uani 1 0
O1W -0.16567(5) 0.23048(4) 0.67609(4) 0.01674(16) Uani 1 0
H1W1 -0.1251(13) 0.1821(13) 0.6100(10) 0.028(7) Uani 1 0
H1W2 -0.2480(12) 0.2698(12) 0.6435(12) 0.031(7) Uani 1 0
O2W 0.04016(7) 0.39235(6) 0.76555(5) 0.0339(3) Uani 1 0
H2W1 -0.0326(16) 0.3420(15) 0.7415(13) 0.045(9) Uani 1 0
H2W2 0.0247(16) 0.4210(12) 0.8454(11) 0.042(8) Uani 1 0
 
loop_
    _atom_site_aniso_label
    _atom_site_aniso_U_11
    _atom_site_aniso_U_22
    _atom_site_aniso_U_33
    _atom_site_aniso_U_23
    _atom_site_aniso_U_13
    _atom_site_aniso_U_12
N1 0.01074(15) 0.01216(14) 0.01450(16) 0.00286(14) -0.00094(13) 0.00008(13)
H1N1 0.038(8) 0.033(7) 0.033(6) 0.010(6) 0.011(6) 0.012(7)
H1N2 0.025(6) 0.031(6) 0.039(7) 0.001(6) -0.001(6) 0.011(6)
H1N3 0.039(8) 0.044(7) 0.022(6) 0.003(5) 0.000(6) -0.005(6)
C1A 0.01027(16) 0.01035(15) 0.01613(18) 0.00182(14) -0.00223(14) -0.00128(14)
H1A1 0.052(8) 0.027(5) 0.033(5) -0.005(5) -0.010(6) -0.004(7)
H1A2 0.011(5) 0.037(6) 0.052(7) 0.006(6) 0.012(5) 0.006(6)
C1 0.00786(14) 0.00995(12) 0.01149(13) 0.00078(12) -0.00023(12) 0.00002(12)
O1 0.00847(12) 0.01532(14) 0.02285(17) 0.00564(13) -0.00273(12) -0.00156(12)
N2 0.00814(13) 0.01003(13) 0.01524(15) 0.00251(12) -0.00083(12) -0.00010(11)
H2N 0.022(6) 0.028(6) 0.048(7) 0.010(6) -0.006(5) -0.006(6)
C2A 0.00860(15) 0.01039(14) 0.01225(16) 0.00107(13) 0.00005(13) -0.00053(13)
H2A 0.010(5) 0.027(6) 0.033(5) 0.000(5) 0.003(4) -0.001(5)
C2B 0.01513(19) 0.01484(17) 0.01192(16) 0.00055(15) 0.00195(15) -0.00272(16)
H2B 0.042(6) 0.030(6) 0.027(5) 0.011(5) 0.006(5) -0.002(6)
C2G 0.0172(2) 0.0328(3) 0.0217(2) -0.0078(2) 0.0067(2) 0.0009(2)
H2G1 0.062(9) 0.053(8) 0.054(8) -0.006(7) 0.029(7) 0.015(9)
H2G2 0.026(7) 0.089(11) 0.064(9) -0.031(9) 0.007(7) -0.005(8)
H2G3 0.037(7) 0.053(8) 0.042(6) -0.007(7) 0.007(6) -0.002(8)
O2G 0.01585(16) 0.01484(14) 0.01497(14) -0.00203(12) -0.00296(13) 0.00120(13)
H2G 0.035(8) 0.050(8) 0.027(6) -0.011(6) 0.007(6) -0.020(7)
C2 0.00933(14) 0.00971(14) 0.01299(16) 0.00074(13) -0.00118(13) -0.00016(13)
O21 0.01201(13) 0.01309(13) 0.01599(14) -0.00089(12) 0.00248(12) -0.00003(12)
O22 0.01434(15) 0.00992(12) 0.02597(18) 0.00354(12) 0.00089(14) -0.00020(12)
O1W 0.01582(16) 0.01763(16) 0.01676(16) -0.00204(14) 0.00025(13) 0.00192(14)
H1W1 0.024(6) 0.042(8) 0.017(6) -0.012(6) 0.000(5) -0.006(6)
H1W2 0.019(6) 0.021(6) 0.053(8) -0.001(6) 0.003(6) 0.003(6)
O2W 0.0418(3) 0.0390(3) 0.0210(2) -0.0085(2) 0.0130(2) -0.0266(3)
H2W1 0.039(9) 0.050(9) 0.047(8) -0.007(7) -0.004(7) 0.007(9)
H2W2 0.060(10) 0.038(7) 0.027(6) -0.010(6) 0.012(6) -0.022(8)
 
 
#----------------------------------------------------------------------------#
#                   MOLECULAR GEOMETRY                                       #
#----------------------------------------------------------------------------#
 
loop_
    _geom_bond_atom_site_label_1
    _geom_bond_atom_site_label_2
    _geom_bond_distance
    _geom_bond_site_symmetry_1
    _geom_bond_site_symmetry_2
    _geom_bond_publ_flag
O1 C1 1.2314(6) . . yes
O2G C2B 1.4302(7) . . yes
O21 C2 1.2624(6) . . yes
O22 C2 1.2463(6) . . yes
O2G H2G 0.913(12) . . yes
O1W H1W1 0.935(11) . . yes
O1W H1W2 0.946(11) . . yes
O2W H2W1 0.897(16) . . yes
O2W H2W2 0.902(11) . . yes
N1 C1A 1.4707(6) . . yes
N2 C1 1.3386(6) . . yes
N2 C2A 1.4468(6) . . yes
N1 H1N1 1.005(13) . . yes
N1 H1N2 1.023(13) . . yes
N1 H1N3 0.981(11) . . yes
N2 H2N 0.993(12) . . yes
C1A C1 1.5163(7) . . yes
C2A C2B 1.5384(7) . . yes
C2A C2 1.5374(7) . . yes
C2B C2G 1.5138(8) . . yes
C1A H1A1 1.076(11) . . yes
C1A H1A2 1.111(10) . . yes
C2A H2A 1.111(9) . . yes
C2B H2B 1.093(10) . . yes
C2G H2G1 1.067(14) . . yes
C2G H2G2 1.090(12) . . yes
C2G H2G3 1.101(12) . . yes
 
loop_
    _geom_angle_atom_site_label_1
    _geom_angle_atom_site_label_2
    _geom_angle_atom_site_label_3
    _geom_angle
    _geom_angle_site_symmetry_1
    _geom_angle_site_symmetry_2
    _geom_angle_site_symmetry_3
    _geom_angle_publ_flag
O21 C2 O22 125.28(5) . . . yes
O1 C1 N2 124.74(4) . . . yes
O1 C1 C1A 121.44(4) . . . yes
O2G C2B C2A 107.99(4) . . . yes
O2G C2B C2G 111.76(5) . . . yes
O21 C2 C2A 118.22(4) . . . yes
O22 C2 C2A 116.50(4) . . . yes
O2G C2B H2B 108.3(6) . . . yes
N1 C1A C1 109.95(4) . . . yes
N2 C1 C1A 113.81(4) . . . yes
N2 C2A C2B 110.54(4) . . . yes
N2 C2A C2 111.83(4) . . . yes
N1 C1A H1A1 109.1(6) . . . yes
N1 C1A H1A2 109.6(6) . . . yes
N2 C2A H2A 108.4(5) . . . yes
C2B O2G H2G 108.4(9) . . . yes
C1 N2 C2A 123.55(4) . . . yes
C1A N1 H1N1 111.0(7) . . . yes
C1A N1 H1N2 108.4(7) . . . yes
C1A N1 H1N3 111.0(7) . . . yes
C1 N2 H2N 117.4(6) . . . yes
C2A N2 H2N 119.0(6) . . . yes
C2A C2B C2G 111.88(5) . . . yes
C2B C2A C2 109.48(4) . . . yes
C1 C1A H1A1 110.6(6) . . . yes
C1 C1A H1A2 110.0(6) . . . yes
C2A C2B H2B 106.8(5) . . . yes
C2B C2A H2A 110.1(5) . . . yes
C2B C2G H2G1 110.0(6) . . . yes
C2B C2G H2G2 111.0(7) . . . yes
C2B C2G H2G3 108.6(6) . . . yes
C2G C2B H2B 110.0(6) . . . yes
C2 C2A H2A 106.5(5) . . . yes
H1W1 O1W H1W2 107.0(10) . . . yes
H2W1 O2W H2W2 108.4(12) . . . yes
H1N1 N1 H1N2 113.5(10) . . . yes
H1N1 N1 H1N3 108.0(11) . . . yes
H1N2 N1 H1N3 104.9(9) . . . yes
H1A1 C1A H1A2 107.6(8) . . . yes
H2G1 C2G H2G2 107.8(11) . . . yes
H2G1 C2G H2G3 110.0(10) . . . yes
H2G2 C2G H2G3 109.3(10) . . . yes

#----------------------------------------------------------------------------#
#                    VALIDATION REPLY FORM                                   #
#----------------------------------------------------------------------------#
# start Validation Reply Form
_vrf_PLAT992_gly-l-thr_Gaussian-HAR
;
PROBLEM: Repd & Actual _reflns_number_gt Values Differ by        268 Check 
RESPONSE: Refinement performed against F using cutoff criterion of 3. The 
numbers differ due to different formula.
;
# end Validation Reply Form
 
#----------------------------------------------------------------------------#
#                   TONTO INSTRUCTION FILE                                   #
#----------------------------------------------------------------------------#
_iucr_refine_instructions_details
;
!!!!!!!!!!!!!!!!!!!!!!!!!!!!!!!!!!!!!!!!!!!!!!!!!!!!!!!!!!!!!!!!!!!!!!!!!!!!!!!!!!!!!!!!!!!!!!!
!!!                                                                                         !!!
!!!                        This stdin was written with lamaGOET                             !!!
!!!                                                                                         !!!
!!!                    script written by Lorraine Andrade Malaspina                         !!!
!!!                        contact: lorraine.malaspina@gmail.com                            !!!
!!!                                                                                         !!!
!!!!!!!!!!!!!!!!!!!!!!!!!!!!!!!!!!!!!!!!!!!!!!!!!!!!!!!!!!!!!!!!!!!!!!!!!!!!!!!!!!!!!!!!!!!!!!!
{ 

   keyword_echo_on

   name= Gly-L-Thr

   read_g09_fchk_file Gly-L-Thr.fchk


   ! Process the CIF
   CIF= {
       file_name= an0564_order.cif
    }

   process_CIF

   name= Gly-L-Thr

   charge= 0
   multiplicity= 1


   crystal= {    
      xray_data= {   
         thermal_smearing_model= hirshfeld
         partition_model= mulliken
         optimise_extinction= false
         correct_dispersion= no
         optimise_scale_factor= true
         wavelength= 0.71073 Angstrom
         REDIRECT ./an0564sup2.hkl
         f_sigma_cutoff= 3
         tol_for_shift_on_esd= 0.010000
         refine_H_U_iso= no

	 show_fit_output= TRUE
	 show_fit_results= TRUE

      }  
   }  

   ! Geometry    
   put

     ! SC cluster charge SCF
      scfdata= {
      initial_MOs= existing
      kind= rks 
      dft_exchange_functional= b3lypgx
      dft_correlation_functional= b3lypgc
      use_SC_cluster_charges= TRUE
      cluster_radius= 8 angstrom
      defragment= true
      save_cluster_charges= true
      convergence= 0.001
      diis= { convergence_tolerance= 0.0002 }
      output= YES
      output_results= YES
   }

   make_scf_density_matrix
   make_hirshfeld_inputs
   make_fock_matrix

   ! SC cluster charge SCF
   scfdata= {
      initial_density= promolecule
      initial_MOs= existing
      kind= rks 
      dft_exchange_functional= b3lypgx
      dft_correlation_functional= b3lypgc
      use_SC_cluster_charges= TRUE
      cluster_radius= 8 angstrom
      defragment= true
      put_cluster
      put_cluster_charges

   }

   ! Make Hirshfeld structure factors
   fit_hirshfeld_atoms

   write_xyz_file

   put_minmax_residual_density

}

#----------------------------------------------------------------------------#
#                      GAUSSIAN INPUT FILE                                   #
#----------------------------------------------------------------------------#

!!!!!!!!!!!!!!!!!!!!!!!!!!!!!!!!!!!!!!!!!!!!!!!!!!!!!!!!!!!!!!!!!!!!!!!!!!!!!!
!!!                                                                        !!!
!!!              This input was written with lamaGOET                      !!!
!!!                                                                        !!!
!!!          script written by Lorraine Andrade Malaspina                  !!!
!!!              contact: lorraine.malaspina@gmail.com                     !!!
!!!                                                                        !!!
!!!!!!!!!!!!!!!!!!!!!!!!!!!!!!!!!!!!!!!!!!!!!!!!!!!!!!!!!!!!!!!!!!!!!!!!!!!!!!
%chk=./Gly-L-Thr.chk
%mem=36gb
%nprocshared=12
# b3pw91/def2tzvp Charge nosymm  output=wfn 6D 10F Fchk  

Gly-L-Thr

0 1
N1       1.991968   -4.543736    6.590106
H1N1     2.802856   -4.868061    6.093357
H1N2     1.466046   -5.293333    7.045550
H1N3     2.296515   -3.967525    7.322857
C1A      1.080460   -3.816887    5.693481
H1A1     0.868831   -4.429205    4.834125
H1A2     0.117692   -3.626351    6.215161
C1       1.708826   -2.503192    5.270999
O1       2.893145   -2.254805    5.499269
N2       0.864544   -1.678745    4.639017
H2N     -0.087689   -1.955272    4.580649
C2A      1.262937   -0.411057    4.066744
H2A      2.319166   -0.215782    4.348765
C2B      1.123104   -0.442436    2.535012
H2B      1.357702    0.563151    2.175775
C2G      2.061070   -1.448793    1.903338
H2G1     1.879277   -2.420292    2.306336
H2G2     3.100904   -1.193029    2.104437
H2G3     1.890767   -1.453673    0.815634
O2G     -0.244014   -0.722694    2.221997
H2G     -0.279780   -1.517966    1.774298
C2       0.438071    0.756183    4.633071
O21     -0.551551    0.486102    5.368817
O22      0.802540    1.903167    4.309425
O1W     -1.585747    2.313794    7.131449
H1W1    -1.197750    1.827764    6.433906
H1W2    -2.373592    2.708576    6.787906
O2W      0.384424    3.938755    8.074998
H2W1    -0.312398    3.433549    7.820847
H2W2     0.236302    4.226208    8.917266

-11.563967	 0.475762	 9.231894	 0.079144	 
-12.374841	 0.151460	 9.728627	 0.223627	 
-11.038050	 -0.273794	 8.776455	 0.224670	 
-11.868535	 1.052012	 8.499117	 0.201908	 
-10.652460	 1.202613	 10.128520	 0.027893	 
-10.440809	 0.590303	 10.987882	 0.078908	 
-9.689682	 1.393145	 9.606840	 0.085857	 
-11.280826	 2.516308	 10.551001	 0.153026	 
-12.465146	 2.764695	 10.322731	 -0.312830	 
-10.436544	 3.340755	 11.182982	 -0.056959	 
-9.484309	 3.064234	 11.241354	 0.122427	 
-10.834937	 4.608442	 11.755256	 0.000133	 
-11.891163	 4.803727	 11.473229	 0.048728	 
-10.695104	 4.577064	 13.286987	 0.040588	 
-10.929704	 5.582668	 13.646229	 0.031625	 
-11.633072	 3.570707	 13.918662	 -0.092786	 
-11.451253	 2.599206	 13.515670	 0.022210	 
-12.672869	 3.826486	 13.717589	 0.056127	 
-11.462749	 3.565830	 15.006380	 0.049011	 
-9.327986	 4.296808	 13.600003	 -0.260643	 
-9.292228	 3.501524	 14.047726	 0.162655	 
-10.010071	 5.775683	 11.188929	 0.108803	 
-9.020449	 5.505602	 10.453183	 -0.415142	 
-10.374540	 6.922666	 11.512575	 -0.417176	 
-9.187578	 3.938756	 8.075000	 -0.370549	 
-9.884353	 3.433581	 7.820823	 0.080325	 
-9.335679	 4.226208	 8.917241	 0.160172	 
-2.794033	 -10.514762	 3.957894	 0.079144	 
-1.983159	 -10.190460	 4.454627	 0.223627	 
-3.319950	 -9.765206	 3.502455	 0.224670	 
-2.489465	 -11.091012	 3.225117	 0.201908	 
-3.705540	 -11.241613	 4.854520	 0.027893	 
-3.917191	 -10.629303	 5.713882	 0.078908	 
-4.668318	 -11.432145	 4.332840	 0.085857	 
-3.077174	 -12.555308	 5.277001	 0.153026	 
-1.892854	 -12.803695	 5.048731	 -0.312830	 
-3.921456	 -13.379755	 5.908982	 -0.056959	 
-4.873691	 -13.103234	 5.967354	 0.122427	 
-3.523063	 -14.647442	 6.481256	 0.000133	 
-2.466837	 -14.842727	 6.199229	 0.048728	 
-3.662896	 -14.616064	 8.012987	 0.040588	 
-3.428296	 -15.621668	 8.372229	 0.031625	 
-2.724928	 -13.609707	 8.644662	 -0.092786	 
-2.906747	 -12.638206	 8.241670	 0.022210	 
-1.685131	 -13.865486	 8.443589	 0.056127	 
-2.895251	 -13.604830	 9.732380	 0.049011	 
-5.030014	 -14.335808	 8.326003	 -0.260643	 
-5.065772	 -13.540524	 8.773726	 0.162655	 
-4.347929	 -15.814683	 5.914929	 0.108803	 
-5.337551	 -15.544602	 5.179183	 -0.415142	 
-3.983460	 -16.961666	 6.238575	 -0.417176	 
-1.991967	 -9.563238	 9.231894	 0.079144	 
-2.802841	 -9.887540	 9.728627	 0.223627	 
-1.466050	 -10.312794	 8.776455	 0.224670	 
-2.296535	 -8.986988	 8.499117	 0.201908	 
-1.080460	 -8.836387	 10.128520	 0.027893	 
-0.868809	 -9.448697	 10.987882	 0.078908	 
-0.117682	 -8.645855	 9.606840	 0.085857	 
-1.708826	 -7.522692	 10.551001	 0.153026	 
-2.893146	 -7.274305	 10.322731	 -0.312830	 
-0.864544	 -6.698245	 11.182982	 -0.056959	 
0.087691	 -6.974766	 11.241354	 0.122427	 
-1.262937	 -5.430558	 11.755256	 0.000133	 
-2.319163	 -5.235273	 11.473229	 0.048728	 
-1.123104	 -5.461936	 13.286987	 0.040588	 
-1.357704	 -4.456332	 13.646229	 0.031625	 
-2.061072	 -6.468293	 13.918662	 -0.092786	 
-1.879253	 -7.439794	 13.515670	 0.022210	 
-3.100869	 -6.212514	 13.717589	 0.056127	 
-1.890749	 -6.473170	 15.006380	 0.049011	 
0.244014	 -5.742192	 13.600003	 -0.260643	 
0.279772	 -6.537476	 14.047726	 0.162655	 
-0.438071	 -4.263317	 11.188929	 0.108803	 
0.551551	 -4.533398	 10.453183	 -0.415142	 
-0.802540	 -3.116334	 11.512575	 -0.417176	 
1.991967	 -14.582738	 6.590106	 0.079144	 
2.802841	 -14.907040	 6.093373	 0.223627	 
1.466050	 -15.332294	 7.045545	 0.224670	 
2.296535	 -14.006488	 7.322883	 0.201908	 
1.080460	 -13.855887	 5.693480	 0.027893	 
0.868809	 -14.468197	 4.834118	 0.078908	 
0.117682	 -13.665355	 6.215160	 0.085857	 
1.708826	 -12.542192	 5.270999	 0.153026	 
2.893146	 -12.293805	 5.499269	 -0.312830	 
0.864544	 -11.717745	 4.639018	 -0.056959	 
-0.087691	 -11.994266	 4.580646	 0.122427	 
1.262937	 -10.450058	 4.066744	 0.000133	 
2.319163	 -10.254773	 4.348771	 0.048728	 
1.123104	 -10.481436	 2.535013	 0.040588	 
1.357704	 -9.475832	 2.175771	 0.031625	 
2.061072	 -11.487793	 1.903338	 -0.092786	 
1.879253	 -12.459294	 2.306330	 0.022210	 
3.100869	 -11.232014	 2.104411	 0.056127	 
1.890749	 -11.492670	 0.815620	 0.049011	 
-0.244014	 -10.761692	 2.221997	 -0.260643	 
-0.279772	 -11.556976	 1.774274	 0.162655	 
0.438071	 -9.282817	 4.633071	 0.108803	 
-0.551551	 -9.552898	 5.368817	 -0.415142	 
0.802540	 -8.135834	 4.309425	 -0.417176	 
-0.384422	 -11.119744	 7.747000	 -0.370549	 
0.312353	 -11.624919	 8.001177	 0.080325	 
-0.236321	 -10.832292	 6.904759	 0.160172	 
-1.991967	 0.475762	 -1.316106	 0.079144	 
-2.802841	 0.151460	 -0.819373	 0.223627	 
-1.466050	 -0.273794	 -1.771545	 0.224670	 
-2.296535	 1.052012	 -2.048883	 0.201908	 
-1.080460	 1.202613	 -0.419480	 0.027893	 
-0.868809	 0.590303	 0.439882	 0.078908	 
-0.117682	 1.393145	 -0.941160	 0.085857	 
-1.708826	 2.516308	 0.003001	 0.153026	 
-2.893146	 2.764695	 -0.225269	 -0.312830	 
-0.864544	 3.340755	 0.634982	 -0.056959	 
0.087691	 3.064234	 0.693354	 0.122427	 
-1.262937	 4.608442	 1.207256	 0.000133	 
-2.319163	 4.803727	 0.925229	 0.048728	 
-1.123104	 4.577064	 2.738987	 0.040588	 
-1.357704	 5.582668	 3.098229	 0.031625	 
-2.061072	 3.570707	 3.370662	 -0.092786	 
-1.879253	 2.599206	 2.967670	 0.022210	 
-3.100869	 3.826486	 3.169589	 0.056127	 
-1.890749	 3.565830	 4.458380	 0.049011	 
0.244014	 4.296808	 3.052003	 -0.260643	 
0.279772	 3.501524	 3.499726	 0.162655	 
-0.438071	 5.775683	 0.640929	 0.108803	 
0.551551	 5.505602	 -0.094817	 -0.415142	 
-0.802540	 6.922666	 0.964575	 -0.417176	 
-1.991967	 -9.563238	 -1.316106	 0.079144	 
-2.802841	 -9.887540	 -0.819373	 0.223627	 
-1.466050	 -10.312794	 -1.771545	 0.224670	 
-2.296535	 -8.986988	 -2.048883	 0.201908	 
-1.080460	 -8.836387	 -0.419480	 0.027893	 
-0.868809	 -9.448697	 0.439882	 0.078908	 
-0.117682	 -8.645855	 -0.941160	 0.085857	 
-1.708826	 -7.522692	 0.003001	 0.153026	 
-2.893146	 -7.274305	 -0.225269	 -0.312830	 
-0.864544	 -6.698245	 0.634982	 -0.056959	 
0.087691	 -6.974766	 0.693354	 0.122427	 
-1.262937	 -5.430558	 1.207256	 0.000133	 
-2.319163	 -5.235273	 0.925229	 0.048728	 
-1.123104	 -5.461936	 2.738987	 0.040588	 
-1.357704	 -4.456332	 3.098229	 0.031625	 
-2.061072	 -6.468293	 3.370662	 -0.092786	 
-1.879253	 -7.439794	 2.967670	 0.022210	 
-3.100869	 -6.212514	 3.169589	 0.056127	 
-1.890749	 -6.473170	 4.458380	 0.049011	 
0.244014	 -5.742192	 3.052003	 -0.260643	 
0.279772	 -6.537476	 3.499726	 0.162655	 
-0.438071	 -4.263317	 0.640929	 0.108803	 
0.551551	 -4.533398	 -0.094817	 -0.415142	 
-0.802540	 -3.116334	 0.964575	 -0.417176	 
-6.777967	 -5.495262	 1.316106	 0.079144	 
-7.588841	 -5.170960	 0.819373	 0.223627	 
-6.252050	 -4.745706	 1.771545	 0.224670	 
-7.082535	 -6.071512	 2.048883	 0.201908	 
-5.866460	 -6.222113	 0.419480	 0.027893	 
-5.654809	 -5.609803	 -0.439882	 0.078908	 
-4.903682	 -6.412645	 0.941160	 0.085857	 
-6.494826	 -7.535808	 -0.003001	 0.153026	 
-7.679146	 -7.784195	 0.225269	 -0.312830	 
-5.650544	 -8.360255	 -0.634982	 -0.056959	 
-4.698309	 -8.083734	 -0.693354	 0.122427	 
-6.048937	 -9.627942	 -1.207256	 0.000133	 
-7.105163	 -9.823227	 -0.925229	 0.048728	 
-5.909104	 -9.596564	 -2.738987	 0.040588	 
-6.143704	 -10.602168	 -3.098229	 0.031625	 
-6.847072	 -8.590207	 -3.370662	 -0.092786	 
-6.665253	 -7.618706	 -2.967670	 0.022210	 
-7.886869	 -8.845986	 -3.169589	 0.056127	 
-6.676749	 -8.585330	 -4.458380	 0.049011	 
-4.541986	 -9.316308	 -3.052003	 -0.260643	 
-4.506228	 -8.521024	 -3.499726	 0.162655	 
-5.224071	 -10.795183	 -0.640929	 0.108803	 
-4.234449	 -10.525102	 0.094817	 -0.415142	 
-5.588540	 -11.942166	 -0.964575	 -0.417176	 
-2.794033	 -0.475762	 -6.590106	 0.079144	 
-1.983159	 -0.151460	 -6.093373	 0.223627	 
-3.319950	 0.273794	 -7.045545	 0.224670	 
-2.489465	 -1.052012	 -7.322883	 0.201908	 
-3.705540	 -1.202613	 -5.693480	 0.027893	 
-3.917191	 -0.590303	 -4.834118	 0.078908	 
-4.668318	 -1.393145	 -6.215160	 0.085857	 
-3.077174	 -2.516308	 -5.270999	 0.153026	 
-1.892854	 -2.764695	 -5.499269	 -0.312830	 
-3.921456	 -3.340755	 -4.639018	 -0.056959	 
-4.873691	 -3.064234	 -4.580646	 0.122427	 
-3.523063	 -4.608442	 -4.066744	 0.000133	 
-2.466837	 -4.803727	 -4.348771	 0.048728	 
-3.662896	 -4.577064	 -2.535013	 0.040588	 
-3.428296	 -5.582668	 -2.175771	 0.031625	 
-2.724928	 -3.570707	 -1.903338	 -0.092786	 
-2.906747	 -2.599206	 -2.306330	 0.022210	 
-1.685131	 -3.826486	 -2.104411	 0.056127	 
-2.895251	 -3.565830	 -0.815620	 0.049011	 
-5.030014	 -4.296808	 -2.221997	 -0.260643	 
-5.065772	 -3.501524	 -1.774274	 0.162655	 
-4.347929	 -5.775683	 -4.633071	 0.108803	 
-5.337551	 -5.505602	 -5.368817	 -0.415142	 
-3.983460	 -6.922666	 -4.309425	 -0.417176	 
1.991967	 -4.543738	 -3.957894	 0.079144	 
2.802841	 -4.868040	 -4.454627	 0.223627	 
1.466050	 -5.293294	 -3.502455	 0.224670	 
2.296535	 -3.967488	 -3.225117	 0.201908	 
1.080460	 -3.816887	 -4.854520	 0.027893	 
0.868809	 -4.429197	 -5.713882	 0.078908	 
0.117682	 -3.626355	 -4.332840	 0.085857	 
1.708826	 -2.503192	 -5.277001	 0.153026	 
2.893146	 -2.254805	 -5.048731	 -0.312830	 
0.864544	 -1.678745	 -5.908982	 -0.056959	 
-0.087691	 -1.955266	 -5.967354	 0.122427	 
1.262937	 -0.411058	 -6.481256	 0.000133	 
2.319163	 -0.215773	 -6.199229	 0.048728	 
1.123104	 -0.442436	 -8.012987	 0.040588	 
1.357704	 0.563168	 -8.372229	 0.031625	 
2.061072	 -1.448793	 -8.644662	 -0.092786	 
1.879253	 -2.420294	 -8.241670	 0.022210	 
3.100869	 -1.193014	 -8.443589	 0.056127	 
1.890749	 -1.453670	 -9.732380	 0.049011	 
-0.244014	 -0.722692	 -8.326003	 -0.260643	 
-0.279772	 -1.517976	 -8.773726	 0.162655	 
0.438071	 0.756183	 -5.914929	 0.108803	 
-0.551551	 0.486102	 -5.179183	 -0.415142	 
0.802540	 1.903166	 -6.238575	 -0.417176	 
-6.777967	 4.543738	 1.316106	 0.079144	 
-7.588841	 4.868040	 0.819373	 0.223627	 
-6.252050	 5.293294	 1.771545	 0.224670	 
-7.082535	 3.967488	 2.048883	 0.201908	 
-5.866460	 3.816887	 0.419480	 0.027893	 
-5.654809	 4.429197	 -0.439882	 0.078908	 
-4.903682	 3.626355	 0.941160	 0.085857	 
-6.494826	 2.503192	 -0.003001	 0.153026	 
-7.679146	 2.254805	 0.225269	 -0.312830	 
-5.650544	 1.678745	 -0.634982	 -0.056959	 
-4.698309	 1.955266	 -0.693354	 0.122427	 
-6.048937	 0.411058	 -1.207256	 0.000133	 
-7.105163	 0.215773	 -0.925229	 0.048728	 
-5.909104	 0.442436	 -2.738987	 0.040588	 
-6.143704	 -0.563168	 -3.098229	 0.031625	 
-6.847072	 1.448793	 -3.370662	 -0.092786	 
-6.665253	 2.420294	 -2.967670	 0.022210	 
-7.886869	 1.193014	 -3.169589	 0.056127	 
-6.676749	 1.453670	 -4.458380	 0.049011	 
-4.541986	 0.722692	 -3.052003	 -0.260643	 
-4.506228	 1.517976	 -3.499726	 0.162655	 
-5.224071	 -0.756183	 -0.640929	 0.108803	 
-4.234449	 -0.486102	 0.094817	 -0.415142	 
-5.588540	 -1.903166	 -0.964575	 -0.417176	 
-7.986254	 -2.705707	 -1.857449	 -0.296138	 
-8.374235	 -3.191732	 -1.159897	 0.083003	 
-7.198410	 -2.310917	 -1.513898	 0.181094	 
-0.384422	 -1.080744	 -2.801000	 -0.370549	 
0.312353	 -1.585919	 -2.546823	 0.080325	 
-0.236321	 -0.793292	 -3.643241	 0.160172	 
0.384422	 -6.100244	 -2.473000	 -0.370549	 
-0.312353	 -6.605419	 -2.727177	 0.080325	 
0.236321	 -5.812792	 -1.630759	 0.160172	 
-7.580033	 -4.543738	 6.590106	 0.079144	 
-6.769159	 -4.868040	 6.093373	 0.223627	 
-8.105950	 -5.293294	 7.045545	 0.224670	 
-7.275465	 -3.967488	 7.322883	 0.201908	 
-8.491540	 -3.816887	 5.693480	 0.027893	 
-8.703191	 -4.429197	 4.834118	 0.078908	 
-9.454318	 -3.626355	 6.215160	 0.085857	 
-7.863174	 -2.503192	 5.270999	 0.153026	 
-6.678854	 -2.254805	 5.499269	 -0.312830	 
-8.707456	 -1.678745	 4.639018	 -0.056959	 
-9.659691	 -1.955266	 4.580646	 0.122427	 
-8.309063	 -0.411058	 4.066744	 0.000133	 
-7.252837	 -0.215773	 4.348771	 0.048728	 
-8.448896	 -0.442436	 2.535013	 0.040588	 
-8.214296	 0.563168	 2.175771	 0.031625	 
-7.510928	 -1.448793	 1.903338	 -0.092786	 
-7.692747	 -2.420294	 2.306330	 0.022210	 
-6.471131	 -1.193014	 2.104411	 0.056127	 
-7.681251	 -1.453670	 0.815620	 0.049011	 
-9.816014	 -0.722692	 2.221997	 -0.260643	 
-9.851772	 -1.517976	 1.774274	 0.162655	 
-9.133929	 0.756183	 4.633071	 0.108803	 
-10.123551	 0.486102	 5.368817	 -0.415142	 
-8.769460	 1.903166	 4.309425	 -0.417176	 
-2.794033	 -0.475762	 3.957894	 0.079144	 
-1.983159	 -0.151460	 4.454627	 0.223627	 
-3.319950	 0.273794	 3.502455	 0.224670	 
-2.489465	 -1.052012	 3.225117	 0.201908	 
-3.705540	 -1.202613	 4.854520	 0.027893	 
-3.917191	 -0.590303	 5.713882	 0.078908	 
-4.668318	 -1.393145	 4.332840	 0.085857	 
-3.077174	 -2.516308	 5.277001	 0.153026	 
-1.892854	 -2.764695	 5.048731	 -0.312830	 
-3.921456	 -3.340755	 5.908982	 -0.056959	 
-4.873691	 -3.064234	 5.967354	 0.122427	 
-3.523063	 -4.608442	 6.481256	 0.000133	 
-2.466837	 -4.803727	 6.199229	 0.048728	 
-3.662896	 -4.577064	 8.012987	 0.040588	 
-3.428296	 -5.582668	 8.372229	 0.031625	 
-2.724928	 -3.570707	 8.644662	 -0.092786	 
-2.906747	 -2.599206	 8.241670	 0.022210	 
-1.685131	 -3.826486	 8.443589	 0.056127	 
-2.895251	 -3.565830	 9.732380	 0.049011	 
-5.030014	 -4.296808	 8.326003	 -0.260643	 
-5.065772	 -3.501524	 8.773726	 0.162655	 
-4.347929	 -5.775683	 5.914929	 0.108803	 
-5.337551	 -5.505602	 5.179183	 -0.415142	 
-3.983460	 -6.922666	 6.238575	 -0.417176	 
-1.991967	 0.475762	 9.231894	 0.079144	 
-2.802841	 0.151460	 9.728627	 0.223627	 
-1.466050	 -0.273794	 8.776455	 0.224670	 
-2.296535	 1.052012	 8.499117	 0.201908	 
-1.080460	 1.202613	 10.128520	 0.027893	 
-0.868809	 0.590303	 10.987882	 0.078908	 
-0.117682	 1.393145	 9.606840	 0.085857	 
-1.708826	 2.516308	 10.551001	 0.153026	 
-2.893146	 2.764695	 10.322731	 -0.312830	 
-0.864544	 3.340755	 11.182982	 -0.056959	 
0.087691	 3.064234	 11.241354	 0.122427	 
-1.262937	 4.608442	 11.755256	 0.000133	 
-2.319163	 4.803727	 11.473229	 0.048728	 
-1.123104	 4.577064	 13.286987	 0.040588	 
-1.357704	 5.582668	 13.646229	 0.031625	 
-2.061072	 3.570707	 13.918662	 -0.092786	 
-1.879253	 2.599206	 13.515670	 0.022210	 
-3.100869	 3.826486	 13.717589	 0.056127	 
-1.890749	 3.565830	 15.006380	 0.049011	 
0.244014	 4.296808	 13.600003	 -0.260643	 
0.279772	 3.501524	 14.047726	 0.162655	 
-0.438071	 5.775683	 11.188929	 0.108803	 
0.551551	 5.505602	 10.453183	 -0.415142	 
-0.802540	 6.922666	 11.512575	 -0.417176	 
-6.777967	 -5.495262	 11.864106	 0.079144	 
-7.588841	 -5.170960	 11.367373	 0.223627	 
-6.252050	 -4.745706	 12.319545	 0.224670	 
-7.082535	 -6.071512	 12.596883	 0.201908	 
-5.866460	 -6.222113	 10.967480	 0.027893	 
-5.654809	 -5.609803	 10.108118	 0.078908	 
-4.903682	 -6.412645	 11.489160	 0.085857	 
-6.494826	 -7.535808	 10.544999	 0.153026	 
-7.679146	 -7.784195	 10.773269	 -0.312830	 
-5.650544	 -8.360255	 9.913018	 -0.056959	 
-4.698309	 -8.083734	 9.854646	 0.122427	 
-6.048937	 -9.627942	 9.340744	 0.000133	 
-7.105163	 -9.823227	 9.622771	 0.048728	 
-5.909104	 -9.596564	 7.809013	 0.040588	 
-6.143704	 -10.602168	 7.449771	 0.031625	 
-6.847072	 -8.590207	 7.177338	 -0.092786	 
-6.665253	 -7.618706	 7.580330	 0.022210	 
-7.886869	 -8.845986	 7.378411	 0.056127	 
-6.676749	 -8.585330	 6.089620	 0.049011	 
-4.541986	 -9.316308	 7.495997	 -0.260643	 
-4.506228	 -8.521024	 7.048274	 0.162655	 
-5.224071	 -10.795183	 9.907071	 0.108803	 
-4.234449	 -10.525102	 10.642817	 -0.415142	 
-5.588540	 -11.942166	 9.583425	 -0.417176	 
-6.777967	 4.543738	 11.864106	 0.079144	 
-7.588841	 4.868040	 11.367373	 0.223627	 
-6.252050	 5.293294	 12.319545	 0.224670	 
-7.082535	 3.967488	 12.596883	 0.201908	 
-5.866460	 3.816887	 10.967480	 0.027893	 
-5.654809	 4.429197	 10.108118	 0.078908	 
-4.903682	 3.626355	 11.489160	 0.085857	 
-6.494826	 2.503192	 10.544999	 0.153026	 
-7.679146	 2.254805	 10.773269	 -0.312830	 
-5.650544	 1.678745	 9.913018	 -0.056959	 
-4.698309	 1.955266	 9.854646	 0.122427	 
-6.048937	 0.411058	 9.340744	 0.000133	 
-7.105163	 0.215773	 9.622771	 0.048728	 
-5.909104	 0.442436	 7.809013	 0.040588	 
-6.143704	 -0.563168	 7.449771	 0.031625	 
-6.847072	 1.448793	 7.177338	 -0.092786	 
-6.665253	 2.420294	 7.580330	 0.022210	 
-7.886869	 1.193014	 7.378411	 0.056127	 
-6.676749	 1.453670	 6.089620	 0.049011	 
-4.541986	 0.722692	 7.495997	 -0.260643	 
-4.506228	 1.517976	 7.048274	 0.162655	 
-5.224071	 -0.756183	 9.907071	 0.108803	 
-4.234449	 -0.486102	 10.642817	 -0.415142	 
-5.588540	 -1.903166	 9.583425	 -0.417176	 
-1.585746	 -7.725207	 7.131449	 -0.296138	 
-1.197765	 -8.211232	 6.433897	 0.083003	 
-2.373590	 -7.330417	 6.787898	 0.181094	 
-3.200254	 -2.313793	 1.857449	 -0.296138	 
-3.588235	 -1.827768	 1.159897	 0.083003	 
-2.412410	 -2.708583	 1.513898	 0.181094	 
-6.371746	 -7.333293	 3.416551	 -0.296138	 
-5.983765	 -6.847268	 4.114103	 0.083003	 
-7.159590	 -7.728083	 3.760102	 0.181094	 
-7.986254	 -2.705707	 8.690551	 -0.296138	 
-8.374235	 -3.191732	 9.388103	 0.083003	 
-7.198410	 -2.310917	 9.034102	 0.181094	 
-5.170422	 -3.938756	 2.801000	 -0.370549	 
-4.473647	 -3.433581	 2.546823	 0.080325	 
-5.022321	 -4.226208	 3.643241	 0.160172	 
-4.401578	 -8.958256	 2.473000	 -0.370549	 
-5.098353	 -8.453081	 2.727177	 0.080325	 
-4.549679	 -9.245708	 1.630759	 0.160172	 
-0.384422	 -1.080744	 7.747000	 -0.370549	 
0.312353	 -1.585919	 8.001177	 0.080325	 
-0.236321	 -0.793292	 6.904759	 0.160172	 
0.384422	 -6.100244	 8.075000	 -0.370549	 
-0.312353	 -6.605419	 7.820823	 0.080325	 
0.236321	 -5.812792	 8.917241	 0.160172	 
-2.794033	 -0.475762	 14.505894	 0.079144	 
-1.983159	 -0.151460	 15.002627	 0.223627	 
-3.319950	 0.273794	 14.050455	 0.224670	 
-2.489465	 -1.052012	 13.773117	 0.201908	 
-3.705540	 -1.202613	 15.402520	 0.027893	 
-3.917191	 -0.590303	 16.261882	 0.078908	 
-4.668318	 -1.393145	 14.880840	 0.085857	 
-3.077174	 -2.516308	 15.825001	 0.153026	 
-1.892854	 -2.764695	 15.596731	 -0.312830	 
-3.921456	 -3.340755	 16.456982	 -0.056959	 
-4.873691	 -3.064234	 16.515354	 0.122427	 
-3.523063	 -4.608442	 17.029256	 0.000133	 
-2.466837	 -4.803727	 16.747229	 0.048728	 
-3.662896	 -4.577064	 18.560987	 0.040588	 
-3.428296	 -5.582668	 18.920229	 0.031625	 
-2.724928	 -3.570707	 19.192662	 -0.092786	 
-2.906747	 -2.599206	 18.789670	 0.022210	 
-1.685131	 -3.826486	 18.991589	 0.056127	 
-2.895251	 -3.565830	 20.280380	 0.049011	 
-5.030014	 -4.296808	 18.874003	 -0.260643	 
-5.065772	 -3.501524	 19.321726	 0.162655	 
-4.347929	 -5.775683	 16.462929	 0.108803	 
-5.337551	 -5.505602	 15.727183	 -0.415142	 
-3.983460	 -6.922666	 16.786575	 -0.417176	 
1.991967	 -4.543738	 17.138106	 0.079144	 
2.802841	 -4.868040	 16.641373	 0.223627	 
1.466050	 -5.293294	 17.593545	 0.224670	 
2.296535	 -3.967488	 17.870883	 0.201908	 
1.080460	 -3.816887	 16.241480	 0.027893	 
0.868809	 -4.429197	 15.382118	 0.078908	 
0.117682	 -3.626355	 16.763160	 0.085857	 
1.708826	 -2.503192	 15.818999	 0.153026	 
2.893146	 -2.254805	 16.047269	 -0.312830	 
0.864544	 -1.678745	 15.187018	 -0.056959	 
-0.087691	 -1.955266	 15.128646	 0.122427	 
1.262937	 -0.411058	 14.614744	 0.000133	 
2.319163	 -0.215773	 14.896771	 0.048728	 
1.123104	 -0.442436	 13.083013	 0.040588	 
1.357704	 0.563168	 12.723771	 0.031625	 
2.061072	 -1.448793	 12.451338	 -0.092786	 
1.879253	 -2.420294	 12.854330	 0.022210	 
3.100869	 -1.193014	 12.652411	 0.056127	 
1.890749	 -1.453670	 11.363620	 0.049011	 
-0.244014	 -0.722692	 12.769997	 -0.260643	 
-0.279772	 -1.517976	 12.322274	 0.162655	 
0.438071	 0.756183	 15.181071	 0.108803	 
-0.551551	 0.486102	 15.916817	 -0.415142	 
0.802540	 1.903166	 14.857425	 -0.417176	 
-3.200254	 -2.313793	 12.405449	 -0.296138	 
-3.588235	 -1.827768	 11.707897	 0.083003	 
-2.412410	 -2.708583	 12.061898	 0.181094	 
-2.794033	 9.563238	 -6.590106	 0.079144	 
-1.983159	 9.887540	 -6.093373	 0.223627	 
-3.319950	 10.312794	 -7.045545	 0.224670	 
-2.489465	 8.986988	 -7.322883	 0.201908	 
-3.705540	 8.836387	 -5.693480	 0.027893	 
-3.917191	 9.448697	 -4.834118	 0.078908	 
-4.668318	 8.645855	 -6.215160	 0.085857	 
-3.077174	 7.522692	 -5.270999	 0.153026	 
-1.892854	 7.274305	 -5.499269	 -0.312830	 
-3.921456	 6.698245	 -4.639018	 -0.056959	 
-4.873691	 6.974766	 -4.580646	 0.122427	 
-3.523063	 5.430558	 -4.066744	 0.000133	 
-2.466837	 5.235273	 -4.348771	 0.048728	 
-3.662896	 5.461936	 -2.535013	 0.040588	 
-3.428296	 4.456332	 -2.175771	 0.031625	 
-2.724928	 6.468293	 -1.903338	 -0.092786	 
-2.906747	 7.439794	 -2.306330	 0.022210	 
-1.685131	 6.212514	 -2.104411	 0.056127	 
-2.895251	 6.473170	 -0.815620	 0.049011	 
-5.030014	 5.742192	 -2.221997	 -0.260643	 
-5.065772	 6.537476	 -1.774274	 0.162655	 
-4.347929	 4.263317	 -4.633071	 0.108803	 
-5.337551	 4.533398	 -5.368817	 -0.415142	 
-3.983460	 3.116334	 -4.309425	 -0.417176	 
-1.585746	 2.313793	 -3.416551	 -0.296138	 
-1.197765	 1.827768	 -4.114103	 0.083003	 
-2.373590	 2.708583	 -3.760102	 0.181094	 
0.384422	 3.938756	 -2.473000	 -0.370549	 
-0.312353	 3.433581	 -2.727177	 0.080325	 
0.236321	 4.226208	 -1.630759	 0.160172	 
-7.580033	 5.495262	 6.590106	 0.079144	 
-6.769159	 5.170960	 6.093373	 0.223627	 
-8.105950	 4.745706	 7.045545	 0.224670	 
-7.275465	 6.071512	 7.322883	 0.201908	 
-8.491540	 6.222113	 5.693480	 0.027893	 
-8.703191	 5.609803	 4.834118	 0.078908	 
-9.454318	 6.412645	 6.215160	 0.085857	 
-7.863174	 7.535808	 5.270999	 0.153026	 
-6.678854	 7.784195	 5.499269	 -0.312830	 
-8.707456	 8.360255	 4.639018	 -0.056959	 
-9.659691	 8.083734	 4.580646	 0.122427	 
-8.309063	 9.627942	 4.066744	 0.000133	 
-7.252837	 9.823227	 4.348771	 0.048728	 
-8.448896	 9.596564	 2.535013	 0.040588	 
-8.214296	 10.602168	 2.175771	 0.031625	 
-7.510928	 8.590207	 1.903338	 -0.092786	 
-7.692747	 7.618706	 2.306330	 0.022210	 
-6.471131	 8.845986	 2.104411	 0.056127	 
-7.681251	 8.585330	 0.815620	 0.049011	 
-9.816014	 9.316308	 2.221997	 -0.260643	 
-9.851772	 8.521024	 1.774274	 0.162655	 
-9.133929	 10.795183	 4.633071	 0.108803	 
-10.123551	 10.525102	 5.368817	 -0.415142	 
-8.769460	 11.942166	 4.309425	 -0.417176	 
-2.794033	 9.563238	 3.957894	 0.079144	 
-1.983159	 9.887540	 4.454627	 0.223627	 
-3.319950	 10.312794	 3.502455	 0.224670	 
-2.489465	 8.986988	 3.225117	 0.201908	 
-3.705540	 8.836387	 4.854520	 0.027893	 
-3.917191	 9.448697	 5.713882	 0.078908	 
-4.668318	 8.645855	 4.332840	 0.085857	 
-3.077174	 7.522692	 5.277001	 0.153026	 
-1.892854	 7.274305	 5.048731	 -0.312830	 
-3.921456	 6.698245	 5.908982	 -0.056959	 
-4.873691	 6.974766	 5.967354	 0.122427	 
-3.523063	 5.430558	 6.481256	 0.000133	 
-2.466837	 5.235273	 6.199229	 0.048728	 
-3.662896	 5.461936	 8.012987	 0.040588	 
-3.428296	 4.456332	 8.372229	 0.031625	 
-2.724928	 6.468293	 8.644662	 -0.092786	 
-2.906747	 7.439794	 8.241670	 0.022210	 
-1.685131	 6.212514	 8.443589	 0.056127	 
-2.895251	 6.473170	 9.732380	 0.049011	 
-5.030014	 5.742192	 8.326003	 -0.260643	 
-5.065772	 6.537476	 8.773726	 0.162655	 
-4.347929	 4.263317	 5.914929	 0.108803	 
-5.337551	 4.533398	 5.179183	 -0.415142	 
-3.983460	 3.116334	 6.238575	 -0.417176	 
-1.991967	 10.514762	 9.231894	 0.079144	 
-2.802841	 10.190460	 9.728627	 0.223627	 
-1.466050	 9.765206	 8.776455	 0.224670	 
-2.296535	 11.091012	 8.499117	 0.201908	 
-1.080460	 11.241613	 10.128520	 0.027893	 
-0.868809	 10.629303	 10.987882	 0.078908	 
-0.117682	 11.432145	 9.606840	 0.085857	 
-1.708826	 12.555308	 10.551001	 0.153026	 
-2.893146	 12.803695	 10.322731	 -0.312830	 
-0.864544	 13.379755	 11.182982	 -0.056959	 
0.087691	 13.103234	 11.241354	 0.122427	 
-1.262937	 14.647442	 11.755256	 0.000133	 
-2.319163	 14.842727	 11.473229	 0.048728	 
-1.123104	 14.616064	 13.286987	 0.040588	 
-1.357704	 15.621668	 13.646229	 0.031625	 
-2.061072	 13.609707	 13.918662	 -0.092786	 
-1.879253	 12.638206	 13.515670	 0.022210	 
-3.100869	 13.865486	 13.717589	 0.056127	 
-1.890749	 13.604830	 15.006380	 0.049011	 
0.244014	 14.335808	 13.600003	 -0.260643	 
0.279772	 13.540524	 14.047726	 0.162655	 
-0.438071	 15.814683	 11.188929	 0.108803	 
0.551551	 15.544602	 10.453183	 -0.415142	 
-0.802540	 16.961666	 11.512575	 -0.417176	 
1.991967	 5.495262	 6.590106	 0.079144	 
2.802841	 5.170960	 6.093373	 0.223627	 
1.466050	 4.745706	 7.045545	 0.224670	 
2.296535	 6.071512	 7.322883	 0.201908	 
1.080460	 6.222113	 5.693480	 0.027893	 
0.868809	 5.609803	 4.834118	 0.078908	 
0.117682	 6.412645	 6.215160	 0.085857	 
1.708826	 7.535808	 5.270999	 0.153026	 
2.893146	 7.784195	 5.499269	 -0.312830	 
0.864544	 8.360255	 4.639018	 -0.056959	 
-0.087691	 8.083734	 4.580646	 0.122427	 
1.262937	 9.627942	 4.066744	 0.000133	 
2.319163	 9.823227	 4.348771	 0.048728	 
1.123104	 9.596564	 2.535013	 0.040588	 
1.357704	 10.602168	 2.175771	 0.031625	 
2.061072	 8.590207	 1.903338	 -0.092786	 
1.879253	 7.618706	 2.306330	 0.022210	 
3.100869	 8.845986	 2.104411	 0.056127	 
1.890749	 8.585330	 0.815620	 0.049011	 
-0.244014	 9.316308	 2.221997	 -0.260643	 
-0.279772	 8.521024	 1.774274	 0.162655	 
0.438071	 10.795183	 4.633071	 0.108803	 
-0.551551	 10.525102	 5.368817	 -0.415142	 
0.802540	 11.942166	 4.309425	 -0.417176	 
-6.777967	 14.582738	 11.864106	 0.079144	 
-7.588841	 14.907040	 11.367373	 0.223627	 
-6.252050	 15.332294	 12.319545	 0.224670	 
-7.082535	 14.006488	 12.596883	 0.201908	 
-5.866460	 13.855887	 10.967480	 0.027893	 
-5.654809	 14.468197	 10.108118	 0.078908	 
-4.903682	 13.665355	 11.489160	 0.085857	 
-6.494826	 12.542192	 10.544999	 0.153026	 
-7.679146	 12.293805	 10.773269	 -0.312830	 
-5.650544	 11.717745	 9.913018	 -0.056959	 
-4.698309	 11.994266	 9.854646	 0.122427	 
-6.048937	 10.450058	 9.340744	 0.000133	 
-7.105163	 10.254773	 9.622771	 0.048728	 
-5.909104	 10.481436	 7.809013	 0.040588	 
-6.143704	 9.475832	 7.449771	 0.031625	 
-6.847072	 11.487793	 7.177338	 -0.092786	 
-6.665253	 12.459294	 7.580330	 0.022210	 
-7.886869	 11.232014	 7.378411	 0.056127	 
-6.676749	 11.492670	 6.089620	 0.049011	 
-4.541986	 10.761692	 7.495997	 -0.260643	 
-4.506228	 11.556976	 7.048274	 0.162655	 
-5.224071	 9.282817	 9.907071	 0.108803	 
-4.234449	 9.552898	 10.642817	 -0.415142	 
-5.588540	 8.135834	 9.583425	 -0.417176	 
-11.563967	 0.475762	 -1.316106	 0.079144	 
-12.374841	 0.151460	 -0.819373	 0.223627	 
-11.038050	 -0.273794	 -1.771545	 0.224670	 
-11.868535	 1.052012	 -2.048883	 0.201908	 
-10.652460	 1.202613	 -0.419480	 0.027893	 
-10.440809	 0.590303	 0.439882	 0.078908	 
-9.689682	 1.393145	 -0.941160	 0.085857	 
-11.280826	 2.516308	 0.003001	 0.153026	 
-12.465146	 2.764695	 -0.225269	 -0.312830	 
-10.436544	 3.340755	 0.634982	 -0.056959	 
-9.484309	 3.064234	 0.693354	 0.122427	 
-10.834937	 4.608442	 1.207256	 0.000133	 
-11.891163	 4.803727	 0.925229	 0.048728	 
-10.695104	 4.577064	 2.738987	 0.040588	 
-10.929704	 5.582668	 3.098229	 0.031625	 
-11.633072	 3.570707	 3.370662	 -0.092786	 
-11.451253	 2.599206	 2.967670	 0.022210	 
-12.672869	 3.826486	 3.169589	 0.056127	 
-11.462749	 3.565830	 4.458380	 0.049011	 
-9.327986	 4.296808	 3.052003	 -0.260643	 
-9.292228	 3.501524	 3.499726	 0.162655	 
-10.010071	 5.775683	 0.640929	 0.108803	 
-9.020449	 5.505602	 -0.094817	 -0.415142	 
-10.374540	 6.922666	 0.964575	 -0.417176	 
-3.200254	 7.725207	 1.857449	 -0.296138	 
-3.588235	 8.211232	 1.159897	 0.083003	 
-2.412410	 7.330417	 1.513898	 0.181094	 
-6.371746	 2.705707	 3.416551	 -0.296138	 
-5.983765	 3.191732	 4.114103	 0.083003	 
-7.159590	 2.310917	 3.760102	 0.181094	 
-7.986254	 7.333293	 8.690551	 -0.296138	 
-8.374235	 6.847268	 9.388103	 0.083003	 
-7.198410	 7.728083	 9.034102	 0.181094	 
-5.170422	 6.100244	 2.801000	 -0.370549	 
-4.473647	 6.605419	 2.546823	 0.080325	 
-5.022321	 5.812792	 3.643241	 0.160172	 
-4.401578	 1.080744	 2.473000	 -0.370549	 
-5.098353	 1.585919	 2.727177	 0.080325	 
-4.549679	 0.793292	 1.630759	 0.160172	 
-0.384422	 8.958256	 7.747000	 -0.370549	 
0.312353	 8.453081	 8.001177	 0.080325	 
-0.236321	 9.245708	 6.904759	 0.160172	 
-2.794033	 9.563238	 14.505894	 0.079144	 
-1.983159	 9.887540	 15.002627	 0.223627	 
-3.319950	 10.312794	 14.050455	 0.224670	 
-2.489465	 8.986988	 13.773117	 0.201908	 
-3.705540	 8.836387	 15.402520	 0.027893	 
-3.917191	 9.448697	 16.261882	 0.078908	 
-4.668318	 8.645855	 14.880840	 0.085857	 
-3.077174	 7.522692	 15.825001	 0.153026	 
-1.892854	 7.274305	 15.596731	 -0.312830	 
-3.921456	 6.698245	 16.456982	 -0.056959	 
-4.873691	 6.974766	 16.515354	 0.122427	 
-3.523063	 5.430558	 17.029256	 0.000133	 
-2.466837	 5.235273	 16.747229	 0.048728	 
-3.662896	 5.461936	 18.560987	 0.040588	 
-3.428296	 4.456332	 18.920229	 0.031625	 
-2.724928	 6.468293	 19.192662	 -0.092786	 
-2.906747	 7.439794	 18.789670	 0.022210	 
-1.685131	 6.212514	 18.991589	 0.056127	 
-2.895251	 6.473170	 20.280380	 0.049011	 
-5.030014	 5.742192	 18.874003	 -0.260643	 
-5.065772	 6.537476	 19.321726	 0.162655	 
-4.347929	 4.263317	 16.462929	 0.108803	 
-5.337551	 4.533398	 15.727183	 -0.415142	 
-3.983460	 3.116334	 16.786575	 -0.417176	 
1.991967	 5.495262	 17.138106	 0.079144	 
2.802841	 5.170960	 16.641373	 0.223627	 
1.466050	 4.745706	 17.593545	 0.224670	 
2.296535	 6.071512	 17.870883	 0.201908	 
1.080460	 6.222113	 16.241480	 0.027893	 
0.868809	 5.609803	 15.382118	 0.078908	 
0.117682	 6.412645	 16.763160	 0.085857	 
1.708826	 7.535808	 15.818999	 0.153026	 
2.893146	 7.784195	 16.047269	 -0.312830	 
0.864544	 8.360255	 15.187018	 -0.056959	 
-0.087691	 8.083734	 15.128646	 0.122427	 
1.262937	 9.627942	 14.614744	 0.000133	 
2.319163	 9.823227	 14.896771	 0.048728	 
1.123104	 9.596564	 13.083013	 0.040588	 
1.357704	 10.602168	 12.723771	 0.031625	 
2.061072	 8.590207	 12.451338	 -0.092786	 
1.879253	 7.618706	 12.854330	 0.022210	 
3.100869	 8.845986	 12.652411	 0.056127	 
1.890749	 8.585330	 11.363620	 0.049011	 
-0.244014	 9.316308	 12.769997	 -0.260643	 
-0.279772	 8.521024	 12.322274	 0.162655	 
0.438071	 10.795183	 15.181071	 0.108803	 
-0.551551	 10.525102	 15.916817	 -0.415142	 
0.802540	 11.942166	 14.857425	 -0.417176	 
-3.200254	 7.725207	 12.405449	 -0.296138	 
-3.588235	 8.211232	 11.707897	 0.083003	 
-2.412410	 7.330417	 12.061898	 0.181094	 
-5.170422	 6.100244	 13.349000	 -0.370549	 
-4.473647	 6.605419	 13.094823	 0.080325	 
-5.022321	 5.812792	 14.191241	 0.160172	 
-4.401578	 1.080744	 13.021000	 -0.370549	 
-5.098353	 1.585919	 13.275177	 0.080325	 
-4.549679	 0.793292	 12.178759	 0.160172	 
6.777967	 -10.514762	 3.957894	 0.079144	 
7.588841	 -10.190460	 4.454627	 0.223627	 
6.252050	 -9.765206	 3.502455	 0.224670	 
7.082535	 -11.091012	 3.225117	 0.201908	 
5.866460	 -11.241613	 4.854520	 0.027893	 
5.654809	 -10.629303	 5.713882	 0.078908	 
4.903682	 -11.432145	 4.332840	 0.085857	 
6.494826	 -12.555308	 5.277001	 0.153026	 
7.679146	 -12.803695	 5.048731	 -0.312830	 
5.650544	 -13.379755	 5.908982	 -0.056959	 
4.698309	 -13.103234	 5.967354	 0.122427	 
6.048937	 -14.647442	 6.481256	 0.000133	 
7.105163	 -14.842727	 6.199229	 0.048728	 
5.909104	 -14.616064	 8.012987	 0.040588	 
6.143704	 -15.621668	 8.372229	 0.031625	 
6.847072	 -13.609707	 8.644662	 -0.092786	 
6.665253	 -12.638206	 8.241670	 0.022210	 
7.886869	 -13.865486	 8.443589	 0.056127	 
6.676749	 -13.604830	 9.732380	 0.049011	 
4.541986	 -14.335808	 8.326003	 -0.260643	 
4.506228	 -13.540524	 8.773726	 0.162655	 
5.224071	 -15.814683	 5.914929	 0.108803	 
4.234449	 -15.544602	 5.179183	 -0.415142	 
5.588540	 -16.961666	 6.238575	 -0.417176	 
2.794033	 -5.495262	 11.864106	 0.079144	 
1.983159	 -5.170960	 11.367373	 0.223627	 
3.319950	 -4.745706	 12.319545	 0.224670	 
2.489465	 -6.071512	 12.596883	 0.201908	 
3.705540	 -6.222113	 10.967480	 0.027893	 
3.917191	 -5.609803	 10.108118	 0.078908	 
4.668318	 -6.412645	 11.489160	 0.085857	 
3.077174	 -7.535808	 10.544999	 0.153026	 
1.892854	 -7.784195	 10.773269	 -0.312830	 
3.921456	 -8.360255	 9.913018	 -0.056959	 
4.873691	 -8.083734	 9.854646	 0.122427	 
3.523063	 -9.627942	 9.340744	 0.000133	 
2.466837	 -9.823227	 9.622771	 0.048728	 
3.662896	 -9.596564	 7.809013	 0.040588	 
3.428296	 -10.602168	 7.449771	 0.031625	 
2.724928	 -8.590207	 7.177338	 -0.092786	 
2.906747	 -7.618706	 7.580330	 0.022210	 
1.685131	 -8.845986	 7.378411	 0.056127	 
2.895251	 -8.585330	 6.089620	 0.049011	 
5.030014	 -9.316308	 7.495997	 -0.260643	 
5.065772	 -8.521024	 7.048274	 0.162655	 
4.347929	 -10.795183	 9.907071	 0.108803	 
5.337551	 -10.525102	 10.642817	 -0.415142	 
3.983460	 -11.942166	 9.583425	 -0.417176	 
1.585746	 -12.744707	 8.690551	 -0.296138	 
1.197765	 -13.230732	 9.388103	 0.083003	 
2.373590	 -12.349917	 9.034102	 0.181094	 
1.991967	 -14.582738	 17.138106	 0.079144	 
2.802841	 -14.907040	 16.641373	 0.223627	 
1.466050	 -15.332294	 17.593545	 0.224670	 
2.296535	 -14.006488	 17.870883	 0.201908	 
1.080460	 -13.855887	 16.241480	 0.027893	 
0.868809	 -14.468197	 15.382118	 0.078908	 
0.117682	 -13.665355	 16.763160	 0.085857	 
1.708826	 -12.542192	 15.818999	 0.153026	 
2.893146	 -12.293805	 16.047269	 -0.312830	 
0.864544	 -11.717745	 15.187018	 -0.056959	 
-0.087691	 -11.994266	 15.128646	 0.122427	 
1.262937	 -10.450058	 14.614744	 0.000133	 
2.319163	 -10.254773	 14.896771	 0.048728	 
1.123104	 -10.481436	 13.083013	 0.040588	 
1.357704	 -9.475832	 12.723771	 0.031625	 
2.061072	 -11.487793	 12.451338	 -0.092786	 
1.879253	 -12.459294	 12.854330	 0.022210	 
3.100869	 -11.232014	 12.652411	 0.056127	 
1.890749	 -11.492670	 11.363620	 0.049011	 
-0.244014	 -10.761692	 12.769997	 -0.260643	 
-0.279772	 -11.556976	 12.322274	 0.162655	 
0.438071	 -9.282817	 15.181071	 0.108803	 
-0.551551	 -9.552898	 15.916817	 -0.415142	 
0.802540	 -8.135834	 14.857425	 -0.417176	 
7.580033	 0.475762	 -1.316106	 0.079144	 
6.769159	 0.151460	 -0.819373	 0.223627	 
8.105950	 -0.273794	 -1.771545	 0.224670	 
7.275465	 1.052012	 -2.048883	 0.201908	 
8.491540	 1.202613	 -0.419480	 0.027893	 
8.703191	 0.590303	 0.439882	 0.078908	 
9.454318	 1.393145	 -0.941160	 0.085857	 
7.863174	 2.516308	 0.003001	 0.153026	 
6.678854	 2.764695	 -0.225269	 -0.312830	 
8.707456	 3.340755	 0.634982	 -0.056959	 
9.659691	 3.064234	 0.693354	 0.122427	 
8.309063	 4.608442	 1.207256	 0.000133	 
7.252837	 4.803727	 0.925229	 0.048728	 
8.448896	 4.577064	 2.738987	 0.040588	 
8.214296	 5.582668	 3.098229	 0.031625	 
7.510928	 3.570707	 3.370662	 -0.092786	 
7.692747	 2.599206	 2.967670	 0.022210	 
6.471131	 3.826486	 3.169589	 0.056127	 
7.681251	 3.565830	 4.458380	 0.049011	 
9.816014	 4.296808	 3.052003	 -0.260643	 
9.851772	 3.501524	 3.499726	 0.162655	 
9.133929	 5.775683	 0.640929	 0.108803	 
10.123551	 5.505602	 -0.094817	 -0.415142	 
8.769460	 6.922666	 0.964575	 -0.417176	 
6.777967	 -0.475762	 -6.590106	 0.079144	 
7.588841	 -0.151460	 -6.093373	 0.223627	 
6.252050	 0.273794	 -7.045545	 0.224670	 
7.082535	 -1.052012	 -7.322883	 0.201908	 
5.866460	 -1.202613	 -5.693480	 0.027893	 
5.654809	 -0.590303	 -4.834118	 0.078908	 
4.903682	 -1.393145	 -6.215160	 0.085857	 
6.494826	 -2.516308	 -5.270999	 0.153026	 
7.679146	 -2.764695	 -5.499269	 -0.312830	 
5.650544	 -3.340755	 -4.639018	 -0.056959	 
4.698309	 -3.064234	 -4.580646	 0.122427	 
6.048937	 -4.608442	 -4.066744	 0.000133	 
7.105163	 -4.803727	 -4.348771	 0.048728	 
5.909104	 -4.577064	 -2.535013	 0.040588	 
6.143704	 -5.582668	 -2.175771	 0.031625	 
6.847072	 -3.570707	 -1.903338	 -0.092786	 
6.665253	 -2.599206	 -2.306330	 0.022210	 
7.886869	 -3.826486	 -2.104411	 0.056127	 
6.676749	 -3.565830	 -0.815620	 0.049011	 
4.541986	 -4.296808	 -2.221997	 -0.260643	 
4.506228	 -3.501524	 -1.774274	 0.162655	 
5.224071	 -5.775683	 -4.633071	 0.108803	 
4.234449	 -5.505602	 -5.368817	 -0.415142	 
5.588540	 -6.922666	 -4.309425	 -0.417176	 
2.794033	 -5.495262	 1.316106	 0.079144	 
1.983159	 -5.170960	 0.819373	 0.223627	 
3.319950	 -4.745706	 1.771545	 0.224670	 
2.489465	 -6.071512	 2.048883	 0.201908	 
3.705540	 -6.222113	 0.419480	 0.027893	 
3.917191	 -5.609803	 -0.439882	 0.078908	 
4.668318	 -6.412645	 0.941160	 0.085857	 
3.077174	 -7.535808	 -0.003001	 0.153026	 
1.892854	 -7.784195	 0.225269	 -0.312830	 
3.921456	 -8.360255	 -0.634982	 -0.056959	 
4.873691	 -8.083734	 -0.693354	 0.122427	 
3.523063	 -9.627942	 -1.207256	 0.000133	 
2.466837	 -9.823227	 -0.925229	 0.048728	 
3.662896	 -9.596564	 -2.738987	 0.040588	 
3.428296	 -10.602168	 -3.098229	 0.031625	 
2.724928	 -8.590207	 -3.370662	 -0.092786	 
2.906747	 -7.618706	 -2.967670	 0.022210	 
1.685131	 -8.845986	 -3.169589	 0.056127	 
2.895251	 -8.585330	 -4.458380	 0.049011	 
5.030014	 -9.316308	 -3.052003	 -0.260643	 
5.065772	 -8.521024	 -3.499726	 0.162655	 
4.347929	 -10.795183	 -0.640929	 0.108803	 
5.337551	 -10.525102	 0.094817	 -0.415142	 
3.983460	 -11.942166	 -0.964575	 -0.417176	 
7.580033	 -9.563238	 -1.316106	 0.079144	 
6.769159	 -9.887540	 -0.819373	 0.223627	 
8.105950	 -10.312794	 -1.771545	 0.224670	 
7.275465	 -8.986988	 -2.048883	 0.201908	 
8.491540	 -8.836387	 -0.419480	 0.027893	 
8.703191	 -9.448697	 0.439882	 0.078908	 
9.454318	 -8.645855	 -0.941160	 0.085857	 
7.863174	 -7.522692	 0.003001	 0.153026	 
6.678854	 -7.274305	 -0.225269	 -0.312830	 
8.707456	 -6.698245	 0.634982	 -0.056959	 
9.659691	 -6.974766	 0.693354	 0.122427	 
8.309063	 -5.430558	 1.207256	 0.000133	 
7.252837	 -5.235273	 0.925229	 0.048728	 
8.448896	 -5.461936	 2.738987	 0.040588	 
8.214296	 -4.456332	 3.098229	 0.031625	 
7.510928	 -6.468293	 3.370662	 -0.092786	 
7.692747	 -7.439794	 2.967670	 0.022210	 
6.471131	 -6.212514	 3.169589	 0.056127	 
7.681251	 -6.473170	 4.458380	 0.049011	 
9.816014	 -5.742192	 3.052003	 -0.260643	 
9.851772	 -6.537476	 3.499726	 0.162655	 
9.133929	 -4.263317	 0.640929	 0.108803	 
10.123551	 -4.533398	 -0.094817	 -0.415142	 
8.769460	 -3.116334	 0.964575	 -0.417176	 
2.794033	 4.543738	 1.316106	 0.079144	 
1.983159	 4.868040	 0.819373	 0.223627	 
3.319950	 5.293294	 1.771545	 0.224670	 
2.489465	 3.967488	 2.048883	 0.201908	 
3.705540	 3.816887	 0.419480	 0.027893	 
3.917191	 4.429197	 -0.439882	 0.078908	 
4.668318	 3.626355	 0.941160	 0.085857	 
3.077174	 2.503192	 -0.003001	 0.153026	 
1.892854	 2.254805	 0.225269	 -0.312830	 
3.921456	 1.678745	 -0.634982	 -0.056959	 
4.873691	 1.955266	 -0.693354	 0.122427	 
3.523063	 0.411058	 -1.207256	 0.000133	 
2.466837	 0.215773	 -0.925229	 0.048728	 
3.662896	 0.442436	 -2.738987	 0.040588	 
3.428296	 -0.563168	 -3.098229	 0.031625	 
2.724928	 1.448793	 -3.370662	 -0.092786	 
2.906747	 2.420294	 -2.967670	 0.022210	 
1.685131	 1.193014	 -3.169589	 0.056127	 
2.895251	 1.453670	 -4.458380	 0.049011	 
5.030014	 0.722692	 -3.052003	 -0.260643	 
5.065772	 1.517976	 -3.499726	 0.162655	 
4.347929	 -0.756183	 -0.640929	 0.108803	 
5.337551	 -0.486102	 0.094817	 -0.415142	 
3.983460	 -1.903166	 -0.964575	 -0.417176	 
1.585746	 -2.705707	 -1.857449	 -0.296138	 
1.197765	 -3.191732	 -1.159897	 0.083003	 
2.373590	 -2.310917	 -1.513898	 0.181094	 
9.187578	 -1.080744	 -2.801000	 -0.370549	 
9.884353	 -1.585919	 -2.546823	 0.080325	 
9.335679	 -0.793292	 -3.643241	 0.160172	 
6.777967	 -0.475762	 3.957894	 0.079144	 
7.588841	 -0.151460	 4.454627	 0.223627	 
6.252050	 0.273794	 3.502455	 0.224670	 
7.082535	 -1.052012	 3.225117	 0.201908	 
5.866460	 -1.202613	 4.854520	 0.027893	 
5.654809	 -0.590303	 5.713882	 0.078908	 
4.903682	 -1.393145	 4.332840	 0.085857	 
6.494826	 -2.516308	 5.277001	 0.153026	 
7.679146	 -2.764695	 5.048731	 -0.312830	 
5.650544	 -3.340755	 5.908982	 -0.056959	 
4.698309	 -3.064234	 5.967354	 0.122427	 
6.048937	 -4.608442	 6.481256	 0.000133	 
7.105163	 -4.803727	 6.199229	 0.048728	 
5.909104	 -4.577064	 8.012987	 0.040588	 
6.143704	 -5.582668	 8.372229	 0.031625	 
6.847072	 -3.570707	 8.644662	 -0.092786	 
6.665253	 -2.599206	 8.241670	 0.022210	 
7.886869	 -3.826486	 8.443589	 0.056127	 
6.676749	 -3.565830	 9.732380	 0.049011	 
4.541986	 -4.296808	 8.326003	 -0.260643	 
4.506228	 -3.501524	 8.773726	 0.162655	 
5.224071	 -5.775683	 5.914929	 0.108803	 
4.234449	 -5.505602	 5.179183	 -0.415142	 
5.588540	 -6.922666	 6.238575	 -0.417176	 
7.580033	 -9.563238	 9.231894	 0.079144	 
6.769159	 -9.887540	 9.728627	 0.223627	 
8.105950	 -10.312794	 8.776455	 0.224670	 
7.275465	 -8.986988	 8.499117	 0.201908	 
8.491540	 -8.836387	 10.128520	 0.027893	 
8.703191	 -9.448697	 10.987882	 0.078908	 
9.454318	 -8.645855	 9.606840	 0.085857	 
7.863174	 -7.522692	 10.551001	 0.153026	 
6.678854	 -7.274305	 10.322731	 -0.312830	 
8.707456	 -6.698245	 11.182982	 -0.056959	 
9.659691	 -6.974766	 11.241354	 0.122427	 
8.309063	 -5.430558	 11.755256	 0.000133	 
7.252837	 -5.235273	 11.473229	 0.048728	 
8.448896	 -5.461936	 13.286987	 0.040588	 
8.214296	 -4.456332	 13.646229	 0.031625	 
7.510928	 -6.468293	 13.918662	 -0.092786	 
7.692747	 -7.439794	 13.515670	 0.022210	 
6.471131	 -6.212514	 13.717589	 0.056127	 
7.681251	 -6.473170	 15.006380	 0.049011	 
9.816014	 -5.742192	 13.600003	 -0.260643	 
9.851772	 -6.537476	 14.047726	 0.162655	 
9.133929	 -4.263317	 11.188929	 0.108803	 
10.123551	 -4.533398	 10.453183	 -0.415142	 
8.769460	 -3.116334	 11.512575	 -0.417176	 
7.580033	 0.475762	 9.231894	 0.079144	 
6.769159	 0.151460	 9.728627	 0.223627	 
8.105950	 -0.273794	 8.776455	 0.224670	 
7.275465	 1.052012	 8.499117	 0.201908	 
8.491540	 1.202613	 10.128520	 0.027893	 
8.703191	 0.590303	 10.987882	 0.078908	 
9.454318	 1.393145	 9.606840	 0.085857	 
7.863174	 2.516308	 10.551001	 0.153026	 
6.678854	 2.764695	 10.322731	 -0.312830	 
8.707456	 3.340755	 11.182982	 -0.056959	 
9.659691	 3.064234	 11.241354	 0.122427	 
8.309063	 4.608442	 11.755256	 0.000133	 
7.252837	 4.803727	 11.473229	 0.048728	 
8.448896	 4.577064	 13.286987	 0.040588	 
8.214296	 5.582668	 13.646229	 0.031625	 
7.510928	 3.570707	 13.918662	 -0.092786	 
7.692747	 2.599206	 13.515670	 0.022210	 
6.471131	 3.826486	 13.717589	 0.056127	 
7.681251	 3.565830	 15.006380	 0.049011	 
9.816014	 4.296808	 13.600003	 -0.260643	 
9.851772	 3.501524	 14.047726	 0.162655	 
9.133929	 5.775683	 11.188929	 0.108803	 
10.123551	 5.505602	 10.453183	 -0.415142	 
8.769460	 6.922666	 11.512575	 -0.417176	 
11.563967	 -4.543738	 6.590106	 0.079144	 
12.374841	 -4.868040	 6.093373	 0.223627	 
11.038050	 -5.293294	 7.045545	 0.224670	 
11.868535	 -3.967488	 7.322883	 0.201908	 
10.652460	 -3.816887	 5.693480	 0.027893	 
10.440809	 -4.429197	 4.834118	 0.078908	 
9.689682	 -3.626355	 6.215160	 0.085857	 
11.280826	 -2.503192	 5.270999	 0.153026	 
12.465146	 -2.254805	 5.499269	 -0.312830	 
10.436544	 -1.678745	 4.639018	 -0.056959	 
9.484309	 -1.955266	 4.580646	 0.122427	 
10.834937	 -0.411058	 4.066744	 0.000133	 
11.891163	 -0.215773	 4.348771	 0.048728	 
10.695104	 -0.442436	 2.535013	 0.040588	 
10.929704	 0.563168	 2.175771	 0.031625	 
11.633072	 -1.448793	 1.903338	 -0.092786	 
11.451253	 -2.420294	 2.306330	 0.022210	 
12.672869	 -1.193014	 2.104411	 0.056127	 
11.462749	 -1.453670	 0.815620	 0.049011	 
9.327986	 -0.722692	 2.221997	 -0.260643	 
9.292228	 -1.517976	 1.774274	 0.162655	 
10.010071	 0.756183	 4.633071	 0.108803	 
9.020449	 0.486102	 5.368817	 -0.415142	 
10.374540	 1.903166	 4.309425	 -0.417176	 
2.794033	 4.543738	 11.864106	 0.079144	 
1.983159	 4.868040	 11.367373	 0.223627	 
3.319950	 5.293294	 12.319545	 0.224670	 
2.489465	 3.967488	 12.596883	 0.201908	 
3.705540	 3.816887	 10.967480	 0.027893	 
3.917191	 4.429197	 10.108118	 0.078908	 
4.668318	 3.626355	 11.489160	 0.085857	 
3.077174	 2.503192	 10.544999	 0.153026	 
1.892854	 2.254805	 10.773269	 -0.312830	 
3.921456	 1.678745	 9.913018	 -0.056959	 
4.873691	 1.955266	 9.854646	 0.122427	 
3.523063	 0.411058	 9.340744	 0.000133	 
2.466837	 0.215773	 9.622771	 0.048728	 
3.662896	 0.442436	 7.809013	 0.040588	 
3.428296	 -0.563168	 7.449771	 0.031625	 
2.724928	 1.448793	 7.177338	 -0.092786	 
2.906747	 2.420294	 7.580330	 0.022210	 
1.685131	 1.193014	 7.378411	 0.056127	 
2.895251	 1.453670	 6.089620	 0.049011	 
5.030014	 0.722692	 7.495997	 -0.260643	 
5.065772	 1.517976	 7.048274	 0.162655	 
4.347929	 -0.756183	 9.907071	 0.108803	 
5.337551	 -0.486102	 10.642817	 -0.415142	 
3.983460	 -1.903166	 9.583425	 -0.417176	 
11.563967	 -14.582738	 6.590106	 0.079144	 
12.374841	 -14.907040	 6.093373	 0.223627	 
11.038050	 -15.332294	 7.045545	 0.224670	 
11.868535	 -14.006488	 7.322883	 0.201908	 
10.652460	 -13.855887	 5.693480	 0.027893	 
10.440809	 -14.468197	 4.834118	 0.078908	 
9.689682	 -13.665355	 6.215160	 0.085857	 
11.280826	 -12.542192	 5.270999	 0.153026	 
12.465146	 -12.293805	 5.499269	 -0.312830	 
10.436544	 -11.717745	 4.639018	 -0.056959	 
9.484309	 -11.994266	 4.580646	 0.122427	 
10.834937	 -10.450058	 4.066744	 0.000133	 
11.891163	 -10.254773	 4.348771	 0.048728	 
10.695104	 -10.481436	 2.535013	 0.040588	 
10.929704	 -9.475832	 2.175771	 0.031625	 
11.633072	 -11.487793	 1.903338	 -0.092786	 
11.451253	 -12.459294	 2.306330	 0.022210	 
12.672869	 -11.232014	 2.104411	 0.056127	 
11.462749	 -11.492670	 0.815620	 0.049011	 
9.327986	 -10.761692	 2.221997	 -0.260643	 
9.292228	 -11.556976	 1.774274	 0.162655	 
10.010071	 -9.282817	 4.633071	 0.108803	 
9.020449	 -9.552898	 5.368817	 -0.415142	 
10.374540	 -8.135834	 4.309425	 -0.417176	 
7.986254	 -7.725207	 7.131449	 -0.296138	 
8.374235	 -8.211232	 6.433897	 0.083003	 
7.198410	 -7.330417	 6.787898	 0.181094	 
6.371746	 -2.313793	 1.857449	 -0.296138	 
5.983765	 -1.827768	 1.159897	 0.083003	 
7.159590	 -2.708583	 1.513898	 0.181094	 
3.200254	 -7.333293	 3.416551	 -0.296138	 
3.588235	 -6.847268	 4.114103	 0.083003	 
2.412410	 -7.728083	 3.760102	 0.181094	 
1.585746	 -2.705707	 8.690551	 -0.296138	 
1.197765	 -3.191732	 9.388103	 0.083003	 
2.373590	 -2.310917	 9.034102	 0.181094	 
4.401578	 -3.938756	 2.801000	 -0.370549	 
5.098353	 -3.433581	 2.546823	 0.080325	 
4.549679	 -4.226208	 3.643241	 0.160172	 
5.170422	 -8.958256	 2.473000	 -0.370549	 
4.473647	 -8.453081	 2.727177	 0.080325	 
5.022321	 -9.245708	 1.630759	 0.160172	 
9.187578	 -1.080744	 7.747000	 -0.370549	 
9.884353	 -1.585919	 8.001177	 0.080325	 
9.335679	 -0.793292	 6.904759	 0.160172	 
9.956422	 -6.100244	 8.075000	 -0.370549	 
9.259647	 -6.605419	 7.820823	 0.080325	 
9.808321	 -5.812792	 8.917241	 0.160172	 
6.371746	 -2.313793	 12.405449	 -0.296138	 
5.983765	 -1.827768	 11.707897	 0.083003	 
7.159590	 -2.708583	 12.061898	 0.181094	 
3.200254	 -7.333293	 13.964551	 -0.296138	 
3.588235	 -6.847268	 14.662103	 0.083003	 
2.412410	 -7.728083	 14.308102	 0.181094	 
4.401578	 -3.938756	 13.349000	 -0.370549	 
5.098353	 -3.433581	 13.094823	 0.080325	 
4.549679	 -4.226208	 14.191241	 0.160172	 
5.170422	 -8.958256	 13.021000	 -0.370549	 
4.473647	 -8.453081	 13.275177	 0.080325	 
5.022321	 -9.245708	 12.178759	 0.160172	 
1.991967	 5.495262	 -3.957894	 0.079144	 
2.802841	 5.170960	 -4.454627	 0.223627	 
1.466050	 4.745706	 -3.502455	 0.224670	 
2.296535	 6.071512	 -3.225117	 0.201908	 
1.080460	 6.222113	 -4.854520	 0.027893	 
0.868809	 5.609803	 -5.713882	 0.078908	 
0.117682	 6.412645	 -4.332840	 0.085857	 
1.708826	 7.535808	 -5.277001	 0.153026	 
2.893146	 7.784195	 -5.048731	 -0.312830	 
0.864544	 8.360255	 -5.908982	 -0.056959	 
-0.087691	 8.083734	 -5.967354	 0.122427	 
1.262937	 9.627942	 -6.481256	 0.000133	 
2.319163	 9.823227	 -6.199229	 0.048728	 
1.123104	 9.596564	 -8.012987	 0.040588	 
1.357704	 10.602168	 -8.372229	 0.031625	 
2.061072	 8.590207	 -8.644662	 -0.092786	 
1.879253	 7.618706	 -8.241670	 0.022210	 
3.100869	 8.845986	 -8.443589	 0.056127	 
1.890749	 8.585330	 -9.732380	 0.049011	 
-0.244014	 9.316308	 -8.326003	 -0.260643	 
-0.279772	 8.521024	 -8.773726	 0.162655	 
0.438071	 10.795183	 -5.914929	 0.108803	 
-0.551551	 10.525102	 -5.179183	 -0.415142	 
0.802540	 11.942166	 -6.238575	 -0.417176	 
6.777967	 9.563238	 -6.590106	 0.079144	 
7.588841	 9.887540	 -6.093373	 0.223627	 
6.252050	 10.312794	 -7.045545	 0.224670	 
7.082535	 8.986988	 -7.322883	 0.201908	 
5.866460	 8.836387	 -5.693480	 0.027893	 
5.654809	 9.448697	 -4.834118	 0.078908	 
4.903682	 8.645855	 -6.215160	 0.085857	 
6.494826	 7.522692	 -5.270999	 0.153026	 
7.679146	 7.274305	 -5.499269	 -0.312830	 
5.650544	 6.698245	 -4.639018	 -0.056959	 
4.698309	 6.974766	 -4.580646	 0.122427	 
6.048937	 5.430558	 -4.066744	 0.000133	 
7.105163	 5.235273	 -4.348771	 0.048728	 
5.909104	 5.461936	 -2.535013	 0.040588	 
6.143704	 4.456332	 -2.175771	 0.031625	 
6.847072	 6.468293	 -1.903338	 -0.092786	 
6.665253	 7.439794	 -2.306330	 0.022210	 
7.886869	 6.212514	 -2.104411	 0.056127	 
6.676749	 6.473170	 -0.815620	 0.049011	 
4.541986	 5.742192	 -2.221997	 -0.260643	 
4.506228	 6.537476	 -1.774274	 0.162655	 
5.224071	 4.263317	 -4.633071	 0.108803	 
4.234449	 4.533398	 -5.368817	 -0.415142	 
5.588540	 3.116334	 -4.309425	 -0.417176	 
1.585746	 7.333293	 -1.857449	 -0.296138	 
1.197765	 6.847268	 -1.159897	 0.083003	 
2.373590	 7.728083	 -1.513898	 0.181094	 
6.777967	 9.563238	 3.957894	 0.079144	 
7.588841	 9.887540	 4.454627	 0.223627	 
6.252050	 10.312794	 3.502455	 0.224670	 
7.082535	 8.986988	 3.225117	 0.201908	 
5.866460	 8.836387	 4.854520	 0.027893	 
5.654809	 9.448697	 5.713882	 0.078908	 
4.903682	 8.645855	 4.332840	 0.085857	 
6.494826	 7.522692	 5.277001	 0.153026	 
7.679146	 7.274305	 5.048731	 -0.312830	 
5.650544	 6.698245	 5.908982	 -0.056959	 
4.698309	 6.974766	 5.967354	 0.122427	 
6.048937	 5.430558	 6.481256	 0.000133	 
7.105163	 5.235273	 6.199229	 0.048728	 
5.909104	 5.461936	 8.012987	 0.040588	 
6.143704	 4.456332	 8.372229	 0.031625	 
6.847072	 6.468293	 8.644662	 -0.092786	 
6.665253	 7.439794	 8.241670	 0.022210	 
7.886869	 6.212514	 8.443589	 0.056127	 
6.676749	 6.473170	 9.732380	 0.049011	 
4.541986	 5.742192	 8.326003	 -0.260643	 
4.506228	 6.537476	 8.773726	 0.162655	 
5.224071	 4.263317	 5.914929	 0.108803	 
4.234449	 4.533398	 5.179183	 -0.415142	 
5.588540	 3.116334	 6.238575	 -0.417176	 
2.794033	 14.582738	 11.864106	 0.079144	 
1.983159	 14.907040	 11.367373	 0.223627	 
3.319950	 15.332294	 12.319545	 0.224670	 
2.489465	 14.006488	 12.596883	 0.201908	 
3.705540	 13.855887	 10.967480	 0.027893	 
3.917191	 14.468197	 10.108118	 0.078908	 
4.668318	 13.665355	 11.489160	 0.085857	 
3.077174	 12.542192	 10.544999	 0.153026	 
1.892854	 12.293805	 10.773269	 -0.312830	 
3.921456	 11.717745	 9.913018	 -0.056959	 
4.873691	 11.994266	 9.854646	 0.122427	 
3.523063	 10.450058	 9.340744	 0.000133	 
2.466837	 10.254773	 9.622771	 0.048728	 
3.662896	 10.481436	 7.809013	 0.040588	 
3.428296	 9.475832	 7.449771	 0.031625	 
2.724928	 11.487793	 7.177338	 -0.092786	 
2.906747	 12.459294	 7.580330	 0.022210	 
1.685131	 11.232014	 7.378411	 0.056127	 
2.895251	 11.492670	 6.089620	 0.049011	 
5.030014	 10.761692	 7.495997	 -0.260643	 
5.065772	 11.556976	 7.048274	 0.162655	 
4.347929	 9.282817	 9.907071	 0.108803	 
5.337551	 9.552898	 10.642817	 -0.415142	 
3.983460	 8.135834	 9.583425	 -0.417176	 
7.986254	 2.313793	 7.131449	 -0.296138	 
8.374235	 1.827768	 6.433897	 0.083003	 
7.198410	 2.708583	 6.787898	 0.181094	 
3.200254	 2.705707	 3.416551	 -0.296138	 
3.588235	 3.191732	 4.114103	 0.083003	 
2.412410	 2.310917	 3.760102	 0.181094	 
1.585746	 7.333293	 8.690551	 -0.296138	 
1.197765	 6.847268	 9.388103	 0.083003	 
2.373590	 7.728083	 9.034102	 0.181094	 
4.401578	 6.100244	 2.801000	 -0.370549	 
5.098353	 6.605419	 2.546823	 0.080325	 
4.549679	 5.812792	 3.643241	 0.160172	 
5.170422	 1.080744	 2.473000	 -0.370549	 
4.473647	 1.585919	 2.727177	 0.080325	 
5.022321	 0.793292	 1.630759	 0.160172	 
6.777967	 9.563238	 14.505894	 0.079144	 
7.588841	 9.887540	 15.002627	 0.223627	 
6.252050	 10.312794	 14.050455	 0.224670	 
7.082535	 8.986988	 13.773117	 0.201908	 
5.866460	 8.836387	 15.402520	 0.027893	 
5.654809	 9.448697	 16.261882	 0.078908	 
4.903682	 8.645855	 14.880840	 0.085857	 
6.494826	 7.522692	 15.825001	 0.153026	 
7.679146	 7.274305	 15.596731	 -0.312830	 
5.650544	 6.698245	 16.456982	 -0.056959	 
4.698309	 6.974766	 16.515354	 0.122427	 
6.048937	 5.430558	 17.029256	 0.000133	 
7.105163	 5.235273	 16.747229	 0.048728	 
5.909104	 5.461936	 18.560987	 0.040588	 
6.143704	 4.456332	 18.920229	 0.031625	 
6.847072	 6.468293	 19.192662	 -0.092786	 
6.665253	 7.439794	 18.789670	 0.022210	 
7.886869	 6.212514	 18.991589	 0.056127	 
6.676749	 6.473170	 20.280380	 0.049011	 
4.541986	 5.742192	 18.874003	 -0.260643	 
4.506228	 6.537476	 19.321726	 0.162655	 
5.224071	 4.263317	 16.462929	 0.108803	 
4.234449	 4.533398	 15.727183	 -0.415142	 
5.588540	 3.116334	 16.786575	 -0.417176	 
6.371746	 7.725207	 12.405449	 -0.296138	 
5.983765	 8.211232	 11.707897	 0.083003	 
7.159590	 7.330417	 12.061898	 0.181094	 
3.200254	 2.705707	 13.964551	 -0.296138	 
3.588235	 3.191732	 14.662103	 0.083003	 
2.412410	 2.310917	 14.308102	 0.181094	 
4.401578	 6.100244	 13.349000	 -0.370549	 
5.098353	 6.605419	 13.094823	 0.080325	 
4.549679	 5.812792	 14.191241	 0.160172	 
5.170422	 1.080744	 13.021000	 -0.370549	 
4.473647	 1.585919	 13.275177	 0.080325	 
5.022321	 0.793292	 12.178759	 0.160172	 

./Gly-L-Thr.wfn

; 

#----------------------------------------------------------------------------#
#                   TONTO REFLECTION FILE                                    #
#----------------------------------------------------------------------------#
_iucr_refine_reflections_details
;
 reflection_data= {
  keys= { h= k= l= f_exp= f_sigma= }
   data= {
    0    0    2    31.34     0.37
    0    0    4    54.21     0.60
    0    0    6     0.66     0.98
    0    0    8     8.86     0.13
    0    0   10     9.68     0.18
    0    0   12     5.37     0.15
    0    0   14     2.64     0.27
    0    0   16    13.29     0.26
    0    0   18     8.76     0.20
    0    1    1    32.37     0.39
    0    1    2    46.11     0.57
    0    1    4    76.45     0.76
    0    1    5     6.12     0.10
    0    1    6    40.22     0.43
    0    1    7    17.17     0.20
    0    1    8     6.68     0.11
    0    1    9    10.58     0.14
    0    1   10     7.86     0.13
    0    1   11    15.74     0.19
    0    1   12     0.51     1.11
    0    1   14    17.33     0.22
    0    1   15     3.98     0.21
    0    1   16     3.99     0.22
    0    1   17     2.26     0.72
    0    1   18     1.70     0.52
    0    1   19     2.28     0.76
    0    1   22     3.04     0.35
    0    2    0     4.29     0.07
    0    2    1    47.73     0.60
    0    2    2    41.95     0.51
    0    2    3    14.28     0.17
    0    2    4     1.02     0.39
    0    2    5    11.43     0.16
    0    2    6    26.18     0.41
    0    2    7    23.11     0.27
    0    2    8    21.17     0.34
    0    2    9     1.39     0.40
    0    2   10     4.99     0.13
    0    2   11    10.78     0.15
    0    2   12    14.00     0.19
    0    2   13     3.91     0.26
    0    2   15     6.61     0.17
    0    2   16     3.95     0.22
    0    2   22     4.60     0.27
    0    3    1    23.36     0.27
    0    3    2     9.82     0.12
    0    3    3    70.77     0.70
    0    3    4    44.21     0.61
    0    3    5    49.06     0.70
    0    3    6    18.14     0.22
    0    3    7     3.99     0.18
    0    3    8     5.05     0.12
    0    3    9    10.93     0.18
    0    3   10     3.91     0.22
    0    3   11     6.91     0.14
    0    3   12     8.16     0.15
    0    3   13    14.02     0.19
    0    3   14     3.83     0.43
    0    3   15    12.13     0.22
    0    3   16     3.21     0.39
    0    3   17     0.71     1.18
    0    3   18     4.37     0.23
    0    3   19     6.58     0.21
    0    3   22     1.23     1.30
    0    4    0    17.69     0.21
    0    4    1    29.82     0.35
    0    4    2    30.56     0.35
    0    4    3     7.60     0.13
    0    4    4     3.83     0.23
    0    4    5     3.62     0.11
    0    4    6    30.26     0.47
    0    4    7    25.09     0.57
    0    4    8    22.09     0.46
    0    4    9    10.88     0.16
    0    4   10    17.43     0.29
    0    4   11    25.05     0.36
    0    4   12    10.30     0.35
    0    4   13     7.32     0.21
    0    4   14     1.39     1.18
    0    4   15     7.52     0.29
    0    4   16     5.32     0.20
    0    4   17     0.73     1.21
    0    4   18     1.52     1.30
    0    4   23     3.48     0.33
    0    5    1     0.81     0.48
    0    5    2    17.93     0.21
    0    5    3     8.45     0.11
    0    5    4     3.77     0.12
    0    5    5    26.80     0.31
    0    5    6     8.21     0.16
    0    5    7    27.75     0.31
    0    5    8    27.53     0.40
    0    5    9    16.14     0.28
    0    5   10     0.98     1.10
    0    5   11    10.52     0.29
    0    5   12     5.23     0.22
    0    5   13     9.15     0.16
    0    5   14     2.46     0.66
    0    5   15     0.68     1.18
    0    5   18     1.54     1.28
    0    5   21     1.79     1.11
    0    6    0    39.45     0.43
    0    6    1    30.21     0.34
    0    6    2     8.69     0.12
    0    6    3    25.09     0.29
    0    6    4    33.66     0.64
    0    6    5     9.42     0.13
    0    6    6    19.82     0.26
    0    6    7    22.63     0.26
    0    6    8    11.01     0.21
    0    6    9     7.78     0.24
    0    6   10     4.11     0.24
    0    6   11     3.89     0.17
    0    6   14     5.47     0.19
    0    6   15     4.96     0.20
    0    6   16     2.64     0.46
    0    6   17     4.08     0.25
    0    6   19     6.46     0.40
    0    6   21     1.64     1.43
    0    7    1    14.64     0.17
    0    7    2     1.54     0.38
    0    7    3    32.15     0.35
    0    7    4     7.42     0.13
    0    7    5    25.22     0.51
    0    7    6    21.54     0.45
    0    7    7     3.69     0.15
    0    7    8     6.37     0.13
    0    7    9    16.24     0.36
    0    7   10     9.54     0.24
    0    7   11     6.30     0.16
    0    7   12     4.40     0.19
    0    7   13    13.61     0.20
    0    7   14     4.99     0.20
    0    7   15     4.43     0.22
    0    7   16     1.94     0.70
    0    7   17     3.18     0.33
    0    7   21     8.03     0.22
    0    8    0    20.71     0.24
    0    8    1    16.68     0.20
    0    8    2     2.36     0.17
    0    8    3    18.31     0.23
    0    8    4    11.46     0.19
    0    8    5    17.08     0.20
    0    8    6    21.56     0.31
    0    8    7     7.68     0.14
    0    8    8     1.08     1.08
    0    8    9    12.05     0.17
    0    8   10     3.24     0.27
    0    8   11     1.02     1.16
    0    8   12     5.58     0.18
    0    8   13     0.42     1.16
    0    8   14     5.73     0.19
    0    8   15     4.97     0.26
    0    8   16     2.98     0.47
    0    8   17     5.84     0.26
    0    8   19     4.76     0.28
    0    8   21     3.74     0.31
    0    8   22     4.54     0.43
    0    9    1    21.58     0.25
    0    9    2    19.09     0.22
    0    9    3     6.41     0.13
    0    9    4     6.77     0.13
    0    9    5    10.17     0.17
    0    9    6     6.66     0.16
    0    9    7     5.83     0.16
    0    9    8     1.20     0.75
    0    9    9    11.59     0.26
    0    9   10     1.04     1.17
    0    9   11     1.61     0.82
    0    9   13     1.41     1.19
    0    9   14     3.78     0.24
    0    9   15     6.03     0.21
    0    9   16     4.33     0.24
    0    9   18     6.01     0.46
    0    9   19     6.53     0.23
    0    9   20     2.44     1.68
    0   10    0    26.14     0.29
    0   10    1     5.51     0.13
    0   10    2     4.84     0.13
    0   10    3    12.23     0.16
    0   10    4     5.06     0.19
    0   10    5     5.48     0.14
    0   10    6    14.68     0.19
    0   10    7     1.27     0.63
    0   10    8    12.90     0.29
    0   10   10     6.75     0.36
    0   10   11     4.74     0.23
    0   10   12     1.53     1.24
    0   10   13     6.23     0.19
    0   10   14     1.99     0.41
    0   10   15     9.23     0.19
    0   10   16    11.72     0.21
    0   10   18     5.49     0.25
    0   10   21     1.49     1.30
    0   11    1     2.49     0.21
    0   11    2     5.94     0.14
    0   11    3     7.08     0.14
    0   11    4     2.50     0.22
    0   11    5     7.26     0.15
    0   11    6    16.16     0.20
    0   11    7     8.99     0.19
    0   11    8     4.63     0.18
    0   11    9     1.91     0.62
    0   11   10     9.57     0.18
    0   11   11     7.80     0.31
    0   11   12     2.38     0.61
    0   11   13     6.20     0.29
    0   11   14     9.78     0.20
    0   11   15     4.27     0.25
    0   11   16     1.00     1.21
    0   11   17     2.24     0.67
    0   11   18     4.24     0.28
    0   11   21     2.50     0.42
    0   12    0     8.34     0.15
    0   12    1    15.36     0.19
    0   12    2     1.97     1.44
    0   12    3     6.11     0.15
    0   12    4     3.92     0.18
    0   12    5     6.69     0.16
    0   12    6     1.19     1.25
    0   12    7     4.24     0.22
    0   12    8    14.12     0.20
    0   12    9     6.70     0.18
    0   12   12     3.75     0.25
    0   12   13     2.09     0.63
    0   12   14    10.28     0.20
    0   12   16     2.27     0.69
    0   12   18     3.41     0.86
    0   12   20     3.66     0.30
    0   13    1     6.43     0.16
    0   13    2    15.32     0.20
    0   13    3     6.38     0.16
    0   13    4     3.67     0.20
    0   13    5    10.17     0.17
    0   13    6     3.58     0.26
    0   13    7     2.06     0.48
    0   13    9     1.52     1.26
    0   13   10     3.94     0.23
    0   13   11     5.77     0.21
    0   13   12    12.36     0.20
    0   13   13     8.00     0.20
    0   13   15     4.75     0.25
    0   13   17     4.61     0.27
    0   13   18     1.83     0.85
    0   13   19     2.93     0.37
    0   14    0     9.79     0.22
    0   14    1     0.34     1.07
    0   14    2     6.08     0.17
    0   14    3     1.14     1.21
    0   14    4     0.87     1.13
    0   14    5     2.57     0.59
    0   14    6     3.20     0.25
    0   14    7     1.20     1.22
    0   14    8    13.95     0.23
    0   14    9    12.86     0.20
    0   14   10     2.89     0.80
    0   14   11     6.77     0.22
    0   14   12     3.97     0.26
    0   14   16     3.21     0.53
    0   14   17     1.57     1.28
    0   14   18     2.61     0.48
    0   15    1     6.07     0.29
    0   15    3     4.35     0.22
    0   15    4     1.69     0.44
    0   15    6     1.91     1.46
    0   15    8     3.69     0.32
    0   15    9     1.49     1.28
    0   15   10     2.44     0.76
    0   15   11     4.76     0.24
    0   15   12     1.09     1.26
    0   15   13     3.42     0.86
    0   15   14     5.14     0.25
    0   15   15     3.91     0.67
    0   15   17     4.20     0.32
    0   16    0     5.31     0.35
    0   16    1     7.19     0.19
    0   16    2     4.32     0.23
    0   16    3    11.66     0.19
    0   16    4     2.27     0.59
    0   16    5     4.01     0.23
    0   16   10     4.02     0.27
    0   16   11     2.38     0.80
    0   16   14     4.76     0.39
    0   16   15     5.91     0.24
    0   17    1     8.36     0.19
    0   17    2     1.50     1.25
    0   17    3     5.66     0.21
    0   17    4     4.24     0.24
    0   17    5    10.62     0.20
    0   17    7     8.07     0.20
    0   17   11     5.08     0.25
    0   17   12     2.17     1.47
    0   17   13     4.80     0.51
    0   17   14     2.31     0.66
    0   18    0     3.32     0.49
    0   18    1     2.95     0.35
    0   18    2     1.49     1.28
    0   18    3     5.33     0.25
    0   18    4     2.12     1.10
    0   18    7     7.26     0.21
    0   18    9     2.01     1.09
    0   18   10     4.06     0.32
    0   18   12     3.19     1.04
    0   18   14     2.02     0.73
    0   19    3     5.49     0.36
    0   19    4     4.98     0.27
    0   19    7     3.48     0.83
    0   19    9     4.64     0.27
    0   19   11     1.64     1.47
    0   20    3     3.77     0.38
    0   20    5     3.21     0.72
    0   20    7     2.16     1.29
    0   20    8     8.95     0.29
    0   20   10     4.01     0.29
    0   20   12     3.60     0.30
    0   21    4     3.44     0.32
    0   21    5     2.67     0.58
    0   21    6     6.06     0.23
    0   21    8     4.85     0.26
    0   21   10     2.81     0.58
    0   22    0     2.63     0.87
    0   22    4     3.67     0.30
    0   22    5     2.77     0.37
    0   23    1     3.71     0.45
    0   23    2     2.01     0.93
    1    0    1    35.32     0.43
    1    0    2     8.56     0.20
    1    0    3    45.96     0.54
    1    0    4     6.07     0.09
    1    0    5    22.88     0.27
    1    0    6     6.50     0.10
    1    0    7     7.96     0.12
    1    0    8    13.90     0.17
    1    0    9    21.47     0.25
    1    0   10    15.90     0.29
    1    0   12     2.94     0.72
    1    0   13    10.53     0.22
    1    0   16     2.47     0.31
    1    0   17     1.04     1.23
    1    0   18     1.84     1.51
    1    0   19     0.36     1.15
    1    0   20     5.36     0.24
    1    0   21     5.45     0.32
    1    1    0     7.34     0.21
    1    1    1    46.61     1.60
    1    1    2    21.05     0.24
    1    1    3    43.63     0.51
    1    1    5    16.04     0.19
    1    1    6    15.60     0.18
    1    1    7    16.00     0.20
    1    1    8    21.33     0.25
    1    1    9     6.24     0.12
    1    1   10     5.23     0.16
    1    1   11    10.19     0.15
    1    1   12     7.45     0.15
    1    1   13     8.68     0.16
    1    1   14     4.76     0.18
    1    1   15     4.75     0.29
    1    1   16     1.54     1.28
    1    1   17     8.28     0.19
    1    1   18     3.46     0.28
    1    1   19     2.58     0.36
    1    1   20     3.28     0.84
    1    1   21     2.56     0.42
    1    1   22     1.52     1.30
    1    1   23     2.43     0.61
    1    1   24     1.40     1.25
    1    2    0    15.11     0.30
    1    2    1    29.09     0.34
    1    2    3    41.60     0.48
    1    2    4    29.21     0.34
    1    2    5     9.11     0.13
    1    2    6    21.05     0.25
    1    2    7     6.08     0.11
    1    2    8     6.03     0.12
    1    2    9     5.63     0.15
    1    2   10    10.83     0.15
    1    2   11     3.10     0.24
    1    2   12     6.50     0.14
    1    2   13     5.15     0.16
    1    2   14     2.24     0.61
    1    2   15     6.64     0.18
    1    2   16     4.50     0.21
    1    2   17     3.29     0.27
    1    2   18     2.70     0.34
    1    2   19     3.81     0.27
    1    2   20     3.37     0.60
    1    2   21     1.48     1.48
    1    2   22     2.29     0.68
    1    2   23     2.03     0.76
    1    3    0    37.16     0.70
    1    3    1    29.82     0.35
    1    3    2    40.17     0.47
    1    3    3    24.90     0.29
    1    3    4    21.71     0.26
    1    3    5    14.02     0.16
    1    3    6    34.37     0.38
    1    3    7    24.79     0.41
    1    3    8     6.03     0.12
    1    3    9     1.67     0.45
    1    3   10     6.35     0.13
    1    3   11     4.15     0.16
    1    3   12    11.56     0.17
    1    3   13    14.32     0.29
    1    3   14     4.11     0.20
    1    3   15     2.05     0.52
    1    3   16     5.09     0.20
    1    3   18     0.74     1.21
    1    4    0    20.58     0.25
    1    4    1    17.21     0.20
    1    4    2    64.11     0.64
    1    4    3    11.22     0.13
    1    4    4    21.13     0.30
    1    4    5    18.73     0.22
    1    4    6    18.02     0.21
    1    4    7    14.12     0.17
    1    4    8     9.33     0.19
    1    4    9    13.60     0.20
    1    4   10    15.33     0.19
    1    4   11    10.49     0.16
    1    4   12     6.78     0.15
    1    4   13     3.23     0.25
    1    4   14     7.61     0.18
    1    4   15     0.96     1.20
    1    4   16     9.53     0.19
    1    4   17     3.87     0.36
    1    4   18     4.12     0.60
    1    4   19     5.35     0.23
    1    4   23     1.20     1.23
    1    5    0    28.03     0.44
    1    5    1    33.40     0.38
    1    5    2    20.95     0.25
    1    5    3    11.20     0.14
    1    5    4    12.27     0.15
    1    5    5    11.75     0.29
    1    5    6    13.14     0.18
    1    5    7    21.11     0.38
    1    5    8    11.58     0.15
    1    5    9     2.44     0.19
    1    5   10     3.31     0.27
    1    5   11     6.28     0.15
    1    5   12    15.95     0.32
    1    5   13     5.02     0.17
    1    5   14     7.17     0.17
    1    5   16     3.65     0.52
    1    5   17     6.28     0.20
    1    5   18     2.10     0.54
    1    5   19     5.66     0.23
    1    5   23     2.99     0.37
    1    6    0    21.86     0.32
    1    6    1    22.69     0.27
    1    6    2    13.77     0.16
    1    6    3    13.67     0.16
    1    6    4    21.98     0.26
    1    6    5    24.81     0.29
    1    6    6     8.41     0.18
    1    6    7     5.47     0.15
    1    6    8     3.56     0.27
    1    6    9     4.70     0.14
    1    6   10     9.35     0.25
    1    6   11     8.48     0.22
    1    6   12    10.00     0.17
    1    6   13     9.30     0.17
    1    6   14     4.70     0.29
    1    6   15     5.52     0.19
    1    6   16     2.35     0.74
    1    6   21     2.02     1.53
    1    6   22     1.83     0.90
    1    7    0     3.48     0.12
    1    7    1    14.86     0.18
    1    7    2    17.33     0.20
    1    7    3     7.50     0.16
    1    7    4    14.66     0.18
    1    7    5    11.08     0.15
    1    7    6    14.28     0.18
    1    7    7    11.80     0.20
    1    7    8     8.36     0.14
    1    7    9     9.10     0.21
    1    7   10     7.43     0.20
    1    7   11     7.44     0.15
    1    7   12     4.06     0.25
    1    7   13     2.61     0.43
    1    7   14     3.41     0.67
    1    7   15     4.60     0.21
    1    7   16     4.94     0.22
    1    7   17     4.40     0.28
    1    7   18     2.01     0.79
    1    7   20     2.95     0.92
    1    7   21     2.12     0.75
    1    8    0    10.84     0.14
    1    8    1    27.74     0.38
    1    8    2    10.29     0.14
    1    8    3     9.27     0.13
    1    8    4    15.57     0.19
    1    8    5    21.41     0.25
    1    8    6     9.10     0.19
    1    8    7     5.55     0.13
    1    8    8    10.07     0.15
    1    8    9     6.58     0.15
    1    8   10     7.28     0.15
    1    8   11     4.48     0.18
    1    8   12     3.25     0.22
    1    8   13     5.29     0.19
    1    8   14     4.57     0.21
    1    8   15     3.69     0.24
    1    8   16     3.56     0.27
    1    8   17     3.92     0.29
    1    8   18     3.03     0.64
    1    8   19     4.90     0.26
    1    9    0     6.43     0.12
    1    9    1    21.06     0.24
    1    9    2    18.11     0.21
    1    9    3    22.62     0.26
    1    9    4     3.73     0.14
    1    9    5     6.50     0.13
    1    9    6     8.63     0.17
    1    9    7     7.54     0.14
    1    9    8    13.58     0.18
    1    9    9     6.64     0.21
    1    9   10     5.16     0.17
    1    9   11     2.42     0.46
    1    9   12     2.02     0.62
    1    9   13     2.97     0.27
    1    9   14     5.47     0.20
    1    9   15     3.95     0.25
    1    9   16     2.10     0.52
    1    9   18     1.82     1.41
    1    9   19     3.39     0.42
    1    9   20     3.93     0.30
    1   10    0     6.84     0.24
    1   10    1     9.66     0.14
    1   10    2     4.22     0.14
    1   10    3     9.42     0.16
    1   10    4     8.83     0.14
    1   10    5     6.05     0.14
    1   10    6     9.06     0.15
    1   10    7     6.11     0.15
    1   10    8     7.66     0.15
    1   10    9     4.35     0.18
    1   10   11     7.48     0.17
    1   10   12     5.01     0.26
    1   10   13     2.24     0.55
    1   10   15     5.75     0.21
    1   10   17     1.89     0.83
    1   10   20     3.39     0.32
    1   11    0     2.37     0.43
    1   11    1     4.43     0.15
    1   11    2     2.71     0.38
    1   11    3     5.46     0.17
    1   11    4    11.12     0.17
    1   11    5     9.96     0.23
    1   11    6     1.10     1.12
    1   11    7    10.84     0.37
    1   11    8     5.91     0.16
    1   11    9     5.42     0.18
    1   11   11     5.17     0.19
    1   11   13     1.66     1.30
    1   11   14     4.22     0.29
    1   11   15     2.12     0.87
    1   11   16     3.36     0.31
    1   11   19     2.30     0.46
    1   11   20     3.23     0.34
    1   12    1     7.92     0.15
    1   12    2     6.45     0.15
    1   12    3     8.07     0.15
    1   12    4     5.82     0.15
    1   12    5    10.93     0.17
    1   12    6     6.78     0.16
    1   12    7    10.78     0.17
    1   12    8     4.81     0.22
    1   12    9     1.24     1.18
    1   12   10     4.30     0.23
    1   12   11     3.29     0.27
    1   12   12     5.03     0.21
    1   12   13     7.38     0.22
    1   12   14     2.38     0.39
    1   12   15     3.50     0.29
    1   12   16     4.55     0.26
    1   12   18     2.00     0.78
    1   12   19     2.04     0.51
    1   13    0     2.84     0.33
    1   13    1     1.49     1.27
    1   13    2    10.66     0.17
    1   13    3     6.68     0.16
    1   13    4     6.45     0.21
    1   13    5     3.35     0.29
    1   13    6     6.38     0.17
    1   13    7     3.05     0.42
    1   13    9    14.27     0.20
    1   13   10     3.30     0.31
    1   13   11     5.67     0.22
    1   13   12     6.41     0.20
    1   13   13     3.23     0.47
    1   13   14     3.79     0.54
    1   13   17     3.92     0.30
    1   14    0     6.67     0.17
    1   14    1     9.76     0.17
    1   14    2    10.47     0.36
    1   14    3     3.48     0.22
    1   14    4     2.09     0.49
    1   14    5     4.30     0.21
    1   14    6     1.57     0.46
    1   14    7     7.24     0.18
    1   14    8     1.08     1.25
    1   14    9     2.32     0.63
    1   14   10     1.40     1.40
    1   14   11     2.61     0.35
    1   14   12     3.04     0.48
    1   14   13     3.88     0.27
    1   14   14     1.84     0.55
    1   14   15     2.78     1.01
    1   14   19     1.87     0.84
    1   15    0     2.01     0.74
    1   15    1     2.58     0.49
    1   15    2     3.70     0.23
    1   15    3     5.42     0.22
    1   15    4     3.77     0.27
    1   15    5     4.91     0.20
    1   15    6     1.53     1.28
    1   15    7     0.48     1.19
    1   15    8     3.02     0.41
    1   15    9     1.36     1.26
    1   15   10     1.83     1.17
    1   15   12     1.85     1.36
    1   15   13     1.89     0.85
    1   15   14     2.00     1.12
    1   15   16     2.19     1.59
    1   16    0     1.99     0.53
    1   16    1     5.15     0.31
    1   16    2     1.27     1.23
    1   16    3     1.36     1.25
    1   16    4     3.29     0.27
    1   16    5     2.89     0.30
    1   16    6    10.21     0.19
    1   16    7     2.78     0.42
    1   16    8     3.77     0.25
    1   16   10     6.29     0.22
    1   16   11     5.11     0.24
    1   16   14     1.57     1.59
    1   16   15     1.93     1.52
    1   16   16     3.08     0.35
    1   17    0     3.89     0.26
    1   17    1     1.67     1.30
    1   17    2     9.37     0.19
    1   17    3     1.26     1.17
    1   17    4     6.65     0.20
    1   17    5     4.34     0.24
    1   17    6     5.60     0.36
    1   17    7     3.86     0.33
    1   17    9     3.22     0.32
    1   17   11     3.77     0.37
    1   17   13     2.52     1.62
    1   17   14     2.07     0.95
    1   18    0     4.47     0.33
    1   18    1     3.31     0.43
    1   18    2     1.70     1.33
    1   18    3     3.70     0.40
    1   18    4     4.01     0.26
    1   18    5     2.47     0.77
    1   18    6     4.12     0.27
    1   18   10     5.05     0.49
    1   18   14     3.88     0.29
    1   19    1     2.79     0.54
    1   19    2     2.50     0.80
    1   19    5     4.48     0.54
    1   19    7     3.14     0.82
    1   19    8     2.51     1.65
    1   19    9     2.29     0.68
    1   19   10     3.47     1.03
    1   19   13     1.35     1.35
    1   20    2     1.16     1.33
    1   20    4     2.14     1.01
    1   20    5     2.62     0.58
    1   20    7     1.35     1.36
    1   20    8     3.16     0.52
    1   20   10     1.67     1.37
    1   20   12     1.73     1.33
    1   21    5     1.22     1.28
    1   21    7     3.01     0.51
    1   21    9     3.97     0.37
    1   22    0     2.50     0.42
    1   22    7     2.12     1.51
    2    0    0    25.29     0.33
    2    0    1    55.71     2.65
    2    0    2    11.54     0.14
    2    0    3    16.26     0.19
    2    0    4    40.49     0.46
    2    0    5    59.48     0.59
    2    0    6    43.62     0.57
    2    0    7    15.43     0.18
    2    0    8     6.43     0.12
    2    0   10     6.39     0.13
    2    0   11     6.65     0.14
    2    0   12     0.56     1.08
    2    0   13     8.53     0.19
    2    0   14     9.68     0.50
    2    0   15     9.28     0.38
    2    0   16     3.72     0.24
    2    0   17     1.38     1.33
    2    0   18     2.85     0.33
    2    0   19     8.80     0.20
    2    0   20     4.48     0.64
    2    1    0    46.13     1.44
    2    1    1    71.17     1.39
    2    1    2    15.56     0.18
    2    1    3    55.86     0.62
    2    1    4    27.86     0.32
    2    1    5    22.87     0.27
    2    1    6    24.12     0.28
    2    1    7    14.27     0.17
    2    1    8    12.62     0.16
    2    1    9    20.61     0.24
    2    1   10    21.01     0.24
    2    1   11     2.43     0.59
    2    1   12     2.45     0.23
    2    1   13     4.69     0.17
    2    1   14     4.08     0.20
    2    1   15    10.16     0.18
    2    1   16     9.49     0.18
    2    1   17     4.30     0.23
    2    1   18     5.57     0.24
    2    1   19     4.68     0.44
    2    1   22     2.40     0.64
    2    2    0    60.16     2.62
    2    2    1    36.29     0.78
    2    2    2    13.76     0.31
    2    2    3    44.40     0.50
    2    2    4    59.47     0.59
    2    2    5     6.20     0.10
    2    2    6    32.87     0.37
    2    2    7    12.97     0.16
    2    2    8     4.23     0.12
    2    2    9     9.30     0.14
    2    2   10    14.14     0.18
    2    2   11     9.37     0.15
    2    2   12     7.87     0.15
    2    2   13    16.01     0.22
    2    2   14     7.58     0.17
    2    2   15     8.29     0.17
    2    2   16     2.73     0.49
    2    2   17     1.29     1.23
    2    2   18     3.45     0.28
    2    2   19     1.93     1.09
    2    2   20     2.78     0.37
    2    2   21     6.86     0.23
    2    3    0    19.69     0.51
    2    3    1    18.23     0.36
    2    3    2    63.53     0.63
    2    3    3    41.20     0.46
    2    3    4    10.16     0.12
    2    3    5    18.46     0.22
    2    3    6    10.24     0.13
    2    3    7    18.95     0.22
    2    3    8    17.85     0.21
    2    3    9    10.40     0.15
    2    3   10     0.84     1.07
    2    3   11     6.27     0.19
    2    3   12     9.56     0.16
    2    3   13     4.35     0.25
    2    3   14     8.07     0.17
    2    3   15     7.64     0.17
    2    3   16     2.51     0.32
    2    3   17     2.76     0.61
    2    3   18     5.09     0.36
    2    3   19     3.47     0.34
    2    3   21     4.20     0.29
    2    3   22     1.36     1.40
    2    3   23     0.55     1.24
    2    4    0    55.24     0.84
    2    4    1    23.57     0.60
    2    4    2    29.08     0.55
    2    4    3    28.47     0.33
    2    4    4    25.98     0.30
    2    4    5    15.47     0.18
    2    4    6    22.96     0.28
    2    4    7     7.99     0.12
    2    4    8    16.23     0.19
    2    4    9    20.83     0.24
    2    4   10     2.11     0.28
    2    4   11     8.73     0.15
    2    4   12    10.45     0.25
    2    4   13     6.74     0.16
    2    4   14     3.63     0.23
    2    4   15     8.11     0.18
    2    4   16     2.86     0.67
    2    4   17     3.10     0.29
    2    4   18     4.74     0.30
    2    4   19     2.84     0.38
    2    4   20     1.72     0.59
    2    4   22     5.37     0.24
    2    5    0    29.80     0.70
    2    5    1    54.91     0.55
    2    5    2    19.48     0.23
    2    5    3    20.91     0.26
    2    5    4     9.56     0.12
    2    5    5    20.67     0.24
    2    5    6    14.78     0.18
    2    5    7     3.50     0.14
    2    5    8    28.51     0.32
    2    5    9    15.04     0.19
    2    5   10    13.85     0.18
    2    5   11     2.68     0.22
    2    5   12    10.19     0.19
    2    5   13     5.21     0.18
    2    5   14     6.33     0.17
    2    5   15     8.88     0.18
    2    5   16     5.87     0.27
    2    5   17     5.92     0.27
    2    5   18     2.31     0.72
    2    5   19     2.52     0.62
    2    6    0     3.71     0.10
    2    6    1    13.52     0.19
    2    6    2    23.70     0.46
    2    6    3    22.24     0.26
    2    6    4     8.61     0.12
    2    6    5    14.34     0.17
    2    6    6    20.03     0.23
    2    6    7    11.15     0.15
    2    6    8     6.57     0.13
    2    6    9     7.39     0.14
    2    6   10     4.74     0.15
    2    6   11     3.60     0.19
    2    6   12     7.24     0.21
    2    6   13     5.09     0.18
    2    6   14     8.14     0.22
    2    6   15     7.47     0.18
    2    6   16     3.10     0.28
    2    6   17     2.07     0.74
    2    6   19     1.88     0.55
    2    6   20     4.85     0.27
    2    6   22     2.99     0.57
    2    6   23     1.76     0.98
    2    7    0    12.82     0.25
    2    7    1    11.75     0.15
    2    7    2     6.29     0.14
    2    7    3    15.18     0.20
    2    7    4    17.29     0.20
    2    7    5     4.76     0.13
    2    7    6    11.05     0.15
    2    7    7     1.89     0.25
    2    7    8    13.81     0.18
    2    7    9     7.13     0.14
    2    7   10     6.75     0.19
    2    7   11     1.83     0.61
    2    7   12     3.98     0.20
    2    7   13     6.30     0.17
    2    7   14     2.91     0.28
    2    7   15     4.14     0.23
    2    7   16     6.72     0.20
    2    7   17     4.09     0.29
    2    7   18     1.92     1.12
    2    7   19     3.74     0.30
    2    7   22     4.50     0.28
    2    8    0    29.50     0.46
    2    8    1     7.11     0.12
    2    8    2    17.22     0.29
    2    8    3    20.60     0.24
    2    8    4    12.35     0.18
    2    8    5    16.60     0.20
    2    8    6    10.64     0.15
    2    8    7    11.98     0.16
    2    8    8     6.81     0.17
    2    8    9     3.15     0.19
    2    8   10    11.76     0.32
    2    8   11    10.52     0.17
    2    8   12     6.78     0.17
    2    8   13     2.28     0.54
    2    8   14    10.74     0.19
    2    8   15     1.15     1.22
    2    8   16     4.24     0.24
    2    8   18     3.63     0.57
    2    8   20     4.66     0.55
    2    8   21     4.60     0.29
    2    9    0    32.88     0.58
    2    9    1     3.04     0.15
    2    9    2     8.88     0.14
    2    9    3    14.72     0.18
    2    9    4     4.61     0.14
    2    9    6     2.26     0.34
    2    9    7    20.43     0.23
    2    9    8     7.43     0.15
    2    9    9     8.59     0.16
    2    9   10     9.50     0.22
    2    9   11     3.33     0.23
    2    9   12     8.93     0.22
    2    9   13     4.57     0.21
    2    9   14     2.72     0.30
    2    9   15     3.47     0.38
    2    9   16     5.09     0.51
    2    9   17     4.25     0.26
    2    9   18     2.85     0.95
    2    9   19     3.15     0.89
    2    9   21     4.19     0.28
    2    9   22     2.21     0.90
    2   10    0    11.07     0.26
    2   10    1     8.36     0.14
    2   10    2     6.08     0.15
    2   10    3    11.16     0.16
    2   10    4    14.64     0.18
    2   10    5     7.81     0.14
    2   10    6     2.06     0.37
    2   10    7     4.38     0.16
    2   10    8     4.24     0.18
    2   10    9     6.77     0.20
    2   10   10     8.46     0.24
    2   10   11     4.10     0.24
    2   10   12     3.88     0.23
    2   10   13     4.74     0.21
    2   10   14     0.80     1.18
    2   10   15     5.10     0.39
    2   10   16     3.05     0.33
    2   10   17     3.78     0.30
    2   10   18     1.55     1.32
    2   10   19     3.00     0.51
    2   10   21     1.40     1.30
    2   11    0     6.17     0.15
    2   11    1    12.51     0.17
    2   11    2     5.10     0.15
    2   11    3     5.18     0.15
    2   11    4     9.00     0.15
    2   11    5     8.74     0.15
    2   11    6     7.60     0.15
    2   11    7     2.58     0.25
    2   11    8     4.35     0.19
    2   11    9    11.63     0.18
    2   11   10     4.33     0.33
    2   11   11     6.63     0.18
    2   11   12     7.82     0.20
    2   11   13     6.58     0.19
    2   11   14     5.36     0.21
    2   11   15     5.76     0.21
    2   11   16     3.10     0.33
    2   11   17     1.53     1.35
    2   11   18     2.16     0.69
    2   11   19     3.94     0.42
    2   12    0     5.54     0.15
    2   12    1     4.24     0.17
    2   12    2     3.85     0.17
    2   12    3     9.62     0.16
    2   12    4     9.03     0.16
    2   12    5    13.16     0.18
    2   12    6     8.35     0.19
    2   12    7     4.53     0.19
    2   12    8     7.28     0.20
    2   12    9     1.76     0.72
    2   12   10     6.27     0.19
    2   12   11     5.70     0.21
    2   12   12     7.59     0.20
    2   12   13    10.82     0.20
    2   12   14     1.16     1.21
    2   12   15     6.71     0.22
    2   12   16     3.64     0.30
    2   12   17     3.47     0.33
    2   12   18     2.61     0.58
    2   12   20     2.05     0.50
    2   13    1     8.74     0.21
    2   13    2     7.26     0.27
    2   13    3     2.75     0.67
    2   13    4     4.53     0.22
    2   13    5     4.13     0.19
    2   13    6     2.11     0.50
    2   13    7    12.36     0.27
    2   13    8     7.66     0.18
    2   13    9     4.67     0.21
    2   13   11     7.51     0.23
    2   13   12     1.39     1.28
    2   13   13     1.67     1.31
    2   13   14     3.58     0.42
    2   13   16     2.17     0.71
    2   13   18     5.96     0.24
    2   14    0     2.43     0.28
    2   14    1    10.10     0.17
    2   14    2     1.89     0.61
    2   14    3     4.95     0.18
    2   14    4     5.44     0.19
    2   14    5     3.64     0.27
    2   14    6     2.17     0.62
    2   14    7     6.03     0.18
    2   14    8     2.89     0.70
    2   14    9     2.99     0.30
    2   14   10     2.17     0.56
    2   14   11     4.34     0.25
    2   14   13     4.49     0.66
    2   14   14     6.62     0.22
    2   14   16     3.50     0.48
    2   14   18     1.20     1.22
    2   15    0    13.25     0.20
    2   15    1     7.36     0.18
    2   15    2     7.95     0.18
    2   15    3     1.03     1.13
    2   15    4     8.27     0.21
    2   15    6     5.04     0.31
    2   15    7     7.71     0.19
    2   15    8     6.91     0.29
    2   15    9     5.60     0.21
    2   15   10     1.75     0.92
    2   15   11     5.72     0.24
    2   15   12     1.25     1.29
    2   15   15     3.47     0.80
    2   15   16     3.93     0.29
    2   15   17     1.03     1.23
    2   16    0     5.00     0.21
    2   16    1     7.62     0.18
    2   16    2     6.33     0.38
    2   16    3     6.18     0.19
    2   16    4     8.94     0.19
    2   16    5     6.78     0.20
    2   16    6     2.46     0.72
    2   16    7     4.63     0.23
    2   16    8     1.28     1.34
    2   16   11     4.57     0.25
    2   16   13     1.10     1.29
    2   16   14     4.40     0.28
    2   16   16     2.19     0.91
    2   17    0    11.71     0.20
    2   17    1     3.66     0.26
    2   17    2     1.65     1.03
    2   17    3     1.73     1.14
    2   17    4     4.96     0.25
    2   17    5     3.41     0.35
    2   17    6     7.79     0.20
    2   17    7     8.49     0.21
    2   17    9     2.00     1.06
    2   17   13     1.96     0.82
    2   17   16     2.40     0.65
    2   18    0     1.51     1.30
    2   18    2     4.70     0.24
    2   18    3     2.63     1.15
    2   18    4     3.11     0.33
    2   18    5     3.70     0.28
    2   18    6     6.36     0.22
    2   18    7     1.83     1.47
    2   18    8     2.31     0.55
    2   18    9     4.98     0.33
    2   18   11     5.97     0.54
    2   18   12     2.43     0.54
    2   18   13     3.17     0.34
    2   18   14     0.67     1.25
    2   19    0     2.18     0.46
    2   19    1     1.62     1.56
    2   19    2     4.14     0.26
    2   19    4     2.94     0.52
    2   19    7     1.89     0.89
    2   19    8     8.25     0.35
    2   19    9     3.82     0.38
    2   19   10     3.61     0.30
    2   20    0     3.58     0.31
    2   20    1     2.10     0.72
    2   20    3     3.43     0.41
    2   20    4     2.97     0.35
    2   20    6     4.83     0.26
    2   20    7     4.03     0.29
    2   20    9     2.23     1.62
    2   20   10     0.60     1.18
    2   20   11     2.46     1.22
    2   21    1     2.82     0.37
    2   21    2     2.89     0.61
    2   21    3     0.66     1.17
    2   21    4     4.45     0.27
    2   21    5     3.77     0.62
    2   21    6     2.41     0.43
    2   21    7     5.23     0.30
    2   21    8     2.51     0.42
    2   22    0     2.79     0.52
    2   22    1     3.05     1.23
    2   22    2     4.05     0.34
    2   22    3     4.09     0.47
    2   22    4     2.76     0.38
    2   22    5     5.79     0.24
    2   23    0     2.89     0.35
    2   23    1     1.77     0.87
    3    0    1     7.85     0.10
    3    0    3     7.10     0.10
    3    0    4    20.48     0.24
    3    0    5    26.36     0.31
    3    0    6    13.58     0.16
    3    0    7    18.59     0.22
    3    0    8    10.92     0.14
    3    0    9    16.33     0.19
    3    0   10     0.31     0.98
    3    0   11     0.94     1.09
    3    0   12     3.24     0.19
    3    0   13    13.66     0.19
    3    0   14     1.99     0.83
    3    0   15     1.58     0.98
    3    0   16     3.12     0.27
    3    0   17     4.04     0.24
    3    0   18     6.66     0.21
    3    0   20     7.22     0.25
    3    0   21     2.61     0.61
    3    0   22     1.30     1.29
    3    0   24     1.77     0.60
    3    1    0     2.99     0.24
    3    1    1    27.62     0.42
    3    1    2    27.33     0.51
    3    1    3    23.13     0.27
    3    1    4    45.30     0.49
    3    1    5     9.50     0.12
    3    1    6    33.99     0.37
    3    1    7     8.62     0.12
    3    1    8     3.07     0.42
    3    1    9    13.64     0.21
    3    1   10     8.08     0.14
    3    1   11     5.70     0.14
    3    1   12     3.23     0.46
    3    1   13     6.21     0.16
    3    1   14     3.69     0.21
    3    1   15     2.49     0.55
    3    1   16     7.06     0.18
    3    1   17     5.67     0.20
    3    1   18     1.98     0.72
    3    1   19     5.77     0.23
    3    1   21     2.62     0.60
    3    1   22     1.63     1.35
    3    2    0    29.40     0.89
    3    2    1    13.80     0.20
    3    2    2    27.78     0.32
    3    2    3    19.17     0.23
    3    2    4    20.88     0.27
    3    2    5    15.91     0.19
    3    2    6     9.72     0.13
    3    2    7    12.08     0.15
    3    2    8     4.86     0.12
    3    2    9     2.35     0.19
    3    2   10     7.35     0.13
    3    2   11    10.21     0.16
    3    2   12     6.75     0.20
    3    2   13    10.49     0.17
    3    2   14     6.37     0.17
    3    2   15    10.92     0.18
    3    2   16     5.25     0.20
    3    2   17     3.15     0.32
    3    2   18     2.07     1.47
    3    2   19     2.05     0.74
    3    2   20     4.46     0.27
    3    2   21     2.35     0.69
    3    3    0     3.58     0.15
    3    3    1    14.14     0.35
    3    3    2    35.48     0.49
    3    3    3    12.22     0.22
    3    3    4     3.57     0.10
    3    3    5    12.10     0.15
    3    3    6     7.73     0.12
    3    3    7    30.53     0.34
    3    3    8    25.35     0.29
    3    3    9     0.81     1.07
    3    3   10     5.95     0.14
    3    3   11     3.68     0.17
    3    3   12    12.57     0.19
    3    3   13     4.82     0.17
    3    3   14    10.60     0.21
    3    3   15     5.33     0.19
    3    3   17     1.99     0.78
    3    3   18     5.12     0.23
    3    3   20     4.43     0.27
    3    3   21     3.32     0.49
    3    4    0    10.66     0.24
    3    4    1    29.89     0.73
    3    4    2    31.90     0.82
    3    4    3    14.87     0.18
    3    4    4    17.78     0.31
    3    4    5    17.78     0.21
    3    4    6     9.32     0.13
    3    4    7    16.72     0.20
    3    4    8    10.20     0.14
    3    4    9    24.50     0.28
    3    4   10     8.21     0.14
    3    4   11    13.77     0.18
    3    4   12    11.91     0.17
    3    4   13     4.33     0.30
    3    4   14     5.08     0.18
    3    4   15     4.02     0.33
    3    4   16     4.09     0.23
    3    4   17     5.32     0.21
    3    4   18     3.22     0.31
    3    4   21     3.83     0.31
    3    4   22     1.13     1.24
    3    4   23     3.42     0.64
    3    5    0    35.48     1.00
    3    5    1    14.94     0.28
    3    5    2    22.97     0.28
    3    5    3     9.38     0.13
    3    5    4    10.41     0.13
    3    5    5    15.16     0.18
    3    5    6    23.26     0.27
    3    5    7    10.55     0.14
    3    5    8     3.53     0.14
    3    5    9    10.63     0.15
    3    5   10     5.82     0.14
    3    5   11     6.08     0.15
    3    5   12     7.09     0.16
    3    5   13     7.87     0.17
    3    5   14     3.03     0.72
    3    5   15     7.29     0.18
    3    5   16     3.20     0.52
    3    5   17     5.87     0.21
    3    5   18     1.09     1.22
    3    5   19     3.07     0.37
    3    5   20     2.85     0.55
    3    5   21     3.82     0.31
    3    5   23     2.71     1.05
    3    6    0     4.17     0.15
    3    6    1    19.13     0.31
    3    6    2     9.00     0.32
    3    6    3     4.15     0.19
    3    6    4    13.73     0.17
    3    6    5     8.08     0.12
    3    6    6    14.62     0.18
    3    6    7    13.46     0.17
    3    6    8     9.69     0.14
    3    6    9    15.01     0.19
    3    6   10     8.63     0.32
    3    6   11     6.88     0.15
    3    6   12     2.50     0.27
    3    6   13     7.13     0.17
    3    6   14     1.09     1.22
    3    6   15     4.29     0.24
    3    6   16     1.37     1.21
    3    6   17     3.25     0.35
    3    6   18     1.78     0.90
    3    6   19     3.14     0.51
    3    6   20     3.07     0.55
    3    7    0     5.36     0.11
    3    7    1     9.31     0.15
    3    7    2     8.81     0.13
    3    7    3    24.37     0.43
    3    7    4    16.27     0.19
    3    7    5     9.39     0.14
    3    7    6    10.37     0.15
    3    7    7     6.76     0.13
    3    7    8     5.38     0.14
    3    7    9     6.34     0.14
    3    7   10     4.72     0.24
    3    7   11     5.19     0.17
    3    7   12     1.68     0.80
    3    7   13     8.65     0.21
    3    7   14     6.31     0.19
    3    7   15    10.30     0.19
    3    7   16     1.84     0.96
    3    7   17     1.49     1.22
    3    7   18     5.71     0.45
    3    7   19     2.39     0.42
    3    8    0    30.79     0.55
    3    8    1    27.24     0.61
    3    8    2    21.67     0.47
    3    8    3     8.21     0.13
    3    8    4    23.01     0.31
    3    8    5     2.47     0.19
    3    8    6     6.33     0.13
    3    8    7     2.85     0.18
    3    8    8     2.57     0.29
    3    8    9     3.69     0.19
    3    8   10     3.11     0.28
    3    8   11     0.56     1.14
    3    8   12     4.14     0.20
    3    8   13     7.74     0.19
    3    8   14     7.93     0.19
    3    8   15     4.59     0.53
    3    8   16     2.26     0.76
    3    8   17     4.47     0.26
    3    8   20     2.80     0.59
    3    9    0    24.00     0.75
    3    9    1    10.02     0.24
    3    9    2     4.53     0.13
    3    9    3    10.43     0.17
    3    9    4     1.78     0.35
    3    9    5     5.00     0.14
    3    9    6    16.54     0.20
    3    9    7    13.17     0.18
    3    9    8     1.58     0.45
    3    9    9     5.59     0.16
    3    9   10    11.54     0.22
    3    9   11     5.20     0.18
    3    9   12     6.98     0.18
    3    9   13     2.87     0.75
    3    9   14     4.74     0.22
    3    9   15     2.44     0.48
    3    9   16     2.06     0.75
    3    9   17     4.96     0.37
    3   10    0     7.72     0.15
    3   10    1     3.77     0.21
    3   10    2    12.37     0.31
    3   10    3     6.75     0.14
    3   10    4     2.70     0.28
    3   10    5    11.37     0.16
    3   10    6     5.72     0.15
    3   10    7     3.75     0.18
    3   10    8     9.81     0.16
    3   10   10     6.27     0.17
    3   10   11     7.59     0.19
    3   10   12     4.72     0.22
    3   10   13     3.67     0.53
    3   10   14     7.53     0.34
    3   10   18     1.66     1.30
    3   10   20     4.39     0.28
    3   11    0    11.33     0.28
    3   11    1     6.29     0.14
    3   11    2    17.26     0.25
    3   11    3    13.56     0.18
    3   11    4     6.01     0.15
    3   11    5     5.31     0.16
    3   11    6     8.67     0.16
    3   11    7     4.19     0.19
    3   11    8     9.00     0.17
    3   11    9     5.24     0.18
    3   11   10     3.50     0.24
    3   11   11     3.78     0.24
    3   11   12     5.61     0.31
    3   11   13     1.40     1.24
    3   11   14     3.80     0.26
    3   11   17     1.29     1.44
    3   11   18     1.45     1.26
    3   11   19     2.61     0.41
    3   12    0     5.18     0.16
    3   12    1     8.25     0.15
    3   12    2     2.95     0.29
    3   12    3     5.29     0.16
    3   12    4     5.86     0.16
    3   12    5     3.36     0.28
    3   12    6    13.54     0.19
    3   12    7     1.68     0.72
    3   12    8     0.63     1.25
    3   12    9     4.29     0.21
    3   12   10     6.76     0.23
    3   12   11     2.81     0.38
    3   12   12     8.20     0.21
    3   12   13     1.71     1.00
    3   12   14     3.06     0.47
    3   12   16     2.29     0.67
    3   12   19     2.59     0.65
    3   12   20     1.11     1.20
    3   13    0     4.37     0.18
    3   13    2     8.03     0.16
    3   13    3     6.51     0.16
    3   13    4     8.19     0.19
    3   13    5     9.25     0.19
    3   13    6     4.08     0.20
    3   13    7     6.48     0.18
    3   13    8     6.77     0.18
    3   13    9     2.43     0.48
    3   13   10     7.59     0.20
    3   13   11     3.41     0.27
    3   13   13     2.00     0.73
    3   13   14     3.28     0.45
    3   13   16     0.57     1.17
    3   13   18     2.34     0.85
    3   14    0     4.52     0.35
    3   14    1     6.58     0.17
    3   14    2     3.56     0.30
    3   14    3     2.39     0.42
    3   14    4     4.83     0.19
    3   14    5     4.56     0.24
    3   14    6     8.75     0.19
    3   14    7    11.44     0.22
    3   14    8     4.47     0.21
    3   14    9     6.02     0.20
    3   14   10     2.88     0.38
    3   14   11     2.53     0.36
    3   14   12     5.41     0.23
    3   14   13     2.27     1.07
    3   14   15     3.18     0.34
    3   15    0     3.69     0.23
    3   15    1     5.40     0.19
    3   15    2     4.62     0.30
    3   15    3     5.58     0.25
    3   15    4     3.09     0.26
    3   15    5     4.51     0.21
    3   15    6     5.39     0.20
    3   15    7     5.27     0.23
    3   15    8     3.04     0.30
    3   15    9     5.55     0.21
    3   15   10     4.10     0.42
    3   15   11     3.29     0.31
    3   15   12     3.49     0.30
    3   15   13     4.47     0.27
    3   15   15     3.07     1.36
    3   15   16     2.16     1.19
    3   15   17     3.21     0.34
    3   15   18     2.63     0.78
    3   16    0     2.42     0.34
    3   16    1     8.74     0.19
    3   16    2     1.47     1.37
    3   16    3     3.59     0.25
    3   16    4     3.54     0.26
    3   16    5     7.02     0.20
    3   16    6     3.72     0.25
    3   16    7     2.37     0.63
    3   16    8     6.49     0.22
    3   16    9     2.34     0.54
    3   16   10     3.04     0.73
    3   16   11     3.44     0.29
    3   16   14     3.09     0.54
    3   16   15     5.27     0.25
    3   16   17     1.93     1.15
    3   17    0     2.03     0.74
    3   17    1     9.53     0.19
    3   17    2     1.94     1.43
    3   17    3     8.45     0.26
    3   17    4     4.30     0.36
    3   17    5     5.98     0.21
    3   17    7     3.39     0.30
    3   17    8     2.34     0.83
    3   17    9     3.10     0.33
    3   17   11     2.53     0.75
    3   17   12     2.73     1.03
    3   17   13     2.43     0.59
    3   17   15     2.93     0.65
    3   18    0     6.05     0.29
    3   18    1     7.91     0.29
    3   18    2     2.16     1.51
    3   18    3     1.19     1.21
    3   18    4     1.69     1.33
    3   18    5     4.64     0.25
    3   18    7     1.23     1.29
    3   18    8     1.91     0.84
    3   18   10     3.00     1.03
    3   18   13     1.45     1.32
    3   18   14     1.83     1.36
    3   19    2     3.80     0.29
    3   19    3     2.21     1.08
    3   19    4     0.67     1.30
    3   19    5     2.13     0.48
    3   19    6     3.20     0.34
    3   19    7     1.66     1.30
    3   19    9     3.59     0.31
    3   19   12     1.80     1.37
    3   20    0     1.91     0.55
    3   20    1     3.29     0.61
    3   20    6     3.06     0.37
    3   20    7     3.77     0.43
    3   20    9     1.94     1.46
    3   21    2     2.69     0.83
    3   21    8     3.21     0.33
    3   21    9     3.18     0.38
    3   22    4     2.40     0.44
    3   22    5     3.94     0.55
    3   22    6     2.92     0.46
    4    0    0    11.98     0.14
    4    0    1    34.86     0.40
    4    0    2    26.68     0.31
    4    0    3    17.89     0.21
    4    0    4    10.07     0.13
    4    0    5     5.67     0.10
    4    0    6     8.97     0.15
    4    0    7    34.93     0.51
    4    0    8     1.24     0.55
    4    0    9    32.50     0.35
    4    0   10     5.00     0.14
    4    0   11     2.50     0.22
    4    0   12     3.72     0.18
    4    0   13     8.68     0.16
    4    0   14     8.54     0.17
    4    0   15     4.45     0.58
    4    0   16     2.03     0.90
    4    0   17     5.12     0.22
    4    0   18     2.01     0.70
    4    0   20     1.92     0.85
    4    0   21     3.76     0.31
    4    0   23     1.05     1.12
    4    1    0    42.79     0.87
    4    1    1    10.15     0.16
    4    1    2    46.66     0.51
    4    1    3    15.11     0.18
    4    1    4    18.61     0.22
    4    1    5    32.70     0.40
    4    1    6    11.48     0.14
    4    1    7     4.72     0.18
    4    1    8     4.49     0.12
    4    1    9     5.06     0.13
    4    1   10    10.24     0.15
    4    1   11    10.91     0.16
    4    1   12    11.26     0.18
    4    1   13     4.42     0.27
    4    1   14     2.31     0.42
    4    1   15     5.23     0.20
    4    1   16     3.58     0.59
    4    1   18     5.44     0.22
    4    1   19     4.10     0.27
    4    1   20     2.65     0.72
    4    1   21     2.29     1.59
    4    1   22     3.99     0.34
    4    1   23     2.37     1.00
    4    2    0    19.95     0.24
    4    2    1    50.61     1.22
    4    2    2     3.04     0.10
    4    2    3    10.12     0.12
    4    2    4    27.13     0.31
    4    2    5    23.86     0.28
    4    2    6    17.93     0.21
    4    2    7    10.43     0.14
    4    2    8    12.04     0.16
    4    2    9    14.91     0.18
    4    2   10     4.80     0.16
    4    2   11     8.96     0.15
    4    2   12     5.09     0.16
    4    2   13     4.29     0.18
    4    2   14     6.51     0.17
    4    2   15     8.92     0.18
    4    2   16     5.10     0.20
    4    2   17     1.26     1.26
    4    2   18     1.99     1.49
    4    2   19     6.00     0.23
    4    2   21     2.34     0.86
    4    2   22     1.93     1.26
    4    3    0    10.16     0.23
    4    3    1    30.30     0.63
    4    3    2    24.61     0.31
    4    3    3    19.84     0.34
    4    3    4    14.75     0.17
    4    3    5    13.07     0.18
    4    3    6    25.22     0.29
    4    3    7    20.07     0.23
    4    3    8     2.89     0.16
    4    3    9     6.22     0.13
    4    3   10    10.66     0.16
    4    3   11     3.59     0.18
    4    3   12    15.52     0.20
    4    3   13    12.53     0.32
    4    3   15     1.96     0.83
    4    3   16     2.14     0.74
    4    3   17     4.02     0.25
    4    3   18     1.98     0.86
    4    3   19     4.06     0.27
    4    3   20     5.31     0.25
    4    3   21     3.35     0.34
    4    3   22     4.21     0.29
    4    4    0    16.83     0.43
    4    4    1    14.05     0.28
    4    4    2    35.46     1.03
    4    4    3    13.14     0.16
    4    4    4     4.45     0.11
    4    4    5     7.88     0.12
    4    4    6     1.26     0.44
    4    4    7    16.62     0.20
    4    4    8    11.54     0.15
    4    4    9     4.19     0.15
    4    4   10     6.54     0.19
    4    4   11     5.97     0.20
    4    4   12     8.71     0.16
    4    4   13     8.48     0.17
    4    4   14     8.59     0.17
    4    4   15    10.22     0.23
    4    4   16     4.78     0.22
    4    4   17     4.39     0.24
    4    4   18     8.66     0.22
    4    4   19     5.49     0.26
    4    4   20     3.54     0.32
    4    4   21     0.69     1.26
    4    4   22     2.82     0.38
    4    5    0    12.62     0.37
    4    5    1     8.47     0.25
    4    5    2     8.03     0.17
    4    5    3     8.66     0.12
    4    5    4    23.22     0.27
    4    5    5     7.25     0.16
    4    5    6    11.07     0.15
    4    5    7     9.82     0.14
    4    5    8     9.06     0.14
    4    5    9    15.72     0.19
    4    5   10     6.94     0.16
    4    5   11     3.12     0.27
    4    5   12     7.16     0.16
    4    5   13     1.63     1.29
    4    5   14     4.62     0.20
    4    5   15     5.24     0.20
    4    5   16     7.34     0.19
    4    5   17     3.63     0.27
    4    5   18     5.63     0.23
    4    5   19     6.25     0.56
    4    5   21     3.09     0.36
    4    6    0    19.00     0.49
    4    6    1    10.13     0.27
    4    6    2    20.73     0.56
    4    6    3    10.61     0.14
    4    6    4    17.89     0.25
    4    6    5     9.42     0.14
    4    6    6    13.01     0.16
    4    6    7     6.25     0.13
    4    6    8     2.52     0.19
    4    6    9     7.18     0.14
    4    6   10    13.00     0.18
    4    6   11     6.38     0.16
    4    6   12     4.96     0.18
    4    6   13     7.55     0.17
    4    6   14     6.45     0.18
    4    6   15     5.85     0.20
    4    6   16     1.28     1.22
    4    6   17     4.05     0.25
    4    6   18     4.68     0.26
    4    6   19     2.56     0.41
    4    6   21     4.67     0.27
    4    6   22     0.71     1.24
    4    7    0    14.53     0.46
    4    7    1     9.48     0.21
    4    7    2     4.89     0.12
    4    7    3     7.58     0.17
    4    7    4    25.45     0.37
    4    7    5     1.91     0.22
    4    7    6     9.86     0.15
    4    7    7     4.42     0.14
    4    7    8     8.80     0.15
    4    7    9     5.42     0.19
    4    7   10     6.15     0.17
    4    7   11     8.26     0.16
    4    7   12    10.60     0.18
    4    7   13     2.50     0.38
    4    7   14     6.79     0.30
    4    7   15     2.33     0.53
    4    7   16     7.19     0.27
    4    7   17     2.79     0.34
    4    7   18     6.88     0.22
    4    7   19     1.89     1.19
    4    7   20     3.52     0.31
    4    7   21     3.38     0.70
    4    8    0     3.57     0.23
    4    8    1     3.63     0.14
    4    8    2     2.63     0.17
    4    8    3     2.80     0.17
    4    8    4    16.44     0.20
    4    8    5     5.62     0.13
    4    8    6    11.82     0.16
    4    8    7    19.07     0.22
    4    8    8     6.99     0.15
    4    8    9     3.05     0.27
    4    8   10     6.08     0.16
    4    8   11     1.32     1.30
    4    8   12     7.51     0.17
    4    8   13     7.38     0.21
    4    8   14     3.50     0.25
    4    8   15     3.03     0.32
    4    8   16     1.33     1.39
    4    8   19     3.63     0.31
    4    8   21     3.03     1.01
    4    8   22     1.29     1.27
    4    9    0     5.60     0.13
    4    9    1     5.99     0.13
    4    9    2     6.31     0.16
    4    9    3    10.60     0.27
    4    9    4     5.50     0.15
    4    9    5     9.04     0.15
    4    9    6    13.37     0.18
    4    9    7    14.10     0.18
    4    9    8     7.04     0.15
    4    9    9     1.15     1.25
    4    9   10     7.21     0.17
    4    9   11     5.11     0.28
    4    9   12     4.05     0.54
    4    9   13     6.87     0.27
    4    9   14     3.70     0.25
    4    9   15     2.93     0.31
    4    9   17     1.44     1.60
    4    9   18     2.48     0.63
    4    9   19     2.89     0.37
    4    9   20     4.42     0.36
    4    9   21     3.24     0.37
    4   10    0     3.59     0.17
    4   10    1    18.05     0.39
    4   10    2     7.06     0.23
    4   10    3    11.14     0.16
    4   10    4     5.48     0.14
    4   10    5     1.34     1.16
    4   10    6     5.63     0.15
    4   10    7    11.22     0.17
    4   10    8     5.77     0.16
    4   10    9    13.08     0.19
    4   10   10     8.98     0.39
    4   10   11     9.28     0.20
    4   10   12     2.91     0.46
    4   10   13     4.22     0.23
    4   10   14     2.00     0.60
    4   10   15     4.35     0.25
    4   10   16     5.04     0.24
    4   10   17     2.82     0.37
    4   10   18     2.38     0.67
    4   10   19     1.83     0.93
    4   10   20     2.64     0.58
    4   11    0     5.84     0.18
    4   11    1    12.11     0.25
    4   11    2     3.26     0.19
    4   11    3    12.04     0.32
    4   11    4     5.62     0.29
    4   11    5     3.48     0.24
    4   11    6     8.28     0.16
    4   11    7     7.73     0.16
    4   11    8     5.05     0.18
    4   11    9     2.66     0.39
    4   11   10     1.45     1.39
    4   11   11     1.22     1.27
    4   11   12     4.56     0.22
    4   11   13     4.08     0.24
    4   11   14     3.42     0.28
    4   11   15     6.14     0.27
    4   11   16     2.27     0.77
    4   11   18     1.53     1.50
    4   11   19     2.95     0.36
    4   11   20     2.43     0.43
    4   12    0     9.25     0.16
    4   12    1     6.81     0.15
    4   12    2     6.25     0.26
    4   12    3     5.83     0.29
    4   12    4     8.31     0.16
    4   12    5     3.20     0.43
    4   12    6     6.61     0.17
    4   12    7     5.74     0.18
    4   12    8     5.70     0.24
    4   12   10     7.73     0.19
    4   12   11     6.48     0.22
    4   12   12     4.11     0.25
    4   12   13     3.16     0.30
    4   12   14     4.11     0.32
    4   12   15     3.32     0.31
    4   12   16     2.46     0.65
    4   12   17     4.01     0.29
    4   12   18     2.36     0.44
    4   12   20     2.00     0.50
    4   13    0     2.57     0.50
    4   13    1     7.32     0.16
    4   13    2     9.27     0.17
    4   13    3     6.34     0.18
    4   13    4    12.53     0.34
    4   13    5     2.73     0.27
    4   13    6     7.40     0.18
    4   13    7     3.46     0.24
    4   13    8     8.51     0.21
    4   13   10     5.87     0.20
    4   13   11     3.97     0.25
    4   13   12     6.31     0.30
    4   13   13     8.68     0.21
    4   13   14     1.72     1.32
    4   13   15     5.33     0.44
    4   13   16     2.64     0.40
    4   14    0    14.84     0.57
    4   14    1     9.72     0.22
    4   14    2     8.14     0.17
    4   14    3     4.50     0.20
    4   14    4     1.45     1.23
    4   14    5     9.63     0.18
    4   14    6     4.33     0.21
    4   14    7     3.00     0.55
    4   14    9     6.20     0.36
    4   14   10     1.81     0.89
    4   14   11     2.25     0.64
    4   14   15     2.46     0.65
    4   14   17     3.64     0.32
    4   14   18     2.66     0.56
    4   15    0     3.19     0.26
    4   15    1     1.98     0.67
    4   15    2     1.94     0.47
    4   15    3     6.78     0.19
    4   15    4     6.57     0.19
    4   15    5     1.81     1.35
    4   15    6     2.29     0.65
    4   15    7     4.06     0.24
    4   15    8     7.32     0.22
    4   15    9     1.89     1.01
    4   15   10     2.86     0.34
    4   15   13     4.19     0.28
    4   15   14     0.73     1.45
    4   16    1     7.70     0.18
    4   16    2     4.38     0.23
    4   16    3     4.95     0.21
    4   16    4     4.40     0.36
    4   16    5     8.38     0.20
    4   16    6     4.70     0.37
    4   16    7     5.72     0.22
    4   16   10     7.64     0.21
    4   16   12     4.82     0.26
    4   16   15     2.59     0.58
    4   16   16     2.84     0.37
    4   17    0    12.09     0.22
    4   17    2    10.28     0.19
    4   17    3     1.49     1.26
    4   17    4     9.41     0.22
    4   17    5     7.08     0.19
    4   17    6     3.40     1.17
    4   17   10     2.54     0.42
    4   17   11     2.02     0.84
    4   17   12     3.84     0.51
    4   17   14     4.60     0.27
    4   18    0     1.45     1.25
    4   18    1     3.00     0.96
    4   18    3     5.01     0.24
    4   18    4     3.68     0.41
    4   18    5     4.35     0.26
    4   18    7     5.82     0.26
    4   18    8     3.90     0.29
    4   18   10     4.22     0.66
    4   19    0     4.85     0.25
    4   19    2     6.48     0.22
    4   19    3     4.93     0.33
    4   19    7     5.18     0.25
    4   19    8     3.02     1.65
    4   19    9     2.19     0.72
    4   19   10     2.33     0.61
    4   19   11     3.04     0.35
    4   20    1     9.43     0.21
    4   20    2     3.85     0.30
    4   20    3     4.83     0.41
    4   20    4     3.50     0.39
    4   20    5     4.74     0.33
    4   20    7     3.30     0.32
    4   20    8     1.11     1.49
    4   21    2     2.90     0.53
    4   21    3     2.17     1.15
    4   21    4     3.49     0.31
    4   21    5     2.40     0.59
    4   21    6     4.11     0.35
    4   21    8     2.10     1.48
    4   22    2     3.44     0.31
    4   22    3     4.02     0.29
    4   22    5     1.63     1.32
    5    0    1    23.59     0.28
    5    0    2     5.90     0.14
    5    0    3    16.73     0.20
    5    0    4    20.09     0.25
    5    0    5     6.04     0.24
    5    0    6    28.79     1.10
    5    0    7    33.19     0.52
    5    0    8     9.06     0.14
    5    0   10    10.02     0.16
    5    0   11    12.80     0.18
    5    0   12    13.04     0.33
    5    0   14     6.24     0.42
    5    0   15     8.71     0.18
    5    0   16     4.23     0.23
    5    0   17     2.63     0.96
    5    0   19     2.70     0.55
    5    0   22     4.21     0.28
    5    1    0    36.95     0.67
    5    1    1    27.79     0.38
    5    1    2    19.06     0.23
    5    1    3    23.65     0.37
    5    1    4    24.91     0.29
    5    1    5     7.82     0.12
    5    1    6     4.09     0.15
    5    1    7    11.69     0.15
    5    1    8    25.21     0.29
    5    1    9     8.12     0.14
    5    1   10    11.26     0.16
    5    1   11     5.85     0.15
    5    1   12     8.35     0.16
    5    1   13     6.13     0.17
    5    1   14     9.17     0.17
    5    1   15     8.51     0.26
    5    1   16     0.73     1.21
    5    1   18     2.34     0.91
    5    1   19     1.94     1.48
    5    1   20     3.57     0.31
    5    1   21     5.16     0.26
    5    2    0    12.57     0.52
    5    2    1     7.08     0.13
    5    2    2    11.40     0.19
    5    2    3    19.23     0.23
    5    2    4    18.44     0.22
    5    2    5    13.76     0.17
    5    2    6    21.78     0.25
    5    2    7    10.09     0.14
    5    2    8     8.39     0.13
    5    2    9    19.48     0.23
    5    2   10     7.25     0.14
    5    2   11     6.65     0.15
    5    2   12     2.57     0.38
    5    2   13     3.89     0.20
    5    2   14     4.52     0.20
    5    2   15     3.69     0.27
    5    2   16     6.18     0.19
    5    2   17     6.59     0.24
    5    2   18     3.66     0.35
    5    2   19     2.38     0.42
    5    2   22     2.06     0.52
    5    2   23     1.97     1.07
    5    3    0    35.89     1.48
    5    3    1    27.29     0.68
    5    3    2    33.22     0.43
    5    3    3     9.37     0.29
    5    3    4     7.12     0.11
    5    3    5     3.36     0.13
    5    3    6     4.15     0.13
    5    3    7    15.88     0.19
    5    3    8     1.75     0.35
    5    3    9     7.16     0.13
    5    3   10     7.74     0.14
    5    3   11     5.72     0.21
    5    3   12     7.38     0.19
    5    3   13     6.61     0.17
    5    3   14     3.24     0.26
    5    3   15     2.64     0.37
    5    3   16     4.38     0.23
    5    3   17     1.85     0.63
    5    3   19     5.76     0.23
    5    3   20     4.18     0.34
    5    3   21     3.05     0.88
    5    3   23     1.97     0.77
    5    4    0     0.76     1.02
    5    4    1    16.89     0.43
    5    4    2    16.86     0.46
    5    4    3     2.72     0.14
    5    4    4    28.32     0.32
    5    4    5    24.37     0.28
    5    4    6    13.85     0.17
    5    4    7     3.49     0.17
    5    4    8    11.78     0.18
    5    4    9     9.35     0.15
    5    4   10     2.61     0.42
    5    4   11     9.53     0.16
    5    4   12     3.03     0.23
    5    4   13     4.28     0.20
    5    4   14     5.64     0.19
    5    4   15     6.22     0.19
    5    4   16     6.66     0.28
    5    4   17     5.44     0.22
    5    4   18     2.01     0.77
    5    4   19     0.99     1.21
    5    4   21     2.98     1.72
    5    4   23     2.74     0.82
    5    5    0    18.13     0.44
    5    5    1    30.61     0.69
    5    5    2    21.16     0.37
    5    5    3    17.77     0.48
    5    5    4     3.37     0.26
    5    5    5    16.62     0.39
    5    5    6    12.90     0.16
    5    5    7     4.04     0.14
    5    5    8     7.73     0.14
    5    5    9     6.14     0.14
    5    5   10    11.73     0.17
    5    5   11     6.03     0.15
    5    5   12     3.06     0.36
    5    5   13     4.97     0.23
    5    5   14     6.65     0.18
    5    5   15     3.17     0.34
    5    5   16     3.06     1.46
    5    5   17     1.82     1.47
    5    5   18     4.39     0.26
    5    5   19     2.37     1.57
    5    5   21     3.16     0.36
    5    5   22     3.85     0.31
    5    6    0    25.86     0.67
    5    6    1     5.58     0.14
    5    6    2     1.55     0.35
    5    6    3    17.24     0.35
    5    6    4     3.64     0.14
    5    6    5    23.84     0.27
    5    6    6    11.51     0.18
    5    6    7     2.64     0.18
    5    6    8     9.03     0.15
    5    6    9     7.60     0.15
    5    6   10    10.14     0.22
    5    6   11     3.20     0.31
    5    6   12     7.05     0.17
    5    6   13    10.52     0.18
    5    6   14    10.28     0.27
    5    6   15     4.08     0.24
    5    6   16     4.42     0.23
    5    6   17     0.41     1.22
    5    6   20     3.93     0.30
    5    6   21     3.68     0.31
    5    7    0     5.23     0.12
    5    7    1    21.65     0.47
    5    7    2    11.68     0.18
    5    7    3     7.90     0.14
    5    7    4    10.58     0.15
    5    7    5     2.30     0.20
    5    7    6     5.92     0.13
    5    7    7     6.48     0.14
    5    7    8    14.25     0.18
    5    7    9    12.04     0.17
    5    7   10     7.48     0.16
    5    7   11     5.39     0.17
    5    7   12     4.61     0.23
    5    7   13     8.69     0.18
    5    7   14     8.93     0.18
    5    7   15     2.19     0.63
    5    7   16     1.55     0.96
    5    7   17     6.58     0.21
    5    7   20     3.53     0.60
    5    7   21     1.86     1.48
    5    8    0     7.68     0.23
    5    8    1    12.44     0.33
    5    8    2    10.35     0.22
    5    8    3    17.90     0.33
    5    8    4     3.87     0.15
    5    8    5    10.63     0.15
    5    8    6    19.32     0.25
    5    8    7     4.37     0.16
    5    8    8     5.48     0.15
    5    8    9     7.98     0.16
    5    8   10     8.96     0.17
    5    8   11     1.42     1.24
    5    8   12     4.50     0.21
    5    8   13     7.52     0.18
    5    8   14     1.10     1.19
    5    8   15     3.88     0.26
    5    8   16     4.54     0.45
    5    8   17     3.74     0.30
    5    8   18     1.20     1.29
    5    8   20     2.81     0.38
    5    8   21     1.90     1.38
    5    8   22     1.87     0.80
    5    9    0    11.79     0.43
    5    9    1    14.05     0.28
    5    9    2     7.17     0.15
    5    9    3     8.94     0.19
    5    9    4     4.00     0.15
    5    9    5     6.64     0.21
    5    9    6    15.09     0.19
    5    9    7     8.83     0.16
    5    9    8     5.64     0.16
    5    9    9     7.90     0.16
    5    9   10     6.50     0.17
    5    9   11     3.86     0.22
    5    9   12     5.60     0.19
    5    9   13     6.70     0.19
    5    9   14     3.10     0.29
    5    9   15     4.41     0.25
    5    9   17     3.70     0.30
    5    9   19     2.40     0.45
    5   10    0     9.49     0.32
    5   10    1     3.68     0.16
    5   10    2    11.25     0.18
    5   10    3    11.84     0.17
    5   10    4     1.70     0.81
    5   10    5     7.37     0.16
    5   10    6     5.26     0.16
    5   10    7     3.13     0.21
    5   10    8     8.79     0.16
    5   10    9    10.64     0.24
    5   10   10     9.31     0.25
    5   10   11     1.96     0.64
    5   10   12     1.54     1.26
    5   10   13     4.42     0.23
    5   10   14     1.89     1.06
    5   10   15     5.01     0.24
    5   10   16     3.93     0.29
    5   10   18     0.44     1.25
    5   10   20     1.92     1.11
    5   11    0    10.58     0.35
    5   11    1     5.81     0.19
    5   11    2    14.71     0.19
    5   11    3     3.61     0.19
    5   11    4     6.09     0.18
    5   11    5     7.75     0.22
    5   11    6    12.18     0.18
    5   11    7    11.61     0.21
    5   11    8     9.28     0.22
    5   11    9     6.02     0.18
    5   11   10     2.77     0.48
    5   11   12     1.70     1.31
    5   11   13     5.93     0.21
    5   11   14     3.50     0.28
    5   11   15     1.74     1.40
    5   11   16     2.26     0.79
    5   11   18     1.87     1.37
    5   12    0     9.93     0.23
    5   12    1     5.43     0.16
    5   12    2     9.79     0.34
    5   12    3     5.37     0.17
    5   12    4     3.42     0.21
    5   12    5     7.57     0.22
    5   12    6     3.38     0.23
    5   12    7    11.79     0.18
    5   12    8     4.68     0.21
    5   12    9     8.99     0.33
    5   12   10     1.92     1.04
    5   12   11     3.96     0.25
    5   12   12     1.56     1.34
    5   12   13     3.37     0.35
    5   12   14     6.93     0.28
    5   12   16     2.15     0.49
    5   12   17     2.68     0.67
    5   12   20     2.76     0.45
    5   13    0    11.44     0.24
    5   13    1     3.07     0.24
    5   13    2     0.98     1.18
    5   13    3     7.38     0.32
    5   13    4     6.23     0.31
    5   13    5    12.24     0.29
    5   13    6     7.65     0.41
    5   13    7     3.53     0.33
    5   13    8     2.23     0.61
    5   13    9     4.28     0.31
    5   13   10     2.41     0.61
    5   13   11     5.53     0.26
    5   13   12     3.15     0.48
    5   13   14     2.66     0.58
    5   13   16     6.28     0.24
    5   13   17     2.22     0.95
    5   13   18     3.24     0.34
    5   14    0     7.36     0.18
    5   14    1    10.21     0.25
    5   14    2    12.02     0.24
    5   14    3     4.82     0.20
    5   14    4     3.55     0.24
    5   14    5     8.68     0.20
    5   14    6     1.83     0.84
    5   14    7     4.51     0.22
    5   14    8     8.32     0.30
    5   14    9     2.04     0.63
    5   14   11     3.25     0.31
    5   14   14     4.73     0.26
    5   14   16     1.91     1.39
    5   14   17     2.12     0.48
    5   15    0     2.57     0.72
    5   15    1     4.84     0.21
    5   15    2     4.60     0.21
    5   15    3     6.38     0.19
    5   15    4     1.34     1.26
    5   15    5     4.98     0.21
    5   15    6     7.02     0.19
    5   15    7     3.64     0.28
    5   15    8     4.25     0.26
    5   15    9     1.94     1.04
    5   15   10     2.17     0.44
    5   15   11     3.57     0.30
    5   15   13     5.06     0.25
    5   15   17     1.84     1.08
    5   16    0    11.63     0.31
    5   16    1     4.31     0.29
    5   16    2     5.35     0.21
    5   16    3     8.85     0.19
    5   16    4     2.37     0.44
    5   16    5     2.62     0.50
    5   16    6     2.83     0.33
    5   16    7     2.07     0.75
    5   16    9     3.99     0.27
    5   16   12     1.49     1.32
    5   16   13     3.88     0.30
    5   16   15     3.82     0.35
    5   16   16     3.07     0.35
    5   17    1     2.24     0.38
    5   17    2     5.75     0.26
    5   17    3     1.03     1.26
    5   17    5     3.86     0.32
    5   17    6     5.29     0.23
    5   17    7     2.46     1.13
    5   17    8     2.73     0.71
    5   17    9     4.76     0.26
    5   17   11     2.40     0.66
    5   17   13     2.74     1.71
    5   17   14     3.55     0.46
    5   17   15     0.76     1.24
    5   18    0     6.79     0.44
    5   18    1     2.54     0.60
    5   18    3     3.10     0.99
    5   18    5     2.84     0.35
    5   18    6     3.46     0.34
    5   18    8     2.76     0.62
    5   18    9     2.69     0.58
    5   18   10     2.41     0.43
    5   18   11     3.54     0.46
    5   18   12     3.78     0.52
    5   18   13     5.18     0.40
    5   19    0     5.88     0.39
    5   19    1     2.40     0.66
    5   19    2     2.75     0.90
    5   19    3     2.49     0.56
    5   19    7     1.68     1.30
    5   19    8     3.92     0.30
    5   19    9     1.81     1.05
    5   19   10     4.14     0.28
    5   19   12     4.49     0.33
    5   20    1     4.55     0.66
    5   20    2     2.15     1.65
    5   20    8     2.85     0.99
    5   20    9     2.80     0.38
    5   21    0     3.12     0.34
    5   21    1     2.74     0.72
    5   21    2     4.20     0.61
    5   21    5     3.33     0.33
    5   21    7     2.76     0.49
    5   21    8     2.78     0.61
    5   22    0     3.19     0.33
    5   22    1     4.05     0.27
    5   22    2     3.12     0.34
    6    0    0     1.76     0.30
    6    0    1    24.18     0.28
    6    0    2    25.41     0.36
    6    0    3    24.34     0.29
    6    0    4     7.76     0.17
    6    0    5    15.08     0.18
    6    0    6    24.84     0.28
    6    0    7    12.28     0.20
    6    0    8     5.96     0.13
    6    0    9     0.74     1.29
    6    0   10     6.74     0.14
    6    0   11     6.79     0.16
    6    0   12     1.05     1.16
    6    0   13     5.06     0.35
    6    0   14     1.36     1.18
    6    0   15     9.41     0.32
    6    0   17     0.91     1.17
    6    0   20     1.55     1.32
    6    1    0    25.68     0.40
    6    1    1    10.69     0.13
    6    1    2    14.00     0.16
    6    1    3    24.34     0.29
    6    1    4    17.41     0.22
    6    1    5     7.63     0.12
    6    1    6    13.21     0.16
    6    1    7    12.38     0.16
    6    1    8     3.87     0.14
    6    1    9    17.84     0.21
    6    1   10     9.03     0.15
    6    1   11     9.63     0.32
    6    1   12     6.77     0.16
    6    1   13     5.79     0.17
    6    1   14     3.74     0.23
    6    1   15     2.14     0.58
    6    1   16     4.13     0.24
    6    1   17     6.14     0.21
    6    1   18     2.91     0.34
    6    1   19     4.55     0.26
    6    1   21     2.30     1.61
    6    1   22     1.93     1.41
    6    1   23     2.88     0.38
    6    2    0    13.16     0.32
    6    2    1    11.13     0.26
    6    2    2    11.00     0.14
    6    2    3     7.85     0.12
    6    2    4    26.23     0.67
    6    2    5    10.07     0.14
    6    2    6    26.19     0.44
    6    2    7    13.55     0.17
    6    2    8    15.64     0.19
    6    2    9     9.81     0.15
    6    2   10    12.37     0.17
    6    2   11    10.70     0.17
    6    2   12    10.81     0.17
    6    2   13     1.59     0.64
    6    2   14     5.62     0.19
    6    2   15     3.89     0.28
    6    2   16     4.59     0.23
    6    2   17     2.08     0.88
    6    2   18     3.17     0.55
    6    2   19     3.68     0.30
    6    2   21     2.20     0.66
    6    2   22     2.20     1.49
    6    3    0    17.62     0.47
    6    3    1    17.24     0.51
    6    3    2    31.86     0.43
    6    3    3    20.88     0.38
    6    3    4    19.45     0.23
    6    3    5     2.93     0.16
    6    3    6    23.89     0.27
    6    3    7     5.12     0.13
    6    3    8     5.83     0.19
    6    3    9     9.50     0.15
    6    3   10     7.81     0.15
    6    3   11     2.15     0.53
    6    3   12     2.85     0.23
    6    3   13     6.26     0.26
    6    3   14     1.32     1.32
    6    3   15     4.08     0.28
    6    3   16     1.56     1.45
    6    3   17     4.36     0.25
    6    3   18     4.22     0.27
    6    3   19     3.65     0.30
    6    3   20     3.16     0.36
    6    4    0    24.72     0.68
    6    4    1     5.22     0.26
    6    4    2     9.31     0.16
    6    4    3     9.55     0.13
    6    4    4    22.13     0.50
    6    4    5     5.82     0.12
    6    4    6    12.74     0.25
    6    4    7     7.42     0.13
    6    4    8    11.84     0.16
    6    4    9     2.64     0.38
    6    4   10     2.77     0.31
    6    4   11     3.67     0.19
    6    4   12     6.93     0.23
    6    4   13    10.96     0.18
    6    4   14     1.60     0.77
    6    4   15     3.34     0.32
    6    4   16     3.74     0.40
    6    4   17     3.66     0.28
    6    4   18     4.23     0.32
    6    4   19     2.09     0.80
    6    4   20     4.43     0.28
    6    4   21     3.99     0.32
    6    4   22     2.81     0.39
    6    5    0     9.14     0.32
    6    5    1    18.43     0.47
    6    5    2    21.85     0.42
    6    5    3    27.26     0.59
    6    5    4     6.57     0.12
    6    5    5     3.42     0.14
    6    5    6     9.56     0.14
    6    5    7    12.33     0.16
    6    5    8     9.20     0.15
    6    5    9     7.07     0.15
    6    5   10     6.99     0.15
    6    5   11    11.13     0.17
    6    5   12     2.95     0.27
    6    5   13     7.04     0.20
    6    5   14     6.48     0.18
    6    5   15     6.50     0.19
    6    5   17     5.87     0.22
    6    5   19     4.18     0.28
    6    5   21     3.24     0.34
    6    5   22     3.34     0.34
    6    6    0    32.44     0.92
    6    6    1    12.00     0.26
    6    6    2     7.36     0.19
    6    6    3    11.81     0.26
    6    6    4     5.15     0.13
    6    6    5     4.14     0.19
    6    6    6     5.74     0.16
    6    6    7     9.56     0.17
    6    6    8     8.46     0.15
    6    6    9     8.94     0.17
    6    6   10     6.01     0.16
    6    6   12     4.70     0.19
    6    6   13     0.44     1.17
    6    6   14     0.98     1.29
    6    6   15     7.12     0.20
    6    6   16     3.87     0.27
    6    6   17     2.79     0.57
    6    6   18     2.79     0.37
    6    6   19     3.41     0.33
    6    6   20     4.32     0.35
    6    6   22     2.81     0.38
    6    7    0    12.19     0.38
    6    7    1     6.93     0.17
    6    7    2    11.30     0.32
    6    7    3    21.26     0.47
    6    7    4    13.39     0.24
    6    7    5     9.44     0.19
    6    7    6     7.44     0.23
    6    7    7     6.71     0.17
    6    7    8     4.04     0.24
    6    7    9     9.09     0.16
    6    7   10     2.61     0.25
    6    7   11     1.81     0.69
    6    7   12     5.72     0.19
    6    7   13     2.68     0.77
    6    7   14     2.94     0.30
    6    7   15     6.90     0.22
    6    7   16     1.59     1.30
    6    7   17     3.43     0.63
    6    7   18     1.89     0.88
    6    7   19     2.80     1.70
    6    7   20     2.83     1.16
    6    7   22     2.64     0.59
    6    8    0    14.58     0.44
    6    8    1    11.11     0.28
    6    8    2    14.68     0.30
    6    8    3     8.25     0.14
    6    8    4     3.27     0.17
    6    8    5     3.14     0.20
    6    8    6     6.17     0.14
    6    8    7    12.82     0.20
    6    8    8     3.22     0.20
    6    8    9     6.85     0.16
    6    8   10     6.83     0.17
    6    8   11    12.28     0.41
    6    8   12    13.57     0.37
    6    8   13     2.06     0.60
    6    8   14     4.87     0.22
    6    8   15     2.41     0.88
    6    8   16     4.48     0.25
    6    8   18     1.18     1.23
    6    8   19     2.65     0.77
    6    8   20     1.49     1.32
    6    9    0    10.31     0.46
    6    9    1     7.44     0.18
    6    9    2     2.21     0.23
    6    9    3    12.23     0.18
    6    9    4     6.64     0.14
    6    9    5    12.68     0.27
    6    9    6     4.42     0.17
    6    9    7     9.47     0.25
    6    9    8     8.58     0.25
    6    9    9     7.12     0.17
    6    9   10     3.53     0.37
    6    9   11     1.81     1.08
    6    9   12     6.74     0.19
    6    9   13     3.54     0.42
    6    9   14     6.78     0.34
    6    9   15     5.69     0.21
    6    9   16     2.38     0.69
    6    9   17     2.36     0.63
    6    9   18     2.17     0.78
    6    9   19     2.44     0.81
    6   10    0     5.20     0.27
    6   10    1     1.40     0.86
    6   10    2     2.57     0.22
    6   10    3     2.24     0.41
    6   10    4     8.01     0.21
    6   10    5     3.17     0.38
    6   10    6     2.74     0.29
    6   10    7     3.49     0.45
    6   10    8     1.92     0.63
    6   10    9     2.84     0.38
    6   10   10     6.44     0.18
    6   10   11     9.59     0.20
    6   10   12     4.55     0.23
    6   10   13     0.78     1.18
    6   10   14     0.59     1.22
    6   10   15     4.39     0.28
    6   10   18     4.86     0.26
    6   10   19     3.98     0.29
    6   11    0     4.46     0.17
    6   11    1     1.27     1.18
    6   11    2     5.10     0.21
    6   11    3     6.90     0.18
    6   11    4     7.62     0.16
    6   11    5     7.39     0.24
    6   11    6     4.36     0.19
    6   11    7    11.30     0.26
    6   11    8    11.06     0.47
    6   11    9     4.73     0.20
    6   11   10     1.58     0.77
    6   11   11     6.10     0.46
    6   11   12     3.00     0.30
    6   11   13     2.08     0.82
    6   11   14     5.12     0.24
    6   11   15     5.45     0.24
    6   11   17     3.17     0.60
    6   11   19     2.08     0.52
    6   12    0     6.73     0.25
    6   12    1    12.69     0.25
    6   12    3     9.86     0.24
    6   12    4     9.20     0.22
    6   12    5     7.31     0.19
    6   12    6     5.79     0.28
    6   12    7     4.78     0.20
    6   12    8     7.45     0.18
    6   12    9     1.14     1.19
    6   12   10     8.01     0.31
    6   12   11     2.17     0.72
    6   12   12     5.09     0.28
    6   12   13     2.29     0.68
    6   12   15     2.33     0.45
    6   12   19     3.37     0.33
    6   13    1     1.86     0.68
    6   13    2     2.17     0.54
    6   13    3     7.27     0.25
    6   13    4     6.90     0.27
    6   13    5     7.12     0.28
    6   13    6     5.38     0.28
    6   13    7     4.27     0.22
    6   13    8     2.42     0.47
    6   13    9     5.70     0.32
    6   13   11     3.26     0.29
    6   13   13     2.70     0.53
    6   13   15     4.13     0.29
    6   13   16     2.78     0.53
    6   13   18     3.02     0.38
    6   14    0     4.79     0.20
    6   14    1     3.85     0.22
    6   14    2     2.04     0.57
    6   14    3     5.15     0.20
    6   14    4     3.10     0.43
    6   14    5     4.98     0.20
    6   14    6     5.96     0.55
    6   14    7     7.83     0.39
    6   14    8     5.79     0.21
    6   14    9     1.35     1.27
    6   14   10     2.24     0.85
    6   14   11     3.34     0.46
    6   14   12     5.53     0.23
    6   14   13     1.17     1.38
    6   14   14     2.61     0.41
    6   14   16     1.80     0.91
    6   15    0     3.86     0.24
    6   15    1     5.57     0.20
    6   15    2     7.65     0.24
    6   15    3     4.07     0.23
    6   15    4     1.14     1.23
    6   15    5     1.80     0.69
    6   15    6     5.57     0.21
    6   15    7     3.39     0.29
    6   15    8     4.57     0.23
    6   15    9     5.85     0.34
    6   15   10     4.28     0.57
    6   15   11     6.33     0.35
    6   15   13     2.65     0.77
    6   15   14     5.15     0.38
    6   15   15     3.59     0.57
    6   15   16     2.27     0.66
    6   16    0     1.97     0.62
    6   16    1     3.60     0.26
    6   16    2     1.45     1.24
    6   16    3     3.35     0.31
    6   16    4     4.15     0.25
    6   16    5     6.45     0.21
    6   16    6     3.66     0.27
    6   16    9     1.63     1.35
    6   16   12     3.57     0.31
    6   16   13     2.22     0.75
    6   16   14     3.12     0.34
    6   16   15     1.18     1.42
    6   16   16     2.73     0.38
    6   17    0     1.43     1.29
    6   17    2     3.82     0.48
    6   17    4     0.89     1.24
    6   17    5     3.69     0.29
    6   17    6     0.50     1.34
    6   17    7     4.00     0.28
    6   17    8     3.98     0.69
    6   17    9     2.62     0.57
    6   17   11     3.02     0.35
    6   17   12     2.12     1.58
    6   17   13     2.22     1.27
    6   17   14     3.97     0.29
    6   18    0     2.32     0.45
    6   18    1     6.69     0.41
    6   18    2     3.83     0.28
    6   18    3     6.48     0.22
    6   18    4     5.63     0.43
    6   18    5     4.60     0.37
    6   18   12     3.20     0.34
    6   19    0     5.97     0.24
    6   19    1     6.97     0.38
    6   19    2     5.96     0.23
    6   19    4     3.92     0.38
    6   19    5     3.10     0.34
    6   19    6     2.65     0.74
    6   19   11     3.34     0.33
    6   19   12     0.62     1.18
    6   20    2     2.75     0.38
    6   20    3     4.81     0.42
    6   20    7     2.90     0.51
    6   21    0     4.18     0.30
    6   21    2     2.30     1.58
    6   21    5     2.44     0.62
    6   21    6     3.47     0.32
    6   21    7     2.10     0.47
    6   22    1     2.25     0.65
    6   22    2     1.48     1.47
    6   22    3     3.73     0.35
    7    0    1     2.17     0.19
    7    0    2     2.55     0.47
    7    0    3    15.53     0.18
    7    0    4    21.27     0.25
    7    0    5    10.26     0.14
    7    0    6    24.41     0.28
    7    0    7    19.40     0.23
    7    0    8     0.63     1.06
    7    0    9    10.94     0.16
    7    0   10     2.90     0.21
    7    0   11    11.65     0.17
    7    0   12     5.97     0.30
    7    0   13     6.11     0.18
    7    0   14     1.81     0.46
    7    0   16     4.75     0.23
    7    0   19     2.33     0.87
    7    0   23     2.82     0.40
    7    1    0    29.86     0.34
    7    1    1    12.34     0.19
    7    1    2    26.32     0.30
    7    1    3    18.54     0.31
    7    1    4    14.19     0.17
    7    1    5    13.35     0.17
    7    1    6    11.44     0.15
    7    1    7    16.37     0.20
    7    1    8    15.50     0.19
    7    1    9     2.66     0.23
    7    1   10    10.59     0.16
    7    1   11     1.17     1.17
    7    1   12     3.71     0.29
    7    1   13     9.98     0.30
    7    1   15     1.62     1.30
    7    1   16     4.23     0.24
    7    1   17     3.72     0.28
    7    1   19     5.51     0.48
    7    1   20     0.99     1.28
    7    1   21     3.39     0.33
    7    1   22     2.15     0.71
    7    2    0    13.85     0.35
    7    2    1    25.73     0.30
    7    2    2     8.42     0.20
    7    2    3    13.02     0.16
    7    2    4    13.66     0.17
    7    2    5    14.64     0.18
    7    2    6    16.76     0.27
    7    2    7     3.75     0.20
    7    2    8    14.10     0.32
    7    2    9     6.54     0.14
    7    2   10     9.16     0.16
    7    2   11    10.54     0.17
    7    2   12     5.34     0.26
    7    2   13     6.47     0.18
    7    2   14     4.54     0.22
    7    2   15     4.20     0.23
    7    2   16     3.61     0.34
    7    2   17     7.09     0.21
    7    2   19     3.32     0.51
    7    2   22     3.60     0.32
    7    3    0     3.66     0.15
    7    3    1     7.24     0.19
    7    3    2     6.21     0.12
    7    3    3     5.34     0.13
    7    3    4    10.67     0.15
    7    3    5    23.44     0.31
    7    3    6    10.69     0.15
    7    3    7    12.36     0.16
    7    3    8    11.48     0.16
    7    3    9     6.65     0.25
    7    3   10     5.78     0.16
    7    3   11     6.81     0.17
    7    3   12     3.51     0.21
    7    3   13     8.69     0.17
    7    3   14     5.72     0.36
    7    3   15     1.73     1.31
    7    3   16     2.33     0.38
    7    3   17     2.25     0.65
    7    3   18     1.66     1.35
    7    3   19     3.03     0.54
    7    3   21     4.38     0.28
    7    4    0    27.90     0.79
    7    4    1     5.80     0.12
    7    4    2     5.74     0.12
    7    4    3     8.61     0.13
    7    4    4     7.35     0.18
    7    4    5    12.86     0.17
    7    4    6     7.55     0.20
    7    4    7     4.59     0.15
    7    4    8     5.10     0.15
    7    4    9     4.67     0.20
    7    4   10    10.46     0.17
    7    4   11     3.40     0.21
    7    4   12     3.75     0.22
    7    4   13     4.06     0.22
    7    4   15     5.44     0.24
    7    4   16    10.68     0.20
    7    4   18     4.91     0.25
    7    4   19     1.50     1.33
    7    4   22     1.93     0.86
    7    5    0     8.34     0.50
    7    5    1    21.38     0.52
    7    5    2    16.46     0.38
    7    5    3     1.81     0.47
    7    5    4    12.49     0.21
    7    5    5    12.76     0.17
    7    5    6    13.13     0.17
    7    5    7     3.24     0.28
    7    5    8    10.16     0.16
    7    5    9     6.46     0.19
    7    5   10     4.54     0.17
    7    5   11     6.10     0.17
    7    5   12     4.22     0.21
    7    5   13     5.34     0.33
    7    5   14    10.28     0.21
    7    5   15     0.58     1.18
    7    5   16     5.49     0.23
    7    5   18     2.54     0.39
    7    5   20     1.62     1.47
    7    5   21     1.10     1.27
    7    5   22     1.57     1.51
    7    6    0    36.63     0.88
    7    6    1     8.67     0.33
    7    6    2    19.03     0.79
    7    6    3     4.81     0.13
    7    6    4     1.74     0.33
    7    6    5    13.41     0.21
    7    6    6    12.29     0.18
    7    6    7     2.42     0.30
    7    6    8    13.44     0.18
    7    6    9     8.85     0.16
    7    6   10     6.67     0.23
    7    6   11     5.07     0.33
    7    6   12     6.61     0.28
    7    6   13     9.22     0.18
    7    6   14     2.63     0.33
    7    6   15     2.83     0.43
    7    6   16     3.26     0.44
    7    6   19     2.96     0.37
    7    6   20     3.12     0.67
    7    7    0     7.92     0.21
    7    7    1     9.48     0.25
    7    7    2    17.32     0.35
    7    7    3     2.98     0.24
    7    7    4     4.46     0.15
    7    7    5    12.95     0.25
    7    7    6    13.49     0.22
    7    7    7     6.60     0.15
    7    7    8     5.34     0.16
    7    7    9    10.28     0.17
    7    7   10     8.03     0.17
    7    7   11     5.93     0.18
    7    7   12     6.17     0.19
    7    7   13     3.42     0.79
    7    7   14     3.58     0.27
    7    7   15     4.24     0.34
    7    7   16     2.39     0.68
    7    7   21     1.72     0.95
    7    8    1    10.14     0.30
    7    8    2     6.79     0.21
    7    8    3     4.65     0.15
    7    8    4     8.56     0.17
    7    8    5     7.89     0.35
    7    8    6     3.80     0.18
    7    8    7     4.46     0.29
    7    8    8    12.29     0.18
    7    8    9     6.79     0.17
    7    8   10     4.60     0.29
    7    8   11     7.22     0.18
    7    8   12     1.71     1.44
    7    8   13     5.61     0.27
    7    8   14     2.25     0.40
    7    8   15     2.43     0.61
    7    8   16     4.53     0.26
    7    8   17     2.27     0.45
    7    8   19     1.85     0.91
    7    8   20     2.82     0.43
    7    8   21     3.20     0.36
    7    9    0    15.40     0.57
    7    9    1     8.50     0.30
    7    9    2    12.82     0.24
    7    9    3    11.19     0.32
    7    9    4    13.01     0.23
    7    9    5    11.52     0.25
    7    9    6     2.01     0.40
    7    9    7     7.28     0.16
    7    9    8     4.53     0.19
    7    9    9     4.99     0.24
    7    9   10     2.40     0.47
    7    9   11     4.81     0.22
    7    9   12     5.43     0.20
    7    9   13     9.68     0.19
    7    9   14     3.11     0.37
    7    9   16     3.12     0.42
    7   10    0     2.94     0.40
    7   10    1    14.34     0.61
    7   10    2     8.56     0.20
    7   10    3    12.58     0.33
    7   10    4     2.73     0.32
    7   10    5     2.96     0.25
    7   10    6     2.21     0.56
    7   10    7    10.15     0.17
    7   10    8     5.07     0.37
    7   10    9    13.80     0.38
    7   10   11     6.35     0.19
    7   10   12     3.16     0.42
    7   10   13     1.40     1.25
    7   10   14     3.89     0.81
    7   10   16     2.53     0.64
    7   10   17     4.97     0.25
    7   11    0     3.26     0.21
    7   11    1    14.76     0.38
    7   11    2     6.39     0.16
    7   11    3     9.64     0.38
    7   11    4     2.62     0.31
    7   11    5    13.52     0.40
    7   11    6     2.27     0.91
    7   11    7     4.97     0.20
    7   11    8     6.23     0.19
    7   11    9     1.74     0.93
    7   11   12     2.13     0.52
    7   11   13     8.15     0.20
    7   11   16     4.24     0.28
    7   11   17     3.18     0.72
    7   12    0     2.30     0.30
    7   12    1     8.04     0.21
    7   12    2     4.51     0.19
    7   12    3     6.24     0.33
    7   12    4     7.57     0.17
    7   12    5    10.68     0.25
    7   12    6     5.40     0.25
    7   12    7     6.11     0.34
    7   12    8     6.17     0.19
    7   12    9     5.23     0.20
    7   12   10     1.58     0.71
    7   12   11     1.67     0.82
    7   12   12     3.55     0.29
    7   12   13     2.00     0.85
    7   12   14     4.33     0.32
    7   12   15     4.66     0.26
    7   12   17     1.98     0.85
    7   12   19     4.03     0.36
    7   13    0     5.46     0.19
    7   13    1     4.34     0.21
    7   13    2     5.33     0.19
    7   13    3     5.59     0.23
    7   13    4     1.54     0.93
    7   13    5     7.73     0.18
    7   13    6     6.01     0.19
    7   13    7     1.87     0.80
    7   13    8     7.98     0.23
    7   13    9     2.06     0.75
    7   13   10     1.54     1.36
    7   13   11     6.79     0.21
    7   13   12     5.77     0.23
    7   13   13     5.00     0.25
    7   13   14     3.69     0.54
    7   13   15     3.89     0.30
    7   13   16     2.82     0.56
    7   13   17     1.77     0.62
    7   14    0    10.24     0.35
    7   14    1     5.76     0.20
    7   14    2     6.39     0.34
    7   14    3     6.10     0.29
    7   14    4     5.20     0.25
    7   14    5     2.38     0.58
    7   14    7     4.82     0.26
    7   14    8     4.61     0.29
    7   14    9     4.58     0.24
    7   14   10     4.56     0.25
    7   14   11     3.57     0.31
    7   14   12     1.55     1.27
    7   14   13     1.78     1.09
    7   14   14     5.11     0.36
    7   14   15     2.38     1.61
    7   14   16     3.99     0.30
    7   15    0     5.77     0.21
    7   15    1     4.24     0.32
    7   15    2     5.59     0.21
    7   15    3     4.77     0.22
    7   15    4     1.28     1.35
    7   15    5     4.99     0.22
    7   15    6     6.19     0.30
    7   15    7     5.14     0.36
    7   15    8     3.55     0.30
    7   15    9     4.26     0.26
    7   15   10     6.79     0.22
    7   15   13     1.60     0.69
    7   15   14     2.62     0.64
    7   15   16     2.77     1.66
    7   16    0     2.87     0.32
    7   16    1     3.17     0.29
    7   16    2     1.74     0.71
    7   16    3     6.14     0.21
    7   16    4     3.81     0.26
    7   16    5     3.68     0.30
    7   16    6     5.89     0.22
    7   16    7     5.19     0.24
    7   16    8     9.76     0.21
    7   16    9     3.40     0.31
    7   16   10     4.75     0.29
    7   16   14     2.25     0.48
    7   17    1     2.83     0.34
    7   17    2     2.24     0.63
    7   17    3     3.91     0.42
    7   17    4     5.80     0.22
    7   17    6     5.53     0.23
    7   17    8     1.01     1.27
    7   17    9     2.67     0.93
    7   17   10     2.94     0.36
    7   17   13     3.61     0.31
    7   17   14     3.68     0.31
    7   18    0     3.63     0.54
    7   18    1     3.00     0.34
    7   18    3     2.61     0.57
    7   18    4     2.10     0.99
    7   18    5     1.34     1.30
    7   18    7     3.53     0.32
    7   18    8     3.96     0.30
    7   18   12     3.10     0.58
    7   18   13     2.00     1.21
    7   19    0     2.39     0.45
    7   19    2     6.18     0.56
    7   19    3     3.16     0.34
    7   19    4     2.57     0.70
    7   19    5     4.18     0.28
    7   19    7     3.07     0.35
    7   19    9     3.38     0.33
    7   19   10     1.07     1.30
    7   20    0     4.81     0.70
    7   20    1     1.64     1.39
    7   20    2     3.40     0.45
    7   20    3     2.82     0.72
    7   20    6     3.56     0.31
    7   20    9     1.30     1.29
    7   21    0     3.64     0.76
    7   21    1     0.65     1.24
    7   21    2     2.44     1.58
    7   21    3     2.33     0.43
    8    0    0    24.32     0.46
    8    0    1    10.08     0.14
    8    0    2    24.96     0.29
    8    0    3     2.93     0.25
    8    0    4    11.42     0.24
    8    0    5    16.18     0.21
    8    0    6    18.19     0.25
    8    0    8     2.92     0.20
    8    0    9     5.67     0.15
    8    0   10     9.29     0.16
    8    0   11     1.89     0.53
    8    0   12    10.33     0.18
    8    0   14    10.63     0.19
    8    0   15     2.10     1.63
    8    0   16     3.91     0.57
    8    0   17     2.59     0.70
    8    0   18     4.74     0.25
    8    0   19     2.89     0.58
    8    0   22     2.79     0.88
    8    1    0     2.49     0.34
    8    1    1    12.60     0.17
    8    1    2     8.22     0.13
    8    1    3    10.81     0.18
    8    1    4     4.70     0.15
    8    1    5    10.79     0.15
    8    1    6     9.31     0.14
    8    1    7     7.09     0.14
    8    1    8     9.28     0.15
    8    1    9    10.31     0.16
    8    1   10    11.56     0.17
    8    1   11     4.99     0.24
    8    1   12    11.85     0.19
    8    1   13     6.06     0.19
    8    1   14     4.04     0.24
    8    1   15     3.16     0.29
    8    1   16     3.30     0.30
    8    1   18     1.84     1.36
    8    1   22     1.15     1.27
    8    2    0    20.74     0.30
    8    2    1    10.31     0.14
    8    2    2     2.56     0.20
    8    2    3    13.26     0.17
    8    2    4    20.13     0.25
    8    2    5    13.34     0.17
    8    2    7    16.75     0.22
    8    2    8    14.79     0.19
    8    2    9     7.92     0.15
    8    2   10     4.28     0.18
    8    2   12     5.85     0.18
    8    2   13     0.76     1.24
    8    2   14     8.99     0.19
    8    2   15     1.85     0.72
    8    2   17     2.72     0.49
    8    2   18     2.27     0.88
    8    2   19     1.44     1.32
    8    2   20     2.64     0.64
    8    3    0    43.90     0.95
    8    3    1    25.41     0.86
    8    3    2     6.75     0.28
    8    3    3    32.39     1.53
    8    3    4     9.52     0.14
    8    3    5    12.43     0.21
    8    3    6     8.68     0.14
    8    3    7    14.98     0.32
    8    3    8     5.93     0.15
    8    3    9     6.82     0.15
    8    3   10     2.54     0.37
    8    3   11     5.72     0.23
    8    3   12     3.76     0.23
    8    3   13     1.84     0.64
    8    3   14     1.61     1.28
    8    3   15     4.66     0.29
    8    3   16     2.92     0.47
    8    3   17     2.79     0.60
    8    3   19     4.14     0.37
    8    3   20     2.77     0.41
    8    4    0    12.87     0.32
    8    4    1     9.10     0.25
    8    4    2    20.22     0.47
    8    4    3    19.15     0.23
    8    4    4    14.79     0.59
    8    4    5     1.63     0.71
    8    4    6    21.55     0.33
    8    4    7     2.76     0.38
    8    4    8     3.56     0.18
    8    4    9     6.33     0.16
    8    4   10     6.29     0.16
    8    4   11     9.42     0.20
    8    4   12     4.48     0.21
    8    4   13     5.21     0.23
    8    4   14     1.78     0.62
    8    4   15     6.94     0.27
    8    4   17     2.54     0.61
    8    4   20     1.92     0.81
    8    4   22     0.66     1.25
    8    5    0     8.11     0.19
    8    5    1     2.34     0.19
    8    5    2     9.83     0.27
    8    5    3    10.97     0.22
    8    5    4     5.57     0.13
    8    5    5    12.62     0.22
    8    5    6    12.65     0.21
    8    5    7     8.46     0.15
    8    5    8     8.15     0.15
    8    5    9     2.28     0.40
    8    5   10     1.40     0.77
    8    5   11     5.45     0.18
    8    5   12     7.41     0.18
    8    5   13     2.55     0.32
    8    5   14     4.72     0.30
    8    5   16     2.93     0.40
    8    5   17     2.77     0.38
    8    5   18     2.97     0.37
    8    5   19     1.12     1.35
    8    5   20     2.11     0.75
    8    5   21     3.03     0.36
    8    6    0    10.10     0.35
    8    6    1    13.18     0.29
    8    6    2    12.23     0.33
    8    6    3    11.63     0.25
    8    6    4    10.71     0.37
    8    6    5     4.47     0.16
    8    6    6     8.88     0.16
    8    6    7    13.61     0.24
    8    6    8     8.67     0.16
    8    6    9     2.00     0.60
    8    6   10     3.33     0.29
    8    6   11     3.76     0.23
    8    6   12     4.72     0.21
    8    6   13     4.35     0.26
    8    6   14     4.57     0.35
    8    6   15     6.40     0.21
    8    6   16     4.00     0.28
    8    6   18     6.63     0.23
    8    6   19     5.53     0.63
    8    7    0     3.37     0.17
    8    7    1    11.36     0.29
    8    7    2     3.18     0.25
    8    7    3     9.71     0.15
    8    7    5     4.81     0.16
    8    7    6     7.24     0.18
    8    7    7    13.14     0.30
    8    7    8     6.16     0.16
    8    7    9    13.89     0.19
    8    7   10     2.64     0.30
    8    7   11    13.45     0.29
    8    7   12     7.10     0.19
    8    7   13     4.52     0.23
    8    7   14     3.91     0.26
    8    7   15     8.10     0.20
    8    7   16     6.35     0.22
    8    7   19     4.43     0.34
    8    8    1     6.18     0.14
    8    8    2    11.38     0.35
    8    8    3     7.61     0.15
    8    8    4     7.55     0.15
    8    8    5    10.10     0.27
    8    8    6     2.64     0.31
    8    8    7    12.34     0.30
    8    8    8     9.02     0.17
    8    8    9     4.08     0.32
    8    8   10     5.27     0.20
    8    8   11     7.25     0.19
    8    8   12     7.43     0.24
    8    8   13     2.56     0.40
    8    8   14     0.40     1.27
    8    8   15     5.42     0.24
    8    8   16     1.54     1.33
    8    8   17     2.35     0.45
    8    9    0     2.23     0.27
    8    9    1    13.80     0.41
    8    9    2     6.60     0.17
    8    9    3     5.68     0.35
    8    9    4     7.32     0.16
    8    9    5     1.91     0.33
    8    9    6     9.57     0.17
    8    9    7     3.06     0.60
    8    9    8     1.76     1.02
    8    9    9     5.09     0.20
    8    9   10     2.80     0.36
    8    9   11     3.47     0.26
    8    9   12     2.23     0.58
    8    9   13     6.89     0.21
    8    9   14     5.28     0.23
    8    9   15     3.84     0.29
    8    9   16     2.34     0.52
    8    9   18     3.18     0.92
    8    9   19     2.14     0.92
    8    9   20     2.84     0.37
    8   10    0     3.99     0.30
    8   10    1     1.43     1.21
    8   10    2    12.54     0.26
    8   10    3     0.70     1.14
    8   10    4    10.37     0.22
    8   10    5     6.86     0.16
    8   10    6    14.08     0.32
    8   10    7     3.96     0.22
    8   10    8     3.15     0.26
    8   10    9     9.53     0.28
    8   10   10     6.12     0.30
    8   10   11     5.95     0.25
    8   10   12     8.52     0.36
    8   10   13     4.10     0.53
    8   10   14     6.19     0.23
    8   10   15     2.98     0.53
    8   10   16     3.63     0.32
    8   10   18     3.75     0.30
    8   10   20     1.87     1.51
    8   11    0     8.16     0.25
    8   11    1     6.01     0.23
    8   11    2     7.73     0.17
    8   11    3     4.51     0.25
    8   11    4     6.80     0.24
    8   11    5     2.28     0.62
    8   11    6     6.87     0.23
    8   11    7     3.53     0.25
    8   11    8     9.25     0.18
    8   11    9     8.00     0.27
    8   11   10     1.52     1.24
    8   11   11     2.79     0.33
    8   11   12     7.16     0.32
    8   11   14     3.70     0.62
    8   12    0     6.16     0.19
    8   12    1     4.54     0.20
    8   12    2     6.99     0.28
    8   12    3     1.42     1.23
    8   12    4     4.81     0.24
    8   12    5     4.05     0.23
    8   12    6     3.90     0.23
    8   12    7     1.92     0.69
    8   12    8     1.47     1.24
    8   12    9     4.72     0.23
    8   12   10     2.55     0.50
    8   12   11     1.88     0.83
    8   12   14     3.22     0.57
    8   12   16     2.77     0.39
    8   12   18     3.62     0.37
    8   13    0     1.09     1.17
    8   13    1     5.84     0.19
    8   13    2     2.82     0.41
    8   13    3     9.34     0.22
    8   13    4     4.54     0.22
    8   13    5     3.94     0.32
    8   13    6     4.18     0.39
    8   13    7     4.31     0.25
    8   13    8     1.74     1.33
    8   13    9     2.09     0.61
    8   13   11     5.56     0.23
    8   13   13     2.96     0.56
    8   13   14     2.84     0.38
    8   13   15     3.84     0.31
    8   13   17     2.60     0.62
    8   14    0     1.49     1.34
    8   14    1     8.89     0.24
    8   14    2     4.22     0.23
    8   14    3     1.16     1.25
    8   14    4     4.02     0.25
    8   14    5     1.09     1.17
    8   14    6     5.38     0.33
    8   14    7     7.01     0.36
    8   14    8     2.45     0.87
    8   14    9     2.20     0.64
    8   14   10     7.56     0.21
    8   14   11     4.12     0.28
    8   14   12     3.08     0.59
    8   14   14     4.51     0.28
    8   14   15     3.24     0.34
    8   14   17     1.90     0.82
    8   15    0     2.38     0.45
    8   15    1     5.13     0.22
    8   15    2     4.21     0.24
    8   15    3     5.52     0.21
    8   15    5     4.23     0.26
    8   15    6     0.45     1.18
    8   15    8     1.97     0.75
    8   15    9     2.26     0.45
    8   15   10     2.88     1.70
    8   15   11     1.89     1.38
    8   15   12     3.84     0.30
    8   15   13     4.91     0.26
    8   15   14     1.66     1.33
    8   15   15     2.62     0.52
    8   16    0     2.50     0.37
    8   16    1     1.45     1.42
    8   16    3     2.61     0.80
    8   16    5     3.11     0.83
    8   16    6     2.64     0.73
    8   16    7     2.86     0.37
    8   16    8     4.65     0.26
    8   16    9     3.06     0.54
    8   16   10     3.03     0.36
    8   16   12     3.51     0.32
    8   16   13     2.03     1.47
    8   16   14     2.57     0.46
    8   16   15     2.57     0.89
    8   17    3     4.38     0.29
    8   17    4     2.29     1.61
    8   17    5     4.50     0.39
    8   17    6     5.09     0.51
    8   17    7     4.77     0.61
    8   17    8     4.36     0.46
    8   17    9     4.42     0.48
    8   17   11     4.36     0.32
    8   17   13     1.96     1.53
    8   18    1     4.06     0.28
    8   18    3     0.66     1.40
    8   18    5     3.14     0.35
    8   18    6     2.81     0.67
    8   18    7     3.91     0.29
    8   18    8     2.71     0.55
    8   19    0     3.98     0.66
    8   19    2     3.23     0.51
    8   19    3     1.63     1.35
    8   19    4     1.91     1.45
    8   19    6     2.46     0.81
    8   20    2     3.59     0.47
    8   20    4     4.20     0.28
    8   20    6     3.66     0.39
    8   20    7     2.70     0.40
    8   20    8     2.07     0.89
    9    0    1    17.29     0.20
    9    0    2     9.80     0.14
    9    0    3    14.54     0.18
    9    0    4    12.42     0.17
    9    0    5     1.89     0.53
    9    0    6     2.41     0.26
    9    0    7     3.12     0.19
    9    0    8     2.31     0.25
    9    0    9     2.91     0.80
    9    0   10    14.07     0.19
    9    0   12     3.89     0.24
    9    0   13    11.29     0.23
    9    0   14     0.96     1.24
    9    0   15     2.08     0.87
    9    0   16     2.23     0.85
    9    0   17     3.47     0.59
    9    0   18     2.80     0.38
    9    0   19     3.16     0.36
    9    0   20     3.17     0.53
    9    0   22     0.66     1.24
    9    1    0     3.77     0.17
    9    1    1    17.91     0.24
    9    1    2     9.21     0.19
    9    1    3     6.83     0.13
    9    1    4    15.57     0.19
    9    1    5    11.93     0.16
    9    1    6     2.75     0.20
    9    1    7     7.34     0.14
    9    1    8    11.70     0.17
    9    1    9     6.25     0.15
    9    1   10     2.81     0.48
    9    1   11     6.49     0.21
    9    1   12     7.48     0.34
    9    1   13     8.55     0.19
    9    1   14     3.16     0.29
    9    1   15     2.13     0.75
    9    1   16     6.04     0.21
    9    1   17     4.70     0.26
    9    1   19     2.91     0.37
    9    1   20     2.29     0.74
    9    1   21     1.23     1.23
    9    1   22     1.64     1.29
    9    2    0     9.59     0.14
    9    2    1     5.19     0.14
    9    2    2    15.18     0.19
    9    2    3    17.01     0.20
    9    2    4     3.69     0.16
    9    2    5     7.10     0.18
    9    2    6     6.54     0.14
    9    2    7     8.59     0.15
    9    2    8    12.99     0.18
    9    2    9    10.46     0.17
    9    2   10     2.94     0.27
    9    2   11     4.93     0.19
    9    2   12     8.33     0.24
    9    2   13     4.59     0.23
    9    2   14     6.13     0.20
    9    2   15     3.53     0.31
    9    2   16     6.98     0.23
    9    2   17     3.30     0.33
    9    2   20     2.32     0.73
    9    2   21     3.12     0.36
    9    3    0    28.48     0.72
    9    3    1     1.62     0.54
    9    3    2    10.57     0.16
    9    3    3     8.61     0.14
    9    3    4     6.74     0.14
    9    3    5     9.99     0.15
    9    3    6     6.97     0.14
    9    3    7    13.22     0.18
    9    3    8     4.71     0.17
    9    3    9     7.43     0.16
    9    3   10     9.81     0.17
    9    3   11     3.50     0.35
    9    3   12     3.55     0.27
    9    3   13     5.24     0.21
    9    3   14     2.51     1.27
    9    3   15     8.30     0.25
    9    3   17     2.36     0.62
    9    4    0     6.27     0.14
    9    4    1     7.57     0.20
    9    4    2     8.78     0.21
    9    4    3     5.90     0.20
    9    4    4    14.82     0.20
    9    4    5     6.61     0.14
    9    4    6     3.99     0.17
    9    4    7     7.31     0.25
    9    4    8     7.79     0.18
    9    4    9     6.43     0.16
    9    4   10     4.46     0.19
    9    4   11     6.65     0.18
    9    4   12     6.06     0.19
    9    4   13     6.98     0.19
    9    4   14     2.69     0.42
    9    4   15     4.07     0.26
    9    4   20     3.05     0.37
    9    4   21     4.50     1.02
    9    5    0     6.39     0.24
    9    5    1     8.91     0.23
    9    5    2    17.19     0.23
    9    5    3    11.66     0.16
    9    5    4     7.02     0.18
    9    5    5     1.27     1.19
    9    5    6     2.11     0.48
    9    5    7     6.06     0.15
    9    5    8     5.02     0.17
    9    5    9     8.85     0.17
    9    5   10     4.81     0.19
    9    5   11     5.84     0.19
    9    5   12     2.77     0.51
    9    5   13     2.04     1.45
    9    5   14     4.82     0.23
    9    5   15     5.17     0.32
    9    5   17     2.00     0.54
    9    5   18     4.94     0.42
    9    5   19     2.67     0.65
    9    6    0    18.46     0.65
    9    6    1     4.42     0.25
    9    6    2    12.95     0.24
    9    6    3    13.74     0.35
    9    6    4    16.42     0.39
    9    6    5    13.38     0.23
    9    6    6    10.26     0.18
    9    6    7     3.21     0.22
    9    6    8     4.91     0.29
    9    6    9     7.51     0.17
    9    6   10     2.85     0.79
    9    6   11     3.21     0.28
    9    6   12     5.34     0.21
    9    6   13     6.22     0.20
    9    6   14     2.21     0.52
    9    6   15     2.36     1.02
    9    6   20     2.98     0.36
    9    7    0     3.44     0.18
    9    7    1     9.72     0.30
    9    7    2     3.48     0.18
    9    7    3     7.12     0.15
    9    7    4     8.18     0.20
    9    7    5     8.05     0.31
    9    7    6     2.30     0.50
    9    7    7     9.87     0.17
    9    7    8     5.54     0.17
    9    7    9     1.64     1.30
    9    7   10     9.59     0.37
    9    7   11     5.67     0.26
    9    7   12     0.84     1.23
    9    7   13     2.29     1.03
    9    7   14     3.51     0.28
    9    7   15     4.20     0.27
    9    7   16     6.38     0.22
    9    7   17     2.55     0.82
    9    7   18     4.67     0.27
    9    8    0     5.92     0.26
    9    8    1     8.04     0.23
    9    8    2     2.17     0.77
    9    8    3     2.21     0.38
    9    8    4    10.88     0.27
    9    8    5     7.00     0.16
    9    8    6     0.79     1.16
    9    8    7     7.96     0.17
    9    8    8     5.25     0.19
    9    8    9     6.95     0.34
    9    8   10     6.09     0.19
    9    8   11     3.80     0.25
    9    8   12     1.45     1.32
    9    8   13     4.13     0.26
    9    8   15     3.22     0.33
    9    8   19     3.46     1.10
    9    8   20     1.05     1.27
    9    9    0     6.81     0.40
    9    9    1     2.61     0.25
    9    9    2     7.41     0.34
    9    9    3     2.26     0.29
    9    9    4     2.07     0.60
    9    9    6     6.73     0.26
    9    9    7     4.38     0.23
    9    9    8    13.00     0.45
    9    9    9     6.91     0.23
    9    9   10     1.62     1.31
    9    9   11     4.61     0.30
    9    9   12     0.37     1.16
    9    9   13     6.24     0.21
    9    9   14     4.03     0.28
    9    9   15     5.16     0.34
    9    9   18     2.37     0.85
    9    9   19     1.72     1.35
    9    9   20     2.01     0.73
    9   10    0     5.66     0.17
    9   10    1     4.72     0.18
    9   10    2    11.93     0.51
    9   10    3     1.85     0.54
    9   10    4     4.88     0.22
    9   10    5     9.39     0.40
    9   10    6    10.22     0.32
    9   10    7     4.44     0.21
    9   10    8     3.94     0.23
    9   10    9     7.14     0.20
    9   10   10     4.96     0.22
    9   10   11     1.92     0.91
    9   10   12     7.27     0.41
    9   10   13     4.19     0.27
    9   10   14     2.14     0.95
    9   10   15     0.91     1.28
    9   10   17     5.97     0.24
    9   11    0    10.08     0.34
    9   11    1    12.59     0.29
    9   11    2     4.20     0.21
    9   11    3     4.41     0.24
    9   11    4    11.92     0.38
    9   11    5    10.52     0.27
    9   11    6    10.43     0.32
    9   11    7     3.31     0.27
    9   11    8     5.41     0.44
    9   11    9     3.86     0.25
    9   11   10     1.71     1.32
    9   11   11     1.86     0.84
    9   11   12     3.33     0.31
    9   11   13     1.48     1.32
    9   11   14     2.34     0.70
    9   11   16     1.23     1.24
    9   11   17     1.87     1.44
    9   11   18     2.22     0.71
    9   12    0     9.57     0.47
    9   12    1     6.98     0.37
    9   12    2     5.61     0.19
    9   12    3     8.01     0.28
    9   12    4     6.29     0.19
    9   12    5     4.66     0.27
    9   12    6     6.06     0.19
    9   12    7     3.41     0.28
    9   12    8     4.94     0.41
    9   12   10     2.24     0.68
    9   12   11     3.66     0.45
    9   12   12     2.34     1.04
    9   12   13     3.41     0.32
    9   12   14     3.11     0.36
    9   12   17     2.38     0.61
    9   12   18     2.06     0.81
    9   13    0     7.57     0.44
    9   13    1     1.12     1.25
    9   13    2     3.73     0.24
    9   13    3     7.52     0.30
    9   13    5     2.92     0.34
    9   13    6     4.16     0.24
    9   13    7     2.45     0.37
    9   13    8     4.86     0.23
    9   13    9     6.19     0.21
    9   13   10     2.17     0.77
    9   13   11     4.96     0.51
    9   13   12     4.29     0.28
    9   14    0     5.14     0.22
    9   14    1     9.57     0.21
    9   14    2     2.45     0.59
    9   14    3     1.00     1.18
    9   14    4     4.46     0.23
    9   14    5     5.95     0.21
    9   14    6     7.98     0.20
    9   14    7     3.46     0.28
    9   14    8     5.63     0.23
    9   14   10     4.01     0.48
    9   14   11     2.47     0.83
    9   14   12     3.76     0.31
    9   14   14     1.73     1.35
    9   14   16     1.84     1.36
    9   15    1     6.19     0.21
    9   15    2     5.58     0.26
    9   15    3     3.68     0.26
    9   15    4     7.54     0.50
    9   15    5     2.64     0.38
    9   15    6     1.81     1.36
    9   15    7     6.11     0.23
    9   15    8     4.30     0.69
    9   15    9     2.02     1.49
    9   15   10     5.82     0.29
    9   15   15     2.83     0.37
    9   16    1     1.56     1.28
    9   16    2     2.11     0.70
    9   16    3     4.09     0.28
    9   16    4     3.49     0.33
    9   16    5     6.01     0.33
    9   16    6     3.70     0.30
    9   16    7     4.63     0.34
    9   16    8     2.44     0.80
    9   16   10     2.23     0.84
    9   16   12     5.15     0.25
    9   16   13     3.65     0.31
    9   16   14     2.12     0.96
    9   17    0     3.38     0.71
    9   17    1     5.56     0.84
    9   17    2     3.04     0.34
    9   17    9     4.50     0.56
    9   17   11     3.67     0.32
    9   18    1     2.81     0.78
    9   18    4     4.20     0.48
    9   18    5     3.79     0.30
    9   18    6     2.32     0.83
    9   18    7     2.71     0.54
    9   18    8     3.14     0.71
    9   18   10     1.25     1.23
    9   19    0     2.82     0.37
    9   19    1     4.33     0.28
    9   19    3     3.45     0.47
    9   19    7     3.70     0.31
    9   19    8     3.28     0.84
    9   19    9     4.23     0.28
    9   20    0     2.56     0.41
    9   20    1     3.82     0.84
    9   20    5     4.64     0.91
    9   20    6     3.19     0.68
    9   21    0     1.29     1.51
   10    0    0    10.07     0.18
   10    0    1     4.35     0.15
   10    0    2     8.40     0.14
   10    0    3     7.25     0.18
   10    0    4     2.44     0.23
   10    0    5     3.89     0.21
   10    0    7     2.93     0.22
   10    0    8     1.72     0.71
   10    0    9     2.06     0.43
   10    0   10     3.63     0.36
   10    0   11     4.82     0.21
   10    0   12     3.14     0.50
   10    0   13     9.53     0.20
   10    0   14     3.71     0.28
   10    0   18     3.84     0.31
   10    0   21     5.53     0.25
   10    1    0     2.87     0.20
   10    1    1    18.21     0.21
   10    1    2     3.51     0.17
   10    1    3    12.84     0.17
   10    1    4     9.01     0.15
   10    1    5     7.03     0.17
   10    1    6     8.50     0.17
   10    1    7     7.60     0.15
   10    1    8     1.71     0.69
   10    1    9    10.23     0.17
   10    1   10     6.60     0.31
   10    1   11     1.15     1.23
   10    1   12     3.92     0.24
   10    1   13     3.58     0.60
   10    1   14     5.67     0.22
   10    1   15     8.93     0.41
   10    1   16     4.55     0.39
   10    1   17     1.99     0.88
   10    1   18     4.13     0.45
   10    2    0    14.06     0.31
   10    2    1    18.37     0.21
   10    2    2    20.90     0.24
   10    2    3     6.75     0.14
   10    2    4    10.74     0.23
   10    2    5     8.30     0.22
   10    2    6     1.59     0.54
   10    2    7     4.28     0.21
   10    2    8     3.82     0.19
   10    2    9    11.30     0.18
   10    2   10     8.30     0.17
   10    2   11     7.74     0.18
   10    2   12     4.14     0.26
   10    2   13     7.34     0.21
   10    2   14     4.03     0.26
   10    2   15     8.62     0.20
   10    2   18     3.42     0.94
   10    2   19     5.37     0.25
   10    3    0     7.37     0.20
   10    3    1     8.63     0.15
   10    3    2     5.21     0.21
   10    3    3     9.70     0.15
   10    3    4     8.03     0.15
   10    3    5     8.42     0.15
   10    3    6     8.28     0.16
   10    3    7    10.21     0.16
   10    3    8     7.98     0.30
   10    3    9     3.03     0.24
   10    3   10     4.17     0.60
   10    3   11     4.31     0.22
   10    3   12     6.95     0.36
   10    3   13     0.72     1.19
   10    3   14     6.29     0.39
   10    3   15     6.09     0.22
   10    3   16     6.23     0.80
   10    3   18     1.79     1.54
   10    3   19     2.56     0.44
   10    4    0     0.88     1.11
   10    4    1     5.86     0.20
   10    4    2     5.65     0.15
   10    4    3    12.71     0.17
   10    4    4     6.85     0.15
   10    4    5     3.80     0.24
   10    4    6     4.32     0.20
   10    4    7     2.05     0.32
   10    4    8     8.71     0.17
   10    4    9     4.80     0.19
   10    4   10     7.65     0.36
   10    4   11     3.02     0.29
   10    4   13     4.02     0.26
   10    4   14     6.49     0.21
   10    4   17     1.23     1.48
   10    4   19     2.60     0.41
   10    4   20     4.49     0.28
   10    4   21     1.81     1.48
   10    5    0     9.15     0.22
   10    5    1    13.23     0.28
   10    5    2     5.35     0.20
   10    5    3     8.09     0.24
   10    5    4    11.16     0.27
   10    5    5     9.95     0.16
   10    5    6    15.00     0.20
   10    5    7    10.13     0.17
   10    5    8     7.09     0.17
   10    5    9     4.56     0.20
   10    5   10    13.48     0.54
   10    5   11     7.24     0.45
   10    5   12     5.39     0.21
   10    5   13     4.82     0.26
   10    5   14     5.29     0.23
   10    5   15     2.42     0.43
   10    5   20     2.67     0.55
   10    6    0    10.84     0.43
   10    6    1     8.38     0.21
   10    6    2    12.55     0.36
   10    6    3     9.24     0.19
   10    6    4     5.60     0.16
   10    6    5     6.96     0.16
   10    6    6     8.83     0.22
   10    6    7    13.09     0.22
   10    6    8    12.05     0.50
   10    6    9     6.50     0.24
   10    6   10     4.39     0.39
   10    6   11     4.70     0.22
   10    6   12     6.32     0.36
   10    6   13     8.06     0.20
   10    6   14     3.13     0.54
   10    6   15     2.57     0.53
   10    6   16     2.67     0.87
   10    6   18     3.63     0.33
   10    6   20     2.97     0.37
   10    7    0    13.90     0.40
   10    7    1     5.95     0.17
   10    7    2     6.37     0.16
   10    7    3     2.78     0.41
   10    7    4    11.76     0.18
   10    7    5     1.23     1.20
   10    7    6     9.65     0.23
   10    7    7     7.53     0.30
   10    7    8    10.91     0.26
   10    7    9     6.57     0.24
   10    7   10     5.72     0.20
   10    7   11     5.21     0.21
   10    7   12     5.63     0.22
   10    7   13     2.97     0.35
   10    7   14     3.53     0.37
   10    7   15     4.92     0.31
   10    7   16     3.61     0.63
   10    7   17     2.37     0.46
   10    8    0     1.16     1.16
   10    8    1     5.61     0.21
   10    8    2    11.66     0.42
   10    8    3     0.89     1.16
   10    8    4     9.34     0.34
   10    8    5     7.65     0.17
   10    8    6    12.73     0.40
   10    8    7     7.38     0.18
   10    8    8     0.46     1.18
   10    8    9     8.17     0.31
   10    8   10     4.37     0.23
   10    8   11     2.17     0.56
   10    8   12     3.30     0.69
   10    8   13     1.14     1.27
   10    8   15     6.72     0.29
   10    8   17     2.93     1.04
   10    8   19     1.84     1.39
   10    9    0     5.10     0.24
   10    9    1     4.56     0.19
   10    9    2    10.13     0.24
   10    9    3     2.98     0.30
   10    9    4     6.71     0.29
   10    9    5     7.50     0.26
   10    9    6     5.73     0.39
   10    9    7     7.18     0.41
   10    9    8     4.41     0.22
   10    9    9     3.96     0.34
   10    9   10     5.58     0.38
   10    9   11     3.46     0.62
   10    9   12     7.87     0.24
   10    9   13     3.30     0.32
   10    9   14     3.72     0.36
   10    9   15     3.18     0.36
   10    9   16     5.20     0.41
   10    9   18     1.83     1.36
   10   10    0     0.91     1.18
   10   10    1     2.33     1.31
   10   10    2     6.54     0.36
   10   10    3     9.68     0.35
   10   10    4     5.89     0.19
   10   10    5     8.84     0.21
   10   10    6     2.10     0.84
   10   10    7     7.28     0.18
   10   10    8     6.24     0.20
   10   10    9     4.20     0.24
   10   10   10     4.55     0.24
   10   10   11     1.29     1.25
   10   10   13     2.50     0.42
   10   10   14     2.36     0.92
   10   10   16     4.24     0.34
   10   10   17     2.72     0.40
   10   11    0    14.52     0.52
   10   11    1     8.43     0.25
   10   11    2     6.85     0.27
   10   11    3     5.74     0.38
   10   11    4     5.22     0.26
   10   11    5     2.30     0.36
   10   11    6     1.30     1.25
   10   11    7     8.37     0.29
   10   11    8     1.94     0.64
   10   11   10     2.60     0.57
   10   11   13     5.12     0.25
   10   11   14     4.24     0.30
   10   11   15     3.33     0.34
   10   11   17     3.96     0.59
   10   11   18     2.85     0.39
   10   12    0     0.68     1.16
   10   12    1    10.17     0.25
   10   12    2     0.87     1.21
   10   12    3     6.54     0.19
   10   12    4     6.52     0.29
   10   12    5     2.41     0.54
   10   12    6     1.58     1.28
   10   12    7     7.55     0.33
   10   12    8     2.45     0.46
   10   12    9     5.22     0.30
   10   12   10     4.12     0.28
   10   12   11     2.96     1.03
   10   12   12     3.66     0.30
   10   12   13     4.04     0.30
   10   12   14     3.05     0.63
   10   12   15     1.94     1.48
   10   12   17     3.52     0.32
   10   13    0     6.91     0.31
   10   13    1     7.46     0.25
   10   13    2     5.09     0.22
   10   13    3     1.99     0.77
   10   13    4     6.92     0.23
   10   13    5     2.18     0.58
   10   13    6     3.82     0.27
   10   13    7     2.99     0.45
   10   13    8     3.28     0.32
   10   13    9     4.89     0.25
   10   13   10     3.68     0.86
   10   13   11     2.85     0.38
   10   13   15     3.46     0.48
   10   13   16     3.24     0.34
   10   14    0     3.15     0.30
   10   14    1     2.87     0.49
   10   14    2     5.07     0.25
   10   14    3     3.05     0.41
   10   14    4     7.87     0.31
   10   14    5     5.30     0.30
   10   14    6     4.73     0.38
   10   14    7     3.20     0.33
   10   14    8     2.54     1.26
   10   14    9     4.80     0.56
   10   14   10     2.84     0.79
   10   14   11     1.65     1.39
   10   14   13     4.90     0.42
   10   14   15     2.16     0.68
   10   15    0     6.23     0.55
   10   15    1     3.11     0.73
   10   15    2     3.89     0.76
   10   15    3     1.77     1.35
   10   15    4     4.26     0.27
   10   15    6     6.99     0.22
   10   15    7     8.15     0.27
   10   15   10     4.47     0.28
   10   15   11     3.41     0.47
   10   15   12     4.99     0.68
   10   15   14     4.48     0.27
   10   16    1     3.62     0.59
   10   16    2     2.96     0.35
   10   16    6     3.56     0.32
   10   16    7     5.00     0.38
   10   16    8     3.07     0.55
   10   16    9     3.46     0.40
   10   16   11     4.68     0.30
   10   16   12     3.23     0.34
   10   16   13     2.59     0.41
   10   17    0     1.93     1.53
   10   17    1     4.32     0.35
   10   17    2     3.59     0.51
   10   17    4     2.19     1.04
   10   17    7     2.64     0.40
   10   17    8     4.66     0.27
   10   18    0     1.53     1.37
   10   18    1     4.31     0.29
   10   18    2     2.47     0.65
   10   18    3     2.89     0.37
   10   18    4     1.41     1.38
   10   18    5     3.64     0.31
   10   18    6     3.72     0.31
   10   18    7     3.84     0.31
   10   18    9     2.56     0.60
   10   18   10     3.40     0.62
   10   19    0     3.21     0.33
   10   19    1     4.86     0.46
   10   19    2     3.85     0.29
   10   19    4     4.67     0.68
   10   19    6     3.79     0.36
   10   19    7     2.93     0.37
   10   20    2     4.18     0.28
   10   20    3     2.49     0.57
   10   20    4     3.38     0.58
   10   20    5     3.91     0.45
   11    0    1     2.94     0.27
   11    0    2    14.44     0.19
   11    0    3     5.21     0.21
   11    0    4     5.34     0.16
   11    0    5     7.86     0.21
   11    0    6     4.43     0.20
   11    0    8    11.57     0.46
   11    0    9     3.25     0.26
   11    0   10     2.89     0.35
   11    0   11     0.59     1.13
   11    0   12     5.20     0.62
   11    0   13     2.22     0.68
   11    0   14     3.52     0.30
   11    0   15     7.20     0.21
   11    0   16     3.50     0.31
   11    0   18     5.68     0.34
   11    0   20     2.14     1.05
   11    1    0     1.69     0.46
   11    1    1     7.55     0.15
   11    1    2     4.34     0.17
   11    1    3     6.11     0.15
   11    1    4     6.72     0.15
   11    1    5     8.06     0.19
   11    1    6    11.46     0.17
   11    1    7     4.19     0.29
   11    1    8     5.87     0.17
   11    1    9     7.74     0.22
   11    1   10     1.59     1.30
   11    1   11     7.20     0.19
   11    1   12    10.44     0.31
   11    1   13     4.94     0.47
   11    1   14     2.42     0.62
   11    1   15     3.25     0.33
   11    1   16     2.02     1.65
   11    1   17     2.73     0.65
   11    1   18     2.89     1.21
   11    1   20     1.28     1.23
   11    2    0     2.79     0.22
   11    2    1     8.22     0.15
   11    2    2    13.13     0.18
   11    2    3    10.57     0.16
   11    2    4     4.25     0.17
   11    2    5     7.84     0.24
   11    2    6     7.63     0.16
   11    2    7     7.71     0.16
   11    2    8     5.77     0.17
   11    2    9     4.44     0.37
   11    2   10     7.16     0.36
   11    2   11     1.49     1.29
   11    2   12     4.87     0.34
   11    2   13     3.14     0.41
   11    2   14     4.76     0.25
   11    2   15     2.88     0.46
   11    2   16     3.90     0.29
   11    2   17     4.55     0.28
   11    2   18     2.68     0.79
   11    2   19     2.75     0.62
   11    3    0     0.70     1.22
   11    3    1    14.80     0.28
   11    3    2     5.25     0.16
   11    3    3     2.23     0.41
   11    3    4     5.56     0.16
   11    3    5     7.71     0.15
   11    3    6     7.67     0.23
   11    3    7     5.63     0.17
   11    3    8     6.01     0.44
   11    3    9     6.21     0.60
   11    3   10     3.67     0.31
   11    3   11     5.19     0.24
   11    3   12     7.99     0.27
   11    3   13     6.96     0.26
   11    3   15     2.49     0.67
   11    3   17     4.19     0.30
   11    3   19     0.86     1.22
   11    3   20     3.47     0.33
   11    4    0     6.01     0.30
   11    4    1     9.89     0.16
   11    4    2     6.89     0.21
   11    4    3     9.45     0.28
   11    4    4     4.11     0.18
   11    4    5     2.78     0.42
   11    4    6     4.44     0.19
   11    4    7     9.36     0.29
   11    4    8     2.06     0.88
   11    4    9     5.80     0.31
   11    4   10     3.80     0.29
   11    4   11     2.25     0.39
   11    4   12     4.43     0.25
   11    4   13     2.84     0.34
   11    4   14     3.04     0.33
   11    4   15     1.60     1.41
   11    4   16     2.28     0.45
   11    4   18     4.10     0.30
   11    4   19     3.27     0.34
   11    5    0    12.12     0.35
   11    5    1     6.59     0.22
   11    5    2     2.81     0.24
   11    5    3     3.71     0.20
   11    5    4     9.21     0.23
   11    5    5     7.82     0.18
   11    5    6     3.49     0.22
   11    5    7     8.45     0.43
   11    5    9     5.12     0.35
   11    5   10     2.38     0.67
   11    5   11     5.28     0.39
   11    5   12     3.36     0.37
   11    5   13     5.24     0.33
   11    5   14     2.79     0.37
   11    5   15     2.91     0.36
   11    5   17     1.32     1.46
   11    5   20     1.23     1.28
   11    6    0     2.65     0.26
   11    6    1     5.81     0.16
   11    6    2     1.03     1.18
   11    6    3    11.06     0.30
   11    6    4     7.45     0.16
   11    6    5     7.52     0.17
   11    6    6     3.64     0.39
   11    6    7     4.14     0.22
   11    6    8     7.39     0.33
   11    6    9     6.40     0.19
   11    6   10     2.47     0.53
   11    6   11     6.68     0.24
   11    6   12     2.64     0.60
   11    6   13     6.42     0.21
   11    6   14     3.52     0.31
   11    6   15     3.80     0.30
   11    6   16     1.72     1.34
   11    6   17     5.15     0.26
   11    6   18     0.94     1.29
   11    6   19     0.62     1.25
   11    7    0     1.57     1.26
   11    7    1     8.07     0.31
   11    7    2    11.84     0.29
   11    7    3     6.41     0.17
   11    7    4     6.33     0.17
   11    7    5    10.49     0.36
   11    7    6     5.52     0.36
   11    7    7     1.04     1.21
   11    7    8     3.04     0.45
   11    7    9     5.08     0.21
   11    7   10     5.29     0.21
   11    7   11     2.20     0.85
   11    7   12     6.22     0.25
   11    7   13     3.47     0.31
   11    7   14     6.04     0.31
   11    7   15     4.02     0.65
   11    7   17     2.43     0.69
   11    7   19     2.16     0.49
   11    8    0     3.84     0.21
   11    8    1     6.63     0.30
   11    8    2     4.24     0.25
   11    8    3     6.18     0.26
   11    8    4     7.30     0.24
   11    8    5     4.72     0.20
   11    8    6     9.55     0.29
   11    8    7     2.89     0.45
   11    8    8     2.51     0.49
   11    8    9     6.31     0.25
   11    8   12     1.56     1.25
   11    8   13     2.12     0.81
   11    8   14     1.74     1.32
   11    8   15     1.79     1.36
   11    8   18     3.49     0.32
   11    9    0     2.84     0.45
   11    9    1     3.99     0.22
   11    9    2     2.52     0.33
   11    9    3     6.38     0.33
   11    9    4     7.18     0.22
   11    9    5     1.84     0.91
   11    9    6     3.58     0.25
   11    9    7     6.05     0.29
   11    9    8     1.66     1.42
   11    9    9     1.51     1.38
   11    9   10     3.49     0.41
   11    9   11     4.08     0.44
   11    9   12     4.25     0.27
   11    9   14     3.42     0.34
   11   10    0    11.75     0.49
   11   10    1     5.78     0.30
   11   10    2     5.21     0.26
   11   10    3     5.44     0.29
   11   10    4     4.34     0.22
   11   10    5     2.17     0.61
   11   10    6     2.19     0.83
   11   10    7     6.81     0.20
   11   10    8     4.96     0.22
   11   10    9     2.35     0.56
   11   10   10     5.20     0.23
   11   10   13     2.50     0.78
   11   10   16     4.25     0.48
   11   10   18     4.66     0.28
   11   11    0    11.59     0.48
   11   11    1     7.45     0.37
   11   11    2     6.94     0.19
   11   11    3     5.24     0.21
   11   11    4    11.41     0.41
   11   11    5     3.19     0.36
   11   11    6     3.81     0.26
   11   11    7     5.12     0.27
   11   11    8     1.06     1.22
   11   11    9     6.09     0.22
   11   11   10     4.27     0.27
   11   11   12     6.53     0.58
   11   11   13     1.30     1.26
   11   11   14     3.76     0.32
   11   12    0     2.72     0.59
   11   12    2     5.71     0.21
   11   12    3     5.88     0.21
   11   12    4     2.10     0.59
   11   12    5     3.86     0.26
   11   12    6     6.98     0.32
   11   12    7     2.67     0.72
   11   12   10     6.45     0.22
   11   12   11     3.83     0.30
   11   12   15     3.19     0.53
   11   13    0     3.42     0.30
   11   13    1     1.94     1.00
   11   13    2     6.10     0.36
   11   13    3     3.15     0.31
   11   13    4     5.10     0.40
   11   13    5     3.24     0.35
   11   13    6     4.26     0.26
   11   13    7     2.56     0.39
   11   13    8     2.05     0.74
   11   13    9     2.81     0.66
   11   13   11     2.10     1.04
   11   13   13     2.35     0.67
   11   13   14     3.89     0.34
   11   14    0     3.83     0.43
   11   14    2     1.46     1.46
   11   14    3     5.65     0.23
   11   14    4     2.43     1.12
   11   14    5     5.32     0.24
   11   14    6     7.47     0.51
   11   14    7     4.83     0.25
   11   14    8     4.49     0.27
   11   14    9     3.02     0.75
   11   14   10     4.01     0.30
   11   14   11     4.54     0.27
   11   15    0     6.61     0.26
   11   15    2     4.87     0.55
   11   15    3     2.15     0.69
   11   15    4     3.47     0.62
   11   15    5     1.41     1.32
   11   15    7     2.84     0.59
   11   15    9     6.22     0.24
   11   15   13     1.77     1.35
   11   16    1     4.46     0.50
   11   16    4     0.91     1.35
   11   16    5     3.03     0.36
   11   16    7     3.07     0.82
   11   16    9     2.28     0.91
   11   17    1     2.46     0.66
   11   17    3     5.03     0.26
   11   17    5     2.99     0.88
   11   18    3     1.17     1.29
   11   18    5     3.76     0.30
   11   18    6     2.94     0.37
   11   18    7     1.99     0.52
   11   18    8     1.27     1.24
   11   18    9     4.51     0.30
   11   19    2     4.55     0.26
   11   19    4     3.05     1.15
   11   19    5     3.85     0.53
   11   20    0     3.47     0.31
   12    0    0    14.71     0.28
   12    0    1     8.98     0.16
   12    0    2     2.64     0.41
   12    0    3     3.16     0.23
   12    0    4     4.41     0.32
   12    0    5    12.16     0.18
   12    0    6     2.90     0.39
   12    0    7     1.72     1.11
   12    0    8     9.80     0.88
   12    0    9     1.35     1.20
   12    0   10     4.23     0.24
   12    0   11     2.59     1.26
   12    0   12     8.75     0.46
   12    0   13     2.13     0.74
   12    0   14     4.34     0.27
   12    0   15     5.46     0.24
   12    0   19     4.17     0.29
   12    0   20     2.98     0.37
   12    1    0     1.60     0.69
   12    1    1     4.84     0.19
   12    1    2     7.02     0.16
   12    1    3     5.20     0.17
   12    1    4     5.53     0.17
   12    1    5     4.41     0.27
   12    1    6     9.23     0.20
   12    1    7     2.30     0.46
   12    1    8     1.62     1.34
   12    1    9     4.63     0.39
   12    1   10     4.36     0.39
   12    1   11     6.31     0.25
   12    1   12     0.78     1.34
   12    1   13     4.46     0.26
   12    1   14     7.81     0.21
   12    1   15     7.31     0.22
   12    1   17     3.40     0.35
   12    1   18     3.01     0.48
   12    1   19     4.78     0.27
   12    1   20     2.32     0.65
   12    2    0    23.70     0.42
   12    2    1     5.50     0.17
   12    2    2     5.85     0.16
   12    2    3     3.73     0.21
   12    2    4     5.77     0.17
   12    2    5     9.56     0.21
   12    2    6    11.15     0.19
   12    2    7     4.99     0.23
   12    2    8     4.36     0.22
   12    2    9     2.52     0.77
   12    2   10     1.83     0.52
   12    2   11     6.82     0.36
   12    2   12     0.39     1.23
   12    2   13     4.67     0.28
   12    2   16     6.13     0.24
   12    2   17     4.16     0.36
   12    2   18     3.30     0.57
   12    3    0     3.96     0.23
   12    3    1     3.19     0.22
   12    3    2    13.10     0.18
   12    3    3     8.58     0.16
   12    3    4     7.14     0.16
   12    3    5     7.28     0.17
   12    3    6     5.54     0.18
   12    3    7     8.54     0.55
   12    3    8     5.96     0.20
   12    3    9     8.47     0.50
   12    3   10     9.26     0.35
   12    3   11     3.82     0.26
   12    3   12     1.20     1.27
   12    3   13     2.43     0.81
   12    3   14     5.52     0.24
   12    3   16     2.93     0.39
   12    3   18     2.79     1.37
   12    3   20     1.98     0.56
   12    4    0     5.18     0.21
   12    4    1     8.49     0.25
   12    4    2     3.77     0.46
   12    4    3     2.51     0.42
   12    4    4     4.65     0.19
   12    4    5     1.11     1.19
   12    4    6     6.90     0.34
   12    4    7     6.35     0.47
   12    4    8     5.82     0.25
   12    4    9     9.35     0.44
   12    4   10     0.80     1.23
   12    4   11     7.61     0.25
   12    4   12     4.52     0.25
   12    4   13     5.04     0.33
   12    4   15     4.54     0.27
   12    4   16     3.01     0.38
   12    4   17     2.00     1.21
   12    4   19     2.76     1.55
   12    5    0    10.09     0.29
   12    5    1     5.34     0.21
   12    5    2     7.08     0.17
   12    5    3    11.62     0.18
   12    5    4    14.24     0.42
   12    5    5     5.57     0.32
   12    5    6     4.95     0.28
   12    5    7     4.12     0.23
   12    5    8     1.82     0.75
   12    5    9     4.50     0.27
   12    5   10     2.01     0.77
   12    5   11     1.69     1.33
   12    5   12     4.43     0.25
   12    5   13     7.77     0.41
   12    5   16     2.08     0.90
   12    5   17     2.74     0.40
   12    5   19     2.49     0.66
   12    6    0     9.32     0.31
   12    6    1     6.89     0.24
   12    6    2     6.96     0.17
   12    6    5     6.32     0.25
   12    6    6    11.93     0.45
   12    6    7    17.40     0.65
   12    6    8     3.32     0.79
   12    6    9     6.49     0.34
   12    6   10     5.04     0.29
   12    6   11     2.99     0.42
   12    6   12     4.58     0.40
   12    6   14     3.94     0.29
   12    6   16     4.69     0.28
   12    6   19     2.41     0.45
   12    7    0     5.51     0.43
   12    7    1     2.48     0.30
   12    7    2    10.55     0.32
   12    7    3     4.64     0.30
   12    7    4     3.24     0.26
   12    7    5    10.81     0.44
   12    7    6     5.84     0.27
   12    7    7     5.58     0.40
   12    7    8     4.84     0.33
   12    7    9     8.55     0.19
   12    7   10     8.82     0.37
   12    7   11     3.40     0.31
   12    7   12     2.76     0.52
   12    7   13     5.21     0.25
   12    7   14     5.83     0.24
   12    7   15     2.30     0.72
   12    7   16     3.45     0.79
   12    7   18     3.65     0.32
   12    8    0     4.01     0.23
   12    8    1    10.13     0.24
   12    8    2     2.47     0.32
   12    8    5     3.08     0.49
   12    8    6     4.19     0.31
   12    8    8     5.53     0.24
   12    8    9     4.12     0.25
   12    8   10     4.60     0.32
   12    8   11     3.55     0.30
   12    8   13     4.71     0.37
   12    8   14     2.72     0.77
   12    8   15     3.93     0.82
   12    8   16     4.49     0.29
   12    8   17     3.45     0.34
   12    9    0     3.77     0.37
   12    9    1     1.49     1.26
   12    9    2     2.65     0.30
   12    9    3     3.41     0.29
   12    9    4     6.19     0.34
   12    9    5     3.50     0.26
   12    9    6     7.74     0.33
   12    9    7     4.37     0.24
   12    9    8     1.95     0.67
   12    9    9     3.21     0.45
   12    9   11     8.22     0.27
   12    9   13     4.15     0.30
   12    9   14     2.52     0.82
   12    9   15     2.72     0.40
   12   10    0     6.58     0.33
   12   10    1     5.32     0.29
   12   10    2     3.64     0.25
   12   10    3     8.74     0.44
   12   10    4     8.30     0.19
   12   10    5     8.38     0.31
   12   10    6     4.05     0.25
   12   10    7     3.57     0.31
   12   10    8     8.59     0.32
   12   10    9     1.62     1.45
   12   10   10     2.24     0.74
   12   10   11     5.23     1.01
   12   10   12     4.41     0.44
   12   10   13     6.08     0.24
   12   10   14     3.12     0.36
   12   10   15     5.14     0.26
   12   11    0     0.99     1.19
   12   11    1    11.72     0.35
   12   11    2    10.55     0.23
   12   11    3     5.03     0.22
   12   11    4     1.40     1.28
   12   11    5     2.97     0.52
   12   11    6     6.67     0.44
   12   11    7     5.54     0.32
   12   11    8     4.20     0.47
   12   11   12     3.81     0.46
   12   11   14     3.52     0.34
   12   11   16     3.15     0.36
   12   12    0    12.48     0.47
   12   12    1     0.99     1.28
   12   12    2     4.41     0.25
   12   12    3     6.61     0.24
   12   12    5     2.14     0.73
   12   12    6     2.98     0.34
   12   12    7     2.85     0.55
   12   12    8     7.41     0.21
   12   12    9     3.28     0.33
   12   12   13     1.58     1.35
   12   12   16     3.41     0.32
   12   13    0     5.40     0.30
   12   13    1     5.67     0.22
   12   13    3     3.62     0.66
   12   13    4     2.95     0.35
   12   13    5     1.77     1.35
   12   13    6     4.91     0.63
   12   13    8     3.18     0.34
   12   13   10     7.20     0.23
   12   13   12     3.19     0.38
   12   13   13     3.09     0.36
   12   13   14     4.05     0.30
   12   13   15     2.11     0.79
   12   14    1     8.32     0.21
   12   14    2     5.76     0.23
   12   14    3     9.95     0.51
   12   14    4     2.19     0.53
   12   14    5     2.86     0.88
   12   14    7     3.48     0.33
   12   14    8     5.67     0.25
   12   14   12     2.21     0.75
   12   14   14     3.13     0.36
   12   15    0     3.27     0.46
   12   15    1     4.13     0.28
   12   15    3     4.70     0.27
   12   15    4     5.50     0.66
   12   15    5     7.09     0.22
   12   15    6     4.57     0.28
   12   15    7     2.38     0.46
   12   15   11     2.37     1.69
   12   15   12     3.89     0.81
   12   16    1     4.74     0.27
   12   16    3     3.73     0.31
   12   16    4     2.14     1.49
   12   16    5     4.02     0.38
   12   16    7     3.59     0.36
   12   16    8     4.94     0.26
   12   16    9     4.15     0.29
   12   16   10     3.97     0.29
   12   17    0     2.63     0.54
   12   17    1     2.75     0.45
   12   17    2     5.54     0.26
   12   17    3     1.82     1.54
   12   17    4     1.96     0.86
   12   17    6     2.78     1.12
   12   17    7     2.72     0.71
   12   17    8     4.40     0.28
   12   17    9     2.65     0.54
   12   18    1     2.03     1.67
   12   18    2     2.16     0.72
   12   19    4     2.59     0.39
   13    0    1     3.45     0.28
   13    0    2     8.93     0.22
   13    0    3     6.42     0.17
   13    0    4     6.02     0.18
   13    0    5     1.21     1.43
   13    0    6     4.12     0.56
   13    0    7     1.72     0.85
   13    0    8     2.01     0.89
   13    0    9     1.99     0.76
   13    0   10     4.57     0.36
   13    0   11     1.81     1.36
   13    0   12     0.51     1.15
   13    0   17     2.29     0.74
   13    0   19     2.91     0.56
   13    1    0     1.43     1.34
   13    1    1     6.79     0.17
   13    1    2     7.83     0.17
   13    1    3     5.80     0.29
   13    1    4     1.63     1.31
   13    1    5     7.14     0.26
   13    1    6     4.64     0.39
   13    1    7     1.55     1.29
   13    1    8     5.42     0.28
   13    1    9     5.46     0.29
   13    1   11     2.63     0.88
   13    1   12     6.06     0.22
   13    1   13     3.40     0.70
   13    1   14     4.65     0.34
   13    1   15     2.70     0.42
   13    1   16     4.47     0.28
   13    1   17     3.06     0.44
   13    2    0     3.32     0.23
   13    2    1     4.16     0.21
   13    2    2    12.95     0.19
   13    2    3     7.20     0.17
   13    2    4     5.37     0.21
   13    2    5     5.49     0.62
   13    2    6     4.79     0.31
   13    2    7     9.57     0.62
   13    2    8     6.68     0.29
   13    2    9     5.89     0.32
   13    2   10     5.30     0.22
   13    2   11     5.23     0.23
   13    2   12     5.90     0.37
   13    2   13     2.95     0.36
   13    2   14     2.23     0.68
   13    2   15     2.73     0.76
   13    2   16     1.05     1.50
   13    2   17     2.39     0.76
   13    2   18     2.13     1.11
   13    3    0     1.12     1.28
   13    3    1     8.92     0.17
   13    3    2     5.63     0.18
   13    3    3     6.67     0.38
   13    3    4     8.02     0.27
   13    3    5     2.99     0.29
   13    3    6    13.54     0.72
   13    3    8     2.39     0.47
   13    3    9     3.58     0.40
   13    3   10     6.16     0.35
   13    3   11     4.07     0.27
   13    3   12     3.82     0.29
   13    3   13     2.27     0.69
   13    3   17     3.19     1.14
   13    4    0     1.40     1.26
   13    4    1     6.70     0.36
   13    4    2     4.84     0.25
   13    4    3     3.73     0.23
   13    4    4     8.84     0.44
   13    4    5     6.40     0.32
   13    4    6     1.53     1.26
   13    4    7     6.49     0.37
   13    4    8     4.25     0.27
   13    4    9     4.85     0.29
   13    4   11     4.76     0.43
   13    4   13     3.89     0.39
   13    4   17     4.45     0.28
   13    5    0     4.45     0.32
   13    5    1     6.17     0.33
   13    5    2     2.79     0.48
   13    5    3     1.81     0.94
   13    5    4     6.43     0.19
   13    5    5     1.80     0.89
   13    5    6     5.45     0.30
   13    5    7     2.53     0.48
   13    5    8     6.33     0.36
   13    5    9     4.40     0.27
   13    5   10     2.38     0.70
   13    5   11     2.79     1.07
   13    5   12     2.57     1.13
   13    5   13     3.33     0.34
   13    5   14     2.20     0.85
   13    5   15     1.18     1.27
   13    5   17     3.55     0.80
   13    6    0     5.38     0.19
   13    6    1     7.64     0.37
   13    6    2     3.77     0.24
   13    6    3     7.21     0.23
   13    6    4     8.55     0.32
   13    6    5     5.30     0.22
   13    6    6     3.74     0.31
   13    6    7     3.95     0.41
   13    6    8     1.37     1.26
   13    6    9     5.67     0.40
   13    6   10     4.46     0.30
   13    6   11     3.63     0.30
   13    6   12     1.27     1.31
   13    6   14     3.75     0.56
   13    7    0     5.67     0.20
   13    7    1     1.45     0.80
   13    7    2     4.24     0.22
   13    7    3     3.39     0.26
   13    7    4     3.63     0.30
   13    7    5     4.90     0.21
   13    7    6     4.23     0.23
   13    7    7     5.97     0.44
   13    7    8     4.71     0.23
   13    7    9     6.04     0.21
   13    7   10     2.37     0.49
   13    7   11     3.83     0.67
   13    7   12     3.24     0.34
   13    7   13     2.75     0.42
   13    7   17     0.95     1.30
   13    8    0     2.47     0.57
   13    8    1     1.93     0.60
   13    8    2     5.45     0.22
   13    8    3     3.74     0.31
   13    8    4     4.26     0.36
   13    8    5     6.73     0.31
   13    8    6     0.81     1.17
   13    8    7     1.93     0.69
   13    8    8     6.17     0.21
   13    8    9     5.35     0.23
   13    8   10     1.23     1.30
   13    8   11     3.38     1.08
   13    8   12     3.60     0.45
   13    8   13     3.28     0.35
   13    8   14     2.12     0.78
   13    9    0     7.84     0.41
   13    9    1     5.08     0.21
   13    9    2     7.94     0.19
   13    9    3     5.25     0.38
   13    9    4     1.84     0.93
   13    9    5     2.55     0.65
   13    9    6     4.71     0.40
   13    9    7     2.87     0.35
   13    9    9     2.79     0.40
   13    9   11     3.73     0.59
   13    9   12     0.41     1.29
   13    9   13     3.04     1.21
   13    9   14     2.51     0.88
   13    9   15     3.82     0.68
   13    9   16     1.94     1.39
   13   10    0     1.75     0.95
   13   10    1     6.99     0.20
   13   10    2     4.05     0.26
   13   10    3     4.61     0.27
   13   10    4     3.95     0.26
   13   10    5     3.07     0.47
   13   10    6     3.63     0.64
   13   10    8     2.90     0.35
   13   10   10     3.82     0.30
   13   10   11     3.78     0.62
   13   10   12     4.08     0.29
   13   10   13     3.56     0.33
   13   10   14     2.12     1.06
   13   10   15     3.00     0.38
   13   10   16     3.96     0.31
   13   11    0     2.29     0.59
   13   11    1     3.22     0.30
   13   11    2     3.30     0.36
   13   11    3     6.93     0.35
   13   11    4     4.63     0.24
   13   11    8     5.50     0.80
   13   11   10     2.10     1.11
   13   11   11     3.92     0.30
   13   11   14     4.08     0.38
   13   11   15     1.55     1.26
   13   12    2     4.08     0.54
   13   12    3     6.56     0.44
   13   12    6     4.30     0.27
   13   12    7     4.32     0.35
   13   12   13     2.29     0.71
   13   13    0     7.26     0.22
   13   13    1     3.46     0.52
   13   13    5     5.06     0.79
   13   13    6     2.82     0.60
   13   13    7     2.89     0.90
   13   13    9     2.56     0.62
   13   13   11     2.94     0.38
   13   14    0     2.88     0.37
   13   14    1     5.30     0.45
   13   14    3     4.06     0.30
   13   14    4     4.10     0.30
   13   14    5     4.27     0.29
   13   14    6     3.40     0.33
   13   14    7     2.05     1.51
   13   14   10     2.48     0.70
   13   14   11     2.61     0.42
   13   14   12     3.64     0.71
   13   15    1     1.20     1.52
   13   15    4     1.37     1.50
   13   15    5     2.96     0.44
   13   15    6     2.31     0.68
   13   15    8     4.05     0.47
   13   15    9     1.86     0.88
   13   15   10     2.99     1.14
   13   16    2     3.64     0.31
   13   16    3     2.59     0.85
   13   16    5     2.84     0.56
   13   16    6     3.33     0.57
   13   16    8     2.15     0.94
   13   16    9     2.50     0.61
   13   17    0     2.36     0.85
   13   17    1     3.74     0.51
   13   18    2     2.36     0.63
   13   18    4     2.18     0.72
   14    0    0     4.72     0.21
   14    0    1     6.74     0.18
   14    0    2     1.88     0.44
   14    0    3    10.04     0.18
   14    0    4    13.55     0.45
   14    0    5     7.92     0.19
   14    0    7     2.27     0.67
   14    0    8     2.76     0.59
   14    0    9     4.66     0.91
   14    0   10     3.90     0.29
   14    0   11     1.03     1.28
   14    0   13     7.05     0.22
   14    0   14     3.38     0.35
   14    0   17     2.31     0.76
   14    1    0     5.26     0.19
   14    1    1     9.85     0.18
   14    1    2     4.67     0.21
   14    1    3     5.93     0.30
   14    1    4     5.71     0.20
   14    1    5     4.88     0.56
   14    1    6     7.08     0.29
   14    1    7     3.27     0.70
   14    1    8     7.94     0.58
   14    1    9     5.21     0.23
   14    1   10     6.80     0.21
   14    1   11     6.35     0.45
   14    1   13     2.35     0.65
   14    1   16     2.31     0.59
   14    2    0     4.39     0.22
   14    2    1     8.21     0.18
   14    2    2     6.06     0.19
   14    2    3     4.18     0.23
   14    2    4     2.94     0.42
   14    2    5    11.10     0.36
   14    2    6     9.30     0.53
   14    2    7     1.71     1.33
   14    2    8     7.16     0.29
   14    2   10     6.38     0.26
   14    2   11     2.77     0.38
   14    2   12     5.80     0.27
   14    2   13     2.80     0.63
   14    2   16     4.51     0.29
   14    2   17     2.51     0.87
   14    2   18     2.95     0.62
   14    3    0    14.37     0.20
   14    3    1     8.99     0.18
   14    3    2     4.80     0.21
   14    3    3     6.72     0.31
   14    3    4     5.65     0.20
   14    3    5     2.62     0.49
   14    3    6     7.77     0.47
   14    3    7     3.18     0.57
   14    3    8     7.20     0.35
   14    3    9     7.86     0.69
   14    3   10     4.62     0.25
   14    3   13     2.49     0.65
   14    3   14     2.73     1.67
   14    3   15     5.18     0.32
   14    3   17     2.80     0.41
   14    4    0     2.04     0.72
   14    4    1     2.36     0.64
   14    4    2     2.03     0.69
   14    4    3    13.70     0.31
   14    4    4     3.11     0.28
   14    4    5     4.16     0.52
   14    4    6    10.26     0.34
   14    4    7     3.47     0.29
   14    4    8     1.86     1.05
   14    4    9     0.38     1.13
   14    4   10     4.52     0.27
   14    4   12     7.03     0.50
   14    4   14     6.03     0.25
   14    4   15     1.09     1.31
   14    4   16     4.06     0.30
   14    4   17     2.11     0.75
   14    5    0     7.46     0.18
   14    5    1     6.69     0.19
   14    5    2     5.14     0.21
   14    5    3    11.03     0.44
   14    5    4     4.16     0.24
   14    5    5     6.00     0.31
   14    5    6     4.51     0.23
   14    5    7     5.89     0.35
   14    5    8     6.11     0.29
   14    5    9     5.93     0.22
   14    5   10     2.42     0.68
   14    5   11     6.62     0.49
   14    5   13     6.66     0.24
   14    5   14     0.52     1.63
   14    5   15     1.88     1.40
   14    5   16     3.80     0.32
   14    5   18     1.95     1.13
   14    6    0    10.28     0.33
   14    6    1     5.41     0.20
   14    6    2     6.14     0.30
   14    6    3     8.06     0.27
   14    6    4     5.18     0.22
   14    6    5     6.71     0.23
   14    6    6     7.38     0.23
   14    6    7     4.80     0.23
   14    6    8     0.77     1.23
   14    6    9     8.84     0.34
   14    6   10     2.41     0.82
   14    6   11     4.34     0.27
   14    6   12     4.37     0.28
   14    6   13     3.44     0.36
   14    6   14     2.02     0.95
   14    6   17     3.47     0.61
   14    7    0    11.24     0.39
   14    7    1     6.70     0.20
   14    7    2     5.21     0.29
   14    7    3     3.49     0.28
   14    7    4     4.72     0.23
   14    7    5     6.15     0.21
   14    7    6     2.00     0.78
   14    7    7     4.89     0.24
   14    7    8     8.10     0.20
   14    7    9     5.28     0.81
   14    7   10     5.41     0.25
   14    7   11     3.75     0.31
   14    7   12     2.00     1.43
   14    7   13     2.86     1.70
   14    7   14     1.77     1.34
   14    7   17     4.12     0.29
   14    8    0     7.29     0.20
   14    8    1     5.09     0.22
   14    8    2     7.83     0.30
   14    8    3     2.89     0.32
   14    8    4     1.12     1.25
   14    8    5     5.98     0.21
   14    8    6     8.23     0.32
   14    8    7     3.07     0.32
   14    8    8     8.66     0.48
   14    8   10     2.87     0.38
   14    8   11     5.38     0.34
   14    8   14     3.67     0.36
   14    9    1     5.63     0.22
   14    9    2     5.40     0.22
   14    9    3     6.42     0.21
   14    9    4     2.35     0.80
   14    9    5     9.76     0.34
   14    9    7     4.03     0.65
   14    9   10     5.85     0.26
   14    9   15     3.22     1.16
   14    9   16     2.18     1.52
   14   10    2     7.89     0.42
   14   10    3     6.82     0.31
   14   10    5     7.08     0.37
   14   10    6     7.86     0.21
   14   10    7     3.85     0.30
   14   10    8     1.61     1.29
   14   10    9     1.98     1.18
   14   10   11     0.62     1.51
   14   10   12     3.89     0.31
   14   10   13     2.43     1.56
   14   10   14     2.61     1.19
   14   11    0     4.25     0.41
   14   11    1     4.63     0.42
   14   11    2     6.31     0.22
   14   11    3     5.34     0.52
   14   11    4     2.54     0.40
   14   11    5     5.16     0.39
   14   11    6     4.36     0.58
   14   11    7     6.04     0.33
   14   11    8     4.11     0.30
   14   11    9     5.96     0.70
   14   11   10     3.26     0.35
   14   11   11     5.56     0.25
   14   11   13     3.29     0.35
   14   11   14     2.13     0.97
   14   12    0     6.36     0.28
   14   12    2     3.91     0.29
   14   12    3     4.97     0.26
   14   12    4     1.72     1.35
   14   12    5     4.21     0.29
   14   12    6     2.47     0.64
   14   12    8     5.67     0.79
   14   12   10     4.35     0.29
   14   12   11     1.52     1.36
   14   12   13     3.92     0.30
   14   13    0     3.90     0.29
   14   13    1     3.88     0.30
   14   13    2     3.64     1.39
   14   13    6     3.49     0.40
   14   13    8     1.55     1.40
   14   13    9     5.18     0.25
   14   14    2     3.29     0.35
   14   14    4     6.77     0.23
   14   14    5     4.07     0.29
   14   14    6     3.09     0.50
   14   14    7     2.96     0.58
   14   14    8     3.45     0.33
   14   14    9     2.68     0.75
   14   15    0     8.08     0.52
   14   15    1     4.59     0.27
   14   15    2     5.15     0.26
   14   15    3     5.35     0.54
   14   15    5     4.66     0.26
   14   15    7     2.93     0.39
   14   15    8     1.96     1.47
   14   15    9     2.45     0.65
   14   16    0     2.38     0.45
   14   16    2     4.38     0.28
   14   16    3     3.67     0.31
   14   16    4     2.47     1.70
   14   16    5     2.82     0.57
   14   16    6     1.87     1.37
   14   16    7     3.28     0.34
   14   17    1     2.62     0.60
   15    0    1     0.62     1.22
   15    0    4     3.86     0.30
   15    0    5     2.51     0.60
   15    0    6     4.32     0.43
   15    0    7     2.36     0.62
   15    0    8     1.87     1.45
   15    0    9     3.05     0.35
   15    0   13     7.78     0.22
   15    1    1     1.81     0.58
   15    1    2     6.42     0.19
   15    1    3     3.48     0.41
   15    1    4     4.45     0.23
   15    1    5     4.48     0.24
   15    1    6     5.16     0.22
   15    1    7     7.15     0.39
   15    1    8     2.22     1.41
   15    1    9     6.07     0.34
   15    1   10     6.45     0.43
   15    1   11     2.88     0.38
   15    1   12     3.02     0.37
   15    1   13     1.09     1.30
   15    1   14     2.15     1.05
   15    1   15     2.02     1.44
   15    1   16     2.80     0.64
   15    2    0     3.12     0.67
   15    2    1     4.72     0.31
   15    2    2     6.07     0.20
   15    2    3     4.06     0.25
   15    2    4     8.26     0.19
   15    2    5     1.89     0.84
   15    2    7    10.03     0.52
   15    2    8     0.89     1.23
   15    2    9     5.17     0.41
   15    2   11     7.35     0.65
   15    2   13     2.23     0.70
   15    2   14     2.85     1.08
   15    2   15     1.31     1.32
   15    2   17     1.63     1.31
   15    3    0    12.66     0.31
   15    3    1     6.34     0.28
   15    3    2     4.18     0.24
   15    3    3     7.39     0.19
   15    3    4     3.42     0.28
   15    3    5     4.30     0.24
   15    3    6     6.82     0.34
   15    3    7     6.22     0.21
   15    3    8     4.70     0.25
   15    3   10     3.32     0.40
   15    3   11     2.64     0.80
   15    3   16     2.50     1.39
   15    4    0     0.90     1.19
   15    4    1     3.31     0.29
   15    4    2     5.65     0.21
   15    4    3     2.54     0.88
   15    4    4     5.00     0.25
   15    4    6     4.45     0.25
   15    4    7     7.27     0.47
   15    4    8     3.00     0.58
   15    4   10     3.76     0.50
   15    4   14     2.96     0.61
   15    4   15     1.96     0.85
   15    4   17     0.96     1.24
   15    5    0     2.86     0.33
   15    5    1     7.61     0.20
   15    5    2     2.86     0.54
   15    5    3     0.40     1.25
   15    5    4     5.51     0.28
   15    5    5     4.42     0.27
   15    5    6     5.88     0.22
   15    5    7     0.69     1.24
   15    5   10     3.45     0.33
   15    5   13     2.16     0.75
   15    5   14     3.09     0.58
   15    5   15     3.78     0.88
   15    6    0     3.42     0.37
   15    6    1     7.78     0.31
   15    6    2     6.73     0.25
   15    6    3     4.66     0.34
   15    6    4    10.07     0.24
   15    6    6     3.64     0.28
   15    6    7     4.27     0.47
   15    6    8     3.04     0.34
   15    6    9     2.86     0.62
   15    6   10     2.61     0.43
   15    6   12     3.88     0.32
   15    6   13     2.18     0.76
   15    6   14     3.21     0.36
   15    7    0     9.64     0.33
   15    7    1     4.63     0.34
   15    7    3     2.60     0.45
   15    7    4     3.75     0.28
   15    7    6     3.24     0.63
   15    7    7     4.37     0.28
   15    7    8     3.31     0.52
   15    7    9     3.16     0.36
   15    7   10     3.17     0.37
   15    7   12     4.30     0.82
   15    7   16     0.43     1.25
   15    8    0     0.89     1.22
   15    8    1     4.51     0.27
   15    8    2     1.76     1.48
   15    8    3     1.78     1.35
   15    8    4     3.98     0.27
   15    8    5     2.67     0.56
   15    8    7     3.64     0.52
   15    8    8     7.22     0.22
   15    8   10     3.46     0.55
   15    8   14     2.12     0.86
   15    9    0     2.31     0.74
   15    9    2     4.35     0.26
   15    9    4     1.83     0.92
   15    9    5     5.80     0.23
   15    9    6     3.14     0.35
   15    9    7     4.47     0.27
   15    9    9     5.06     0.37
   15    9   10     1.96     1.48
   15    9   11     4.80     0.40
   15    9   12     3.46     0.55
   15    9   13     2.37     0.76
   15    9   14     1.50     1.28
   15    9   15     2.39     0.46
   15   10    0     1.37     1.30
   15   10    1     1.74     1.63
   15   10    2     4.98     0.25
   15   10    4     3.67     1.05
   15   10    6     2.32     1.04
   15   10    7     2.02     0.55
   15   10    8     3.37     0.35
   15   10    9     2.06     1.20
   15   10   12     3.82     0.35
   15   11    0     2.62     0.40
   15   11    2     2.83     0.37
   15   11    3     3.80     0.30
   15   11    4     3.99     0.30
   15   11    5     3.89     1.34
   15   11    6     4.09     0.30
   15   11    8     2.75     0.41
   15   11    9     2.53     0.76
   15   11   11     2.69     0.74
   15   12    1     2.75     0.39
   15   12    2     4.36     0.85
   15   12    3     3.42     0.47
   15   12    4     1.63     1.33
   15   12    5     4.80     0.41
   15   12    7     3.96     0.31
   15   12    8     2.62     0.42
   15   13    0     5.46     0.37
   15   13    1     6.12     0.23
   15   13    2     4.24     0.67
   15   13    3     1.04     1.28
   15   13    4     3.64     0.71
   15   13    6     2.84     0.78
   15   13    8     2.32     0.68
   15   14    1     2.44     1.66
   15   14    2     2.39     0.69
   15   14    4     4.05     0.30
   15   14    5     2.83     1.68
   15   14    6     2.99     0.38
   15   14   10     3.54     0.32
   15   15    1     3.94     0.30
   15   15    5     2.74     0.98
   15   15    7     3.85     0.30
   15   15    8     2.74     0.55
   15   16    2     3.61     0.96
   16    0    1     1.83     0.89
   16    0    2     7.29     0.27
   16    0    3    12.51     0.30
   16    0    4     7.37     0.28
   16    0    5     5.09     0.24
   16    0    6     5.14     0.26
   16    0    8    11.40     0.76
   16    0    9     5.77     0.81
   16    0   10     3.30     0.35
   16    0   12     2.79     1.27
   16    1    0     8.29     0.19
   16    1    1     4.05     0.26
   16    1    2     5.29     0.22
   16    1    3     3.43     0.39
   16    1    4     7.10     0.20
   16    1    5     9.54     0.20
   16    1    6     5.28     0.23
   16    1    7     5.33     0.24
   16    1    8     2.60     0.41
   16    1    9     2.35     1.67
   16    1   10     3.32     0.57
   16    1   11     4.64     0.53
   16    1   12     2.61     0.45
   16    1   16     1.16     1.48
   16    2    0     3.38     0.30
   16    2    1     6.05     0.34
   16    2    2     2.62     0.51
   16    2    3     4.25     0.38
   16    2    4     2.78     0.36
   16    2    5     4.74     0.24
   16    2    6     3.26     0.74
   16    2    9     9.50     0.54
   16    2   12     2.13     1.16
   16    2   13     3.68     0.52
   16    2   14     3.23     0.54
   16    3    0     9.52     0.20
   16    3    1     4.81     0.23
   16    3    2     6.30     0.21
   16    3    3     5.51     0.41
   16    3    4     6.33     0.21
   16    3    5     5.45     0.23
   16    3    6     2.32     0.72
   16    3    7     6.10     0.23
   16    3    8     1.20     1.31
   16    3    9     1.66     1.49
   16    3   11     4.34     0.53
   16    3   12     2.23     1.06
   16    3   13     3.80     0.39
   16    3   15     1.93     1.39
   16    3   16     2.83     0.64
   16    4    0     7.28     0.20
   16    4    1     2.27     0.72
   16    4    2     7.82     0.23
   16    4    3     5.54     0.23
   16    4    4     4.94     0.23
   16    4    5     5.26     0.23
   16    4    7     3.30     0.49
   16    4    8     5.27     0.45
   16    4    9     5.48     0.40
   16    4   10     2.73     0.79
   16    4   11     2.28     1.00
   16    4   13     3.72     0.33
   16    4   14     2.65     0.80
   16    4   15     2.87     0.42
   16    4   16     2.97     0.38
   16    5    0     3.55     0.52
   16    5    1     4.52     0.29
   16    5    2     2.14     0.84
   16    5    3     6.61     0.21
   16    5    4    10.96     0.29
   16    5    5     6.76     0.20
   16    5    6     7.01     0.53
   16    5    7     2.35     0.88
   16    5   10     2.23     0.52
   16    5   12     6.40     0.24
   16    6    0     4.93     0.24
   16    6    1     7.24     0.27
   16    6    2    11.07     0.48
   16    6    3     7.89     0.33
   16    6    4     2.03     1.05
   16    6    6     3.62     0.31
   16    6    7     3.11     0.41
   16    6    8     3.51     0.33
   16    6   10     6.05     0.31
   16    6   12     3.48     0.34
   16    6   13     2.56     0.45
   16    7    1     6.88     0.52
   16    7    2     5.09     0.25
   16    7    3     5.95     0.29
   16    7    4     1.62     1.34
   16    7    5     6.36     0.72
   16    7    6     4.94     0.26
   16    7    7     2.60     0.82
   16    7    8     3.30     0.35
   16    7    9     4.31     0.30
   16    7   11     3.71     0.33
   16    7   12     3.54     0.34
   16    7   13     3.44     1.56
   16    7   15     2.26     0.48
   16    8    0     3.57     0.41
   16    8    1     7.51     0.53
   16    8    2     3.44     0.36
   16    8    3     3.12     0.34
   16    8    6     4.36     0.28
   16    8    7     3.65     0.62
   16    8    8     2.64     1.51
   16    8    9     5.26     0.35
   16    8   10     3.48     0.34
   16    8   11     3.75     0.32
   16    8   13     3.01     0.64
   16    8   14     3.46     0.90
   16    9    0     0.37     1.17
   16    9    1     2.60     0.61
   16    9    2     4.94     0.35
   16    9    3     1.03     1.47
   16    9    4     6.89     0.46
   16    9    5     3.31     0.34
   16    9    6     3.15     0.37
   16    9    7     3.12     0.55
   16    9   10     2.88     0.39
   16    9   12     2.93     0.39
   16   10    0     3.54     0.31
   16   10    1     1.54     0.74
   16   10    2     2.66     0.63
   16   10    3     3.02     0.37
   16   10    4     4.73     0.44
   16   10    5     2.97     0.39
   16   10    6     4.00     1.18
   16   10    8     6.31     0.58
   16   10   10     3.06     0.86
   16   10   11     3.15     0.55
   16   10   12     6.00     0.24
   16   11    2     4.12     0.54
   16   11    3     3.04     1.30
   16   11    5     4.66     0.38
   16   11    6     3.54     0.33
   16   11    8     4.47     0.59
   16   11    9     3.19     0.65
   16   11   10     6.22     0.24
   16   11   11     3.26     0.71
   16   12    0     6.02     0.33
   16   12    1     4.91     0.27
   16   12    2     4.62     0.28
   16   12    6     3.51     0.34
   16   12    7     2.81     0.60
   16   12    9     4.62     0.28
   16   13    1     2.39     0.70
   16   13    3     3.79     0.31
   16   13    4     4.10     0.29
   16   13    5     3.82     0.75
   16   13    7     4.94     0.26
   16   13    8     3.12     0.58
   16   13    9     5.45     0.25
   16   14    0     2.91     0.37
   16   14    1     3.59     0.33
   16   14    4     3.46     0.33
   16   14    5     4.27     0.29
   16   14    6     4.91     0.26
   16   14    7     1.86     1.27
   16   15    0     1.00     1.27
   16   15    2     3.04     0.51
   16   15    3     2.59     0.42
   16   15    4     3.33     0.33
   16   15    5     0.99     1.28
   17    0    1     3.56     0.56
   17    0    2     1.27     1.46
   17    0    3     4.90     0.25
   17    0    5     6.46     0.22
   17    0    6     5.15     0.29
   17    0    7     8.91     0.53
   17    0    8     4.16     0.29
   17    0    9     1.87     0.98
   17    0   10     3.20     0.35
   17    0   12     1.81     1.09
   17    0   15     3.17     0.65
   17    1    0     1.00     1.23
   17    1    1     2.24     0.54
   17    1    2     0.39     1.23
   17    1    3     2.20     0.82
   17    1    4     5.89     0.23
   17    1    5     3.06     0.99
   17    1    6     4.71     0.26
   17    1    7     4.03     0.71
   17    1    8     6.30     0.58
   17    1    9     4.28     0.58
   17    1   10     2.84     0.65
   17    1   11     2.72     0.70
   17    1   12     2.26     0.84
   17    1   14     2.73     0.44
   17    1   15     3.83     0.43
   17    2    0     4.96     0.37
   17    2    1     6.61     0.22
   17    2    2     5.18     0.29
   17    2    4     4.36     0.27
   17    2    6     2.50     1.03
   17    2    7     1.91     0.94
   17    2    8     4.48     0.28
   17    2   10     2.92     0.56
   17    2   11     2.35     0.51
   17    2   12     3.27     0.79
   17    2   15     2.51     0.68
   17    3    0     0.69     1.32
   17    3    1     7.08     0.21
   17    3    3     7.50     0.39
   17    3    4     3.39     0.33
   17    3    5     5.28     0.24
   17    3    9     3.04     0.59
   17    3   10     4.07     0.49
   17    3   15     1.02     1.35
   17    4    1     5.27     0.24
   17    4    2     3.17     0.53
   17    4    3     3.20     0.34
   17    4    4     5.11     0.55
   17    4    5     4.34     0.28
   17    4    6     4.58     0.27
   17    4    7     3.50     0.33
   17    4    8     3.64     0.34
   17    4   10     5.51     0.80
   17    4   12     1.89     1.21
   17    4   13     2.36     1.30
   17    4   14     2.09     0.88
   17    5    0     4.92     0.43
   17    5    1     4.30     0.28
   17    5    2     4.54     0.27
   17    5    3     4.01     0.34
   17    5    4     0.95     1.21
   17    5    5     3.75     0.30
   17    5    7     4.27     0.38
   17    5   14     2.55     0.80
   17    6    0     5.72     0.23
   17    6    2     3.00     0.55
   17    6    3     4.58     0.27
   17    6    5     3.17     0.86
   17    6    6     4.26     0.29
   17    6    7     2.43     0.71
   17    6    8     1.77     1.37
   17    6    9     3.91     0.32
   17    6   10     4.19     0.68
   17    6   11     4.24     0.29
   17    6   14     3.47     0.88
   17    7    1     6.15     0.39
   17    7    2     2.88     0.38
   17    7    5     3.31     0.36
   17    7    6     4.43     0.80
   17    7    7     3.22     0.61
   17    7    8     1.31     1.55
   17    7    9     2.74     1.10
   17    7   10     4.43     0.29
   17    7   11     3.57     0.33
   17    7   12     4.22     0.30
   17    8    2     6.68     0.36
   17    8    3     5.64     0.25
   17    8    4     3.66     0.34
   17    8    6     3.86     0.31
   17    8    8     3.17     0.37
   17    8    9     4.13     0.37
   17    8   12     2.55     0.44
   17    9    0     4.82     0.75
   17    9    4     3.31     1.30
   17    9    6     2.84     0.41
   17    9    7     4.28     0.29
   17    9    8     4.42     0.32
   17    9    9     3.37     1.60
   17    9   11     3.11     0.36
   17   10    0     3.65     0.63
   17   10    1     2.22     0.79
   17   10    7     4.10     0.30
   17   10    9     2.01     0.83
   17   11    0     6.02     0.36
   17   11    1     6.42     0.23
   17   11    4     2.57     0.79
   17   11    7     2.67     1.13
   17   11   10     2.78     0.55
   17   12    1     3.80     0.31
   17   12    2     4.37     0.28
   17   12    4     3.20     0.64
   17   12    7     3.45     0.33
   17   13    0     4.16     0.29
   17   13    2     2.08     1.48
   17   13    6     4.21     0.74
   17   13    7     2.21     1.49
   17   14    2     3.72     0.60
   17   14    3     3.42     2.11
   17   14    4     4.56     0.41
   18    0    4     3.99     0.29
   18    0    5     5.05     0.26
   18    0    6     4.49     0.46
   18    0    7     3.72     0.51
   18    0    9     3.42     1.12
   18    0   10     1.71     1.32
   18    0   11     3.64     0.94
   18    0   12     2.31     0.71
   18    1    0     2.20     1.31
   18    1    1     3.48     0.33
   18    1    2     4.34     0.34
   18    1    3     3.25     0.35
   18    1    4     3.84     1.40
   18    1    5     3.39     0.34
   18    1    6     2.49     1.04
   18    1    7     3.32     0.62
   18    1    8     4.43     0.29
   18    1    9     1.30     1.26
   18    1   12     1.76     0.81
   18    1   13     3.27     0.87
   18    2    0     3.72     0.54
   18    2    1     4.28     0.28
   18    2    2     7.09     0.22
   18    2    3     3.38     0.52
   18    2    4     5.06     0.26
   18    2    5     3.29     0.66
   18    2    7     4.32     0.30
   18    2    9     2.65     0.63
   18    2   12     1.29     1.35
   18    2   13     5.29     0.35
   18    3    1     1.59     1.34
   18    3    2     2.58     0.83
   18    3    5     4.98     0.55
   18    3    6     4.88     0.27
   18    3    8     3.92     0.48
   18    3    9     0.56     1.32
   18    3   10     5.56     0.40
   18    3   13     2.16     0.56
   18    4    1     4.96     0.26
   18    4    2     3.32     1.33
   18    4    3     4.49     0.30
   18    4    4     4.55     0.28
   18    4    5     2.98     0.38
   18    4    6     3.88     0.43
   18    4    9     2.20     1.58
   18    4   10     2.00     0.96
   18    4   11     2.91     0.42
   18    4   12     2.68     1.07
   18    5    0     6.74     0.22
   18    5    1     5.90     0.24
   18    5    2     6.83     0.22
   18    5    3     1.88     0.62
   18    5    4     4.94     0.27
   18    5    7     3.92     0.32
   18    5   12     3.68     0.48
   18    6    0     2.99     0.38
   18    6    1     2.08     0.86
   18    6    2     3.59     0.33
   18    6    3     3.29     0.53
   18    6    5     2.37     0.48
   18    6    8     2.75     0.97
   18    6   10     2.98     0.54
   18    7    0     4.39     0.29
   18    7    1     3.63     0.54
   18    7    2     4.08     0.93
   18    7    3     3.80     0.32
   18    7    6     3.79     0.50
   18    7   11     3.03     0.59
   18    8    0     4.80     0.27
   18    8    1     6.02     0.26
   18    8    3     4.81     0.33
   18    8    4     2.72     0.82
   18    8    8     3.10     0.46
   18    9    2     2.85     0.39
   18    9    3     4.50     0.82
   18    9    4     6.32     0.57
   18    9    6     1.69     1.40
   18    9    8     4.93     0.27
   18    9    9     2.84     0.40
   18    9   10     4.63     0.28
   18   10    1     2.72     0.42
   18   10    4     1.91     1.52
   18   10    5     4.81     0.38
   18   10    7     5.75     0.25
   18   11    1     3.12     0.61
   18   11    2     1.91     1.24
   18   11    4     4.45     0.66
   18   12    0     3.00     0.37
   18   12    4     3.80     0.50
   18   12    5     2.66     1.67
   19    0    1     5.24     0.26
   19    0    2     2.06     0.83
   19    0    3     3.65     0.33
   19    0    4     4.78     0.27
   19    0    6     2.74     0.42
   19    0    8     2.65     0.68
   19    0   11     4.96     0.76
   19    0   12     4.76     0.35
   19    1    0     3.65     0.33
   19    1    2     6.18     0.24
   19    1    3     3.51     0.35
   19    1    5     5.56     0.25
   19    1    7     2.35     0.87
   19    1    8     2.83     1.51
   19    1   11     2.24     1.51
   19    2    0     5.61     0.25
   19    2    1     2.40     0.73
   19    2    7     2.19     1.49
   19    2    9     2.29     0.80
   19    2   11     4.77     0.64
   19    2   12     3.46     0.36
   19    3    0     5.87     0.25
   19    3    1     2.77     0.94
   19    3    2     5.64     0.36
   19    3    3     2.68     1.64
   19    3    4     2.79     0.42
   19    3    5     2.42     0.68
   19    3    6     2.69     0.43
   19    3    7     2.04     1.43
   19    3    9     3.64     1.02
   19    3   10     1.38     1.53
   19    3   11     2.96     1.61
   19    4    0     8.98     0.22
   19    4    1     5.44     0.26
   19    4    2     4.06     0.31
   19    4    3     4.63     0.28
   19    4    4     3.40     0.36
   19    4    5     3.26     0.54
   19    4    6     3.85     0.49
   19    4    8     3.92     0.32
   19    4   10     3.22     0.59
   19    5    1     2.60     0.49
   19    5    3     2.20     1.51
   19    5    4     1.07     1.23
   19    5    5     5.95     0.28
   19    5    6     5.97     0.35
   19    5    7     3.03     0.93
   19    5    9     2.90     1.62
   19    5   10     1.07     1.25
   19    6    0     5.66     0.25
   19    6    1     2.84     0.55
   19    6    3     3.30     0.36
   19    6    6     3.05     0.57
   19    6    8     3.38     0.36
   19    6   10     2.93     0.39
   19    7    0     3.69     0.59
   19    7    1     2.81     0.47
   19    7    2     2.49     0.74
   19    7    3     0.70     1.20
   19    7    5     3.23     0.52
   19    7    6     4.00     0.32
   19    7    7     2.55     0.83
   19    8    1     1.21     1.53
   19    8    2     2.67     0.42
   19    8    3     3.14     0.37
   19    8    4     2.28     0.78
   19    8    7     4.92     0.28
   19    8    8     3.95     0.32
   19    8    9     3.51     0.33
   19    9    2     3.43     0.34
   19    9    3     4.51     0.29
   19    9    5     3.72     0.48
   19    9    6     3.02     0.40
   19   10    1     2.70     0.89
   19   10    3     3.38     0.34
   19   11    3     0.92     1.17
   20    0    1     5.31     0.26
   20    0    2     4.88     0.76
   20    0   10     3.29     1.30
   20    1    0     3.52     0.33
   20    1    3     2.48     0.47
   20    1    6     1.42     1.28
   20    1    7     1.28     1.40
   20    1    9     2.92     0.59
   20    2    1     1.50     1.34
   20    2    2     1.71     1.32
   20    2    6     1.82     1.17
   20    3    0     1.48     1.36
   20    3    2     2.25     1.50
   20    3    4     3.18     0.37
   20    3    5     3.12     0.37
   20    3    9     2.52     0.89
   20    4    1     2.43     0.66
   20    4    5     2.73     0.42
   20    4    8     2.63     0.65
   20    4    9     2.42     1.57
   20    5    0     3.28     0.54
   20    5    1     2.17     0.84
   20    5    3     4.20     0.44
   20    6    5     2.67     0.43
   20    6    6     2.95     0.99
   20    8    1     3.49     0.39
   20    8    2     4.36     0.34
   20    8    3     3.15     0.52
   20    8    4     2.58     0.65
   20    9    3     3.25     0.49
   21    0    2     5.82     0.25
   21    0    3     6.30     0.24
   21    0    4     4.46     0.29
   21    0    7     2.29     0.74
   21    1    0     5.43     0.26
   21    1    1     4.36     0.29
   21    1    2     3.57     0.36
   21    1    4     2.90     0.48
   21    1    7     3.73     0.32
   21    2    1     1.37     1.20
   21    2    2     0.53     1.52
   21    2    3     2.48     0.68
   21    2    6     3.17     0.37
   21    3    3     2.05     0.54
   21    3    4     2.92     0.94
   21    3    6     2.80     0.41
   21    4    0     2.76     0.82
   21    4    3     3.06     0.38
   21    4    5     3.94     0.31
   21    4    6     2.52     1.25
   21    5    4     2.99     0.72
   21    5    5     3.53     0.87
   21    6    3     5.08     0.26
   22    0    1     5.04     0.51
   }
  }
 REVERT
;

# END of CIF
