# Supplementary material for: lamaGOET: an interface for quantum crystallography
Source: J Appl Crystallogr. 2021 Apr 16;54(Pt 3):987–95. doi: 10.1107/S1600576721002545 (PMC8202027; doi:10.1107/S1600576721002545)
Supplement: Supplementary file 4 [file j-54-00987-sup4.zip › Gly-L-Thr_Gaussian-HAR.fcf]

#\#CIF_2.0

# ========================
# Tonto generated CIF file
# ========================

# NOTE: This is an incomplete CIF file
# Manually edit it to pass checkCIF

data_Gly-L-Thr

_audit_creation_date                2020-6-2
_audit_creation_method              'Tonto 19.04.25 github v. 2b3dd9c'

# ============
# QCr software
# ============

_QCr_software                       'Tonto'
_QCr_software_version               '19.04.25 v. 2b3dd9c'
_QCr_software_platform              'Linux-4.15.0-43-generic'
_QCr_software_build_date            '2019-04-25 09:46'
_QCr_software_website               'https://github.com/dylan-jayatilaka/tonto'

_shelx_refln_list_code              3

# ================
# Diffraction data
# ================

_diffrn_radiation_type              MoK\a
_diffrn_radiation_wavelength        0.710730

_diffrn_measurement_method          \w/2\q
_diffrn_measurement_device_type     'ENRAF-NONIUS CAD4'

_diffrn_reflns_number               15903
_diffrn_reflns_theta_max            54.920130

# ===========
# Reflections
# ===========

_reflns_d_resolution_high           0.434245
_reflns_d_resolution_low            7.271932
_reflns_limit_h_max                 22
_reflns_limit_h_min                 0
_reflns_limit_k_max                 23
_reflns_limit_k_min                 0
_reflns_limit_l_max                 23
_reflns_limit_l_min                 0
_reflns_number_gt                   4579
_reflns_number_total                4579
_reflns_threshold_expression        'F>0 & F/u(F)>3.0 & |F_calc|>10^-3'

_reflns_special_details
;
* Specify symmetry and Friedel pair averaging *

. Only.data reflections which satisfy the threshold expression
  are listed below, and only they are considered observed,
  thus the *_gt, *_all, & *_total data are always the same
;

loop_
    _refln_index_h
    _refln_index_k
    _refln_index_l
    _refln_index_group
    _refln_stl
    _refln_d_spacing
    _refln_A_calc
    _refln_B_calc
    _refln_phase_calc
    _refln_F_calc
    _refln_F_meas
    _refln_F_sigma
    _refln_delta_F_on_sigma
   0   0   2  0  0.094805  5.274000   30.344241    0.000000  360.000000  30.344241  31.105708  0.519347  -2.073519
   0   0   4  0  0.189609  2.637000   53.618740    0.000000  360.000000  53.618740  53.804736  0.842185  -0.312328
   0   0   8  0  0.379219  1.318500    8.635712    0.000000  360.000000   8.635712   8.793764  0.182473  -1.224948
   0   0  10  0  0.474024  1.054800    9.800251    0.000000  360.000000   9.800251   9.607634  0.252655   1.078153
   0   0  12  0  0.568828  0.879000    5.171728    0.000000  360.000000   5.171728   5.329855  0.210546  -1.062117
   0   0  14  0  0.663633  0.753429   -2.664462    0.000000  180.000000   2.664462   2.620264  0.378983   0.164931
   0   0  16  0  0.758438  0.659250   13.075104    0.000000  360.000000  13.075104  13.190646  0.364947  -0.447740
   0   0  18  0  0.853242  0.586000    8.697717    0.000000  360.000000   8.697717   8.694512  0.280728   0.016146
   0   1   1  0  0.068758  7.271932    0.000000   31.555740   90.000000  31.555740  32.128008  0.547420  -1.478406
   0   1   2  0  0.107091  4.668914    0.000000  -45.084987  270.000000  45.084987  45.765290  0.800075  -1.202504
   0   1   4  0  0.196042  2.550478    0.000000  -75.818693  270.000000  75.818693  75.878474  1.066767  -0.079252
   0   1   5  0  0.242188  2.064509    0.000000    6.056337   90.000000   6.056337   6.074248  0.140364  -0.180464
   0   1   6  0  0.288742  1.731649    0.000000   40.523792   90.000000  40.523792  39.919323  0.603566   1.416331
   0   1   7  0  0.335534  1.490164    0.000000   16.931681   90.000000  16.931681  17.041640  0.280728  -0.553939
   0   1   8  0  0.382476  1.307273    0.000000   -6.726320  270.000000   6.726320   6.630062  0.154401   0.881666
   0   1   9  0  0.429519  1.164094    0.000000   10.581810   90.000000  10.581810  10.500906  0.196510   0.582240
   0   1  10  0  0.476633  1.049025    0.000000    7.907362   90.000000   7.907362   7.801240  0.182473   0.822473
   0   1  11  0  0.523799  0.954564    0.000000  -15.645508  270.000000  15.645508  15.622331  0.266692   0.122906
   0   1  14  0  0.665499  0.751316    0.000000   17.076102   90.000000  17.076102  17.200444  0.308801  -0.569449
   0   1  15  0  0.712778  0.701481    0.000000    3.927656   90.000000   3.927656   3.950246  0.294765  -0.108384
   0   1  16  0  0.760071  0.657833    0.000000    3.905333   90.000000   3.905333   3.960172  0.308801  -0.251144
   0   1  17  0  0.807378  0.619289    0.000000    2.063347   90.000000   2.063347   2.243105  1.010622  -0.251544
   0   1  18  0  0.854695  0.585004    0.000000    1.584137   90.000000   1.584137   1.687291  0.729893  -0.199867
   0   1  22  0  1.044040  0.478909    0.000000    2.437581   90.000000   2.437581   3.017274  0.491274  -1.668738
   0   2   0  0  0.099612  5.019500    4.227737    0.000000  360.000000   4.227737   4.257929  0.098255  -0.434553
   0   2   1  0  0.110315  4.532468   45.970803    0.000000  360.000000  45.970803  47.373179  0.842185  -2.354900
   0   2   2  0  0.137515  3.635966  -40.765587    0.000000  180.000000  40.765587  41.636390  0.715857  -1.720318
   0   2   3  0  0.173624  2.879786   13.990519    0.000000  360.000000  13.990519  14.173245  0.238619  -1.082957
   0   2   5  0  0.257093  1.944818  -11.499849    0.000000  180.000000  11.499849  11.344551  0.224583   0.977919
   0   2   6  0  0.301353  1.659182  -25.922063    0.000000  180.000000  25.922063  25.984283  0.575493  -0.152900
   0   2   7  0  0.346446  1.443228   23.257369    0.000000  360.000000  23.257369  22.937234  0.378983   1.194615
   0   2   8  0  0.392083  1.275239   21.357393    0.000000  360.000000  21.357393  21.011737  0.477238   1.024291
   0   2   9  0  0.438096  1.141302   -1.062063    0.000000  180.000000   1.062063   1.379609  0.561456  -0.799845
   0   2  10  0  0.484377  1.032255   -5.029091    0.000000  180.000000   5.029091   4.952696  0.182473   0.592079
   0   2  11  0  0.530855  0.941876   10.608173    0.000000  360.000000  10.608173  10.699411  0.210546  -0.612834
   0   2  12  0  0.577484  0.865825  -13.995070    0.000000  180.000000  13.995070  13.895339  0.266692   0.528858
   0   2  13  0  0.624230  0.800987   -3.601144    0.000000  180.000000   3.601144   3.880770  0.364947  -1.083582
   0   2  15  0  0.717979  0.696399   -6.426490    0.000000  180.000000   6.426490   6.560585  0.238619  -0.794736
   0   2  16  0  0.764951  0.653637    3.462652    0.000000    0.000000   3.462652   3.920471  0.308801  -2.096667
   0   2  22  0  1.047598  0.477282   -4.248792    0.000000  180.000000   4.248792   4.565611  0.378983  -1.182241
   0   3   1  0  0.156756  3.189667    0.000000  -22.822860  270.000000  22.822860  23.185365  0.378983  -1.352725
   0   3   2  0  0.176956  2.825560    0.000000   -9.755012  270.000000   9.755012   9.746588  0.168437   0.070735
   0   3   3  0  0.206273  2.423977    0.000000  -68.923692  270.000000  68.923692  70.240937  0.982549  -1.895951
   0   3   4  0  0.241407  2.071193    0.000000   43.934492   90.000000  43.934492  43.879494  0.856221   0.090839
   0   3   5  0  0.280179  1.784575    0.000000  -48.848541  270.000000  48.848541  48.693237  0.982549   0.223535
   0   3   6  0  0.321274  1.556305    0.000000   18.011986   90.000000  18.011986  18.004389  0.308801   0.034793
   0   3   7  0  0.363906  1.373981    0.000000   -3.835333  270.000000   3.835333   3.960172  0.252655  -0.698771
   0   3   8  0  0.407593  1.226713    0.000000   -4.760626  270.000000   4.760626   5.012247  0.168437  -2.112634
   0   3   9  0  0.452030  1.106121    0.000000  -10.952388  270.000000  10.952388  10.848289  0.252655   0.582684
   0   3  10  0  0.497015  1.006006    0.000000   -4.068015  270.000000   4.068015   3.880770  0.308801   0.857528
   0   3  11  0  0.542412  0.921809    0.000000   -6.941437  270.000000   6.941437   6.858342  0.196510   0.598005
   0   3  12  0  0.588125  0.850159    0.000000   -8.249829  270.000000   8.249829   8.098997  0.210546   1.013118
   0   3  13  0  0.634086  0.788536    0.000000  -14.122601  270.000000  14.122601  13.915189  0.266692   1.099862
   0   3  14  0  0.680246  0.735029    0.000000    3.660815   90.000000   3.660815   3.801368  0.603566  -0.329329
   0   3  15  0  0.726565  0.688170    0.000000  -12.059877  270.000000  12.059877  12.039318  0.308801   0.094153
   0   3  16  0  0.773016  0.646817    0.000000    3.186162   90.000000   3.186162   3.186003  0.547420   0.000413
   0   3  18  0  0.866226  0.577216    0.000000   -4.286612  270.000000   4.286612   4.337331  0.322837  -0.222179
   0   3  19  0  0.912955  0.547672    0.000000   -6.317091  270.000000   6.317091   6.530809  0.294765  -1.025373
   0   4   0  0  0.199223  2.509750   17.172139    0.000000  360.000000  17.172139  17.557753  0.294765  -1.850087
   0   4   1  0  0.204785  2.441588   29.677120    0.000000  360.000000  29.677120  29.597071  0.491274   0.230434
   0   4   2  0  0.220630  2.266234   30.028736    0.000000  360.000000  30.028736  30.331539  0.491274  -0.871668
   0   4   3  0  0.244771  2.042729    7.356358    0.000000    0.000000   7.356358   7.543184  0.182473  -1.447950
   0   4   4  0  0.275030  1.817983   -3.898283    0.000000  180.000000   3.898283   3.801368  0.322837   0.424545
   0   4   5  0  0.309620  1.614884   -3.422493    0.000000  180.000000   3.422493   3.592938  0.154401  -1.561170
   0   4   6  0  0.347248  1.439893   30.105146    0.000000    0.000000  30.105146  30.033782  0.659711   0.152982
   0   4   7  0  0.387030  1.291891  -25.206052    0.000000  180.000000  25.206052  24.902432  0.800075   0.536680
   0   4   8  0  0.428365  1.167228   22.272721    0.000000  360.000000  22.272721  21.924859  0.645675   0.761918
   0   4   9  0  0.470845  1.061920   10.996258    0.000000  360.000000  10.996258  10.798663  0.224583   1.244272
   0   4  10  0  0.514187  0.972409   17.454947    0.000000  360.000000  17.454947  17.299697  0.407056   0.539378
   0   4  11  0  0.558189  0.895754   25.257944    0.000000  360.000000  25.257944  24.862731  0.505311   1.106084
   0   4  12  0  0.602707  0.829591   10.475879    0.000000  360.000000  10.475879  10.222999  0.491274   0.727955
   0   4  13  0  0.647634  0.772041    7.169845    0.000000  360.000000   7.169845   7.265277  0.294765  -0.457862
   0   4  15  0  0.738418  0.677123    7.371366    0.000000  360.000000   7.371366   7.463782  0.407056  -0.321075
   0   4  16  0  0.784167  0.637620    5.215342    0.000000  360.000000   5.215342   5.280229  0.280728  -0.326876
   0   4  23  0  1.108307  0.451139   -3.247584    0.000000  180.000000   3.247584   3.453984  0.463202  -0.630165
   0   5   2  0  0.266464  1.876423    0.000000  -17.548895  270.000000  17.548895  17.795959  0.294765  -1.185355
   0   5   3  0  0.286772  1.743545    0.000000   -8.188264  270.000000   8.188264   8.386829  0.154401  -1.818739
   0   5   4  0  0.312997  1.597460    0.000000    3.764165   90.000000   3.764165   3.741816  0.168437   0.187647
   0   5   5  0  0.343788  1.454386    0.000000  -26.558734  270.000000  26.558734  26.599648  0.435129  -0.132975
   0   5   6  0  0.378030  1.322646    0.000000    8.322046   90.000000   8.322046   8.148624  0.224583   1.092055
   0   5   7  0  0.414870  1.205195    0.000000   28.106493   90.000000  28.106493  27.542546  0.435129   1.832886
   0   5   8  0  0.453676  1.102107    0.000000   27.355319   90.000000  27.355319  27.324191  0.561456   0.078406
   0   5   9  0  0.493985  1.012177    0.000000   16.160848   90.000000  16.160848  16.019340  0.393020   0.509192
   0   5  11  0  0.577841  0.865290    0.000000   10.477697   90.000000  10.477697  10.441354  0.407056   0.126264
   0   5  12  0  0.620952  0.805216    0.000000    5.007256   90.000000   5.007256   5.190901  0.308801  -0.841040
   0   5  13  0  0.664647  0.752279    0.000000   -9.044969  270.000000   9.044969   9.081596  0.224583  -0.230645
   0   5  14  0  0.708819  0.705399    0.000000   -2.931695  270.000000   2.931695   2.441609  0.926403   0.748146
   0   6   0  0  0.298835  1.673167  -38.742957    0.000000  180.000000  38.742957  39.155079  0.603566  -0.965643
   0   6   1  0  0.302571  1.652506   30.398361    0.000000  360.000000  30.398361  29.984156  0.477238   1.227426
   0   6   2  0  0.313512  1.594833    8.489842    0.000000  360.000000   8.489842   8.625035  0.168437  -1.135099
   0   6   3  0  0.330946  1.510823  -24.982675    0.000000  180.000000  24.982675  24.902432  0.407056   0.278783
   0   6   4  0  0.353912  1.412780  -33.304699    0.000000  180.000000  33.304699  33.408364  0.898330  -0.163197
   0   6   5  0  0.381414  1.310911   -9.392248    0.000000  180.000000   9.392248   9.349578  0.182473   0.330707
   0   6   6  0  0.412545  1.211989  -20.146230    0.000000  180.000000  20.146230  19.671829  0.364947   1.838363
   0   6   7  0  0.446547  1.119703  -22.961315    0.000000  180.000000  22.961315  22.460822  0.364947   1.939469
   0   6   8  0  0.482814  1.035596  -11.040453    0.000000  180.000000  11.040453  10.927691  0.294765   0.541003
   0   6   9  0  0.520872  0.959929    7.995593    0.000000  360.000000   7.995593   7.721838  0.336874   1.149238
   0   6  10  0  0.560357  0.892288   -4.025632    0.000000  180.000000   4.025632   4.079274  0.336874  -0.225193
   0   6  11  0  0.600988  0.831963    3.776577    0.000000    0.000000   3.776577   3.860919  0.238619  -0.499865
   0   6  14  0  0.727812  0.686990   -5.500963    0.000000  180.000000   5.500963   5.429107  0.266692   0.381034
   0   6  15  0  0.771280  0.648273   -4.809807    0.000000  180.000000   4.809807   4.922920  0.280728  -0.569824
   0   6  16  0  0.815187  0.613356   -2.757213    0.000000  180.000000   2.757213   2.620264  0.645675   0.299958
   0   6  17  0  0.859465  0.581757    4.163189    0.000000    0.000000   4.163189   4.049499  0.350910   0.458185
   0   6  19  0  0.948927  0.526911    6.138396    0.000000  360.000000   6.138396   6.411706  0.561456  -0.688423
   0   7   1  0  0.351848  1.421068    0.000000  -14.061516  270.000000  14.061516  14.530554  0.238619  -2.779830
   0   7   2  0  0.361300  1.383890    0.000000   -0.260700  270.000000   0.260700   1.528487  0.533384  -3.361412
   0   7   3  0  0.376527  1.327924    0.000000  -32.167237  270.000000  32.167237  31.909653  0.491274   0.741499
   0   7   4  0  0.396865  1.259874    0.000000    7.257162   90.000000   7.257162   7.364529  0.182473  -0.832122
   0   7   5  0  0.421574  1.186031    0.000000  -25.396349  270.000000  25.396349  25.031460  0.715857   0.720857
   0   7   6  0  0.449935  1.111272    0.000000  -21.806898  270.000000  21.806898  21.378971  0.631639   0.958112
   0   7   7  0  0.481303  1.038847    0.000000   -3.794066  270.000000   3.794066   3.662414  0.210546   0.884291
   0   7   8  0  0.515128  0.970632    0.000000   -6.306024  270.000000   6.306024   6.322379  0.182473  -0.126754
   0   7   9  0  0.550959  0.907509    0.000000  -16.488829  270.000000  16.488829  16.118593  0.505311   1.036179
   0   7  10  0  0.588429  0.849721    0.000000   -9.627020  270.000000   9.627020   9.468681  0.336874   0.664716
   0   7  11  0  0.627244  0.797138    0.000000   -6.325545  270.000000   6.325545   6.252902  0.224583   0.457434
   0   7  12  0  0.667170  0.749434    0.000000   -4.244528  270.000000   4.244528   4.367106  0.266692  -0.650010
   0   7  13  0  0.708018  0.706196    0.000000  -13.467916  270.000000  13.467916  13.508254  0.280728  -0.203208
   0   7  14  0  0.749639  0.666988    0.000000   -5.049523  270.000000   5.049523   4.952696  0.280728   0.487785
   0   7  15  0  0.791910  0.631385    0.000000    4.224751   90.000000   4.224751   4.396882  0.308801  -0.788308
   0   7  17  0  0.878025  0.569460    0.000000    2.893376   90.000000   2.893376   3.156227  0.463202  -0.802518
   0   7  21  0  1.054737  0.474052    0.000000   -7.605496  270.000000   7.605496   7.969969  0.308801  -1.669177
   0   8   0  0  0.398446  1.254875  -20.376672    0.000000  180.000000  20.376672  20.555176  0.336874  -0.749366
   0   8   1  0  0.401256  1.246088   16.564865    0.000000  360.000000  16.564865  16.555303  0.280728   0.048167
   0   8   2  0  0.409570  1.220794   -2.250616    0.000000  180.000000   2.250616   2.342357  0.238619  -0.543717
   0   8   3  0  0.423063  1.181858   18.344974    0.000000  360.000000  18.344974  18.173118  0.322837   0.752828
   0   8   4  0  0.441261  1.133117   11.420937    0.000000  360.000000  11.420937  11.374327  0.266692   0.247162
   0   8   5  0  0.463610  1.078494   17.444805    0.000000  360.000000  17.444805  16.952313  0.280728   2.481008
   0   8   6  0  0.489541  1.021364   21.616470    0.000000  360.000000  21.616470  21.398821  0.435129   0.707379
   0   8   7  0  0.518518  0.964286   -7.712552    0.000000  180.000000   7.712552   7.622586  0.196510   0.647459
   0   8   9  0  0.583751  0.856530   12.313935    0.000000  360.000000  12.313935  11.959916  0.238619   2.098145
   0   8  10  0  0.619239  0.807442   -3.390548    0.000000  180.000000   3.390548   3.215778  0.378983   0.652170
   0   8  12  0  0.694496  0.719946    5.538032    0.000000  360.000000   5.538032   5.538285  0.252655  -0.001414
   0   8  14  0  0.774059  0.645945   -5.685989    0.000000  180.000000   5.685989   5.687164  0.266692  -0.006229
   0   8  15  0  0.815065  0.613448   -5.207271    0.000000  180.000000   5.207271   4.932845  0.364947   1.063432
   0   8  16  0  0.856730  0.583614   -3.041980    0.000000  180.000000   3.041980   2.957722  0.659711   0.180622
   0   8  17  0  0.898965  0.556195    5.799420    0.000000  360.000000   5.799420   5.796341  0.364947   0.011930
   0   8  19  0  0.984845  0.507694    4.403005    0.000000  360.000000   4.403005   4.724415  0.393020  -1.156539
   0   8  21  0  1.072231  0.466318    3.923844    0.000000  360.000000   3.923844   3.712040  0.435129   0.688382
   0   8  22  0  1.116378  0.447877    4.099500    0.000000  360.000000   4.099500   4.506060  0.603566  -0.952609
   0   9   1  0  0.450751  1.109259    0.000000   21.582477   90.000000  21.582477  21.418672  0.350910   0.660157
   0   9   2  0  0.458168  1.091304    0.000000   19.259365   90.000000  19.259365  18.947287  0.308801   1.429224
   0   9   3  0  0.470269  1.063222    0.000000    6.416671   90.000000   6.416671   6.362080  0.182473   0.423090
   0   9   4  0  0.486705  1.027317    0.000000    6.782014   90.000000   6.782014   6.719389  0.182473   0.485358
   0   9   5  0  0.507054  0.986087    0.000000  -10.256740  270.000000  10.256740  10.093971  0.238619   0.964676
   0   9   6  0  0.530868  0.941853    0.000000   -6.789936  270.000000   6.789936   6.610211  0.224583   1.131742
   0   9   7  0  0.557702  0.896536    0.000000   -5.848071  270.000000   5.848071   5.786416  0.224583   0.388246
   0   9   9  0  0.618818  0.807992    0.000000   11.704145   90.000000  11.704145  11.503355  0.364947   0.778086
   0   9  14  0  0.800836  0.624348    0.000000   -3.866500  270.000000   3.866500   3.751741  0.336874   0.481761
   0   9  15  0  0.840536  0.594858    0.000000    5.925637   90.000000   5.925637   5.984921  0.294765  -0.284432
   0   9  16  0  0.880998  0.567538    0.000000   -3.825518  270.000000   3.825518   4.297630  0.336874  -1.981947
   0   9  18  0  0.963822  0.518768    0.000000    5.948400   90.000000   5.948400   5.965070  0.645675  -0.036513
   0   9  19  0  1.006027  0.497005    0.000000    6.295171   90.000000   6.295171   6.481183  0.322837  -0.814838
   0  10   0  0  0.498058  1.003900  -25.890861    0.000000  180.000000  25.890861  25.944582  0.407056  -0.186641
   0  10   1  0  0.500308  0.999384    5.568970    0.000000    0.000000   5.568970   5.468808  0.182473   0.776279
   0  10   2  0  0.507000  0.986193   -4.836558    0.000000  180.000000   4.836558   4.803817  0.182473   0.253751
   0  10   3  0  0.517962  0.965323   12.347169    0.000000  360.000000  12.347169  12.138571  0.224583   1.313558
   0  10   4  0  0.532929  0.938212   -5.122049    0.000000  180.000000   5.122049   5.022172  0.266692   0.529628
   0  10   5  0  0.551576  0.906494   -5.540237    0.000000  180.000000   5.540237   5.439033  0.196510   0.728335
   0  10   6  0  0.573544  0.871773  -14.852801    0.000000  180.000000  14.852801  14.570255  0.266692   1.498285
   0  10   8  0  0.625994  0.798730  -12.826114    0.000000  180.000000  12.826114  12.803562  0.407056   0.078352
   0  10  10  0  0.687575  0.727193   -6.862980    0.000000  180.000000   6.862980   6.699538  0.505311   0.457424
   0  10  11  0  0.721073  0.693411   -4.784664    0.000000  180.000000   4.784664   4.704565  0.322837   0.350881
   0  10  13  0  0.792339  0.631043    6.121554    0.000000  360.000000   6.121554   6.183426  0.266692  -0.328091
   0  10  14  0  0.829741  0.602598   -2.292907    0.000000  180.000000   2.292907   1.975123  0.575493   0.780921
   0  10  15  0  0.868120  0.575957   -9.168213    0.000000  180.000000   9.168213   9.160998  0.266692   0.038257
   0  10  16  0  0.907353  0.551054  -11.455781    0.000000  180.000000  11.455781  11.632383  0.294765  -0.847301
   0  10  18  0  0.987970  0.506088   -5.643608    0.000000  180.000000   5.643608   5.448958  0.350910   0.784465
   0  11   1  0  0.549910  0.909239    0.000000    2.192666   90.000000   2.192666   2.471385  0.294765  -1.337230
   0  11   2  0  0.556006  0.899272    0.000000   -6.000854  270.000000   6.000854   5.895594  0.196510   0.757519
   0  11   3  0  0.566019  0.883363    0.000000   -6.944183  270.000000   6.944183   7.027071  0.196510  -0.596519
   0  11   4  0  0.579746  0.862446    0.000000   -2.596275  270.000000   2.596275   2.481310  0.308801   0.526504
   0  11   5  0  0.596933  0.837615    0.000000    7.348091   90.000000   7.348091   7.205726  0.210546   0.956249
   0  11   6  0  0.617289  0.809993    0.000000  -16.172048  270.000000  16.172048  16.039191  0.280728   0.669292
   0  11   7  0  0.640513  0.780625    0.000000   -8.726687  270.000000   8.726687   8.922792  0.266692  -1.039910
   0  11   8  0  0.666304  0.750408    0.000000   -4.908142  270.000000   4.908142   4.595387  0.252655   1.750613
   0  11   9  0  0.694377  0.720070    0.000000   -1.285984  270.000000   1.285984   1.895721  0.870258  -0.990855
   0  11  10  0  0.724467  0.690163    0.000000    9.664283   90.000000   9.664283   9.498456  0.252655   0.928197
   0  11  11  0  0.756333  0.661085    0.000000   -7.631558  270.000000   7.631558   7.741689  0.435129  -0.357935
   0  11  12  0  0.789759  0.633104    0.000000   -2.525142  270.000000   2.525142   2.362208  0.856221   0.269118
   0  11  13  0  0.824557  0.606386    0.000000   -6.259464  270.000000   6.259464   6.153650  0.407056   0.367624
   0  11  14  0  0.860560  0.581017    0.000000   -9.613885  270.000000   9.613885   9.706887  0.280728  -0.468512
   0  11  15  0  0.897622  0.557027    0.000000   -4.324069  270.000000   4.324069   4.238078  0.350910   0.346553
   0  11  17  0  0.974439  0.513116    0.000000   -1.946904  270.000000   1.946904   2.223254  0.940440  -0.415570
   0  11  18  0  1.013990  0.493101    0.000000   -3.834416  270.000000   3.834416   4.208303  0.393020  -1.345368
   0  11  21  0  1.136254  0.440042    0.000000   -2.258453  270.000000   2.258453   2.481310  0.589529  -0.534611
   0  12   0  0  0.597669  0.836583   -8.241264    0.000000  180.000000   8.241264   8.277652  0.210546  -0.244409
   0  12   1  0  0.599546  0.833964  -15.505339    0.000000  180.000000  15.505339  15.245172  0.266692   1.379615
   0  12   3  0  0.614354  0.813863    6.193618    0.000000  360.000000   6.193618   6.064323  0.210546   0.868463
   0  12   4  0  0.627025  0.797417    4.232500    0.000000  360.000000   4.232500   3.890695  0.252655   1.913222
   0  12   5  0  0.642949  0.777667    6.503973    0.000000  360.000000   6.503973   6.639987  0.224583  -0.856490
   0  12   7  0  0.683601  0.731421    4.191654    0.000000    0.000000   4.191654   4.208303  0.308801  -0.076244
   0  12   8  0  0.707824  0.706390  -14.234660    0.000000  180.000000  14.234660  14.014442  0.280728   1.109385
   0  12   9  0  0.734312  0.680910    6.681259    0.000000    0.000000   6.681259   6.649912  0.252655   0.175461
   0  12  12  0  0.825090  0.605994    3.815661    0.000000  360.000000   3.815661   3.721966  0.350910   0.377605
   0  12  13  0  0.858457  0.582440   -2.747922    0.000000  180.000000   2.747922   2.074376  0.884294   1.077174
   0  12  14  0  0.893094  0.559851   10.306684    0.000000  360.000000  10.306684  10.203149  0.280728   0.521575
   0  12  16  0  0.965627  0.517798    1.995328    0.000000  360.000000   1.995328   2.253030  0.968512  -0.376294
   0  12  18  0  1.041744  0.479964    3.313733    0.000000  360.000000   3.313733   3.384507  1.207131  -0.082915
   0  12  20  0  1.120715  0.446144    3.118826    0.000000  360.000000   3.118826   3.632639  0.421092  -1.725609
   0  13   1  0  0.649208  0.770170    0.000000    6.530985   90.000000   6.530985   6.381931  0.224583   0.938609
   0  13   2  0  0.654379  0.764083    0.000000   15.264477   90.000000  15.264477  15.205471  0.280728   0.297254
   0  13   3  0  0.662908  0.754253    0.000000    6.280430   90.000000   6.280430   6.332304  0.224583  -0.326654
   0  13   4  0  0.674667  0.741106    0.000000   -3.593004  270.000000   3.593004   3.642564  0.280728  -0.249666
   0  13   5  0  0.689491  0.725172    0.000000   10.452806   90.000000  10.452806  10.093971  0.238619   2.126694
   0  13   6  0  0.707188  0.707025    0.000000   -3.632649  270.000000   3.632649   3.553237  0.364947   0.307733
   0  13   7  0  0.727548  0.687240    0.000000   -2.003822  270.000000   2.003822   2.044600  0.673748  -0.085595
   0  13  10  0  0.802447  0.623094    0.000000    4.170466   90.000000   4.170466   3.910545  0.322837   1.138601
   0  13  11  0  0.831329  0.601446    0.000000    5.549213   90.000000   5.549213   5.726865  0.294765  -0.852333
   0  13  12  0  0.861852  0.580146    0.000000   12.187651   90.000000  12.187651  12.267599  0.280728  -0.402752
   0  13  13  0  0.893848  0.559379    0.000000    8.217947   90.000000   8.217947   7.940193  0.280728   1.399230
   0  13  15  0  0.961663  0.519933    0.000000    4.753181   90.000000   4.753181   4.714490  0.350910   0.155930
   0  13  17  0  1.033732  0.483684    0.000000    4.657397   90.000000   4.657397   4.575537  0.378983   0.305471
   0  13  19  0  1.109227  0.450764    0.000000    2.586076   90.000000   2.586076   2.908096  0.519347  -0.876880
   0  14   0  0  0.697281  0.717071   -9.618065    0.000000  180.000000   9.618065   9.716812  0.308801  -0.452231
   0  14   2  0  0.703696  0.710534   -6.321361    0.000000  180.000000   6.321361   6.034547  0.238619   1.699847
   0  14   5  0  0.736461  0.678923   -2.778179    0.000000  180.000000   2.778179   2.550787  0.828148   0.388312
   0  14   6  0  0.753055  0.663962    2.971848    0.000000  360.000000   2.971848   3.176077  0.350910  -0.823071
   0  14   8  0  0.793730  0.629937  -14.174291    0.000000  180.000000  14.174291  13.845712  0.322837   1.439361
   0  14   9  0  0.817439  0.611667  -12.909163    0.000000  180.000000  12.909163  12.763861  0.280728   0.731983
   0  14  10  0  0.843148  0.593016   -2.904629    0.000000  180.000000   2.904629   2.868395  1.122913   0.045634
   0  14  11  0  0.870681  0.574263   -6.554050    0.000000  180.000000   6.554050   6.719389  0.308801  -0.757198
   0  14  12  0  0.899870  0.555636   -4.452160    0.000000  180.000000   4.452160   3.940321  0.364947   1.983440
   0  14  16  0  1.030256  0.485316   -3.615572    0.000000  180.000000   3.615572   3.186003  0.743930   0.816613
   0  14  18  0  1.101918  0.453754   -2.197259    0.000000  180.000000   2.197259   2.590488  0.673748  -0.825398
   0  15   1  0  0.748589  0.667924    0.000000   -5.669594  270.000000   5.669594   6.024622  0.407056  -1.233456
   0  15   3  0  0.760500  0.657462    0.000000    4.090077   90.000000   4.090077   4.317480  0.308801  -1.041437
   0  15   4  0  0.770772  0.648700    0.000000   -1.494223  270.000000   1.494223   1.677366  0.617602  -0.419368
   0  15   8  0  0.837822  0.596786    0.000000   -3.921183  270.000000   3.921183   3.662414  0.449165   0.814743
   0  15  10  0  0.884780  0.565112    0.000000    2.451894   90.000000   2.451894   2.421759  1.066767   0.039950
   0  15  11  0  0.911056  0.548814    0.000000    4.356812   90.000000   4.356812   4.724415  0.336874  -1.543217
   0  15  13  0  0.968441  0.516294    0.000000    3.832687   90.000000   3.832687   3.394433  1.207131   0.513437
   0  15  14  0  0.999273  0.500364    0.000000   -5.438676  270.000000   5.438676   5.101574  0.350910   1.358563
   0  15  15  0  1.031363  0.484795    0.000000   -4.378438  270.000000   4.378438   3.880770  0.940440   0.748383
   0  15  17  0  1.098870  0.455013    0.000000   -3.960723  270.000000   3.960723   4.168602  0.449165  -0.654514
   0  16   0  0  0.796892  0.627437    5.160277    0.000000  360.000000   5.160277   5.270303  0.491274  -0.316729
   0  16   1  0  0.798301  0.626330   -7.425693    0.000000  180.000000   7.425693   7.136249  0.266692   1.534863
   0  16   2  0  0.802512  0.623044    4.537623    0.000000    0.000000   4.537623   4.287704  0.322837   1.094785
   0  16   3  0  0.809481  0.617680  -11.675916    0.000000  180.000000  11.675916  11.572832  0.266692   0.546633
   0  16   4  0  0.819139  0.610397    1.861343    0.000000    0.000000   1.861343   2.253030  0.828148  -0.668876
   0  16   5  0  0.831391  0.601401   -3.864979    0.000000  180.000000   3.864979   3.980022  0.322837  -0.503953
   0  16  10  0  0.927219  0.539247    3.685457    0.000000  360.000000   3.685457   3.989947  0.378983  -1.136235
   0  16  14  0  1.037037  0.482143    4.498894    0.000000  360.000000   4.498894   4.724415  0.547420  -0.582615
   0  16  15  0  1.067993  0.468168    5.657466    0.000000  360.000000   5.657466   5.865818  0.336874  -0.874671
   0  17   1  0  0.848024  0.589606    0.000000   -8.279406  270.000000   8.279406   8.297502  0.266692  -0.095962
   0  17   3  0  0.858557  0.582373    0.000000    5.601699   90.000000   5.601699   5.617687  0.294765  -0.076707
   0  17   4  0  0.867669  0.576257    0.000000   -4.212091  270.000000   4.212091   4.208303  0.336874   0.015904
   0  17   5  0  0.879245  0.568670    0.000000   10.672640   90.000000  10.672640  10.540607  0.280728   0.665137
   0  17   7  0  0.909395  0.549816    0.000000    8.094595   90.000000   8.094595   8.009670  0.280728   0.427820
   0  17  11  0  0.994375  0.502828    0.000000    5.085470   90.000000   5.085470   5.042023  0.350910   0.175097
   0  17  13  0  1.047205  0.477462    0.000000    4.552247   90.000000   4.552247   4.764116  0.715857  -0.418559
   0  17  14  0  1.075782  0.464778    0.000000    2.291252   90.000000   2.291252   2.292731  0.926403  -0.002257
   0  18   0  0  0.896504  0.557722    3.455040    0.000000  360.000000   3.455040   3.295180  0.687784   0.328702
   0  18   1  0  0.897756  0.556944   -2.662888    0.000000  180.000000   2.662888   2.927946  0.491274  -0.763013
   0  18   3  0  0.907712  0.550835   -5.597727    0.000000  180.000000   5.597727   5.290154  0.350910   1.239560
   0  18   7  0  0.955940  0.523045    6.973990    0.000000  360.000000   6.973990   7.205726  0.294765  -1.111813
   0  18  10  0  1.014109  0.493044   -4.120487    0.000000  180.000000   4.120487   4.029648  0.449165   0.286009
   0  18  12  0  1.061736  0.470927   -3.190219    0.000000  180.000000   3.190219   3.166152  1.459787   0.023316
   0  19   3  0  0.956935  0.522502    0.000000    5.753601   90.000000   5.753601   5.448958  0.505311   0.852604
   0  19   4  0  0.965118  0.518071    0.000000    4.991429   90.000000   4.991429   4.942770  0.378983   0.181575
   0  19   7  0  1.002798  0.498605    0.000000   -3.318720  270.000000   3.318720   3.453984  1.165022  -0.164196
   0  19   9  0  1.038030  0.481681    0.000000   -4.676176  270.000000   4.676176   4.605312  0.378983   0.264434
   0  20   3  0  1.006215  0.496912    3.313004    0.000000  360.000000   3.313004   3.741816  0.533384  -1.136953
   0  20   5  0  1.023924  0.488318    3.736084    0.000000  360.000000   3.736084   3.186003  1.010622   0.769757
   0  20   8  0  1.065858  0.469106    9.260634    0.000000  360.000000   9.260634   8.883091  0.407056   1.311678
   0  20  10  0  1.103152  0.453247    3.739918    0.000000  360.000000   3.739918   3.980022  0.407056  -0.834182
   0  20  12  0  1.147088  0.435886    3.178893    0.000000  360.000000   3.178893   3.573087  0.421092  -1.323876
   0  21   4  0  1.062969  0.470381    0.000000    3.230288   90.000000   3.230288   3.414283  0.449165  -0.579317
   0  21   5  0  1.072439  0.466227    0.000000    2.344215   90.000000   2.344215   2.650040  0.814112  -0.531255
   0  21   6  0  1.083901  0.461297    0.000000    6.233205   90.000000   6.233205   6.014697  0.322837   0.957191
   0  21   8  0  1.112545  0.449420    0.000000    5.048553   90.000000   5.048553   4.813742  0.364947   0.909921
   0  21  10  0  1.148324  0.435417    0.000000   -2.484587  270.000000   2.484587   2.788993  0.814112  -0.528791
   0  22   0  0  1.095727  0.456318    2.608302    0.000000  360.000000   2.608302   2.610339  1.221168  -0.002359
   0  22   4  0  1.112011  0.449636   -3.231539    0.000000  180.000000   3.231539   3.642564  0.421092  -1.380402
   0  22   5  0  1.121067  0.446004   -2.265374    0.000000  180.000000   2.265374   2.749292  0.519347  -1.317738
   0  23   1  0  1.146513  0.436105    0.000000   -3.732920  270.000000   3.732920   3.682265  0.631639   0.113415
   1   0   1  0  0.070538  7.088420    0.000000   34.300806   90.000000  34.300806  35.055954  0.603566  -1.769386
   1   0   2  0  0.108243  4.619246    8.360792    0.000000  360.000000   8.360792   8.496007  0.280728  -0.681169
   1   0   3  0  0.151497  3.300390    0.000000   45.266560   90.000000  45.266560  45.616412  0.757966  -0.652753
   1   0   4  0  0.196673  2.542290    5.886935    0.000000  360.000000   5.886935   6.024622  0.126328  -1.541373
   1   0   5  0  0.242700  2.060159    0.000000   22.606485   90.000000  22.606485  22.708953  0.378983  -0.382372
   1   0   6  0  0.289171  1.729080   -6.408339    0.000000  180.000000   6.408339   6.451407  0.140364  -0.433924
   1   0   7  0  0.335903  1.488526    0.000000   -7.891461  270.000000   7.891461   7.900493  0.168437  -0.075830
   1   0   8  0  0.382800  1.306167  -14.030912    0.000000  180.000000  14.030912  13.796086  0.238619   1.391732
   1   0   9  0  0.429807  1.163312    0.000000  -21.356913  270.000000  21.356913  21.309494  0.350910   0.191105
   1   0  10  0  0.476893  1.048453  -15.698855    0.000000  180.000000  15.698855  15.781135  0.407056  -0.285859
   1   0  12  0  0.571222  0.875317   -3.145633    0.000000  180.000000   3.145633   2.918021  1.010622   0.318508
   1   0  13  0  0.618441  0.808485    0.000000  -10.451384  270.000000  10.451384  10.451280  0.308801   0.000480
   1   0  16  0  0.760234  0.657692   -1.536656    0.000000  180.000000   1.536656   2.451535  0.435129  -2.973451
   1   0  20  0  0.949485  0.526601    5.143978    0.000000  360.000000   5.143978   5.319930  0.336874  -0.738654
   1   0  21  0  0.996819  0.501596    0.000000    5.076243   90.000000   5.076243   5.409257  0.449165  -1.048505
   1   1   0  0  0.072175  6.927640    0.000000    6.493648   90.000000   6.493648   7.285128  0.294765  -3.797340
   1   1   1  0  0.086349  5.790450  -45.845518  -14.595295  197.659299  48.112724  46.261552  2.245826   1.165697
   1   1   2  0  0.119152  4.196334   15.949419  -12.521204  321.866063  20.277192  20.892634  0.336874  -2.583658
   1   1   3  0  0.159474  3.135303  -33.284281  -27.097472  219.149801  42.919883  43.303830  0.715857  -0.758508
   1   1   5  0  0.247757  2.018103   15.768508    2.053669    7.420357  15.901679  15.920088  0.266692  -0.097621
   1   1   6  0  0.293429  1.703990    3.564785  -15.233555  283.170716  15.645091  15.483377  0.252655   0.905177
   1   1   7  0  0.339575  1.472428   -7.022292  -14.381035  243.973637  16.003960  15.880387  0.280728   0.622520
   1   1   8  0  0.386026  1.295249  -19.446829   -8.563467  203.766430  21.248815  21.170541  0.350910   0.315454
   1   1   9  0  0.432683  1.155580   -0.388630   -6.101503  266.355522   6.113867   6.193351  0.168437  -0.667355
   1   1  10  0  0.479487  1.042782    5.053008   -0.609074  353.126903   5.089584   5.190901  0.224583  -0.638004
   1   1  11  0  0.526397  0.949853   -7.053237   -7.338211  226.134398  10.178285  10.113821  0.210546   0.432997
   1   1  12  0  0.573389  0.872009   -4.419723    6.125466  125.811676   7.553495   7.394305  0.210546   1.069260
   1   1  13  0  0.620443  0.805876   -5.834400   -6.546148  228.290269   8.768825   8.615110  0.224583   0.967953
   1   1  14  0  0.667546  0.749012    2.638547   -4.137762  302.524635   4.907444   4.724415  0.252655   1.024485
   1   1  15  0  0.714689  0.699605   -3.508950   -3.095459  221.417484   4.679166   4.714490  0.407056  -0.122722
   1   1  17  0  0.809066  0.617997   -8.068046   -0.059552  180.422903   8.068265   8.218100  0.266692  -0.794545
   1   1  18  0  0.856289  0.583915   -3.340652    0.896153  164.983545   3.458764   3.434134  0.393020   0.088627
   1   1  19  0  0.903532  0.553384   -1.909460   -0.147316  184.411665   1.915134   2.560712  0.505311  -1.806780
   1   1  20  0  0.950790  0.525878   -3.036090    1.366146  155.773737   3.329294   3.255479  1.179059   0.088537
   1   1  21  0  0.998062  0.500971   -0.422124    1.784966  103.305362   1.834200   2.540862  0.589529  -1.695200
   1   1  23  0  1.092640  0.457607    2.082474    0.475869   12.871738   2.136153   2.411834  0.856221  -0.455340
   1   2   0  0  0.112477  4.445363    0.000000  -14.392308  270.000000  14.392308  14.997040  0.421092  -2.030958
   1   2   1  0  0.122057  4.096434   13.108738   25.311275   62.620310  28.504379  28.872529  0.477238  -1.090948
   1   2   3  0  0.181312  2.757685  -23.482898  -33.231018  234.752833  40.690872  41.289006  0.673748  -1.255499
   1   2   4  0  0.220460  2.267982   20.859460  -20.071839  316.102379  28.948156  28.991631  0.477238  -0.128831
   1   2   5  0  0.262346  1.905878   -3.097824   -8.357920  249.663012   8.913548   9.041895  0.182473  -0.994725
   1   2   6  0  0.305847  1.634804   12.099082   17.193493   54.865902  21.023891  20.892634  0.350910   0.528983
   1   2   7  0  0.350362  1.427097   -6.118211   -0.672898  186.276328   6.155103   6.034547  0.154401   1.104221
   1   2   8  0  0.395548  1.264070    5.164726   -2.977251  330.038328   5.961411   5.984921  0.168437  -0.197394
   1   2   9  0  0.441199  1.133275   -1.431235   -5.390977  255.131697   5.577730   5.587911  0.210546  -0.068387
   1   2  10  0  0.487185  1.026304    9.863726    3.925192   21.699692  10.616036  10.749037  0.210546  -0.893352
   1   2  11  0  0.533419  0.937349   -2.473019   -1.685321  214.273776   2.992679   3.076825  0.336874  -0.353248
   1   2  12  0  0.579842  0.862304    6.106091    1.984205   18.001827   6.420391   6.451407  0.196510  -0.223215
   1   2  13  0  0.626411  0.798198   -1.864668   -4.895371  249.147952   5.238477   5.111500  0.224583   0.799589
   1   2  14  0  0.673097  0.742835    1.802632   -1.227765  325.741395   2.181030   2.223254  0.856221  -0.069742
   1   2  15  0  0.719876  0.694564   -3.258164   -5.913301  241.145720   6.751501   6.590361  0.252655   0.901965
   1   2  16  0  0.766732  0.652118    4.299158   -0.427954  354.315298   4.320405   4.466359  0.294765  -0.700252
   1   2  17  0  0.813652  0.614514    0.898955   -2.928085  287.067068   3.062972   3.265405  0.378983  -0.755396
   1   2  18  0  0.860624  0.580974   -2.247259   -1.266180  209.398356   2.579415   2.679815  0.477238  -0.297518
   1   2  19  0  0.907641  0.550879   -3.364405    0.392924  173.338691   3.387272   3.781517  0.378983  -1.471167
   1   2  20  0  0.954696  0.523727    3.256412    0.633909   11.015710   3.317538   3.344807  0.842185  -0.045790
   1   2  22  0  1.048900  0.476690    1.294393    1.789525   54.121148   2.208586   2.272880  0.954476  -0.095262
   1   3   0  0  0.158285  3.158862    0.000000  -35.930711  270.000000  35.930711  36.882199  0.982549  -1.369507
   1   3   1  0  0.165230  3.026078    5.556986   28.322894   78.899504  28.862890  29.597071  0.491274  -2.113460
   1   3   2  0  0.184505  2.709957   29.987159  -25.129747  320.036423  39.124595  39.869697  0.659711  -1.597264
   1   3   3  0  0.212784  2.349803  -23.197390   -8.650251  200.450365  24.757741  24.713852  0.407056   0.152481
   1   3   4  0  0.246994  2.024344  -20.291384    7.002387  160.960874  21.465640  21.547700  0.364947  -0.317995
   1   3   5  0  0.285006  1.754346  -13.579606   -0.825655  183.479363  13.604683  13.915189  0.224583  -1.955278
   1   3   6  0  0.325493  1.536133   33.864837   -5.846600  350.204720  34.365825  34.113056  0.533384   0.670191
   1   3   7  0  0.367636  1.360041  -23.674213    7.745286  161.883908  24.908990  24.604675  0.575493   0.747824
   1   3   8  0  0.410927  1.216761   -4.671600    3.732920  141.372814   5.979844   5.984921  0.168437  -0.042627
   1   3   9  0  0.455038  1.098809   -1.337326   -1.116218  219.850525   1.741948   1.657515  0.631639   0.189041
   1   3  10  0  0.499752  1.000496    3.691690   -5.059543  306.116320   6.263191   6.302529  0.182473  -0.304879
   1   3  11  0  0.544921  0.917564   -3.669935   -2.004194  208.639469   4.181533   4.118975  0.224583   0.393930
   1   3  12  0  0.590440  0.846826  -11.522114   -0.868796  184.312084  11.554822  11.473580  0.238619   0.481499
   1   3  13  0  0.636234  0.785874    5.743957   13.130523   66.372992  14.331911  14.212946  0.407056   0.413314
   1   3  14  0  0.682248  0.732871   -1.681206   -3.528393  244.523173   3.908454   4.079274  0.280728  -0.860537
   1   3  15  0  0.728440  0.686398   -0.835380   -1.418500  239.505402   1.646209   2.034675  0.729893  -0.752676
   1   3  16  0  0.774778  0.645346   -4.379474   -2.206692  206.742226   4.904007   5.051948  0.280728  -0.745278
   1   4   0  0  0.205957  2.427688    0.000000  -19.654827  270.000000  19.654827  20.426148  0.350910  -3.108523
   1   4   1  0  0.211342  2.365836   13.517587   10.218127   37.086129  16.945067  17.081341  0.280728  -0.686504
   1   4   2  0  0.226730  2.205270   17.158297   60.042357   74.051659  62.445911  63.630726  0.898330  -1.865217
   1   4   3  0  0.250282  1.997744    3.606892  -10.651637  288.707295  11.245756  11.136121  0.182473   0.849698
   1   4   4  0  0.279947  1.786055  -19.246208    7.739372  158.093730  20.744021  20.972036  0.421092  -0.765776
   1   4   5  0  0.313995  1.592381    4.197990   18.249591   77.045494  18.726203  18.589978  0.308801   0.623868
   1   4   6  0  0.351155  1.423873    0.211256   17.721293   89.317009  17.722552  17.885286  0.294765  -0.780758
   1   4   7  0  0.390539  1.280283    2.706971  -13.922236  281.003023  14.182960  14.014442  0.238619   0.998753
   1   4   8  0  0.431538  1.158646    4.910811   -7.721590  302.455724   9.150902   9.260251  0.266692  -0.579852
   1   4   9  0  0.473734  1.055444   -6.931647   11.775227  120.483773  13.663956  13.498329  0.280728   0.834375
   1   4  10  0  0.516833  0.967430  -12.334055   -8.957155  215.987654  15.243344  15.215396  0.266692   0.148205
   1   4  11  0  0.560628  0.891858   -9.960335    2.253922  167.249299  10.212171  10.411579  0.224583  -1.255683
   1   4  12  0  0.604966  0.826493    6.888332    0.795715    6.589390   6.934139   6.729314  0.210546   1.375783
   1   4  13  0  0.649737  0.769542    0.428051    3.270725   82.543888   3.298616   3.205853  0.350910   0.373847
   1   4  14  0  0.694858  0.719572   -1.947492    7.267398  105.001457   7.523816   7.553109  0.252655  -0.163967
   1   4  16  0  0.785905  0.636210   -4.544912    8.018790  119.543818   9.217224   9.458755  0.266692  -1.280794
   1   4  17  0  0.831743  0.601147    3.524370   -1.631928  335.153931   3.883861   3.841069  0.505311   0.119762
   1   4  18  0  0.877748  0.569640   -0.971636    3.804478  104.326683   3.926593   4.089200  0.842185  -0.273053
   1   4  19  0  0.923894  0.541188   -3.632258   -3.013219  219.678142   4.719406   5.310004  0.322837  -2.587162
   1   5   0  0  0.254448  1.965036    0.000000   27.055459   90.000000  27.055459  27.820453  0.617602  -1.751718
   1   5   1  0  0.258826  1.931800  -22.967895  -23.707366  225.907655  33.008535  33.150308  0.533384  -0.375895
   1   5   2  0  0.271536  1.841376   -5.054554   19.882601  104.263579  20.515028  20.793382  0.350910  -1.121803
   1   5   3  0  0.291491  1.715321    6.672906   -8.823121  307.100132  11.062330  11.116271  0.196510  -0.388196
   1   5   4  0  0.317326  1.575668    0.093116   12.279372   89.565529  12.279725  12.178272  0.210546   0.681451
   1   5   5  0  0.347733  1.437883    7.122691    9.138026   52.065145  11.586037  11.662159  0.407056  -0.264468
   1   5   6  0  0.381622  1.310197    9.190976   -9.182507  315.026411  12.992016  13.041768  0.252655  -0.278483
   1   5   7  0  0.418146  1.195755    6.391674  -20.367002  287.423159  21.346388  20.952186  0.533384   1.045188
   1   5   8  0  0.456674  1.094874  -10.198381    5.340650  152.360019  11.512147  11.493430  0.210546   0.125717
   1   5   9  0  0.496739  1.006565    0.157172    2.432709   86.303373   2.437781   2.421759  0.266692   0.084962
   1   5  10  0  0.537998  0.929371   -3.450523    0.172825  177.132650   3.454848   3.285255  0.378983   0.632853
   1   5  11  0  0.580197  0.861776   -5.878532   -1.952936  198.377252   6.194441   6.233052  0.210546  -0.259346
   1   5  12  0  0.623145  0.802382  -15.614374   -3.031083  190.985700  15.905852  15.830761  0.449165   0.236427
   1   5  13  0  0.666696  0.749967    4.930992    0.123336    1.432801   4.932534   4.982471  0.238619  -0.295963
   1   5  14  0  0.710741  0.703491   -6.929395   -0.489796  184.043161   6.946684   7.116398  0.238619  -1.005842
   1   5  16  0  0.799982  0.625014    0.872313   -3.232070  285.103863   3.347716   3.622713  0.729893  -0.532824
   1   5  17  0  0.845057  0.591676    4.326905   -4.387986  314.598430   6.162510   6.233052  0.280728  -0.355368
   1   5  18  0  0.890374  0.561562   -0.814098   -1.767774  245.272908   1.946223   2.084301  0.757966  -0.257626
   1   5  19  0  0.935898  0.534246   -2.407402   -5.102190  244.740322   5.641624   5.617687  0.322837   0.104859
   1   5  23  0  1.119553  0.446607   -2.287502   -1.439593  212.183428   2.702794   2.967647  0.519347  -0.721211
   1   6   0  0  0.303366  1.648177    0.000000   21.525210   90.000000  21.525210  21.696579  0.449165  -0.539561
   1   6   1  0  0.307047  1.628417  -21.648122    5.725196  165.186355  22.392389  22.520374  0.378983  -0.477589
   1   6   2  0  0.317834  1.573147   -0.392988   13.369698   91.683664  13.375473  13.667058  0.224583  -1.836136
   1   6   3  0  0.335043  1.492348   -6.414707   12.098082  117.933659  13.693504  13.567806  0.224583   0.791532
   1   6   4  0  0.357746  1.397639   20.862118    6.279899   16.752805  21.786810  21.815682  0.364947  -0.111881
   1   6   5  0  0.384974  1.298788  -24.941725   -0.929150  182.133445  24.959026  24.624525  0.407056   1.162140
   1   6   6  0  0.415839  1.202389   -2.219064    8.039683  105.430247   8.340308   8.347128  0.252655  -0.038174
   1   6   7  0  0.449592  1.112120   -4.254956   -3.358198  218.282054   5.420530   5.429107  0.210546  -0.057614
   1   6   8  0  0.485631  1.029588   -1.032480    3.449460  106.663313   3.600665   3.533386  0.378983   0.251057
   1   6   9  0  0.523485  0.955138    4.555089    1.333528   16.317697   4.746275   4.664864  0.196510   0.585892
   1   6  10  0  0.562787  0.888436    6.977253    6.209945   41.669950   9.340528   9.280101  0.350910   0.243529
   1   6  11  0  0.603254  0.828838   -6.253157   -5.561070  221.647401   8.368242   8.416605  0.308801  -0.221490
   1   6  12  0  0.644668  0.775594   -1.496421    9.806023   98.676526   9.919544   9.925242  0.238619  -0.033768
   1   6  13  0  0.686856  0.727955    4.804484    7.932154   58.796827   9.273733   9.230475  0.238619   0.256376
   1   6  14  0  0.729684  0.685228    0.623894    4.630718   82.326774   4.672557   4.664864  0.407056   0.026730
   1   6  15  0  0.773047  0.646791    3.959287   -3.505749  318.476727   5.288310   5.478734  0.266692  -1.009775
   1   6  16  0  0.816859  0.612101    2.425668    1.345952   29.024964   2.774068   2.332432  1.038694   0.601301
   1   7   0  0  0.352532  1.418312    0.000000    3.401539   90.000000   3.401539   3.453984  0.168437  -0.440334
   1   7   1  0  0.355704  1.405662   13.336997    6.520445   26.053964  14.845595  14.748909  0.252655   0.541187
   1   7   2  0  0.365057  1.369649   -3.118057  -16.923912  259.560907  17.208750  17.200444  0.280728   0.041843
   1   7   3  0  0.380133  1.315327    7.324620   -1.100035  351.458966   7.406763   7.443931  0.224583  -0.234054
   1   7   4  0  0.400288  1.249101   -9.088866  -11.614021  231.954081  14.747643  14.550405  0.252655   1.104020
   1   7   5  0  0.424798  1.177030   -8.412593    7.492112  138.312283  11.265144  10.997168  0.210546   1.799961
   1   7   6  0  0.452957  1.103858  -11.123175    8.854312  141.479378  14.217027  14.173245  0.252655   0.245065
   1   7   7  0  0.484129  1.032783    5.606140   10.667752   62.277078  12.051130  11.711785  0.280728   1.709505
   1   7   8  0  0.517770  0.965680   -4.991784   -6.672683  233.200113   8.333223   8.297502  0.196510   0.257072
   1   7   9  0  0.553430  0.903457   -9.183747    1.844284  168.644878   9.367102   9.031970  0.294765   1.607884
   1   7  10  0  0.590743  0.846392   -6.828038    2.772135  157.903193   7.369317   7.374455  0.280728  -0.025882
   1   7  11  0  0.629415  0.794388    6.798019   -2.633402  338.824735   7.290259   7.384380  0.210546  -0.632203
   1   7  12  0  0.669212  0.747148    3.509228    1.751270   26.521359   3.921941   4.029648  0.350910  -0.434072
   1   7  13  0  0.709943  0.704282    0.322721    2.737403   83.276257   2.756361   2.590488  0.603566   0.388656
   1   7  14  0  0.751457  0.665374    3.174846   -0.554797  350.087788   3.222957   3.384507  0.940440  -0.242937
   1   7  15  0  0.793631  0.630016   -0.266371   -4.445148  266.570704   4.453122   4.565611  0.294765  -0.539698
   1   7  16  0  0.836365  0.597825    1.508982    4.262283   70.504445   4.521513   4.903069  0.308801  -1.747409
   1   7  17  0  0.879578  0.568455    4.190109   -1.121195  345.019670   4.337522   4.367106  0.393020  -0.106456
   1   7  20  0  1.011470  0.494330   -3.420036   -1.253404  200.127309   3.642481   2.927946  1.291350   0.782518
   1   8   0  0  0.401855  1.244228    0.000000  -10.610984  270.000000  10.610984  10.758962  0.196510  -1.064950
   1   8   1  0  0.404642  1.235661    5.440120  -27.087781  281.355816  27.628658  27.532621  0.533384   0.254634
   1   8   2  0  0.412887  1.210985   -5.858765   -8.383790  235.053357  10.228053  10.213074  0.196510   0.107801
   1   8   3  0  0.426275  1.172951   -7.139898   -5.791966  219.049355   9.193748   9.200699  0.182473  -0.053872
   1   8   4  0  0.444342  1.125260  -13.253649    8.414078  147.590581  15.698914  15.453602  0.266692   1.300845
   1   8   5  0  0.466543  1.071712   11.946801  -18.149992  303.353961  21.728973  21.249943  0.350910   1.930554
   1   8   6  0  0.492320  1.015599   -7.813600    4.781209  148.537175   9.160366   9.031970  0.266692   0.680858
   1   8   7  0  0.521143  0.959430    5.248737    1.796913   18.898715   5.547804   5.508509  0.182473   0.304547
   1   8   8  0  0.552535  0.904920   -1.055383   10.130080   95.947796  10.184908   9.994719  0.210546   1.277480
   1   8   9  0  0.586083  0.853121    0.120224    6.367816   88.918387   6.368950   6.530809  0.210546  -1.087186
   1   8  10  0  0.621439  0.804585    2.016029    6.742950   73.354217   7.037879   7.225576  0.210546  -1.260738
   1   8  11  0  0.658311  0.759520    3.183710    3.059555   43.860758   4.415528   4.446508  0.252655  -0.173412
   1   8  12  0  0.696458  0.717919   -3.078213    0.618973  168.630483   3.139829   3.225704  0.308801  -0.393281
   1   8  13  0  0.735682  0.679642   -1.754440    5.030672  109.226144   5.327825   5.250453  0.266692   0.410288
   1   8  14  0  0.775820  0.644479   -0.315711    4.529494   93.987128   4.540483   4.535836  0.294765   0.022299
   1   8  15  0  0.816737  0.612192   -2.642876    2.427717  137.429764   3.588677   3.662414  0.336874  -0.309553
   1   8  16  0  0.858321  0.582532   -0.904987   -3.626134  255.986761   3.737359   3.533386  0.378983   0.761145
   1   8  17  0  0.900481  0.555259    0.422846    3.840143   83.716356   3.863353   3.890695  0.407056  -0.094991
   1   8  18  0  0.943139  0.530145    2.309357   -1.491012  327.152110   2.748863   3.007348  0.898330  -0.406925
   1   8  19  0  0.986230  0.506981   -4.621332    0.491509  173.929038   4.647396   4.863369  0.364947  -0.836918
   1   9   0  0  0.451285  1.107947    0.000000   -6.271012  270.000000   6.271012   6.381931  0.168437  -0.931282
   1   9   1  0  0.453768  1.101885   19.991900    7.139010   19.651400  21.228319  20.902559  0.336874   1.367554
   1   9   2  0  0.461136  1.084279  -13.974150   11.469041  140.623156  18.078046  17.974613  0.294765   0.496250
   1   9   3  0  0.473161  1.056723   22.453110    0.829162    2.114892  22.468414  22.450897  0.364947   0.067881
   1   9   4  0  0.489500  1.021451   -3.241125    1.991875  148.426671   3.804268   3.702115  0.196510   0.735162
   1   9   5  0  0.509738  0.980896   -5.978523    2.340268  158.622348   6.420248   6.451407  0.182473  -0.241489
   1   9   6  0  0.533432  0.937327   -3.373596    8.033694  112.779036   8.713288   8.565484  0.238619   0.875985
   1   9   7  0  0.560143  0.892629    5.709729   -4.830913  319.765961   7.479219   7.483632  0.196510  -0.031758
   1   9   8  0  0.589462  0.848231    7.210968   11.454195   57.807606  13.535015  13.478478  0.252655   0.316459
   1   9   9  0  0.621018  0.805129   -5.072538   -4.256841  220.003156   6.622034   6.590361  0.294765   0.151962
   1   9  10  0  0.654490  0.763954    0.971298    5.192269   79.404362   5.282337   5.121425  0.238619   0.953670
   1   9  11  0  0.689596  0.725062    1.938067   -1.105326  330.302846   2.231109   2.401909  0.645675  -0.374099
   1   9  12  0  0.726102  0.688609   -1.156135   -2.363065  243.929697   2.630728   2.004899  0.870258   1.017004
   1   9  13  0  0.763805  0.654617   -2.286120    1.461031  147.417852   2.713108   2.947797  0.378983  -0.875764
   1   9  14  0  0.802538  0.623024    0.252290    5.409180   87.329598   5.415061   5.429107  0.280728  -0.070763
   1   9  15  0  0.842158  0.593713    3.704431   -1.057530  344.067179   3.852425   3.920471  0.350910  -0.274232
   1   9  16  0  0.882545  0.566543   -1.784088   -1.463822  219.368449   2.307757   2.084301  0.729893   0.432960
   1   9  19  0  1.007382  0.496336    3.466549   -0.510888  351.616298   3.503993   3.364657  0.589529   0.334251
   1   9  20  0  1.049977  0.476201   -3.704229   -1.189695  197.805576   3.890589   3.900620  0.421092  -0.033688
   1  10   0  0  0.500789  0.998424    0.000000    6.912798   90.000000   6.912798   6.788865  0.336874   0.520274
   1  10   1  0  0.503028  0.993981   -6.457686   -7.148859  227.907957   9.633685   9.587784  0.196510   0.330339
   1  10   2  0  0.509684  0.981000    4.106942   -0.673481  350.687177   4.161796   4.188452  0.196510  -0.191833
   1  10   3  0  0.520589  0.960451    0.427015    9.480282   87.421001   9.489894   9.349578  0.224583   0.883579
   1  10   4  0  0.535483  0.933737   -3.499669    8.164851  113.201242   8.883270   8.763989  0.196510   0.858426
   1  10   5  0  0.554044  0.902456   -2.470151   -5.719528  246.641438   6.230140   6.004771  0.196510   1.621902
   1  10   6  0  0.575918  0.868179   -3.676034    8.474743  113.449437   9.237667   8.992269  0.210546   1.648307
   1  10   7  0  0.600743  0.832303   -5.465311    3.104425  150.402406   6.285465   6.064323  0.210546   1.485388
   1  10   8  0  0.628169  0.795964   -4.684507   -5.780353  230.978040   7.440235   7.602735  0.210546  -1.091495
   1  10   9  0  0.657872  0.760026   -2.149427   -4.063658  242.123899   4.597103   4.317480  0.252655   1.565159
   1  10  11  0  0.722963  0.691599   -6.915296    2.737013  158.406784   7.437242   7.424081  0.238619   0.077999
   1  10  12  0  0.757862  0.659750   -1.611211   -4.855233  251.641559   5.115593   4.972546  0.364947   0.554323
   1  10  13  0  0.794059  0.629676    0.752904    2.473139   73.068053   2.585204   2.223254  0.772003   0.663047
   1  10  15  0  0.869690  0.574917    0.789825    5.533629   81.876930   5.589712   5.707014  0.294765  -0.562791
   1  10  20  0  1.072186  0.466337   -2.769601   -0.344891  187.098352   2.790992   3.364657  0.449165  -1.806205
   1  11   0  0  0.550348  0.908516    0.000000    2.639320   90.000000   2.639320   2.352282  0.603566   0.672556
   1  11   1  0  0.552386  0.905165   -4.156542    0.623867  171.464033   4.203101   4.396882  0.210546  -1.301607
   1  11   2  0  0.558454  0.895329    0.841528    2.159315   68.708147   2.317501   2.689741  0.533384  -0.986956
   1  11   3  0  0.568424  0.879625   -1.115707   -5.157102  257.792544   5.276410   5.419182  0.238619  -0.846162
   1  11   4  0  0.582095  0.858966    7.185328   -8.443400  310.397763  11.086926  11.036869  0.238619   0.296674
   1  11   5  0  0.599214  0.834426    8.351587   -5.336347  327.422969   9.910883   9.885541  0.322837   0.111013
   1  11   7  0  0.642639  0.778042    9.658641   -5.035357  332.465535  10.892390  10.758962  0.519347   0.363332
   1  11   8  0  0.668348  0.748113    3.575867   -4.909561  306.067636   6.073764   5.865818  0.224583   1.309454
   1  11   9  0  0.696339  0.718041    5.434280    0.334502    3.522347   5.444565   5.379481  0.252655   0.364300
   1  11  11  0  0.758134  0.659514    5.051796   -0.530825  354.001569   5.079608   5.131350  0.266692  -0.274377
   1  11  14  0  0.862144  0.579950    3.350958    2.437914   36.036924   4.143953   4.188452  0.407056  -0.154603
   1  11  16  0  0.937075  0.533575   -2.790206    1.802081  147.143229   3.321558   3.334881  0.435129  -0.043303
   1  11  19  0  1.055483  0.473717    2.001382    1.577766   38.250062   2.548504   2.282806  0.645675   0.581956
   1  11  20  0  1.096210  0.456117   -2.686509   -0.645231  193.505197   2.762907   3.205853  0.477238  -1.312596
   1  12   1  0  0.601817  0.830817    7.424131    2.417331   18.035483   7.807766   7.860792  0.210546  -0.356168
   1  12   2  0  0.607392  0.823192    5.596293   -3.180473  330.389657   6.436917   6.401781  0.210546   0.236006
   1  12   3  0  0.616571  0.810937    4.721796    6.807427   55.253888   8.284711   8.009670  0.210546   1.847414
   1  12   4  0  0.629197  0.794664    4.064910   -3.997959  315.475747   5.701506   5.776491  0.210546  -0.503666
   1  12   5  0  0.645067  0.775113    5.327898    9.649351   61.094678  11.022544  10.848289  0.238619   1.032747
   1  12   6  0  0.663949  0.753070    5.363447   -4.363958  320.866540   6.914528   6.729314  0.224583   1.166306
   1  12   7  0  0.685594  0.729295    1.028708   10.714469   84.515781  10.763739  10.699411  0.238619   0.381253
   1  12   8  0  0.709749  0.704474    4.259862   -2.007433  334.768136   4.709163   4.774041  0.308801  -0.297125
   1  12  10  0  0.764614  0.653924    1.760076    4.074891   66.638936   4.438762   4.267854  0.322837   0.748675
   1  12  11  0  0.794872  0.629032    3.483775    0.321236    5.268306   3.498554   3.265405  0.378983   0.870019
   1  12  12  0  0.826742  0.604784   -4.007098   -3.204438  218.648994   5.130815   4.992397  0.294765   0.664099
   1  12  13  0  0.860045  0.581365    0.465483   -7.298659  273.649185   7.313487   7.324828  0.308801  -0.051938
   1  12  14  0  0.894620  0.558896   -1.777569   -0.256526  188.211835   1.795984   2.362208  0.547420  -1.462791
   1  12  15  0  0.930327  0.537446   -2.880323    1.609042  150.810856   3.299284   3.473835  0.407056  -0.606432
   1  12  16  0  0.967039  0.517042   -1.751172   -4.341380  248.032446   4.681259   4.515985  0.364947   0.640456
   1  12  19  0  1.082173  0.462033    0.102249    2.235733   87.381469   2.238070   2.024749  0.715857   0.421426
   1  13   0  0  0.649579  0.769730    0.000000    2.906866   90.000000   2.906866   2.818769  0.463202   0.268973
   1  13   2  0  0.656460  0.761661   -3.548844   10.360872  108.907547  10.951802  10.580308  0.238619   2.201722
   1  13   3  0  0.664962  0.751922   -3.440552    5.616435  121.491072   6.586481   6.630062  0.224583  -0.274429
   1  13   4  0  0.676686  0.738895   -1.538893    5.999150  104.387216   6.193383   6.401781  0.294765  -0.999845
   1  13   5  0  0.691467  0.723100    0.801830    3.160602   75.764661   3.260726   3.324956  0.407056  -0.223151
   1  13   6  0  0.709115  0.705105   -4.299123    4.717873  132.341090   6.382850   6.332304  0.238619   0.299570
   1  13   7  0  0.729421  0.685476    1.782288    2.631241   55.887995   3.178047   3.027199  0.589529   0.361868
   1  13   9  0  0.777147  0.643379   13.887744    2.748052   11.192874  14.157020  14.163320  0.280728  -0.031736
   1  13  10  0  0.804146  0.621778    2.630499   -2.127001  321.041259   3.382848   3.275330  0.435129   0.349444
   1  13  11  0  0.832969  0.600263    5.765204    1.873012   17.998050   6.061828   5.627612  0.308801   1.988573
   1  13  12  0  0.863434  0.579083    4.558998   -4.451502  315.683510   6.371839   6.362080  0.280728   0.049162
   1  13  13  0  0.895373  0.558427    1.567435   -2.861025  298.716485   3.262256   3.205853  0.659711   0.120910
   1  13  14  0  0.928634  0.538425    3.634845    2.224036   31.461025   4.261272   3.761667  0.757966   0.932164
   1  13  17  0  1.035051  0.483068   -3.526206    1.548134  156.296751   3.851084   3.890695  0.421092  -0.133031
   1  14   0  0  0.699234  0.715068    0.000000   -6.971508  270.000000   6.971508   6.620136  0.238619   2.082463
   1  14   1  0  0.700839  0.713430   -9.572942    2.084522  167.715525   9.797267   9.687036  0.238619   0.653302
   1  14   2  0  0.705632  0.708584   -2.835941   -9.638795  253.604983  10.047334  10.391728  0.505311  -0.963856
   1  14   3  0  0.713549  0.700723    0.946620   -3.205711  286.451429   3.342555   3.453984  0.308801  -0.510312
   1  14   4  0  0.724486  0.690144   -1.740922   -1.458215  219.949908   2.270947   2.074376  0.687784   0.404188
   1  14   5  0  0.738311  0.677221   -0.945210    4.449815  101.992270   4.549096   4.267854  0.294765   1.349334
   1  14   6  0  0.754864  0.662371    0.494578    1.482985   71.556375   1.563282   1.558263  0.645675   0.010994
   1  14   7  0  0.773971  0.646019    0.362559    7.027037   87.046453   7.036384   7.185875  0.252655  -0.836760
   1  14   9  0  0.819106  0.610422    1.914850    0.763944   21.749892   2.061616   2.302656  0.884294  -0.385485
   1  14  11  0  0.872246  0.573233    1.712529    1.650687   43.946574   2.378555   2.590488  0.491274  -0.610085
   1  14  12  0  0.901385  0.554702   -3.170647    0.009894  179.821216   3.170663   3.017274  0.673748   0.321968
   1  14  13  0  0.932024  0.536467    0.545054   -3.615418  278.573252   3.656273   3.850994  0.378983  -0.726621
   1  14  14  0  0.964022  0.518661   -1.479126   -2.012086  233.679617   2.497259   1.826245  0.772003   1.229216
   1  15   1  0  0.750409  0.666303    2.281285    0.193304    4.843368   2.289460   2.560712  0.687784  -0.557746
   1  15   2  0  0.754887  0.662351   -1.062215   -3.699064  253.978162   3.848555   3.672339  0.322837   0.771925
   1  15   3  0  0.762292  0.655916   -3.345574    4.235545  128.304514   5.397472   5.379481  0.308801   0.082393
   1  15   4  0  0.772540  0.647216   -0.963848   -3.739884  255.548134   3.862090   3.741816  0.378983   0.448812
   1  15   5  0  0.785520  0.636521    3.773122   -3.070774  320.859411   4.864781   4.873294  0.280728  -0.042883
   1  15   8  0  0.839448  0.595629    0.360212   -3.107579  276.611869   3.128386   2.997423  0.575493   0.321828
   1  16   0  0  0.798602  0.626094    0.000000    1.555599   90.000000   1.555599   1.975123  0.743930  -0.797518
   1  16   1  0  0.800008  0.624994    4.898961    1.910189   21.301660   5.258198   5.111500  0.435129   0.476784
   1  16   4  0  0.820803  0.609160    0.504342   -3.193620  278.974131   3.233198   3.265405  0.378983  -0.120183
   1  16   5  0  0.833031  0.600218    2.401176   -1.627272  325.874583   2.900631   2.868395  0.421092   0.108264
   1  16   6  0  0.847736  0.589806    0.638237  -10.305982  273.543730  10.325726  10.133672  0.266692   1.018424
   1  16   7  0  0.864793  0.578173   -0.166290   -2.829395  266.636469   2.834277   2.759217  0.589529   0.180060
   1  16   8  0  0.884066  0.565569   -1.622338   -3.187773  243.027301   3.576853   3.741816  0.350910  -0.664824
   1  16  10  0  0.928689  0.538393    0.416957   -6.083599  273.920801   6.097871   6.242977  0.308801  -0.664542
   1  16  11  0  0.953756  0.524243    5.161074   -0.397892  355.591518   5.176389   5.071799  0.336874   0.439075
   1  16  16  0  1.101360  0.453984    1.898507    3.047919   58.081779   3.590841   3.056974  0.491274   1.536821
   1  17   0  0  0.848308  0.589409    0.000000   -4.146058  270.000000   4.146058   3.860919  0.364947   1.104950
   1  17   2  0  0.853589  0.585762    9.137943    1.301013    8.103016   9.230094   9.299952  0.266692  -0.370441
   1  17   4  0  0.869240  0.575215    6.466343    1.315212   11.496762   6.598741   6.600286  0.280728  -0.007783
   1  17   5  0  0.880795  0.567669   -0.433231   -4.214820  264.131316   4.237027   4.307555  0.336874  -0.296079
   1  17   6  0  0.894716  0.558836    5.166161   -1.983782  338.993437   5.533950   5.558135  0.505311  -0.067687
   1  17   7  0  0.910894  0.548911   -0.093850    3.741989   91.436685   3.743166   3.831143  0.463202  -0.268606
   1  17   9  0  0.949543  0.526569   -0.321425    2.756595   96.650784   2.775271   3.195928  0.449165  -1.324454
   1  17  11  0  0.995746  0.502136   -2.361284    3.244056  126.050131   4.012426   3.741816  0.519347   0.736886
   1  18   0  0  0.898024  0.556778    0.000000    4.636788   90.000000   4.636788   4.436583  0.463202   0.611252
   1  18   1  0  0.899274  0.556004    1.489525   -2.743781  298.496340   3.122022   3.285255  0.603566  -0.382472
   1  18   3  0  0.909214  0.549926    3.009991   -1.746473  329.876602   3.479974   3.672339  0.561456  -0.484537
   1  18   4  0  0.917823  0.544767   -2.742624   -2.389787  221.067281   3.637729   3.980022  0.364947  -1.326428
   1  18   5  0  0.928774  0.538344   -2.514672   -0.488481  190.992929   2.561677   2.451535  1.080804   0.144119
   1  18   6  0  0.941987  0.530793    0.745077   -4.197980  280.064319   4.263588   4.089200  0.378983   0.650746
   1  18  10  0  1.015453  0.492391   -3.832388   -3.577949  223.033482   5.242987   5.012247  0.687784   0.474444
   1  18  14  0  1.116627  0.447777   -0.908623   -3.905098  256.901689   4.009412   3.850994  0.407056   0.550384
   1  19   1  0  0.948935  0.526907    0.643369   -2.276573  285.780520   2.365736   2.769142  0.757966  -0.752676
   1  19   2  0  0.952480  0.524945    0.057879   -2.503279  271.324520   2.503948   2.481310  1.122913   0.028510
   1  19   5  0  0.976936  0.511804   -4.548279   -1.057187  193.085292   4.669528   4.446508  0.757966   0.416110
   1  19   7  0  1.004157  0.497930   -1.742058   -2.475617  234.866464   3.027118   3.116526  1.150986  -0.109855
   1  19   9  0  1.039344  0.481073   -2.167419   -2.244290  225.998231   3.120023   2.272880  0.954476   1.255181
   1  19  10  0  1.059683  0.471839    3.189340   -1.838501  330.038618   3.681300   3.444059  1.445750   0.232066
   1  20   5  0  1.025255  0.487683    1.505375   -2.219316  304.149278   2.681701   2.600413  0.814112   0.141206
   1  20   8  0  1.067137  0.468544    1.710759    2.678787   57.436400   3.178458   3.136376  0.729893   0.081536
   1  21   7  0  1.098536  0.455151   -1.634292    2.485179  123.329532   2.974394   2.987498  0.715857  -0.025887
   1  21   9  0  1.130789  0.442169   -3.929438    0.102727  178.502467   3.930780   3.940321  0.519347  -0.025980
   1  22   0  0  1.096971  0.455801    0.000000    2.715447   90.000000   2.715447   2.481310  0.589529   0.561667
   2   0   0  0  0.104471  4.786000   24.952185    0.000000  360.000000  24.952185  25.100937  0.463202  -0.454159
   2   0   1  0  0.114722  4.358343    0.000000  -55.242764  270.000000  55.242764  55.293522  3.719649  -0.019298
   2   0   2  0  0.141075  3.544210  -11.133646    0.000000  180.000000  11.133646  11.453729  0.196510  -2.303525
   2   0   3  0  0.176457  2.833550    0.000000  -16.280849  270.000000  16.280849  16.138443  0.266692   0.755148
   2   0   4  0  0.216486  2.309623   39.742028    0.000000  360.000000  39.742028  40.187304  0.645675  -0.975284
   2   0   5  0  0.259015  1.930389    0.000000   58.925248   90.000000  58.925248  59.035339  0.828148  -0.187999
   2   0   6  0  0.302994  1.650195  -43.492898    0.000000  180.000000  43.492898  43.293905  0.800075   0.351740
   2   0   7  0  0.347874  1.437301    0.000000   15.129816   90.000000  15.129816  15.314648  0.252655  -1.034580
   2   0   8  0  0.393346  1.271145   -6.538606    0.000000  180.000000   6.538606   6.381931  0.168437   1.315465
   2   0  10  0  0.485399  1.030080   -6.167310    0.000000  180.000000   6.167310   6.342230  0.182473  -1.355673
   2   0  11  0  0.531789  0.940223    0.000000    6.557128   90.000000   6.557128   6.600286  0.196510  -0.310595
   2   0  13  0  0.625024  0.799970    0.000000    8.587441   90.000000   8.587441   8.466231  0.266692   0.642750
   2   0  14  0  0.671806  0.744263    9.421568    0.000000  360.000000   9.421568   9.607634  0.701821  -0.374936
   2   0  15  0  0.718669  0.695730    0.000000   -9.334747  270.000000   9.334747   9.210624  0.533384   0.329098
   2   0  16  0  0.765599  0.653083   -3.480733    0.000000  180.000000   3.480733   3.692190  0.336874  -0.887708
   2   0  18  0  0.859614  0.581656    2.284325    0.000000  360.000000   2.284325   2.828694  0.463202  -1.662028
   2   0  19  0  0.906684  0.551460    0.000000   -8.371528  270.000000   8.371528   8.734213  0.280728  -1.827085
   2   0  20  0  0.953786  0.524227    4.235203    0.000000  360.000000   4.235203   4.446508  0.898330  -0.332651
   2   1   0  0  0.115736  4.320167   43.978875    0.000000  360.000000  43.978875  45.785141  2.021243  -1.263799
   2   1   1  0  0.125067  3.997843  -68.047637  -33.874092  206.464107  76.012729  70.637946  1.951061   3.895875
   2   1   2  0  0.149609  3.342048    6.359109   13.778918   65.226201  15.175534  15.443676  0.252655  -1.500899
   2   1   3  0  0.183351  2.727004  -32.795316  -43.811801  233.183316  54.726654  55.442401  0.870258  -1.163127
   2   1   4  0  0.222141  2.250823    3.586089  -27.224724  277.503902  27.459891  27.651724  0.449165  -0.603993
   2   1   5  0  0.263760  1.895661  -22.726893   -2.961190  187.423507  22.918995  22.699028  0.378983   0.820828
   2   1   6  0  0.307061  1.628343   24.089609   -1.405205  356.661582  24.130558  23.939683  0.393020   0.686831
   2   1   7  0  0.351421  1.422793    7.839226  -12.035264  303.078400  14.363183  14.163320  0.238619   1.184522
   2   1   8  0  0.396487  1.261076   -6.536796  -10.775201  238.756825  12.602963  12.525655  0.224583   0.486810
   2   1   9  0  0.442041  1.131116  -11.601737  -16.928813  235.576189  20.522793  20.455923  0.336874   0.280720
   2   1  10  0  0.487948  1.024700   -3.976789   20.575589  100.939076  20.956376  20.852933  0.336874   0.434258
   2   1  11  0  0.534116  0.936126   -0.384711   -2.639166  261.706403   2.667058   2.411834  0.828148   0.435842
   2   1  12  0  0.580483  0.861352    2.357321    0.605281   14.400534   2.433789   2.431684  0.322837   0.009218
   2   1  13  0  0.627005  0.797442   -3.664309   -2.849841  217.873254   4.642064   4.654938  0.238619  -0.076305
   2   1  14  0  0.673649  0.742226   -2.665728    2.766872  133.933387   3.842094   4.049499  0.280728  -1.044835
   2   1  15  0  0.720393  0.694066    8.341785   -5.459717  326.795165   9.969648  10.084046  0.252655  -0.640330
   2   1  16  0  0.767217  0.651706    8.906899    2.908232   18.082611   9.369667   9.419055  0.252655  -0.276441
   2   1  17  0  0.814109  0.614169   -1.937076    3.253322  120.770194   3.786340   4.267854  0.322837  -2.109308
   2   1  18  0  0.861056  0.580682    5.232899    1.166375   12.565409   5.361312   5.528360  0.336874  -0.701274
   2   1  19  0  0.908050  0.550630   -3.459135   -3.253204  223.242744   4.748574   4.645013  0.617602   0.237137
   2   1  22  0  1.049254  0.476529    1.875848   -1.362483  324.008016   2.318440   2.382058  0.898330  -0.100151
   2   2   0  0  0.144349  3.463820   59.876399    0.000000  360.000000  59.876399  59.710255  3.677540   0.063891
   2   2   1  0  0.151933  3.290919  -34.730995   -2.273508  183.745266  34.805328  36.018703  1.094840  -1.567325
   2   2   2  0  0.172698  2.895225   10.141162   -8.963422  318.527647  13.534626  13.657133  0.435129  -0.398160
   2   2   3  0  0.202632  2.467532    0.342330   43.704926   89.551225  43.706267  44.068074  0.701821  -0.729065
   2   2   4  0  0.238303  2.098167   57.589718   -8.581035  351.525115  58.225508  59.025413  0.828148  -1.365984
   2   2   5  0  0.277509  1.801743    6.234638    0.292325    2.684477   6.241487   6.153650  0.140364   0.884991
   2   2   6  0  0.318948  1.567652   30.663086  -12.214851  338.279796  33.006475  32.624270  0.519347   1.040768
   2   2   7  0  0.361855  1.381770   11.834611   -4.989126  337.141133  12.843263  12.873039  0.224583  -0.187501
   2   2   8  0  0.405763  1.232246    1.313915   -3.781606  289.159731   4.003364   4.198377  0.168437  -1.637354
   2   2   9  0  0.450380  1.110173    0.664746    9.037817   85.793381   9.062230   9.230475  0.196510  -1.210801
   2   2  10  0  0.495515  1.009051    7.194891  -12.146464  300.640147  14.117473  14.034292  0.252655   0.465598
   2   2  11  0  0.541038  0.924150    8.778964    3.321207   20.722347   9.386193   9.299952  0.210546   0.579273
   2   2  12  0  0.586858  0.851995    6.944744    4.046896   30.230551   8.037838   7.811165  0.210546   1.522531
   2   2  13  0  0.632911  0.790000   -3.583780   15.388926  103.109412  15.800712  15.890312  0.308801  -0.410339
   2   2  14  0  0.679150  0.736214    3.785400    6.553557   59.988840   7.568247   7.523333  0.238619   0.266190
   2   2  15  0  0.725540  0.689142    7.493038    2.910298   21.226183   8.038374   8.228026  0.238619  -1.123999
   2   2  16  0  0.772052  0.647625    1.515939    2.419614   57.931991   2.855277   2.709591  0.687784   0.299557
   2   2  18  0  0.865367  0.577790    2.468171    2.351796   43.616897   3.409225   3.424208  0.393020  -0.053916
   2   2  20  0  0.958973  0.521391    1.723447   -1.100386  327.442601   2.044779   2.759217  0.519347  -1.945459
   2   2  21  0  1.005861  0.497087    2.312958    6.309972   69.869287   6.720529   6.808716  0.322837  -0.386308
   2   3   0  0  0.182318  2.742464   18.187487    0.000000    0.000000  18.187487  19.542801  0.715857  -2.677495
   2   3   1  0  0.188379  2.654219   14.460448  -10.319862  324.486020  17.765250  18.093716  0.505311  -0.919279
   2   3   2  0  0.205494  2.433163   39.925472   46.514762   49.359194  61.299807  63.055062  0.884294  -2.807103
   2   3   3  0  0.231220  2.162444   27.534282   29.040172   46.524730  40.018349  40.891996  0.645675  -1.913539
   2   3   4  0  0.263043  1.900831   -1.225035   10.003547   96.981681  10.078277  10.084046  0.168437  -0.048434
   2   3   5  0  0.299022  1.672116   18.466999    0.655618    2.033268  18.478633  18.321996  0.308801   0.717348
   2   3   6  0  0.337833  1.480021   -8.135082    6.077729  143.236551  10.154720  10.163448  0.182473  -0.067641
   2   3   7  0  0.378605  1.320637   16.946617    8.437420   26.467898  18.930871  18.808333  0.308801   0.561186
   2   3   8  0  0.420769  1.188300   17.768776    2.344585    7.516738  17.922792  17.716557  0.294765   0.989472
   2   3   9  0  0.463945  1.077713  -10.231043    2.140012  168.185860  10.452459  10.322252  0.210546   0.874587
   2   3  11  0  0.552381  0.905172   -4.790827    3.853039  141.191897   6.148002   6.223127  0.266692  -0.398369
   2   3  12  0  0.597332  0.837056   -6.021787    7.510475  128.722120   9.626482   9.488531  0.224583   0.868686
   2   3  13  0  0.642635  0.778046   -0.823862    4.208449  101.076360   4.288332   4.317480  0.350910  -0.117470
   2   3  14  0  0.688221  0.726511   -7.919083   -1.411315  190.104987   8.043860   8.009670  0.238619   0.202630
   2   3  15  0  0.734037  0.681164    1.402291   -7.323303  280.839974   7.456353   7.582885  0.238619  -0.749914
   2   3  16  0  0.780043  0.640990   -2.008710    1.022074  153.032040   2.253786   2.491236  0.449165  -0.747619
   2   3  17  0  0.826207  0.605175   -2.877364   -0.780493  195.176452   2.981340   2.739367  0.856221   0.399666
   2   3  18  0  0.872503  0.573064   -4.146203    2.675730  147.164041   4.934626   5.051948  0.505311  -0.328349
   2   3  19  0  0.918913  0.544121   -1.462536   -2.703895  241.591047   3.074095   3.444059  0.477238  -1.096326
   2   3  21  0  1.012008  0.494067   -1.853030    3.591940  117.288559   4.041751   4.168602  0.407056  -0.440709
   2   4   0  0  0.224954  2.222681  -53.176012    0.000000  180.000000  53.176012  54.827036  1.179059  -1.980309
   2   4   1  0  0.229894  2.174919    6.620063   21.655480   73.001650  22.644757  23.393795  0.842185  -1.257799
   2   4   2  0  0.244115  2.048217   -4.493891  -27.848971  260.833400  28.209223  28.862603  0.772003  -1.196913
   2   4   3  0  0.266133  1.878758  -26.246720   10.351862  158.475430  28.214382  28.257164  0.463202  -0.130618
   2   4   4  0  0.294204  1.699503  -16.910767   19.184131  131.396102  25.573521  25.785778  0.421092  -0.712855
   2   4   5  0  0.326770  1.530128   -6.457898   13.495850  115.571575  14.961364  15.354349  0.252655  -2.199697
   2   4   6  0  0.362623  1.378842    3.409281   22.854731   81.515650  23.107616  22.788355  0.393020   1.148806
   2   4   7  0  0.400882  1.247250    4.436169   -6.299127  305.155173   7.704453   7.930268  0.168437  -1.895970
   2   4   8  0  0.440921  1.133991   -8.241668   13.947717  120.578727  16.200738  16.108668  0.266692   0.488230
   2   4   9  0  0.482296  1.036707  -13.033821  -16.164417  231.119798  20.764606  20.674279  0.336874   0.379198
   2   4  10  0  0.524693  0.952939    2.021141   -0.371780  349.577203   2.055050   2.094226  0.393020  -0.140968
   2   4  11  0  0.567881  0.880466    7.741035   -4.311562  330.883288   8.860767   8.664736  0.210546   1.316715
   2   4  12  0  0.611694  0.817402    0.252928  -10.625060  271.363660  10.628070  10.371878  0.350910   1.032486
   2   4  13  0  0.656006  0.762188    5.388158   -4.004910  323.377313   6.713535   6.689613  0.224583   0.150637
   2   4  14  0  0.700723  0.713549   -2.091071    2.475105  130.192503   3.240173   3.602863  0.322837  -1.588791
   2   4  15  0  0.745772  0.670447    7.045696   -4.195546  329.227196   8.200271   8.049371  0.252655   0.844645
   2   4  16  0  0.791095  0.632035   -1.672690    2.023806  129.573975   2.625582   2.838619  0.940440  -0.320361
   2   4  17  0  0.836649  0.597622   -2.108421   -1.945891  222.704343   2.869134   3.076825  0.407056  -0.721569
   2   4  18  0  0.882398  0.566638   -2.790941    3.499686  128.571775   4.476288   4.704565  0.421092  -0.766652
   2   4  19  0  0.928313  0.538611   -2.254310   -1.929904  220.566674   2.967565   2.818769  0.533384   0.394519
   2   4  22  0  1.066838  0.468675   -0.206002    4.696175   92.511725   4.700691   5.329855  0.336874  -2.641262
   2   5   0  0  0.270055  1.851476   29.372622    0.000000  360.000000  29.372622  29.577221  0.982549  -0.294486
   2   5   1  0  0.274183  1.823596  -17.332790  -52.413386  251.701261  55.204970  54.499503  0.772003   1.292328
   2   5   2  0  0.286212  1.746954  -13.104128  -13.841088  226.566666  19.060270  19.334371  0.322837  -1.200722
   2   5   3  0  0.305209  1.638222  -15.165850  -13.374636  221.408799  20.220878  20.753681  0.364947  -2.064678
   2   5   4  0  0.329972  1.515281   -1.862545    9.317843  101.303879   9.502172   9.488531  0.168437   0.114530
   2   5   5  0  0.359311  1.391553    4.645075  -20.170394  282.968637  20.698346  20.515475  0.336874   0.767702
   2   5   6  0  0.392200  1.274859    8.013008  -12.526485  302.606449  14.870141  14.669507  0.252655   1.123029
   2   5   7  0  0.427822  1.168710    2.599623   -2.121004  320.789371   3.355100   3.473835  0.196510  -0.854491
   2   5   8  0  0.465550  1.073999   27.671132    7.259035   14.699321  28.607431  28.296865  0.449165   0.977831
   2   5   9  0  0.504911  0.990273    7.726908  -12.888457  300.943597  15.027223  14.927564  0.266692   0.528473
   2   5  10  0  0.545553  0.916502   12.401893   -6.290480  333.104996  13.906009  13.746460  0.252655   0.893060
   2   5  11  0  0.587209  0.851485   -2.643074    0.926071  160.690728   2.800616   2.659965  0.308801   0.644137
   2   5  12  0  0.629679  0.794056   10.004798   -1.582704  351.010619  10.129211  10.113821  0.266692   0.081610
   2   5  13  0  0.672807  0.743155   -4.939208   -1.680908  198.794431   5.217396   5.171051  0.252655   0.259414
   2   5  14  0  0.716476  0.697860   -3.100022   -5.470022  240.458496   6.287390   6.282678  0.238619   0.027929
   2   5  15  0  0.760592  0.657382   -1.385845   -8.631053  260.878159   8.741604   8.813615  0.252655  -0.403072
   2   5  16  0  0.805082  0.621055    5.761357   -1.041365  349.754412   5.854714   5.826117  0.378983   0.106711
   2   5  17  0  0.849887  0.588314   -1.791714   -5.362628  251.524947   5.654026   5.875743  0.378983  -0.827359
   2   5  18  0  0.894959  0.558685    2.724442    0.141138    2.965529   2.728096   2.292731  1.010622   0.609228
   2   5  19  0  0.940261  0.531767   -1.591083   -2.074988  232.519324   2.614788   2.501161  0.870258   0.184651
   2   6   0  0  0.316570  1.579431   -3.767418    0.000000  180.000000   3.767418   3.682265  0.140364   0.857948
   2   6   1  0  0.320099  1.562017    5.107154  -12.391963  292.398242  13.403125  13.418927  0.266692  -0.083796
   2   6   2  0  0.330461  1.513039   23.013702    4.479688   11.015060  23.445641  23.522823  0.645675  -0.169051
   2   6   3  0  0.347044  1.440742  -21.382946    5.119847  166.534827  21.987342  22.073738  0.364947  -0.334795
   2   6   4  0  0.369010  1.354978   -8.019099    2.851103  160.427711   8.510860   8.545633  0.168437  -0.291958
   2   6   5  0  0.395463  1.264341   13.547191    5.540331   22.242859  14.636313  14.232797  0.238619   2.391505
   2   6   6  0  0.425568  1.174902    9.726046   17.595029   61.067396  20.104254  19.880259  0.322837   0.981225
   2   6   7  0  0.458605  1.090263    9.672477    5.199705   28.261470  10.981518  11.066645  0.210546  -0.571784
   2   6   8  0  0.493987  1.012172    6.666181   -0.026169  359.775078   6.666233   6.520884  0.182473   1.126488
   2   6   9  0  0.531246  0.941184    4.610168    5.923374   52.106340   7.505999   7.334754  0.196510   1.232391
   2   6  10  0  0.570013  0.877173    2.429835   -4.181105  300.162871   4.835880   4.704565  0.210546   0.882028
   2   6  11  0  0.610001  0.819671    3.093767   -1.697961  331.240570   3.529089   3.573087  0.266692  -0.233315
   2   6  12  0  0.650985  0.768066    5.495404   -4.652112  319.750556   7.200112   7.185875  0.294765   0.068306
   2   6  13  0  0.692789  0.721721    5.255531    0.244277    2.661189   5.261205   5.051948  0.252655   1.171294
   2   6  14  0  0.735272  0.680020   -1.200034    7.958986   98.574313   8.048947   8.079147  0.308801  -0.138307
   2   6  15  0  0.778324  0.642406    5.711024    4.534051   38.446487   7.292010   7.414156  0.252655  -0.683699
   2   6  16  0  0.821854  0.608381    0.732309   -2.646752  285.465816   2.746192   3.076825  0.393020  -1.189726
   2   6  19  0  0.954661  0.523746    0.621420    1.999587   72.736106   2.093922   1.865945  0.772003   0.417626
   2   6  20  0  0.999505  0.500248   -0.258190   -4.648170  266.820687   4.655336   4.813742  0.378983  -0.591111
   2   6  22  0  1.089842  0.458782    1.629871    2.275019   54.381410   2.798605   2.967647  0.800075  -0.298799
   2   7   0  0  0.363956  1.373791   12.471097    0.000000  360.000000  12.471097  12.724160  0.350910  -1.019878
   2   7   1  0  0.367030  1.362285    8.022708   -8.315180  313.974431  11.554482  11.662159  0.210546  -0.723256
   2   7   2  0  0.376101  1.329429   -4.992245   -3.725556  216.732827   6.229147   6.242977  0.196510  -0.099529
   2   7   3  0  0.390752  1.279584    6.404626   13.791055   65.089641  15.205671  15.066517  0.280728   0.701011
   2   7   4  0  0.410385  1.218367    5.567660   16.610721   71.469634  17.518987  17.160743  0.280728   1.804710
   2   7   5  0  0.434326  1.151210   -2.145875    4.304211  116.498667   4.809471   4.724415  0.182473   0.659204
   2   7   6  0  0.461904  1.082475  -10.984430   -0.010555  180.055057  10.984435  10.967392  0.210546   0.114472
   2   7   7  0  0.492510  1.015207   -1.932020   -0.886264  204.642055   2.125597   1.875871  0.350910   1.006430
   2   7   8  0  0.525615  0.951266   12.593484    6.056159   25.682726  13.974008  13.706759  0.252655   1.495897
   2   7   9  0  0.560776  0.891621    1.659644   -6.859581  283.601081   7.057498   7.076697  0.196510  -0.138174
   2   7  10  0  0.597631  0.836637   -5.353007   -4.517559  220.161997   7.004500   6.699538  0.266692   1.617150
   2   7  12  0  0.675300  0.740412   -3.937148   -0.685467  189.876341   3.996373   3.950246  0.280728   0.232371
   2   7  13  0  0.715685  0.698632    6.079806    1.005356    9.389455   6.162368   6.252902  0.238619  -0.536568
   2   7  14  0  0.756884  0.660603    0.167367    2.921275   86.720971   2.926065   2.888245  0.393020   0.136088
   2   7  15  0  0.798771  0.625961   -0.065292    4.258932   90.878306   4.259432   4.109050  0.322837   0.658761
   2   7  16  0  0.841244  0.594358    6.685810   -1.305414  348.951911   6.812061   6.669763  0.280728   0.716849
   2   7  17  0  0.884219  0.565471    3.913821   -1.324244  341.306715   4.131781   4.059424  0.407056   0.251386
   2   7  19  0  0.971404  0.514719    2.169806    3.038409   54.468398   3.733629   3.712040  0.421092   0.072504
   2   7  22  0  1.104538  0.452678   -3.961536    1.247250  162.523911   4.153239   4.466359  0.393020  -1.126707
   2   8   0  0  0.411914  1.213844  -28.375731    0.000000  180.000000  28.375731  29.279464  0.645675  -1.979435
   2   8   1  0  0.414633  1.205886    0.176816    6.863482   88.524281   6.865759   7.056847  0.168437  -1.604395
   2   8   2  0  0.422684  1.182918  -10.429316  -14.032160  233.378654  17.483482  17.091266  0.407056   1.362654
   2   8   3  0  0.435771  1.147392   -2.685753  -20.441536  262.514951  20.617218  20.445998  0.336874   0.718788
   2   8   4  0  0.453459  1.102635  -11.895067   -3.086158  194.544618  12.288897  12.257674  0.252655   0.174769
   2   8   5  0  0.475235  1.052112    7.331710  -15.036963  295.992898  16.729143  16.475901  0.280728   1.275742
   2   8   6  0  0.500565  0.998872   -6.922009    7.972708  130.964941  10.558328  10.560457  0.210546  -0.014304
   2   8   7  0  0.528938  0.945290    0.056381  -11.996395  270.269279  11.996528  11.890440  0.224583   0.668045
   2   8   8  0  0.559893  0.893027    6.503310    2.536521   21.307543   6.980471   6.759090  0.238619   1.312054
   2   8   9  0  0.593025  0.843134   -1.218231   -3.335984  249.938877   3.551461   3.126451  0.266692   2.253744
   2   8  10  0  0.627990  0.796191   -8.588391    8.110114  136.640614  11.812469  11.672084  0.449165   0.442005
   2   8  11  0  0.664499  0.752447  -10.704912    0.793019  175.763272  10.734245  10.441354  0.238619   1.735864
   2   8  12  0  0.702310  0.711937   -6.717729    1.021401  171.354642   6.794935   6.729314  0.238619   0.388914
   2   8  13  0  0.741224  0.674560    0.288081   -2.084579  277.868236   2.104391   2.262955  0.757966  -0.295850
   2   8  14  0  0.781078  0.640141   -5.705834    9.199110  121.809645  10.824979  10.659710  0.266692   0.876390
   2   8  16  0  0.863077  0.579323   -1.943777    3.151150  121.668232   3.702434   4.208303  0.336874  -2.123661
   2   8  18  0  0.947468  0.527722   -3.433393   -0.820918  193.446865   3.530169   3.602863  0.800075  -0.128494
   2   8  20  0  1.033667  0.483715   -2.605210   -3.535523  233.614726   4.391702   4.625163  0.772003  -0.427672
   2   8  21  0  1.077308  0.464120    1.627233   -4.085387  291.717673   4.397530   4.565611  0.407056  -0.583956
   2   9   0  0  0.460265  1.086330   32.921567    0.000000  360.000000  32.921567  32.634195  0.814112   0.499201
   2   9   1  0  0.462700  1.080615    2.477674    1.810393   36.154947   3.068614   3.017274  0.210546   0.344850
   2   9   2  0  0.469928  1.063994    6.076459   -6.654996  312.398182   9.011788   8.813615  0.196510   1.426182
   2   9   3  0  0.481733  1.037919    8.923905  -11.519277  307.764698  14.571542  14.609956  0.252655  -0.215020
   2   9   4  0  0.497791  1.004438    0.006809    4.628747   89.915722   4.628752   4.575537  0.196510   0.382976
   2   9   6  0  0.541050  0.924129   -2.485767   -0.080441  181.853474   2.487068   2.243105  0.477238   0.722945
   2   9   7  0  0.567403  0.881208  -14.060618  -14.896939  226.654296  20.484623  20.277269  0.322837   0.908329
   2   9   8  0  0.596365  0.838413    4.073004   -5.973233  304.289136   7.229722   7.374455  0.210546  -0.972153
   2   9   9  0  0.627574  0.796718   -0.041561   -8.626614  269.723964   8.626714   8.525783  0.224583   0.635572
   2   9  10  0  0.660713  0.756758    3.958689   -8.422128  295.175137   9.306098   9.428980  0.308801  -0.562760
   2   9  11  0  0.695506  0.718901   -2.720521   -1.779703  213.191802   3.250935   3.305106  0.322837  -0.237299
   2   9  12  0  0.731717  0.683324    3.234678   -8.070061  291.842124   8.694195   8.863241  0.308801  -0.774178
   2   9  13  0  0.769145  0.650072   -3.913211   -2.356485  211.055813   4.567958   4.535836  0.294765   0.154117
   2   9  14  0  0.807622  0.619102   -2.387497   -0.961923  201.944509   2.573993   2.699666  0.421092  -0.422065
   2   9  15  0  0.847004  0.590316   -3.280423   -1.457492  203.955575   3.589632   3.444059  0.533384   0.385972
   2   9  16  0  0.887171  0.563589    3.633803   -3.726878  314.275535   5.205204   5.051948  0.715857   0.302764
   2   9  17  0  0.928020  0.538781    3.447614   -2.322250  326.036505   4.156788   4.218228  0.364947  -0.238087
   2   9  18  0  0.969467  0.515747    3.444221   -1.021947  343.473674   3.592636   2.828694  1.333459   0.810207
   2   9  19  0  1.011437  0.494346    2.879476    0.686677   13.412982   2.960221   3.126451  1.249241  -0.188183
   2   9  21  0  1.096706  0.455911    3.830159   -1.399569  339.927318   4.077856   4.158676  0.393020  -0.290819
   2  10   0  0  0.508896  0.982518   11.050126    0.000000  360.000000  11.050126  10.987243  0.364947   0.243681
   2  10   1  0  0.511099  0.978283   -8.318149   -0.094305  180.649551   8.318684   8.297502  0.196510   0.152436
   2  10   2  0  0.517652  0.965900   -4.907646   -3.712084  217.103415   6.153418   6.034547  0.210546   0.798443
   2  10   3  0  0.528392  0.946267   11.064372   -0.976986  354.953862  11.107422  11.076570  0.224583   0.194277
   2  10   4  0  0.543072  0.920688   -6.818104  -12.859058  242.066658  14.554790  14.530554  0.252655   0.135658
   2  10   5  0  0.561382  0.890659    5.894250   -5.014621  319.610032   7.738773   7.751614  0.196510  -0.092414
   2  10   6  0  0.582981  0.857661   -1.933091    1.540338  141.451246   2.471737   2.044600  0.519347   1.163119
   2  10   7  0  0.607518  0.823021    1.372059    4.409830   72.717179   4.618349   4.347256  0.224583   1.707091
   2  10   8  0  0.634651  0.787834    4.214901   -0.350705  355.243602   4.229466   4.208303  0.252655   0.118462
   2  10   9  0  0.664064  0.752939    5.651267    3.582412   32.371147   6.691076   6.719389  0.280728  -0.142632
   2  10  10  0  0.695467  0.718942    1.063410   -8.284256  277.314783   8.352229   8.396755  0.336874  -0.186919
   2  10  11  0  0.728602  0.686246   -1.236717   -3.855568  252.215765   4.049058   4.069349  0.336874  -0.085182
   2  10  12  0  0.763244  0.655099    1.175481   -3.741495  287.441365   3.921803   3.850994  0.322837   0.310185
   2  10  13  0  0.799197  0.625628    2.722901   -3.982204  304.363049   4.824120   4.704565  0.294765   0.573602
   2  10  15  0  0.874384  0.571831    0.279646    5.239239   86.944717   5.246696   5.061873  0.547420   0.477475
   2  10  16  0  0.913347  0.547437    2.867795    0.655454   12.874201   2.941745   3.027199  0.463202  -0.260901
   2  10  17  0  0.953076  0.524617    2.311380    2.969968   52.108138   3.763401   3.751741  0.421092   0.039158
   2  10  19  0  1.034474  0.483337   -0.904995    2.892565  107.373308   3.030833   2.977573  0.715857   0.105219
   2  11   0  0  0.557735  0.896483   -6.120800    0.000000  180.000000   6.120800   6.123874  0.210546  -0.020652
   2  11   1  0  0.559746  0.893262   11.585531    4.779218   22.416937  12.532576  12.416478  0.238619   0.688074
   2  11   2  0  0.565735  0.883806   -2.901671   -4.258900  235.732640   5.153438   5.061873  0.210546   0.615030
   2  11   3  0  0.575579  0.868690   -4.712817    1.565921  161.619978   4.966161   5.141275  0.210546  -1.176223
   2  11   4  0  0.589084  0.848775   -1.937598   -8.795607  257.576646   9.006497   8.932718  0.210546   0.495565
   2  11   5  0  0.606006  0.825075   -2.625689    8.360940  107.434495   8.763536   8.674661  0.210546   0.596961
   2  11   6  0  0.626067  0.798637   -2.278841    7.214924  107.528776   7.566257   7.543184  0.210546   0.154981
   2  11   7  0  0.648977  0.770444    1.883316   -1.649646  318.784024   2.503639   2.560712  0.350910  -0.230012
   2  11   8  0  0.674445  0.741351   -2.030785    3.744908  118.470050   4.260096   4.317480  0.266692  -0.304295
   2  11   9  0  0.702192  0.712056    9.916680    6.048354   31.379737  11.615641  11.543056  0.252655   0.406288
   2  11  10  0  0.731961  0.683097   -3.341828   -2.263710  214.113188   4.036359   4.297630  0.463202  -0.797692
   2  11  11  0  0.763514  0.654867    6.287010   -2.521071  338.149374   6.773647   6.580435  0.252655   1.081480
   2  11  12  0  0.796639  0.627637   -7.280602    2.413969  161.656454   7.670359   7.761539  0.280728  -0.459335
   2  11  13  0  0.831149  0.601577    5.252107    3.839089   36.165371   6.505631   6.530809  0.266692  -0.133515
   2  11  14  0  0.866878  0.576783   -3.864426    3.454047  138.209463   5.183071   5.319930  0.294765  -0.656617
   2  11  15  0  0.903681  0.553292   -4.093391    3.822193  136.962259   5.600447   5.716939  0.294765  -0.558903
   2  11  16  0  0.941433  0.531105   -3.013887   -1.253682  202.585776   3.264236   3.076825  0.463202   0.572189
   2  11  18  0  1.019358  0.490505   -1.392943   -1.105213  218.429796   1.778142   2.143852  0.968512  -0.534008
   2  11  19  0  1.059353  0.471986    2.723963    2.628368   43.976782   3.785273   3.910545  0.589529  -0.300513
   2  12   0  0  0.606731  0.824088    5.694612    0.000000  360.000000   5.694612   5.498584  0.210546   1.316700
   2  12   1  0  0.608580  0.821585   -1.775993   -4.159246  246.877581   4.522552   4.208303  0.238619   1.862450
   2  12   2  0  0.614093  0.814209   -3.901635    0.133736  178.036841   3.903926   3.821218  0.238619   0.490181
   2  12   3  0  0.623174  0.802345    2.591669   -9.374961  285.453237   9.726595   9.548083  0.224583   1.124105
   2  12   4  0  0.635668  0.786574   -7.388303    4.924016  146.318087   8.878792   8.962493  0.224583  -0.527071
   2  12   5  0  0.651381  0.767600   -6.832411  -11.191272  238.595414  13.112071  13.061618  0.252655   0.282404
   2  12   6  0  0.670085  0.746174   -7.351207   -4.516254  211.564713   8.627676   8.287577  0.266692   1.803475
   2  12   7  0  0.691538  0.723026    3.293710    3.181648   44.008542   4.579456   4.496135  0.266692   0.441835
   2  12   8  0  0.715492  0.698819   -5.628226   -4.605059  219.290303   7.272104   7.225576  0.280728   0.234391
   2  12  10  0  0.769949  0.649394   -5.292167    3.210286  148.758550   6.189747   6.223127  0.266692  -0.177005
   2  12  11  0  0.800005  0.624996   -5.284989   -1.795642  198.765846   5.581706   5.657388  0.294765  -0.363104
   2  12  12  0  0.831678  0.601194   -7.586601    1.175480  171.192533   7.677126   7.533259  0.280728   0.724756
   2  12  13  0  0.864791  0.578175   -1.997508  -10.506049  259.234883  10.694255  10.739112  0.280728  -0.225972
   2  12  15  0  0.934716  0.534922   -5.353429   -4.020651  216.908098   6.695135   6.659837  0.308801   0.161654
   2  12  16  0  0.971262  0.514794    0.666226    3.316426   78.641233   3.382682   3.612788  0.421092  -0.772796
   2  12  17  0  1.008712  0.495681    0.577981   -3.552663  279.240466   3.599371   3.444059  0.463202   0.474188
   2  12  18  0  1.046969  0.477569    0.317966   -2.422295  277.478246   2.443075   2.590488  0.814112  -0.256076
   2  12  20  0  1.125574  0.444218   -1.813654    0.002411  179.923844   1.813656   2.034675  0.701821  -0.445367
   2  13   1  0  0.657560  0.760387    7.314422    4.451877   31.326520   8.562708   8.674661  0.294765  -0.537125
   2  13   2  0  0.662666  0.754528    5.244360   -5.339205  314.486556   7.484011   7.205726  0.378983   1.038449
   2  13   3  0  0.671089  0.745057    3.057479    0.074314    1.392332   3.058382   2.729442  0.940440   0.494654
   2  13   4  0  0.682708  0.732378    3.021234   -3.375517  311.829914   4.530118   4.496135  0.308801   0.155634
   2  13   5  0  0.697361  0.716989    3.837751   -0.243672  356.366973   3.845479   4.099125  0.266692  -1.345031
   2  13   6  0  0.714863  0.699435    1.103752   -1.829106  301.108379   2.136328   2.094226  0.701821   0.084839
   2  13   7  0  0.735010  0.680263  -12.250750   -1.582532  187.360615  12.352541  12.267599  0.378983   0.316970
   2  13   8  0  0.757591  0.659986   -4.401857   -6.440409  235.648378   7.800976   7.602735  0.252655   1.109631
   2  13   9  0  0.782396  0.639063    4.652513    1.020323   12.369470   4.763081   4.635088  0.294765   0.614081
   2  13  11  0  0.837868  0.596753    5.803139   -4.410875  322.762102   7.289186   7.453857  0.322837  -0.721351
   2  13  14  0  0.933031  0.535888    4.085511    0.976253   13.439103   4.200532   3.553237  0.589529   1.552788
   2  13  16  0  1.002679  0.498664    0.836675    1.580104   62.098507   1.787947   2.153777  0.996585  -0.519135
   2  13  18  0  1.076179  0.464607    1.486958   -5.630431  284.793660   5.823469   5.915444  0.336874  -0.386116
   2  14   0  0  0.705063  0.709156    2.229697    0.000000    0.000000   2.229697   2.411834  0.393020  -0.655390
   2  14   1  0  0.706655  0.707559    1.368708    9.907457   82.134419  10.001554  10.024494  0.238619  -0.135962
   2  14   2  0  0.711409  0.702831   -0.011694    1.830658   90.366005   1.830695   1.875871  0.856221  -0.074616
   2  14   3  0  0.719262  0.695157    4.736590    1.523585   17.831049   4.975600   4.912995  0.252655   0.350428
   2  14   4  0  0.730114  0.684825   -0.517821   -5.456532  264.578910   5.481047   5.399332  0.266692   0.433321
   2  14   5  0  0.743834  0.672193   -0.414826   -3.535123  263.307280   3.559379   3.612788  0.378983  -0.199302
   2  14   6  0  0.760267  0.657664   -0.731939   -1.962831  249.549534   2.094860   2.153777  0.870258  -0.095743
   2  14   7  0  0.779241  0.641650   -3.765091    4.413117  130.469458   5.800993   5.984921  0.252655  -1.029520
   2  14   8  0  0.800576  0.624551   -0.154142    3.653035   92.416193   3.656286   2.868395  0.982549   1.134036
   2  14   9  0  0.824087  0.606732    1.440225    2.797748   62.761497   3.146687   2.967647  0.421092   0.601296
   2  14  10  0  0.849596  0.588515    2.000125    1.105283   28.925341   2.285203   2.153777  0.786039   0.236456
   2  14  11  0  0.876926  0.570173    1.774796    3.688863   64.306734   4.093606   4.307555  0.350910  -0.862240
   2  14  13  0  0.936405  0.533957   -1.670752   -3.697941  245.686259   4.057854   4.456434  0.926403  -0.608458
   2  14  14  0  0.968258  0.516391    4.586013   -4.210867  317.441916   6.225988   6.570510  0.308801  -1.577807
   2  14  16  0  1.035540  0.482840    1.845869   -2.862197  302.818508   3.405789   3.473835  0.673748  -0.142829
   2  15   0  0  0.754356  0.662817  -13.331218    0.000000  180.000000  13.331218  13.150945  0.280728   0.908151
   2  15   1  0  0.755843  0.661513    6.064348    4.096268   34.037736   7.318178   7.304978  0.252655   0.073888
   2  15   2  0  0.760290  0.657644   -7.775870   -0.416409  183.065346   7.787012   7.890567  0.252655  -0.579641
   2  15   4  0  0.777820  0.642822   -7.664982   -3.873519  206.809874   8.588137   8.208175  0.294765   1.822972
   2  15   6  0  0.806191  0.620201   -3.311347    3.665168  132.096670   4.939481   5.002322  0.435129  -0.204238
   2  15   7  0  0.824108  0.606716    0.117904    7.493601   89.098583   7.494528   7.652361  0.266692  -0.836958
   2  15   8  0  0.844310  0.592200   -7.114264    0.700974  174.372762   7.148715   6.858342  0.407056   1.008826
   2  15   9  0  0.866636  0.576944    1.823207    5.375954   71.266089   5.676704   5.558135  0.294765   0.568865
   2  15  11  0  0.917026  0.545241    1.169045    5.355976   77.687201   5.482075   5.677238  0.336874  -0.819306
   2  15  15  0  1.036640  0.482327   -2.687163    2.161478  141.187779   3.448598   3.444059  1.122913   0.005717
   2  15  16  0  1.069710  0.467416   -3.396020    1.874330  151.104831   3.878926   3.900620  0.407056  -0.075369
   2  16   0  0  0.803711  0.622114    4.732275    0.000000  360.000000   4.732275   4.962621  0.294765  -1.105149
   2  16   1  0  0.805108  0.621035    2.982933   -7.089509  292.819076   7.691490   7.563034  0.252655   0.719019
   2  16   2  0  0.809283  0.617831   -0.161256    6.459691   91.430002   6.461704   6.282678  0.533384   0.474669
   2  16   3  0  0.816195  0.612599   -4.812546   -3.661467  217.264497   6.047060   6.133799  0.266692  -0.459960
   2  16   4  0  0.825774  0.605492   -0.862064    8.929308   95.514425   8.970825   8.873166  0.266692   0.517865
   2  16   5  0  0.837930  0.596709   -5.739455   -3.555704  211.779015   6.751620   6.729314  0.280728   0.112372
   2  16   6  0  0.852551  0.586475   -1.413697   -0.931860  213.391482   1.693193   2.441609  1.010622  -1.047296
   2  16   7  0  0.869513  0.575034   -4.733719   -0.084169  181.018654   4.734468   4.595387  0.322837   0.609253
   2  16  11  0  0.958038  0.521900    3.229045   -2.432986  323.003097   4.043038   4.535836  0.350910  -1.986039
   2  16  14  0  1.042286  0.479715   -1.194319   -4.436432  254.932773   4.594380   4.367106  0.393020   0.817807
   2  17   0  0  0.853119  0.586085  -11.787412    0.000000  180.000000  11.787412  11.622458  0.280728   0.830981
   2  17   1  0  0.854435  0.585182   -2.755449   -1.597070  210.096761   3.184828   3.632639  0.364947  -1.735321
   2  17   4  0  0.873936  0.572125    4.828475   -1.299405  344.937807   5.000262   4.922920  0.350910   0.311700
   2  17   5  0  0.885430  0.564697   -2.754371   -0.700683  194.272701   2.842097   3.384507  0.491274  -1.561417
   2  17   6  0  0.899279  0.556001    7.726097   -0.277589  357.942316   7.731082   7.731763  0.280728  -0.003433
   2  17   7  0  0.915376  0.546223   -3.786592    7.683795  116.234182   8.566154   8.426530  0.294765   0.669880
   2  17  16  0  1.141507  0.438017   -2.226717    0.651423  163.693231   2.320047   2.382058  0.912367  -0.096120
   2  18   2  0  0.907536  0.550943    1.113959    4.553414   76.253020   4.687695   4.664864  0.336874   0.095847
   2  18   4  0  0.922272  0.542140    3.334528    0.412046    7.044310   3.359890   3.086750  0.463202   0.833930
   2  18   5  0  0.933171  0.535808   -1.540925    3.034844  116.918925   3.403635   3.672339  0.393020  -0.966887
   2  18   6  0  0.946322  0.528362    2.461577   -5.907258  292.621682   6.399614   6.312454  0.308801   0.399168
   2  18   8  0  0.978999  0.510726    1.210160   -1.812958  303.723339   2.179749   2.292731  0.772003  -0.206969
   2  18   9  0  0.998318  0.500842    0.348434    4.882970   85.918469   4.895386   4.942770  0.463202  -0.144672
   2  18  11  0  1.042362  0.479680    3.095265    5.139611   58.942081   5.999689   5.925369  0.757966   0.138666
   2  18  12  0  1.066864  0.468663    2.307791    1.893849   39.373425   2.985391   2.411834  0.757966   1.070144
   2  18  13  0  1.092874  0.457509   -1.660771    2.937045  119.486261   3.374077   3.146302  0.477238   0.674972
   2  19   0  0  0.952059  0.525178   -2.423513    0.000000  180.000000   2.423513   2.163703  0.645675   0.569059
   2  19   2  0  0.956767  0.522593    1.217616    3.575625   71.194625   3.777259   4.109050  0.364947  -1.285733
   2  19   4  0  0.970756  0.515062   -1.986814    2.460429  128.921130   3.162458   2.918021  0.729893   0.473611
   2  19   8  0  1.024804  0.487898   -8.098270    1.010725  172.885841   8.161099   8.188325  0.491274  -0.078373
   2  19   9  0  1.043274  0.479260   -3.231190    1.244942  158.928878   3.462726   3.791442  0.533384  -0.871560
   2  19  10  0  1.063538  0.470129   -3.663887   -0.025214  180.394290   3.663973   3.583012  0.421092   0.271903
   2  20   0  0  1.001579  0.499212   -3.306818    0.000000  180.000000   3.306818   3.553237  0.435129  -0.800884
   2  20   3  0  1.011624  0.494255    2.407258    1.943794   38.919903   3.094063   3.404358  0.575493  -0.762517
   2  20   4  0  1.019368  0.490500    1.710602   -2.493530  304.450748   3.023880   2.947797  0.491274   0.219017
   2  20   6  0  1.041178  0.480225    2.112634   -4.394539  295.675487   4.875981   4.793892  0.364947   0.318107
   2  20   7  0  1.055112  0.473883    0.184092   -4.157733  272.535233   4.161806   3.999872  0.407056   0.562598
   2  21   1  0  1.052194  0.475198   -2.905406    0.437434  171.437930   2.938152   2.798918  0.519347   0.379141
   2  21   2  0  1.055392  0.473758    3.236227    1.381505   23.117027   3.518767   2.868395  0.856221   1.074214
   2  21   4  0  1.068090  0.468125    2.904127    3.567520   50.852809   4.600126   4.416733  0.378983   0.684350
   2  21   5  0  1.077515  0.464031    3.749358   -0.932535  346.032873   3.863588   3.741816  0.870258   0.197885
   2  21   6  0  1.088924  0.459169    2.260980   -0.133633  356.617526   2.264926   2.391983  0.603566  -0.297708
   2  21   7  0  1.102255  0.453615    5.059560   -1.278547  345.818289   5.218605   5.190901  0.421092   0.093039
   2  21   8  0  1.117440  0.447451    1.055937    2.610376   67.975908   2.815860   2.491236  0.589529   0.778736
   2  22   0  0  1.100696  0.454258   -2.466282    0.000000  180.000000   2.466282   2.769142  0.729893  -0.586810
   2  22   2  0  1.104771  0.452582    1.477899    3.679461   68.116559   3.965175   4.019723  0.477238  -0.161642
   2  22   3  0  1.109844  0.450514   -0.210241    4.199865   92.865770   4.205124   4.059424  0.659711   0.312335
   2  22   4  0  1.116908  0.447665    1.525972    2.812278   61.515261   3.199609   2.739367  0.533384   1.220286
   2  22   5  0  1.125924  0.444080   -0.222574    5.788288   92.202085   5.792565   5.746715  0.336874   0.192482
   2  23   0  0  1.150286  0.434674   -2.954156    0.000000  180.000000   2.954156   2.868395  0.491274   0.246877
   3   0   1  0  0.163720  3.054003    0.000000    7.861531   90.000000   7.861531   7.791315  0.140364   0.707451
   3   0   3  0  0.211613  2.362807    0.000000    7.040519   90.000000   7.040519   7.046922  0.140364  -0.064510
   3   0   4  0  0.245985  2.032641   20.134006    0.000000  360.000000  20.134006  20.326895  0.336874  -0.809760
   3   0   5  0  0.284133  1.759738    0.000000  -26.323551  270.000000  26.323551  26.162938  0.435129   0.522011
   3   0   6  0  0.324728  1.539749   13.615865    0.000000  360.000000  13.615865  13.478478  0.224583   0.865133
   3   0   7  0  0.366959  1.362548    0.000000   18.491669   90.000000  18.491669  18.451025  0.308801   0.186139
   3   0   8  0  0.410322  1.218556  -10.936796    0.000000  180.000000  10.936796  10.838364  0.196510   0.708381
   3   0   9  0  0.454492  1.100130    0.000000  -16.362600  270.000000  16.362600  16.207920  0.266692   0.820236
   3   0  12  0  0.590019  0.847430    3.117722    0.000000  360.000000   3.117722   3.215778  0.266692  -0.519971
   3   0  13  0  0.635844  0.786357    0.000000  -13.711640  270.000000  13.711640  13.557880  0.266692   0.815357
   3   0  16  0  0.774458  0.645613    2.852274    0.000000  360.000000   2.852274   3.096675  0.378983  -0.912007
   3   0  17  0  0.820936  0.609061    0.000000   -3.761991  270.000000   3.761991   4.009798  0.336874  -1.040304
   3   0  18  0  0.867513  0.576360    6.608169    0.000000  360.000000   6.608169   6.610211  0.294765  -0.009799
   3   0  20  0  0.960911  0.520339    7.154256    0.000000  360.000000   7.154256   7.166025  0.350910  -0.047429
   3   0  21  0  1.007709  0.496175    0.000000   -2.663661  270.000000   2.663661   2.590488  0.856221   0.120858
   3   1   0  0  0.164431  3.040780    0.000000   -3.245105  270.000000   3.245105   2.967647  0.336874   1.164782
   3   1   1  0  0.171128  2.921794  -25.706741   -6.789468  194.794696  26.588219  27.413518  0.589529  -1.979797
   3   1   2  0  0.189804  2.634293   26.475848   -1.840161  356.024144  26.539720  27.125686  0.715857  -1.157607
   3   1   3  0  0.217395  2.299961  -19.310776  -12.147732  212.172558  22.813888  22.957084  0.378983  -0.534353
   3   1   4  0  0.250977  1.992215  -13.144052  -42.815826  252.934010  44.787956  44.961346  0.687784  -0.356521
   3   1   5  0  0.288465  1.733310   -5.625763    7.658645  126.299654   9.502844   9.428980  0.168437   0.620170
   3   1   6  0  0.328526  1.521951   16.488750  -29.360458  299.318443  33.673659  33.735897  0.519347  -0.169477
   3   1   7  0  0.370324  1.350169   -8.609360   -0.555374  183.690934   8.627255   8.555558  0.168437   0.601968
   3   1   8  0  0.413334  1.209677    2.671019   -1.158242  336.556856   2.911334   3.047049  0.589529  -0.325565
   3   1   9  0  0.457213  1.093583    3.689107   12.958399   74.108957  13.473293  13.538030  0.294765  -0.310595
   3   1  10  0  0.501733  0.996546    0.040377   -8.113159  270.285143   8.113260   8.019595  0.196510   0.674071
   3   1  11  0  0.546738  0.914514    4.922296   -2.662137  331.594040   5.596068   5.657388  0.196510  -0.441301
   3   1  12  0  0.592118  0.844427    2.393118   -2.188810  317.553125   3.243132   3.205853  0.645675   0.081652
   3   1  13  0  0.637791  0.783955   -4.997869   -3.826528  217.438823   6.294522   6.163575  0.224583   0.824584
   3   1  14  0  0.683700  0.731314    2.886606   -2.055610  324.544576   3.543731   3.662414  0.294765  -0.569417
   3   1  15  0  0.729801  0.685119    1.417717   -1.309467  317.273057   1.929929   2.471385  0.772003  -0.991882
   3   1  16  0  0.776058  0.644282   -0.548817    6.729560   94.662339   6.751901   7.007221  0.252655  -1.429124
   3   1  17  0  0.822445  0.607943   -5.298918    1.892904  160.342022   5.626866   5.627612  0.280728  -0.003761
   3   1  19  0  0.915532  0.546131    4.781566    3.043464   32.476736   5.667984   5.726865  0.322837  -0.257930
   3   1  21  0  1.008939  0.495570   -3.061310    1.349289  156.214248   3.345475   2.600413  0.842185   1.251122
   3   2   0  0  0.185687  2.692707    0.000000  -28.776362  270.000000  28.776362  29.180211  1.249241  -0.457181
   3   2   1  0  0.191642  2.609036   -2.810389  -13.173016  257.956819  13.469471  13.696834  0.280728  -1.145377
   3   2   2  0  0.208489  2.398213    0.025459   27.134731   89.946242  27.134743  27.572322  0.449165  -1.377733
   3   2   3  0  0.233885  2.137799   14.745197   11.628511   38.260387  18.778795  19.026689  0.322837  -1.085918
   3   2   4  0  0.265389  1.884027  -12.205338  -16.691763  233.825012  20.678134  20.723905  0.378983  -0.170800
   3   2   5  0  0.301088  1.660643  -11.132599   11.020011  135.291197  15.664463  15.791060  0.266692  -0.671315
   3   2   6  0  0.339663  1.472047   -9.725280    0.591988  176.516641   9.743281   9.647335  0.182473   0.743603
   3   2   7  0  0.380239  1.314962  -11.344067    4.675200  157.602103  12.269692  11.989692  0.210546   1.880728
   3   2   8  0  0.422240  1.184161    2.635252   -3.843859  304.433545   4.660451   4.823668  0.168437  -1.370379
   3   2   9  0  0.465280  1.074622   -0.032698    2.665368   90.702843   2.665568   2.332432  0.266692   1.766555
   3   2  10  0  0.509095  0.982135    7.289321    0.337427    2.650364   7.297126   7.295053  0.182473   0.016071
   3   2  11  0  0.553502  0.903339   -7.052124    7.305348  133.989571  10.153845  10.133672  0.224583   0.127029
   3   2  12  0  0.598369  0.835605    1.149053    6.596190   80.118263   6.695524   6.699538  0.280728  -0.020220
   3   2  13  0  0.643599  0.776881    3.421074   -9.851158  289.150903  10.428282  10.411579  0.238619   0.098994
   3   2  14  0  0.689121  0.725562   -6.067719   -0.220480  182.081019   6.071723   6.322379  0.238619  -1.485551
   3   2  15  0  0.734881  0.680382   -8.983361    5.985678  146.324194  10.794865  10.838364  0.252655  -0.243482
   3   2  16  0  0.780837  0.640338    1.240925    4.965927   75.969800   5.118625   5.210752  0.280728  -0.464103
   3   2  17  0  0.826957  0.604626   -2.912950    0.975905  161.477969   3.072079   3.126451  0.449165  -0.171193
   3   2  20  0  0.966060  0.517566    4.352690    1.004150   12.990660   4.467016   4.426658  0.378983   0.150599
   3   2  21  0  1.012620  0.493769    2.775297    0.410214    8.407953   2.805450   2.332432  0.968512   0.690698
   3   3   0  0  0.216524  2.309213    0.000000    3.682995   90.000000   3.682995   3.553237  0.210546   0.871573
   3   3   1  0  0.221652  2.255788    4.084303   12.914887   72.450562  13.545325  14.034292  0.491274  -1.407570
   3   3   2  0  0.236370  2.115332   -6.671157  -33.740509  258.815759  34.393695  35.214758  0.687784  -1.688259
   3   3   3  0  0.259047  1.930150    5.165506  -10.859329  295.439243  12.025286  12.128646  0.308801  -0.473357
   3   3   4  0  0.287810  1.737260   -2.243787    2.896416  127.764128   3.663851   3.543311  0.140364   1.214478
   3   3   5  0  0.321025  1.557510    1.955978  -11.804122  279.408589  11.965080  12.009543  0.210546  -0.298651
   3   3   6  0  0.357455  1.398778    4.060939    6.626065   58.496975   7.771484   7.672212  0.168437   0.833502
   3   3   7  0  0.396213  1.261947   -4.317016  -30.347138  261.903741  30.652658  30.301763  0.477238   1.039816
   3   3   8  0  0.436680  1.145003  -23.984417    8.585954  160.303622  25.474907  25.160488  0.407056   1.092368
   3   3  10  0  0.521134  0.959446    1.690573   -5.562533  286.905152   5.813761   5.905519  0.196510  -0.660352
   3   3  11  0  0.564595  0.885590   -0.733076   -3.628245  258.577344   3.701562   3.652489  0.238619   0.290841
   3   3  12  0  0.608645  0.821498  -10.727375   -6.531226  211.334613  12.559199  12.476029  0.266692   0.441034
   3   3  13  0  0.653164  0.765505   -4.170935    2.301675  151.108471   4.763864   4.783967  0.238619  -0.119139
   3   3  14  0  0.698063  0.716268   -5.299922   -9.029725  239.589551  10.470201  10.520756  0.294765  -0.242552
   3   3  15  0  0.743272  0.672701   -2.958636   -4.349455  235.775227   5.260351   5.290154  0.266692  -0.158041
   3   3  18  0  0.880287  0.567997   -4.709998   -1.430171  196.890689   4.922344   5.081724  0.322837  -0.698175
   3   3  20  0  0.972459  0.514161    3.213308   -2.707134  319.886680   4.201657   4.396882  0.378983  -0.728502
   3   3  21  0  1.018726  0.490809   -0.802228   -2.075648  248.868730   2.225283   3.295180  0.687784  -2.199909
   3   4   0  0  0.253470  1.972622    0.000000   10.007421   90.000000  10.007421  10.580308  0.336874  -2.405009
   3   4   1  0  0.257864  1.939006  -23.897379   17.353167  144.014589  29.533323  29.666548  1.024658  -0.183875
   3   4   2  0  0.270619  1.847613   -2.912293   30.739892   95.412041  30.877539  31.661522  1.150986  -0.963277
   3   4   3  0  0.290637  1.720360    2.667937  -14.249462  280.604751  14.497071  14.758835  0.252655  -1.465195
   3   4   4  0  0.316542  1.579571   17.353659    4.828503   15.548759  18.012882  17.647080  0.435129   1.188895
   3   4   5  0  0.347018  1.440847    0.943925  -17.620191  273.066441  17.645456  17.647080  0.294765  -0.007792
   3   4   6  0  0.380970  1.312439   -6.648416    6.419767  136.002378   9.242015   9.250325  0.182473  -0.064408
   3   4   7  0  0.417551  1.197458  -16.729729   -0.603497  182.065954  16.740611  16.595004  0.280728   0.733515
   3   4   8  0  0.456129  1.096181    9.917363    2.779397   15.655828  10.299472  10.123747  0.196510   1.264637
   3   4   9  0  0.496238  1.007580  -23.237559   -7.698880  198.330649  24.479724  24.316843  0.393020   0.586102
   3   4  10  0  0.537536  0.930170    7.992952   -2.162878  344.858489   8.280417   8.148624  0.196510   0.948476
   3   4  11  0  0.579769  0.862413  -10.095000   -9.232448  222.444680  13.680173  13.667058  0.252655   0.073407
   3   4  12  0  0.622746  0.802896    9.055734    7.681984   40.307962  11.875151  11.820963  0.238619   0.321151
   3   4  13  0  0.666324  0.750386    3.363881    2.672416   38.465181   4.296219   4.297630  0.421092  -0.004737
   3   4  14  0  0.710391  0.703838   -0.728212   -4.956585  261.642011   5.009793   5.042023  0.252655  -0.180404
   3   4  15  0  0.754863  0.662372    0.021327   -4.018829  270.304054   4.018885   3.989947  0.463202   0.088351
   3   4  16  0  0.799672  0.625257    2.542359    2.938124   49.130358   3.885378   4.059424  0.322837  -0.762420
   3   4  17  0  0.844763  0.591882    5.197064    0.284641    3.134938   5.204853   5.280229  0.294765  -0.361635
   3   4  18  0  0.890095  0.561738   -2.650238    1.899219  144.373778   3.260490   3.195928  0.435129   0.209833
   3   4  21  0  1.027213  0.486754    2.410283   -2.761432  311.115695   3.665375   3.801368  0.435129  -0.441990
   3   4  23  0  1.119331  0.446696   -3.179617    0.726002  167.138143   3.261448   3.394433  0.898330  -0.209353
   3   5   0  0  0.294232  1.699340    0.000000   34.096589   90.000000  34.096589  35.214758  1.403641  -1.126592
   3   5   1  0  0.298026  1.677707    3.503523   13.917202   75.869939  14.351417  14.828311  0.393020  -1.716021
   3   5   2  0  0.309128  1.617451   21.546038   -6.146242  344.078624  22.405536  22.798281  0.393020  -1.413225
   3   5   3  0  0.326795  1.530009   -8.277579    4.607242  150.899997   9.473384   9.309877  0.182473   1.267217
   3   5   4  0  0.350035  1.428431  -10.299801   -1.609415  188.881044  10.424784  10.332177  0.182473   0.717731
   3   5   5  0  0.377819  1.323386   -5.474650  -14.267696  249.007719  15.281981  15.046667  0.252655   1.317146
   3   5   6  0  0.409223  1.221826   15.907083  -16.919676  313.233181  23.223065  23.086113  0.378983   0.511051
   3   5   7  0  0.443480  1.127446   -2.973418  -10.245460  253.816314  10.668208  10.471130  0.196510   1.418302
   3   5   8  0  0.479978  1.041713    3.475095   -0.570587  350.675625   3.521627   3.503610  0.196510   0.129657
   3   5   9  0  0.518245  0.964794   -7.889018    7.133550  137.878916  10.635983  10.550532  0.210546   0.573963
   3   5  10  0  0.557916  0.896192   -5.804557    0.776701  172.378588   5.856291   5.776491  0.196510   0.574297
   3   5  11  0  0.598713  0.835125   -0.408742    5.963831   93.920740   5.977821   6.034547  0.210546  -0.381020
   3   5  12  0  0.640420  0.780737    7.105514    0.447844    3.606452   7.119613   7.036996  0.224583   0.520245
   3   5  13  0  0.682871  0.732203    0.190253    7.894875   88.619536   7.897167   7.811165  0.238619   0.509701
   3   5  14  0  0.725935  0.688767   -2.031528   -2.361381  229.294150   3.115000   3.007348  1.010622   0.150642
   3   5  15  0  0.769509  0.649765   -2.607618   -6.891513  249.274308   7.368352   7.235501  0.252655   0.743620
   3   5  16  0  0.813511  0.614620   -2.120159   -2.476359  229.431197   3.259973   3.176077  0.729893   0.162554
   3   5  17  0  0.857876  0.582835    5.597502    0.009012    0.092249   5.597510   5.826117  0.294765  -1.096806
   3   5  19  0  0.947488  0.527711   -1.033939   -3.012666  251.057911   3.185151   3.047049  0.519347   0.376060
   3   5  20  0  0.992656  0.503699    2.917430    0.278608    5.455077   2.930703   2.828694  0.772003   0.186868
   3   5  21  0  1.038023  0.481685    1.549798   -3.710219  292.670818   4.020895   3.791442  0.435129   0.745746
   3   6   0  0  0.337430  1.481788    0.000000   -4.017612  270.000000   4.017612   4.138826  0.210546  -0.814180
   3   6   1  0  0.340744  1.467379   -9.572162  -16.338517  239.635464  18.936035  18.986988  0.435129  -0.165602
   3   6   2  0  0.350496  1.426552    8.110438    3.136250   21.141139   8.695704   8.932718  0.449165  -0.746245
   3   6   3  0  0.366172  1.365478   -3.192172   -2.060476  212.841337   3.799411   4.118975  0.266692  -1.694585
   3   6   4  0  0.387054  1.291809    9.507562   10.068731   46.641976  13.848216  13.627357  0.238619   1.308955
   3   6   5  0  0.412352  1.212558   -6.183249    5.154535  140.184438   8.049956   8.019595  0.168437   0.254912
   3   6   6  0  0.441306  1.133002   -3.876806  -14.226129  254.756305  14.744910  14.510704  0.252655   1.310947
   3   6   7  0  0.473246  1.056534   -9.685755   -9.303008  223.845274  13.429811  13.359376  0.238619   0.417446
   3   6   8  0  0.507608  0.985012   -1.879799    9.683495  100.985850   9.864265   9.617559  0.196510   1.775456
   3   6   9  0  0.543935  0.919228   -9.736157   11.385737  130.534372  14.980914  14.897788  0.266692   0.440798
   3   6  10  0  0.581857  0.859318   -7.690128   -4.486441  210.259397   8.903158   8.565484  0.449165   1.063180
   3   6  11  0  0.621083  0.805045    6.628537    0.784253    6.747558   6.674770   6.828566  0.210546  -1.033029
   3   6  12  0  0.661381  0.755994    1.817945    1.701031   43.097111   2.489665   2.481310  0.378983   0.031176
   3   6  13  0  0.702566  0.711677    4.416296    5.435285   50.905334   7.003285   7.076697  0.238619  -0.435091
   3   6  15  0  0.787039  0.635293   -3.508489    2.442967  145.150441   4.275229   4.257929  0.336874   0.072628
   3   6  17  0  0.873635  0.572322   -2.381937    1.771700  143.357890   2.968593   3.225704  0.491274  -0.740134
   3   6  19  0  0.961780  0.519870   -2.549142   -1.675593  213.317569   3.050531   3.116526  0.715857  -0.130377
   3   6  20  0  1.006306  0.496867   -1.416825    3.084241  114.672897   3.394103   3.047049  0.772003   0.635759
   3   7   0  0  0.382240  1.308080    0.000000   -5.401727  270.000000   5.401727   5.319930  0.154401   0.749214
   3   7   1  0  0.385168  1.298136    8.302188    3.583777   23.348244   9.042664   9.240400  0.210546  -1.328169
   3   7   2  0  0.393821  1.269612   -5.664062    6.640066  130.464606   8.727661   8.744138  0.182473  -0.127701
   3   7   3  0  0.407836  1.225984   23.204456    6.728223   16.169725  24.160210  24.187814  0.603566  -0.064679
   3   7   4  0  0.426684  1.171829    8.291328   13.903887   59.191040  16.188397  16.148369  0.266692   0.212262
   3   7   5  0  0.449757  1.111710   -8.940380    2.545765  164.105745   9.295768   9.319802  0.196510  -0.172962
   3   7   6  0  0.476444  1.049442   -5.461240    8.796296  121.834359  10.353742  10.292476  0.210546   0.411516
   3   7   7  0  0.506171  0.987808    6.646518    1.262961   10.758984   6.765447   6.709464  0.182473   0.433887
   3   7   8  0  0.538437  0.928614   -1.696464    5.192585  108.092676   5.462685   5.339780  0.196510   0.884506
   3   7   9  0  0.572811  0.872888    1.574468    6.122932   75.579226   6.322123   6.292603  0.196510   0.212446
   3   7  10  0  0.608938  0.821102   -1.928083    4.292342  114.189209   4.705497   4.684714  0.336874   0.087247
   3   7  11  0  0.646523  0.773368   -4.101976   -3.319745  218.983381   5.277017   5.151201  0.238619   0.745673
   3   7  13  0  0.725153  0.689509    3.674621   -7.880249  295.000005   8.694893   8.585334  0.294765   0.525640
   3   7  14  0  0.765843  0.652875   -4.996562    3.968038  141.545021   6.380514   6.262828  0.266692   0.624066
   3   7  15  0  0.807266  0.619375    2.057863   -9.866993  281.780754  10.079303  10.222999  0.266692  -0.761990
   3   7  18  0  0.934949  0.534789   -5.544839    0.369990  176.182491   5.557170   5.667313  0.631639  -0.246607
   3   7  19  0  0.978401  0.511038   -1.458033    1.175272  141.128869   1.872732   2.372133  0.589529  -1.198005
   3   8   0  0  0.428155  1.167802    0.000000   30.330267   90.000000  30.330267  30.559820  0.772003  -0.420512
   3   8   1  0  0.430771  1.160710  -26.774096   -5.100051  190.784758  27.255508  27.036359  0.856221   0.361967
   3   8   2  0  0.438525  1.140185  -20.678248   -5.769449  195.589662  21.468033  21.507999  0.659711  -0.085674
   3   8   3  0  0.451153  1.108271   -8.196033    1.653849  168.591675   8.361231   8.148624  0.182473   1.647757
   3   8   4  0  0.468261  1.067781  -19.945848   11.456731  150.127295  23.002034  22.837982  0.435129   0.533186
   3   8   5  0  0.489378  1.021705   -0.322963   -2.698053  263.174056   2.717314   2.451535  0.266692   1.409375
   3   8   6  0  0.514011  0.972741   -2.407636    5.781905  112.607275   6.263157   6.282678  0.182473  -0.151293
   3   8   7  0  0.541681  0.923052   -1.826719    2.295069  128.517409   2.933300   2.828694  0.252655   0.585519
   3   8   8  0  0.571947  0.874207    0.796318    2.688313   73.499928   2.803774   2.550787  0.407056   0.878940
   3   8   9  0  0.604419  0.827241    1.460242    3.284888   66.033262   3.594829   3.662414  0.266692  -0.358391
   3   8  10  0  0.638760  0.782766   -0.736473    3.098921  103.368603   3.185232   3.086750  0.393020   0.354369
   3   8  12  0  0.711956  0.702290   -0.986242    3.870517  104.295272   3.994193   4.109050  0.280728  -0.578610
   3   8  13  0  0.750371  0.666337    3.247640    7.079182   65.356277   7.788581   7.682137  0.266692   0.564448
   3   8  14  0  0.789763  0.633102    4.960899   -5.970574  309.722904   7.762621   7.870717  0.266692  -0.573213
   3   8  15  0  0.829992  0.602415   -3.675115   -3.033734  219.538991   4.765502   4.555686  0.743930   0.398861
   3   8  17  0  0.912521  0.547933   -4.606869   -0.748941  189.233825   4.667350   4.436583  0.364947   0.894249
   3   8  20  0  1.040245  0.480656   -2.759062   -1.220446  203.861769   3.016937   2.779068  0.828148   0.406206
   3   9   0  0  0.474854  1.052954    0.000000  -23.595567  270.000000  23.595567  23.820580  1.052731  -0.302278
   3   9   1  0  0.477215  1.047747   -1.600949    9.904508   99.181784  10.033061   9.945092  0.336874   0.369299
   3   9   2  0  0.484226  1.032576   -2.640515   -3.780720  235.068943   4.611525   4.496135  0.182473   0.894301
   3   9   3  0  0.495691  1.008693   -7.272340    7.574071  133.835709  10.500166  10.352027  0.238619   0.877967
   3   9   4  0  0.511311  0.977879    0.200984    2.194286   84.766632   2.203472   1.766693  0.491274   1.257339
   3   9   5  0  0.530718  0.942120   -1.351018    4.832707  105.618715   5.017999   4.962621  0.196510   0.398534
   3   9   6  0  0.553514  0.903319   -9.280300   13.674385  124.163288  16.526124  16.416350  0.280728   0.553003
   3   9   7  0  0.579300  0.863110    4.146066  -12.623212  288.182652  13.286661  13.071544  0.252655   1.204098
   3   9   8  0  0.607695  0.822781    1.956591   -0.041952  358.771675   1.957040   1.568188  0.631639   0.870624
   3   9   9  0  0.638351  0.783268   -5.017106   -2.774790  208.945487   5.733307   5.548210  0.224583   1.165570
   3   9  10  0  0.670958  0.745203   -2.355830   11.309989  101.766262  11.552739  11.453729  0.308801   0.453434
   3   9  11  0  0.705246  0.708973    5.154229    0.320033    3.553007   5.164155   5.161126  0.252655   0.016954
   3   9  12  0  0.740981  0.674781    4.642492    5.112241   47.757002   6.905631   6.927819  0.252655  -0.124193
   3   9  13  0  0.777963  0.642704    2.141337   -2.121264  315.269814   3.014148   2.848544  1.052731   0.222468
   3   9  14  0  0.816024  0.612727    1.549928    4.558243   71.220551   4.814547   4.704565  0.308801   0.503684
   3   9  15  0  0.855019  0.584782    2.311043   -0.040948  358.984905   2.311406   2.421759  0.673748  -0.231634
   3   9  17  0  0.935342  0.534564    4.588370   -0.783484  350.309960   4.654781   4.922920  0.519347  -0.730159
   3  10   0  0  0.522129  0.957618    0.000000   -7.647584  270.000000   7.647584   7.662287  0.210546  -0.098757
   3  10   1  0  0.524276  0.953696    3.538871   -1.075912  343.089324   3.698810   3.741816  0.294765  -0.206333
   3  10   2  0  0.530666  0.942212   -5.481942  -11.108239  243.733552  12.387278  12.277524  0.435129   0.356712
   3  10   3  0  0.541148  0.923961    6.482880    2.187255   18.643849   6.841916   6.699538  0.196510   1.024642
   3  10   4  0  0.555491  0.900105    0.314074   -2.751425  276.512097   2.769293   2.679815  0.393020   0.321970
   3  10   5  0  0.573405  0.871984   10.956607    2.944964   15.044633  11.345486  11.285000  0.224583   0.380885
   3  10   6  0  0.594567  0.840948    0.263164   -5.739220  272.625377   5.745250   5.677238  0.210546   0.456828
   3  10   7  0  0.618644  0.808219   -3.801481    0.265711  176.001722   3.810755   3.721966  0.252655   0.496991
   3  10   8  0  0.645310  0.774821   -7.810571    5.658081  144.079932   9.644630   9.736662  0.224583  -0.579532
   3  10  10  0  0.705207  0.709012   -3.621956    5.255554  124.573346   6.382743   6.223127  0.238619   0.945994
   3  10  11  0  0.737905  0.677594   -7.447216    1.208197  170.784923   7.544585   7.533259  0.266692   0.060062
   3  10  12  0  0.772130  0.647560   -4.305545   -1.998210  204.896093   4.746637   4.684714  0.308801   0.283586
   3  10  13  0  0.807687  0.619052    0.340201    3.226601   83.981180   3.244486   3.642564  0.743930  -0.756748
   3  10  14  0  0.844409  0.592130    6.580275    3.289017   26.557248   7.356471   7.473707  0.477238  -0.347411
   3  10  20  0  1.082318  0.461972   -3.578951    1.846422  152.710271   4.027179   4.357181  0.393020  -1.187458
   3  11   0  0  0.569834  0.877448    0.000000   11.323476   90.000000  11.323476  11.245299  0.393020   0.281305
   3  11   1  0  0.571803  0.874428    4.910580    3.546761   35.839422   6.057500   6.242977  0.196510  -1.334813
   3  11   2  0  0.577667  0.865550   -3.273762   16.822892  101.012218  17.138472  17.130967  0.350910   0.030242
   3  11   3  0  0.587311  0.851338    8.523247  -10.486356  309.104002  13.513305  13.458628  0.252655   0.306047
   3  11   4  0  0.600552  0.832567   -0.937169    5.805303   99.170325   5.880462   5.965070  0.210546  -0.568307
   3  11   5  0  0.617160  0.810163    4.820254   -2.097922  336.479854   5.257007   5.270303  0.224583  -0.083728
   3  11   6  0  0.636869  0.785090   -7.473920    4.667094  148.017260   8.811427   8.605185  0.224583   1.298723
   3  11   7  0  0.659404  0.758261    3.752358   -2.453500  326.821107   4.483286   4.158676  0.266692   1.721339
   3  11   8  0  0.684484  0.730477   -0.060805   -9.059957  269.615469   9.060161   8.932718  0.238619   0.755311
   3  11   9  0  0.711841  0.702405    5.160865   -0.797417  351.216564   5.222107   5.200827  0.252655   0.119115
   3  11  10  0  0.741222  0.674562    1.370229    3.221114   66.955591   3.500443   3.473835  0.336874   0.111704
   3  11  11  0  0.772396  0.647336   -2.981625    1.972462  146.513796   3.575009   3.751741  0.336874  -0.741930
   3  11  12  0  0.805156  0.620997    2.234951    4.847501   65.247831   5.337909   5.568061  0.435129  -0.748017
   3  11  14  0  0.874711  0.571617    2.236675    3.044233   53.694336   3.777574   3.771592  0.364947   0.023183
   3  11  19  0  1.065773  0.469143   -1.372212    1.754434  128.030373   2.227331   2.590488  0.575493  -0.892419
   3  12   0  0  0.617872  0.809229    0.000000    5.027767   90.000000   5.027767   5.141275  0.224583  -0.714769
   3  12   1  0  0.619687  0.806858    5.674672    5.866397   45.951735   8.161894   8.188325  0.210546  -0.177529
   3  12   2  0  0.625103  0.799869    0.210209   -2.295986  275.231136   2.305588   2.927946  0.407056  -2.162227
   3  12   3  0  0.634025  0.788612   -4.844580   -1.678693  199.111684   5.127179   5.250453  0.224583  -0.776263
   3  12   4  0  0.646310  0.773622    5.714161   -1.616117  344.207680   5.938306   5.816192  0.224583   0.768960
   3  12   5  0  0.661770  0.755549   -0.236883    3.661120   93.702015   3.668775   3.334881  0.393020   1.201461
   3  12   6  0  0.680189  0.735090   12.522113    6.095579   25.956131  13.926931  13.438777  0.266692   2.588578
   3  12   9  0  0.750847  0.665915    4.128792   -0.317790  355.598663   4.141004   4.257929  0.294765  -0.560977
   3  12  10  0  0.778758  0.642048   -5.277460    4.030883  142.627689   6.640753   6.709464  0.322837  -0.300991
   3  12  11  0  0.808486  0.618440    2.418565    0.723011   16.643620   2.524322   2.788993  0.533384  -0.701748
   3  12  12  0  0.839840  0.595352   -8.151472   -1.840522  192.723467   8.356675   8.138698  0.294765   1.045805
   3  12  14  0  0.906738  0.551427   -2.932130   -0.159323  183.110228   2.936456   3.037124  0.659711  -0.215801
   3  12  16  0  0.978260  0.511111   -2.366940   -1.218950  207.248011   2.662376   2.272880  0.940440   0.585716
   3  12  19  0  1.092212  0.457787   -0.188564    1.959591   95.496431   1.968642   2.570638  0.912367  -0.933122
   3  13   0  0  0.666169  0.750561    0.000000   -4.727641  270.000000   4.727641   4.337331  0.252655   2.184722
   3  13   2  0  0.672881  0.743074    1.386756    8.272516   80.483751   8.387945   7.969969  0.224583   2.632024
   3  13   3  0  0.681178  0.734022   -5.866266    2.239040  159.109111   6.279042   6.461332  0.224583  -1.147895
   3  13   4  0  0.692627  0.721889    0.015349    8.001978   89.890099   8.001993   8.128773  0.266692  -0.672290
   3  13   5  0  0.707075  0.707138    7.324701    5.264612   35.706604   9.020388   9.180849  0.266692  -0.850893
   3  13   6  0  0.724343  0.690281   -1.886228    3.905775  115.777439   4.337388   4.049499  0.280728   1.450290
   3  13   7  0  0.744233  0.671832   -1.850792    6.178264  106.676381   6.449525   6.431557  0.252655   0.100577
   3  13   8  0  0.766543  0.652279    0.908282   -6.858503  277.543868   6.918384   6.719389  0.252655   1.113858
   3  13   9  0  0.791067  0.632058    1.134871   -2.595091  293.620459   2.832389   2.411834  0.673748   0.882757
   3  13  10  0  0.817606  0.611542    0.590963   -7.605388  274.443137   7.628314   7.533259  0.280728   0.478856
   3  13  11  0  0.845970  0.591037   -1.382551   -3.341695  247.523770   3.616403   3.384507  0.378983   0.865342
   3  13  14  0  0.940313  0.531738    0.858081    2.688761   72.300235   2.822364   3.255479  0.631639  -0.969729
   3  14   0  0  0.714673  0.699621    0.000000   -4.695900  270.000000   4.695900   4.486209  0.491274   0.603630
   3  14   1  0  0.716243  0.698087   -1.576721    6.490066  103.655107   6.678848   6.530809  0.238619   0.877374
   3  14   2  0  0.720934  0.693545   -2.874318    2.164849  143.014054   3.598371   3.533386  0.421092   0.218248
   3  14   3  0  0.728684  0.686169    0.321265   -2.270328  278.054233   2.292946   2.372133  0.589529  -0.189961
   3  14   4  0  0.739398  0.676226   -2.701923   -4.057618  236.340798   4.874900   4.793892  0.266692   0.429570
   3  14   5  0  0.752949  0.664056    3.448332    3.660914   46.712766   5.029243   4.525910  0.336874   2.113016
   3  14   6  0  0.769187  0.650037    7.982727   -3.750349  334.835489   8.819810   8.684587  0.266692   0.717062
   3  14   7  0  0.787946  0.634561   10.682946   -3.597026  341.391246  11.272264  11.354477  0.308801  -0.376508
   3  14   8  0  0.809051  0.618008    3.487496   -2.494273  324.427477   4.287660   4.436583  0.294765  -0.714501
   3  14   9  0  0.832324  0.600728    5.475159   -2.465914  335.754052   6.004840   5.974996  0.280728   0.150345
   3  14  10  0  0.857587  0.583031   -0.535956   -2.330795  257.050206   2.391622   2.858470  0.533384  -1.237800
   3  14  11  0  0.884671  0.565182    2.527243   -0.406373  350.865207   2.559706   2.511086  0.505311   0.136073
   3  14  12  0  0.913413  0.547398   -2.119767   -5.203625  247.835805   5.618819   5.369556  0.322837   1.091915
   3  14  15  0  1.008131  0.495967    3.040183   -0.344046  353.543515   3.059588   3.156227  0.477238  -0.286372
   3  15   0  0  0.763345  0.655012    0.000000   -3.526440  270.000000   3.526440   3.662414  0.322837  -0.595644
   3  15   1  0  0.764815  0.653753   -2.236246   -4.446979  243.303614   4.977591   5.359631  0.266692  -2.025879
   3  15   2  0  0.769209  0.650018    3.915226    2.387853   31.378555   4.585939   4.585462  0.421092   0.001603
   3  15   3  0  0.776478  0.643933    2.292473    4.764614   64.305670   5.287436   5.538285  0.350910  -1.010952
   3  15   4  0  0.786541  0.635695    2.713306    0.361706    7.593238   2.737309   3.066900  0.364947  -1.277203
   3  15   5  0  0.799293  0.625553    3.940843    2.578459   33.196375   4.709427   4.476284  0.294765   1.118564
   3  15   6  0  0.814608  0.613792    5.197641    1.560506   16.711514   5.426846   5.349705  0.280728   0.388607
   3  15   7  0  0.832344  0.600713   -0.609574    5.166413   96.729092   5.202250   5.230602  0.322837  -0.124199
   3  15   8  0  0.852351  0.586613    2.805775    0.864772   17.129887   2.936019   3.017274  0.421092  -0.272889
   3  15   9  0  0.874472  0.571774    5.641637    0.273178    2.772195   5.648247   5.508509  0.294765   0.670429
   3  15  10  0  0.898551  0.556452    3.463876    2.108996   31.335326   4.055403   4.069349  0.589529  -0.033454
   3  15  11  0  0.924435  0.540871   -1.761741    2.850832  121.715001   3.351265   3.265405  0.435129   0.279056
   3  15  12  0  0.951977  0.525223   -0.534295    3.426441   98.862924   3.467848   3.463909  0.421092   0.013226
   3  15  13  0  0.981038  0.509664    1.416289    4.469016   72.415920   4.688067   4.436583  0.378983   0.938439
   3  15  17  0  1.109988  0.450455   -2.740100   -1.254590  204.601288   3.013660   3.186003  0.477238  -0.510709
   3  15  18  0  1.144866  0.436732    0.877326   -2.058032  293.088231   2.237230   2.610339  1.094840  -0.481948
   3  16   0  0  0.812154  0.615647    0.000000    2.264238   90.000000   2.264238   2.401909  0.477238  -0.407963
   3  16   1  0  0.813536  0.614601    8.200721    3.378430   22.390063   8.869364   8.674661  0.266692   1.032469
   3  16   3  0  0.824510  0.606421    2.484840    1.860753   36.827415   3.104325   3.563162  0.350910  -1.849172
   3  16   4  0  0.833994  0.599525   -1.982791   -2.604515  232.718337   3.273371   3.513536  0.364947  -0.930668
   3  16   5  0  0.846031  0.590995   -5.918805    3.679224  148.134252   6.969142   6.967520  0.280728   0.008174
   3  16   6  0  0.860515  0.581048   -3.059140    2.896370  136.565562   4.212753   3.692190  0.350910   2.097938
   3  16   7  0  0.877323  0.569915    0.442744    0.814247   61.465020   0.926834   2.352282  0.884294  -2.279659
   3  16   8  0  0.896326  0.557832   -5.535031   -3.479576  212.155364   6.537890   6.441482  0.308801   0.441521
   3  16   9  0  0.917387  0.545026   -1.412903    2.183467  122.906563   2.600735   2.322507  0.757966   0.519119
   3  16  10  0  0.940368  0.531707   -2.377041   -2.815986  229.831492   3.685118   3.017274  1.024658   0.921747
   3  16  11  0  0.965132  0.518064    0.680830    2.412115   74.238048   2.506358   3.414283  0.407056  -3.154359
   3  16  14  0  1.048810  0.476731    2.500006   -1.483276  329.318967   2.906912   3.066900  0.757966  -0.298505
   3  16  15  0  1.079428  0.463208    4.947724   -0.027574  359.680686   4.947800   5.230602  0.350910  -1.139729
   3  17   1  0  0.862381  0.579790   -1.898502   -9.297995  258.459748   9.489837   9.458755  0.266692   0.164821
   3  17   3  0  0.872741  0.572908   -3.533333   -7.621524  245.127596   8.400719   8.386829  0.364947   0.053823
   3  17   4  0  0.881706  0.567082   -0.707006   -3.949055  259.849773   4.011844   4.267854  0.505311  -0.716495
   3  17   5  0  0.893101  0.559847    0.966101   -5.778372  279.491637   5.858578   5.935295  0.294765  -0.368068
   3  17   7  0  0.922798  0.541830   -1.815224    3.026577  120.953703   3.529194   3.364657  0.421092   0.552587
   3  17   9  0  0.960968  0.520309   -2.946926    0.502151  170.329773   2.989403   3.076825  0.463202  -0.266911
   3  17  11  0  1.006648  0.496698    2.018277    1.320345   33.192475   2.411795   2.511086  1.052731  -0.133386
   3  17  13  0  1.058865  0.472204    0.166056    1.990500   85.231172   1.997415   2.411834  0.828148  -0.707696
   3  17  15  0  1.116703  0.447747   -0.033394    2.711832   90.705509   2.712038   2.908096  0.912367  -0.303900
   3  18   0  0  0.910097  0.549392    0.000000   -5.690443  270.000000   5.690443   6.004771  0.407056  -1.092055
   3  18   1  0  0.911330  0.548649    7.839588    0.285847    2.088190   7.844797   7.850866  0.407056  -0.021086
   3  18   5  0  0.940452  0.531659   -2.659043   -4.103425  237.056536   4.889643   4.605312  0.350910   1.145889
   3  19   2  0  0.963871  0.518742    1.564926   -3.307107  295.323549   3.658681   3.771592  0.407056  -0.392280
   3  19   5  0  0.988045  0.506050   -2.485204    1.097488  156.173323   2.716748   2.114077  0.673748   1.265023
   3  19   6  0  1.000475  0.499763    3.240224    0.597354   10.445528   3.294827   3.176077  0.477238   0.351893
   3  19   9  0  1.049792  0.476285   -2.373046   -2.480558  226.268957   3.432858   3.563162  0.435129  -0.423501
   3  20   0  0  1.008366  0.495852    0.000000   -2.178694  270.000000   2.178694   1.895721  0.772003   0.518371
   3  20   1  0  1.009480  0.495305   -1.298347   -3.230072  248.102046   3.481245   3.265405  0.856221   0.356503
   3  20   6  0  1.047709  0.477232   -2.899552    0.979656  161.331704   3.060576   3.037124  0.519347   0.063862
   3  20   7  0  1.061558  0.471006    3.249197   -1.264944  338.728561   3.486742   3.741816  0.603566  -0.597665
   3  21   2  0  1.061836  0.470883   -2.249825   -2.621656  229.364811   3.454677   2.669890  1.165022   0.952648
   3  21   8  0  1.123528  0.445027   -0.884130    2.660292  108.383869   2.803362   3.186003  0.463202  -1.168252
   3  21   9  0  1.140400  0.438442   -2.892747   -0.401184  187.895772   2.920434   3.156227  0.533384  -0.625182
   3  22   4  0  1.122999  0.445237    1.068912    1.934757   61.080283   2.210398   2.382058  0.617602  -0.393075
   3  22   5  0  1.131967  0.441709   -2.721620   -2.861366  226.433846   3.949004   3.910545  0.772003   0.070451
   3  22   6  0  1.142832  0.437510   -2.336343    0.901312  158.904439   2.504169   2.898171  0.645675  -0.862976
   4   0   0  0  0.208943  2.393000  -11.929408    0.000000  180.000000  11.929408  11.890440  0.196510   0.280441
   4   0   1  0  0.214252  2.333697    0.000000  -34.513955  270.000000  34.513955  34.599393  0.561456  -0.215205
   4   0   2  0  0.229445  2.179172  -26.042418    0.000000  180.000000  26.042418  26.480545  0.435129  -1.423959
   4   0   3  0  0.252745  1.978280    0.000000   17.714750   90.000000  17.714750  17.756258  0.294765  -0.199145
   4   0   4  0  0.282150  1.772105    9.859094    0.000000  360.000000   9.859094   9.994719  0.182473  -1.051125
   4   0   5  0  0.315961  1.582471    0.000000    5.608693   90.000000   5.608693   5.627612  0.140364  -0.190613
   4   0   6  0  0.352914  1.416775    9.017725    0.000000  360.000000   9.017725   8.902942  0.210546   0.770983
   4   0   7  0  0.392121  1.275115    0.000000   34.650376   90.000000  34.650376  34.668870  0.715857  -0.036535
   4   0   9  0  0.475040  1.052544    0.000000   32.539758   90.000000  32.539758  32.257036  0.491274   0.813862
   4   0  10  0  0.518030  0.965195    5.083035    0.000000  360.000000   5.083035   4.962621  0.196510   0.866579
   4   0  11  0  0.561731  0.890105    0.000000   -2.809337  270.000000   2.809337   2.481310  0.308801   1.502262
   4   0  12  0  0.605989  0.825098   -3.817984    0.000000  180.000000   3.817984   3.692190  0.252655   0.704119
   4   0  13  0  0.650690  0.768415    0.000000    8.620976   90.000000   8.620976   8.615110  0.224583   0.036939
   4   0  14  0  0.695748  0.718651    8.553289    0.000000  360.000000   8.553289   8.476157  0.238619   0.457137
   4   0  15  0  0.741099  0.674673    0.000000    4.461445   90.000000   4.461445   4.416733  0.814112   0.077672
   4   0  17  0  0.832487  0.600610    0.000000    4.775859   90.000000   4.775859   5.081724  0.308801  -1.400768
   4   0  21  0  1.017141  0.491574    0.000000    3.667450   90.000000   3.667450   3.731891  0.435129  -0.209438
   4   1   0  0  0.214797  2.327781  -41.817382    0.000000  180.000000  41.817382  42.470110  1.221168  -0.755914
   4   1   1  0  0.219965  2.273087    6.217522   -7.727561  308.819827   9.918305  10.074120  0.224583  -0.981180
   4   1   2  0  0.234788  2.129577   41.234803   18.686489   24.378738  45.271336  46.311179  0.715857  -2.054264
   4   1   3  0  0.257605  1.940953   -9.599628  -11.069616  229.068002  14.652279  14.997040  0.252655  -1.929770
   4   1   4  0  0.286512  1.745125   17.983167   -2.676032  351.536063  18.181183  18.470875  0.308801  -1.326698
   4   1   5  0  0.319863  1.563170  -32.074948   -7.451048  193.077925  32.929021  32.455541  0.561456   1.192615
   4   1   6  0  0.356411  1.402873    1.051082   11.238791   84.657086  11.287834  11.394178  0.196510  -0.765316
   4   1   7  0  0.395272  1.264952   -1.145977    4.696097  103.713730   4.833900   4.684714  0.252655   0.835053
   4   1   8  0  0.435826  1.147246    3.453439   -2.617596  322.839046   4.333365   4.456434  0.168437  -1.033298
   4   1   9  0  0.477643  1.046806   -2.625508    4.200445  122.007636   4.953486   5.022172  0.182473  -0.532336
   4   1  10  0  0.520419  0.960764   -9.551646    3.435334  160.218427  10.150639  10.163448  0.210546  -0.086038
   4   1  11  0  0.563935  0.886627    9.962249    4.636530   24.957738  10.988349  10.828439  0.224583   1.006968
   4   1  12  0  0.608032  0.822325   -9.035035    6.532071  144.134150  11.148983  11.175822  0.252655  -0.150233
   4   1  13  0  0.652593  0.766174   -2.214415    3.710873  120.826083   4.321367   4.386957  0.378983  -0.244754
   4   1  14  0  0.697529  0.716816    0.095096   -2.492816  272.184663   2.494630   2.292731  0.589529   0.484332
   4   1  15  0  0.742771  0.673155   -1.956251   -4.899970  248.236275   5.276043   5.190901  0.280728   0.428912
   4   1  16  0  0.788267  0.634303   -3.370587   -0.399854  186.765402   3.394221   3.553237  0.828148  -0.271548
   4   1  18  0  0.879864  0.568270   -3.737642   -3.870950  226.003762   5.380913   5.399332  0.308801  -0.084352
   4   1  19  0  0.925904  0.540013   -1.052518   -3.904766  254.914622   4.044130   4.069349  0.378983  -0.094106
   4   1  20  0  0.972076  0.514363    0.111433    2.696239   87.633376   2.698541   2.630189  1.010622   0.095648
   4   1  22  0  1.064743  0.469597   -3.500366   -1.423775  202.134047   3.778848   3.960172  0.477238  -0.537321
   4   2   0  0  0.231473  2.160084   19.123962    0.000000  360.000000  19.123962  19.800858  0.336874  -2.841643
   4   2   1  0  0.236276  2.116166   -0.588227   48.909642   90.689052  48.913179  50.231649  1.712442  -1.088853
   4   2   2  0  0.250135  1.998922    2.879215   -0.250001  355.037476   2.890049   3.017274  0.140364  -1.281832
   4   2   3  0  0.271666  1.840496   -7.380610   -6.701248  222.237979   9.968959  10.044345  0.168437  -0.632950
   4   2   4  0  0.299218  1.671024   -5.007488   26.417191  100.733310  26.887598  26.927181  0.435129  -0.128651
   4   2   5  0  0.331292  1.509245  -23.317823    3.414259  171.669792  23.566460  23.681627  0.393020  -0.414410
   4   2   6  0  0.366703  1.363502    4.002250  -17.588903  282.819047  18.038500  17.795959  0.294765   1.163660
   4   2   7  0  0.404576  1.235862    1.006543   10.293993   84.415393  10.343086  10.352027  0.196510  -0.064349
   4   2   8  0  0.444282  1.125412  -11.704843    3.771005  162.142369  12.297309  11.949991  0.224583   2.187089
   4   2   9  0  0.485371  1.030140  -14.938799    1.255594  175.195628  14.991472  14.798536  0.252655   1.079943
   4   2  10  0  0.527520  0.947831    3.698424    2.977173   38.833512   4.747831   4.764116  0.224583  -0.102547
   4   2  11  0  0.570495  0.876432    7.670786    4.633904   31.136078   8.961809   8.893017  0.210546   0.462069
   4   2  12  0  0.614121  0.814171    0.455918    5.197096   84.986536   5.217055   5.051948  0.224583   1.039693
   4   2  13  0  0.658270  0.759567   -0.582836   -4.057785  261.826276   4.099429   4.257929  0.252655  -0.887186
   4   2  14  0  0.702843  0.711397    6.603530    0.331272    2.871887   6.611834   6.461332  0.238619   0.891974
   4   2  15  0  0.747764  0.668660    6.997230   -5.437753  322.148172   8.861738   8.853316  0.252655   0.047140
   4   2  16  0  0.792974  0.630538    0.367347    4.829692   85.650448   4.843642   5.061873  0.280728  -1.099375
   4   2  19  0  0.929914  0.537684    0.049644   -5.726204  270.496723   5.726419   5.955145  0.322837  -1.001952
   4   3   0  0  0.256871  1.946504  -10.148313    0.000000  180.000000  10.148313  10.084046  0.322837   0.281528
   4   3   1  0  0.261208  1.914184   12.108568  -26.803166  294.311496  29.411343  30.073483  0.884294  -1.058932
   4   3   2  0  0.273807  1.826101   18.582780  -14.917069  321.244729  23.829365  24.426020  0.435129  -1.939191
   4   3   3  0  0.293608  1.702953   18.742221    4.222463   12.696278  19.211976  19.691680  0.477238  -1.421520
   4   3   4  0  0.319272  1.566065    3.376907  -14.133524  283.437692  14.531346  14.639732  0.238619  -0.642366
   4   3   5  0  0.349510  1.430575    8.401909   -9.817731  310.556556  12.922071  12.972291  0.252655  -0.281100
   4   3   6  0  0.383241  1.304661   21.706477  -12.724470  329.620907  25.161146  25.031460  0.407056   0.450562
   4   3   7  0  0.419625  1.191541  -18.453229    7.770116  157.165462  20.022396  19.919960  0.322837   0.448728
   4   3   8  0  0.458028  1.091637    2.627783   -1.415833  331.684494   2.984933   2.868395  0.224583   0.733851
   4   3   9  0  0.497984  1.004048   -3.578738    5.080345  125.161944   6.214279   6.173500  0.182473   0.316044
   4   3  10  0  0.539148  0.927389   10.682164    1.632494    8.688958  10.806187  10.580308  0.224583   1.422377
   4   3  11  0  0.581264  0.860195   -2.296775   -2.570336  228.216981   3.446999   3.563162  0.252655  -0.650210
   4   3  12  0  0.624138  0.801105   14.878904    4.445896   16.636428  15.528934  15.403975  0.280728   0.629497
   4   3  13  0  0.667625  0.748924   -8.597225    9.183509  133.111469  12.579710  12.436328  0.449165   0.451445
   4   3  17  0  0.845790  0.591163   -2.746104    2.785267  134.594338   3.911368   3.989947  0.350910  -0.316683
   4   3  19  0  0.936559  0.533869   -0.823766   -3.735813  257.564977   3.825558   4.029648  0.378983  -0.761584
   4   3  20  0  0.982230  0.509046    3.852808    3.277414   40.386348   5.058218   5.270303  0.350910  -0.854731
   4   3  21  0  1.028057  0.486354   -0.060381    3.435641   91.006856   3.436172   3.324956  0.477238   0.329568
   4   3  22  0  1.074022  0.465540    4.057415   -1.226590  343.179495   4.238766   4.178527  0.407056   0.209286
   4   4   0  0  0.288699  1.731910  -16.166836    0.000000  180.000000  16.166836  16.704182  0.603566  -1.259054
   4   4   1  0  0.292564  1.709026   -2.906140   13.339683  102.290236  13.652574  13.944965  0.393020  -1.052117
   4   4   2  0  0.303866  1.645460   31.642460   13.828746   23.606835  34.532296  35.194908  1.445750  -0.648158
   4   4   3  0  0.321823  1.553651   -1.678263   12.713841   97.519731  12.824131  13.041768  0.224583  -1.370478
   4   4   4  0  0.345396  1.447612    0.233969    4.347170   86.919257   4.353462   4.416733  0.154401  -0.579524
   4   4   5  0  0.373526  1.338596   -5.560672   -5.651259  225.462910   7.928291   7.821091  0.168437   0.900068
   4   4   7  0  0.439828  1.136807   15.651012    5.102299   18.056197  16.461702  16.495752  0.280728  -0.171532
   4   4   8  0  0.476607  1.049083   -2.783202   11.380703  103.742220  11.716083  11.453729  0.210546   1.762203
   4   4   9  0  0.515124  0.970641   -3.818067    1.750959  155.363894   4.200416   4.158676  0.210546   0.280361
   4   4  10  0  0.555018  0.900871   -4.884406   -4.242926  220.979792   6.469919   6.491108  0.266692  -0.112363
   4   4  11  0  0.596013  0.838907    5.190618    2.463716   25.391260   5.745643   5.925369  0.280728  -0.905403
   4   4  12  0  0.637897  0.783826   -8.033589   -3.842782  205.563627   8.905365   8.644886  0.224583   1.640255
   4   4  13  0  0.680505  0.734749   -8.213108    0.786374  174.530816   8.250668   8.416605  0.238619  -0.983451
   4   4  14  0  0.723710  0.690885    1.771815   -8.344205  281.988173   8.530245   8.525783  0.238619   0.026448
   4   4  15  0  0.767410  0.651542    5.387232    8.478710   57.568797  10.045436  10.143597  0.322837  -0.430002
   4   4  16  0  0.811526  0.616123   -4.030831   -2.323790  209.963618   4.652698   4.744266  0.308801  -0.419352
   4   4  17  0  0.855994  0.584117   -0.099153    4.124580   91.377096   4.125771   4.357181  0.336874  -0.971470
   4   4  18  0  0.900760  0.555087   -1.631420    8.195287  101.258580   8.356091   8.595259  0.308801  -1.095319
   4   4  19  0  0.945784  0.528662    1.508181    4.979857   73.150733   5.203229   5.448958  0.364947  -0.952230
   4   4  20  0  0.991030  0.504526    0.391875    3.210873   83.041682   3.234698   3.513536  0.449165  -0.877931
   4   4  22  0  1.082075  0.462075    0.208529    2.010631   84.078838   2.021416   2.798918  0.533384  -2.061470
   4   5   0  0  0.325073  1.538116  -12.192223    0.000000  180.000000  12.192223  12.525655  0.519347  -0.907957
   4   5   1  0  0.328511  1.522020    6.517636    4.918870   37.041908   8.165467   8.406680  0.350910  -0.972117
   4   5   2  0  0.338615  1.476602    7.647148    0.544850    4.075367   7.666533   7.969969  0.238619  -1.798361
   4   5   3  0  0.354817  1.409176   -8.493010   -1.363125  189.118189   8.601705   8.595259  0.168437   0.054119
   4   5   4  0  0.376330  1.328622   17.267968   14.837384   40.670596  22.766876  23.046412  0.378983  -1.043114
   4   5   5  0  0.402302  1.242847    4.905297    5.251802   46.953863   7.186332   7.195800  0.224583  -0.059623
   4   5   6  0  0.431930  1.157594    6.735111   -8.787610  307.467732  11.071757  10.987243  0.210546   0.567673
   4   5   7  0  0.464515  1.076391    9.788051   -0.204799  358.801356   9.790193   9.746588  0.196510   0.313815
   4   5   8  0  0.499479  1.001043    8.910367   -1.267614  351.903270   9.000082   8.992269  0.196510   0.056229
   4   5   9  0  0.536356  0.932216   10.041479  -12.170209  309.525591  15.778000  15.602480  0.266692   0.930747
   4   5  10  0  0.574779  0.869900    5.101724   -4.942505  315.908163   7.103235   6.888118  0.224583   1.354609
   4   5  11  0  0.614457  0.813727   -0.192616   -3.142750  266.492784   3.148648   3.096675  0.378983   0.193939
   4   5  12  0  0.655163  0.763169    6.941897    0.674291    5.547933   6.974568   7.106473  0.224583  -0.830615
   4   5  14  0  0.738973  0.676615   -4.095579   -1.067147  194.604303   4.232325   4.585462  0.280728  -1.778985
   4   5  15  0  0.781821  0.639533   -3.483049   -3.948722  228.585453   5.265362   5.200827  0.280728   0.325107
   4   5  16  0  0.825167  0.605938   -6.887063    2.253572  161.880966   7.246394   7.285128  0.266692  -0.205397
   4   5  17  0  0.868936  0.575416    1.025942    3.236273   72.410691   3.395000   3.602863  0.378983  -0.775663
   4   5  18  0  0.913069  0.547604   -5.110463    0.974476  169.204291   5.202541   5.587911  0.322837  -1.688143
   4   5  19  0  0.957514  0.522186    1.932075   -5.519050  289.293816   5.847463   6.203276  0.786039  -0.640166
   4   5  21  0  1.047183  0.477472   -0.610377    2.478827  103.833103   2.552870   3.066900  0.505311  -1.438616
   4   6   0  0  0.364636  1.371232  -18.432462    0.000000  180.000000  18.432462  18.857960  0.687784  -0.874903
   4   6   1  0  0.367704  1.359790   -4.742983   -8.528331  240.919626   9.758499  10.054270  0.378983  -1.103697
   4   6   2  0  0.376759  1.327109    0.390485   20.475931   88.907476  20.479654  20.575026  0.786039  -0.171591
   4   6   3  0  0.391385  1.277515    6.855309   -7.775698  311.400454  10.366135  10.530682  0.196510  -1.184189
   4   6   4  0  0.410988  1.216581   -3.924115   17.121422  102.908858  17.565357  17.756258  0.350910  -0.769354
   4   6   5  0  0.434895  1.149703    6.475652    6.981857   47.154167   9.522625   9.349578  0.196510   1.245365
   4   6   6  0  0.462440  1.081222   12.843475    2.660056   11.701284  13.116049  12.912740  0.224583   1.280255
   4   6   7  0  0.493012  1.014173    3.724074   -5.001671  306.670118   6.235819   6.203276  0.182473   0.252216
   4   6   8  0  0.526086  0.950416    1.429785    1.659803   49.257782   2.190715   2.501161  0.266692  -1.646232
   4   6   9  0  0.561217  0.890921   -0.407332   -7.058982  266.697462   7.070725   7.126324  0.196510  -0.400125
   4   6  10  0  0.598045  0.836058    2.109089   12.729697   80.592545  12.903234  12.902814  0.252655   0.002349
   4   6  11  0  0.636274  0.785825    3.305983   -5.411404  301.421960   6.341357   6.332304  0.224583   0.057008
   4   6  12  0  0.675666  0.740010    4.013120    2.636792   33.306627   4.801854   4.922920  0.252655  -0.677654
   4   6  13  0  0.716030  0.698295   -5.654622   -4.684297  219.638400   7.342846   7.493558  0.238619  -0.893217
   4   6  14  0  0.757211  0.660318   -4.902130    4.032757  140.557437   6.347756   6.401781  0.252655  -0.302400
   4   6  15  0  0.799081  0.625719    4.866763   -2.700222  330.977207   5.565661   5.806266  0.280728  -1.212090
   4   6  17  0  0.884498  0.565292   -1.835814   -3.446782  241.959482   3.905191   4.019723  0.350910  -0.461578
   4   6  18  0  0.927891  0.538856   -1.180078    4.586184  104.429836   4.735575   4.645013  0.364947   0.350937
   4   6  19  0  0.971658  0.514584   -2.785600   -0.794961  195.927817   2.896814   2.540862  0.575493   0.874715
   4   6  21  0  1.060131  0.471640   -1.586920   -3.971936  248.221653   4.277218   4.635088  0.378983  -1.335427
   4   7   0  0  0.406457  1.230143   14.248598    0.000000  360.000000  14.248598  14.421376  0.645675  -0.378434
   4   7   1  0  0.409212  1.221862   -9.167464    1.596431  170.121518   9.305428   9.409129  0.294765  -0.497533
   4   7   2  0  0.417367  1.197987    0.103094    4.899159   88.794492   4.900243   4.853443  0.168437   0.392937
   4   7   3  0  0.430616  1.161128    5.591937    5.351325   43.740425   7.739925   7.523333  0.238619   1.283665
   4   7   4  0  0.448507  1.114809   24.754819    3.045020    7.012564  24.941396  25.259741  0.519347  -0.866872
   4   7   5  0  0.470512  1.062672   -0.307176   -1.823036  260.435673   1.848734   1.895721  0.308801  -0.215187
   4   7   6  0  0.496083  1.007895    9.790184    1.542272    8.952374   9.910919   9.786288  0.210546   0.837127
   4   7   7  0  0.524699  0.952927   -4.511993    0.047578  179.395848   4.512244   4.386957  0.196510   0.901645
   4   7   8  0  0.555890  0.899458    0.706301    8.986698   85.506132   9.014410   8.734213  0.210546   1.882053
   4   7   9  0  0.589248  0.848540   -5.355118    1.236542  166.997811   5.496028   5.379481  0.266692   0.618026
   4   7  10  0  0.624424  0.800738   -1.342260   -6.021102  257.432771   6.168900   6.104024  0.238619   0.384500
   4   7  11  0  0.661129  0.756282   -7.711318   -2.980233  201.130277   8.267177   8.198250  0.224583   0.434038
   4   7  12  0  0.699123  0.715182   10.547324   -1.997023  349.278576  10.734717  10.520756  0.252655   1.197623
   4   7  13  0  0.738205  0.677318    1.429665    1.936714   53.565577   2.407239   2.481310  0.533384  -0.196392
   4   7  14  0  0.778213  0.642497    6.111245   -2.815736  335.262269   6.728721   6.739239  0.421092  -0.035324
   4   7  15  0  0.819011  0.610493   -0.777348   -2.368789  251.832096   2.493077   2.312581  0.743930   0.343122
   4   7  16  0  0.860485  0.581068    5.299962   -4.733477  318.231472   7.106011   7.136249  0.378983  -0.112836
   4   7  17  0  0.902544  0.553990    1.326627   -2.616111  296.889514   2.933254   2.769142  0.477238   0.486316
   4   7  18  0  0.945108  0.529040    5.696737    3.141168   28.872244   6.505363   6.828566  0.308801  -1.480172
   4   7  20  0  1.031504  0.484729    2.208856   -1.908164  319.177248   2.918927   3.493685  0.435129  -1.868024
   4   7  21  0  1.075233  0.465015    1.803107    2.483688   54.021115   3.069186   3.354732  0.982549  -0.410995
   4   8   0  0  0.449907  1.111341   -3.538549    0.000000  180.000000   3.538549   3.543311  0.322837  -0.020863
   4   8   1  0  0.452397  1.105223   -0.011805    3.736942   90.180990   3.736961   3.602863  0.196510   0.965057
   4   8   2  0  0.459787  1.087460   -2.308959    1.172889  153.070646   2.589780   2.610339  0.238619  -0.121845
   4   8   3  0  0.471847  1.059667   -0.110469    2.873302   92.201759   2.875425   2.779068  0.238619   0.571078
   4   8   4  0  0.488230  1.024109   -6.244582  -15.066586  247.487673  16.309409  16.317098  0.280728  -0.038733
   4   8   5  0  0.508518  0.983249   -3.688076   -4.176484  228.553644   5.571797   5.577986  0.182473  -0.047964
   4   8   6  0  0.532267  0.939379   -9.224261   -7.987127  220.888717  12.201688  11.731636  0.224583   2.959954
   4   8   7  0  0.559034  0.894401    9.622602  -16.333035  300.504451  18.956859  18.927436  0.308801   0.134746
   4   8   8  0  0.588407  0.849751    4.939313   -5.082249  314.182853   7.087035   6.937744  0.210546   1.002773
   4   8   9  0  0.620018  0.806429    0.345139    2.804885   82.985067   2.826040   3.027199  0.378983  -0.750646
   4   8  10  0  0.653540  0.765064    0.329239    6.030648   86.875081   6.039629   6.034547  0.224583   0.031999
   4   8  12  0  0.725246  0.689421    7.238800    2.162229   16.630881   7.554830   7.453857  0.238619   0.598436
   4   8  13  0  0.762992  0.655315    3.023901    6.547721   65.211329   7.212255   7.324828  0.294765  -0.540100
   4   8  14  0  0.801764  0.623625   -2.520668    2.056826  140.786085   3.253353   3.473835  0.350910  -0.888571
   4   8  15  0  0.841420  0.594234    0.572250    3.050340   79.374689   3.103554   3.007348  0.449165   0.302907
   4   8  19  0  1.006766  0.496640   -0.519853    3.710106   97.976252   3.746350   3.602863  0.435129   0.466347
   4   9   0  0  0.494557  1.011006    5.673927    0.000000    0.000000   5.673927   5.558135  0.182473   0.897417
   4   9   1  0  0.496824  1.006393   -1.591139   -5.857403  254.802568   6.069670   5.945220  0.182473   0.964517
   4   9   2  0  0.503562  0.992926    3.427111   -5.127601  303.757399   6.167445   6.262828  0.224583  -0.600632
   4   9   3  0  0.514597  0.971635   10.262542   -1.590344  351.191175  10.385036  10.520756  0.378983  -0.506454
   4   9   4  0  0.529659  0.944004    2.070438    4.939013   67.256534   5.355423   5.458883  0.210546  -0.694928
   4   9   5  0  0.548417  0.911715    7.221155    5.527898   37.434575   9.094104   8.972419  0.210546   0.817346
   4   9   6  0  0.570507  0.876414  -13.351830    1.977138  171.576855  13.497423  13.270048  0.252655   1.272709
   4   9   7  0  0.595558  0.839549   13.513761   -4.275521  342.443528  14.173984  13.994591  0.252655   1.004135
   4   9   8  0  0.623212  0.802295   -5.270623    4.681400  138.388317   7.049467   6.987370  0.210546   0.417094
   4   9  10  0  0.685044  0.729880   -2.609597    6.764577  111.095310   7.250482   7.156099  0.238619   0.559376
   4   9  11  0  0.718660  0.695740   -2.844279   -3.806197  233.230127   4.751532   5.071799  0.393020  -1.152424
   4   9  12  0  0.753759  0.663342   -2.186395   -3.316895  236.608360   3.972671   4.019723  0.757966  -0.087789
   4   9  13  0  0.790144  0.632796    5.954404    3.132132   27.745236   6.727940   6.818641  0.378983  -0.338459
   4   9  14  0  0.827644  0.604124    1.984682    3.454741   60.123470   3.984244   3.672339  0.350910   1.257014
   4   9  15  0  0.866117  0.577289    1.860551    2.235889   50.235131   2.908754   2.908096  0.435129   0.002139
   4   9  18  0  0.986210  0.506992   -1.696086    0.542794  162.253903   1.780824   2.461460  0.884294  -1.088513
   4   9  19  0  1.027496  0.486620    2.825047   -0.134841  357.267312   2.828263   2.868395  0.519347  -0.109281
   4   9  20  0  1.069289  0.467600    1.133097   -4.091925  285.477971   4.245910   4.386957  0.505311  -0.394747
   4   9  21  0  1.111533  0.449829    2.752961   -1.030509  339.477750   2.939514   3.215778  0.519347  -0.752283
   4  10   0  0  0.540110  0.925738    3.875391    0.000000    0.000000   3.875391   3.563162  0.238619   1.850479
   4  10   1  0  0.542186  0.922193   -9.384020  -15.348202  238.558032  17.989640  17.915062  0.547420   0.192666
   4  10   2  0  0.548367  0.911798   -5.378816   -4.741308  221.395469   7.170192   7.007221  0.322837   0.713909
   4  10   3  0  0.558517  0.895228    2.555930  -10.583346  283.577232  10.887608  11.056719  0.224583  -1.064910
   4  10   4  0  0.572425  0.873477    5.333016    2.174391   22.181828   5.759256   5.439033  0.196510   2.304541
   4  10   6  0  0.610418  0.819111   -5.492944    2.001170  159.982487   5.846120   5.587911  0.210546   1.734356
   4  10   7  0  0.633893  0.788776   -0.555142  -11.145073  267.148425  11.158891  11.136121  0.238619   0.134946
   4  10   8  0  0.659943  0.757641    5.890817    0.690106    6.681712   5.931102   5.726865  0.224583   1.286098
   4  10   9  0  0.688276  0.726453   -2.015098  -13.137700  261.279773  13.291343  12.982216  0.266692   1.639235
   4  10  10  0  0.718621  0.695777   -4.125191    8.380129  116.209116   9.340437   8.912867  0.547420   1.104589
   4  10  11  0  0.750735  0.666014   -7.751909   -4.790109  211.713014   9.112477   9.210624  0.280728  -0.494435
   4  10  12  0  0.784400  0.637430    2.766618    1.607717   30.161413   3.199832   2.888245  0.645675   0.682465
   4  10  13  0  0.819426  0.610183   -2.828804   -2.965441  226.350873   4.098289   4.188452  0.322837  -0.394968
   4  10  14  0  0.855644  0.584355   -2.115118   -0.172605  184.665297   2.122149   1.985048  0.842185   0.230222
   4  10  15  0  0.892911  0.559966   -0.387067   -4.417957  264.992971   4.434881   4.317480  0.350910   0.473139
   4  10  16  0  0.931099  0.537000    2.642197    4.382325   58.913328   5.117223   5.002322  0.336874   0.482362
   4  10  17  0  0.970101  0.515410    2.481462   -1.432088  330.010131   2.865053   2.798918  0.519347   0.180089
   4  10  18  0  1.009822  0.495137    2.444241   -0.449168  349.587171   2.485169   2.362208  0.940440   0.184907
   4  10  20  0  1.091106  0.458251    0.931696    1.860467   63.398932   2.080719   2.620264  0.814112  -0.937256
   4  11   0  0  0.586354  0.852727    6.238054    0.000000  360.000000   6.238054   5.796341  0.252655   2.472446
   4  11   1  0  0.588267  0.849954  -11.669712    3.271505  164.339610  12.119609  12.019468  0.350910   0.403583
   4  11   2  0  0.593969  0.841795    2.618511    1.567245   30.901591   3.051697   3.235629  0.266692  -0.975354
   4  11   3  0  0.603352  0.828703  -11.690758   -1.756485  188.544529  11.821974  11.949991  0.449165  -0.403068
   4  11   4  0  0.616249  0.811360    4.722049   -3.523812  323.267989   5.891943   5.577986  0.407056   1.090766
   4  11   5  0  0.632444  0.790583    2.179526    2.960562   53.639994   3.676311   3.453984  0.336874   0.933339
   4  11   6  0  0.651692  0.767233    8.046408    1.249106    8.824032   8.142785   8.218100  0.224583  -0.474265
   4  11   7  0  0.673731  0.742136   -1.329136   -7.667396  260.165561   7.781746   7.672212  0.224583   0.689742
   4  11   8  0  0.698297  0.716028   -0.325128   -5.037016  266.306814   5.047498   5.012247  0.252655   0.197313
   4  11   9  0  0.725132  0.689529    2.143444    1.472322   34.484990   2.600401   2.640114  0.547420  -0.102596
   4  11  12  0  0.816931  0.612047   -1.133063   -4.785389  256.679078   4.917701   4.525910  0.308801   1.794281
   4  11  13  0  0.850618  0.587808   -1.412321    3.853081  110.130071   4.103765   4.049499  0.336874   0.227811
   4  11  14  0  0.885562  0.564613    2.221334    3.012294   53.594092   3.742758   3.394433  0.393020   1.253389
   4  11  15  0  0.921619  0.542523    4.214137    4.255332   45.278685   5.988890   6.094099  0.378983  -0.392597
   4  11  19  0  1.074696  0.465248   -1.769352    1.446016  140.742337   2.285075   2.927946  0.505311  -1.799203
   4  11  20  0  1.114722  0.448542    0.806499   -1.940710  292.566254   2.101617   2.411834  0.603566  -0.726868
   4  12   0  0  0.633139  0.789716    9.018137    0.000000  360.000000   9.018137   9.180849  0.224583  -1.024609
   4  12   1  0  0.634911  0.787512   -2.023421   -6.523030  252.766295   6.829653   6.759090  0.210546   0.473964
   4  12   2  0  0.640198  0.781009   -5.015533    3.971428  141.626914   6.397484   6.203276  0.364947   0.752580
   4  12   3  0  0.648913  0.770519    4.545482    3.936650   40.894459   6.013204   5.786416  0.407056   0.787917
   4  12   4  0  0.660921  0.756520    3.492217   -7.471675  295.051109   8.247515   8.247876  0.224583  -0.002274
   4  12   5  0  0.676047  0.739593   -0.589449    3.250777  100.277526   3.303786   3.176077  0.603566   0.299235
   4  12   6  0  0.694087  0.720371   -6.302542   -1.659229  194.749219   6.517291   6.560585  0.238619  -0.256591
   4  12   7  0  0.714820  0.699477   -0.620966    5.518438   96.420241   5.553265   5.697089  0.252655  -0.805038
   4  12   8  0  0.738019  0.677489    2.602760   -5.170994  296.717866   5.789088   5.657388  0.336874   0.552882
   4  12  10  0  0.790926  0.632171   -1.404697   -7.554510  259.466632   7.683996   7.672212  0.266692   0.062490
   4  12  11  0  0.820214  0.609597   -3.032160    5.676797  118.108111   6.435839   6.431557  0.308801   0.019612
   4  12  12  0  0.851135  0.587451   -2.847759    3.073089  132.820542   4.189702   4.079274  0.350910   0.445039
   4  12  13  0  0.883519  0.565919    2.833838    0.320675    6.456092   2.851924   3.136376  0.421092  -0.955317
   4  12  14  0  0.917210  0.545131   -3.966271    0.140030  177.978000   3.968742   4.079274  0.449165  -0.348014
   4  12  15  0  0.952070  0.525172   -0.269525   -3.041455  264.935833   3.053374   3.295180  0.435129  -0.785896
   4  12  16  0  0.987974  0.506086   -1.228382   -2.142321  240.170530   2.469506   2.441609  0.912367   0.043241
   4  12  17  0  1.024814  0.487893    0.027992   -3.755956  270.427000   3.756060   3.980022  0.407056  -0.778099
   4  12  18  0  1.062491  0.470592   -0.442191   -2.744194  260.846210   2.779593   2.342357  0.617602   1.001202
   4  12  20  0  1.140026  0.438587    0.953616   -1.046168  312.350182   1.415574   1.985048  0.701821  -1.147527
   4  13   0  0  0.680353  0.734912   -2.642097    0.000000  180.000000   2.642097   2.550787  0.701821   0.183996
   4  13   1  0  0.682003  0.733135    7.089802   -0.947511  352.387858   7.152836   7.265277  0.224583  -0.708049
   4  13   2  0  0.686927  0.727879   -7.516215   -5.601804  216.697008   9.374097   9.200699  0.238619   1.027671
   4  13   3  0  0.695057  0.719366   -5.364440   -2.746363  207.110500   6.026585   6.292603  0.252655  -1.489012
   4  13   4  0  0.706281  0.707934  -10.177404   -7.093339  214.875316  12.405442  12.436328  0.477238  -0.091524
   4  13   5  0  0.720455  0.694006    1.929564    1.698944   41.363287   2.570920   2.709591  0.378983  -0.517465
   4  13   6  0  0.737409  0.678050   -6.617959    2.563732  158.824122   7.097190   7.344679  0.252655  -1.385294
   4  13   7  0  0.756956  0.660540    3.502669   -0.841574  346.489831   3.602351   3.434134  0.336874   0.706185
   4  13   8  0  0.778902  0.641930   -8.147288   -2.756405  198.691795   8.600934   8.446381  0.294765   0.741512
   4  13  10  0  0.829204  0.602988   -5.458757    1.739810  162.321928   5.729307   5.826117  0.280728  -0.487693
   4  13  11  0  0.857185  0.583305    4.004461    0.889809   12.527832   4.102130   3.940321  0.350910   0.652111
   4  13  12  0  0.886818  0.563814   -5.326710   -3.462224  213.022832   6.353018   6.262828  0.421092   0.302898
   4  13  13  0  0.917944  0.544696    8.454678   -1.837401  347.738928   8.652030   8.615110  0.294765   0.177134
   4  13  15  0  0.984100  0.508079    4.928673   -1.727831  340.681005   5.222759   5.290154  0.617602  -0.154323
   4  13  16  0  1.018876  0.490737    0.775229    2.549163   73.084894   2.664435   2.620264  0.561456   0.111259
   4  14   0  0  0.727913  0.686895   14.298785    0.000000  360.000000  14.298785  14.729059  0.800075  -0.760552
   4  14   1  0  0.729455  0.685443   -1.390842   -9.545276  261.709774   9.646073   9.647335  0.308801  -0.005778
   4  14   2  0  0.734061  0.681142    1.047006   -8.107131  277.358807   8.174460   8.079147  0.238619   0.564888
   4  14   3  0  0.741674  0.674151   -3.352521   -3.006435  221.884746   4.503115   4.466359  0.280728   0.185167
   4  14   5  0  0.765527  0.653145    2.068997   -9.286464  282.560192   9.514156   9.558008  0.252655  -0.245454
   4  14   6  0  0.781504  0.639792   -3.247088    2.639856  140.889174   4.184784   4.297630  0.294765  -0.541406
   4  14   7  0  0.799975  0.625020   -1.204004   -2.827313  246.933401   3.073000   2.977573  0.772003   0.174810
   4  14   9  0  0.843720  0.592614    3.461533   -4.878335  305.358463   5.981669   6.153650  0.505311  -0.481323
   4  14  11  0  0.895401  0.558409    1.876013   -0.318507  350.364285   1.902859   2.233179  0.898330  -0.520013
   4  14  15  0  1.017560  0.491371   -0.867143   -2.543615  251.175253   2.687362   2.441609  0.912367   0.380929
   4  14  17  0  1.085926  0.460437   -1.491091   -3.407715  246.367583   3.719661   3.612788  0.449165   0.336492
   4  14  18  0  1.121552  0.445811    1.193115   -2.190675  298.574184   2.494510   2.640114  0.786039  -0.261966
   4  15   0  0  0.775755  0.644534    3.002023    0.000000    0.000000   3.002023   3.166152  0.364947  -0.636020
   4  15   2  0  0.781526  0.639774    1.917681   -0.389534  348.517868   1.956843   1.925497  0.659711   0.067197
   4  15   3  0  0.788681  0.633970   -4.590700    4.974194  132.704020   6.768835   6.729314  0.266692   0.209574
   4  15   4  0  0.798591  0.626103   -3.460941   -5.756416  238.984376   6.716728   6.520884  0.266692   1.038523
   4  15   6  0  0.826248  0.605145   -0.640076    2.262150  105.798864   2.350962   2.272880  0.912367   0.121030
   4  15   7  0  0.843740  0.592600   -0.779582    3.701364  101.893801   3.782571   4.029648  0.336874  -1.037241
   4  15   8  0  0.863482  0.579051    7.056735   -0.666137  354.607410   7.088106   7.265277  0.308801  -0.811387
   4  15  10  0  0.909117  0.549984    2.841066   -0.643314  347.241429   2.912990   2.838619  0.477238   0.220386
   4  15  13  0  0.990725  0.504681   -2.937749   -2.733184  222.934101   4.012563   4.158676  0.393020  -0.525763
   4  16   1  0  0.825192  0.605920    7.243806    2.703431   20.465867   7.731834   7.642436  0.252655   0.500398
   4  16   2  0  0.829266  0.602943   -4.055766    1.012676  165.980585   4.180282   4.347256  0.322837  -0.731444
   4  16   3  0  0.836013  0.598077   -1.238178    4.910316  104.152581   5.064019   4.912995  0.294765   0.724581
   4  16   4  0  0.845367  0.591459   -1.999509    4.219081  115.357228   4.668906   4.367106  0.505311   0.844646
   4  16   5  0  0.857245  0.583264    3.666802    7.552316   64.102490   8.395410   8.317353  0.280728   0.393229
   4  16   6  0  0.871542  0.573696   -0.459837    4.312440   96.086472   4.336887   4.664864  0.519347  -0.893100
   4  16   7  0  0.888142  0.562973   -0.088369    5.839498   90.866986   5.840167   5.677238  0.308801   0.746162
   4  16  10  0  0.950470  0.526056    0.451126   -7.819999  273.301665   7.833001   7.582885  0.294765   1.200000
   4  16  12  0  1.001129  0.499436   -1.100561   -4.736180  256.918162   4.862370   4.783967  0.364947   0.303822
   4  16  15  0  1.088240  0.459458   -1.207925    2.012380  120.974176   2.347074   2.570638  0.814112  -0.388358
   4  16  16  0  1.119786  0.446514    1.512529   -2.325580  303.039489   2.774178   2.818769  0.519347  -0.121422
   4  17   0  0  0.872098  0.573330  -12.046515    0.000000  180.000000  12.046515  11.999617  0.308801   0.214779
   4  17   2  0  0.877236  0.569972  -10.181434    0.180821  178.982539  10.183039  10.203149  0.266692  -0.106637
   4  17   4  0  0.892472  0.560242   -8.111669    4.140593  152.958011   9.107342   9.339653  0.308801  -1.063909
   4  17   5  0  0.903731  0.553262   -2.698235   -6.208046  246.508537   6.769070   7.027071  0.266692  -1.368128
   4  17  10  0  0.992599  0.503728   -2.658041    0.722628  164.790880   2.754518   2.521011  0.589529   0.560157
   4  17  12  0  1.041211  0.480210   -3.835479   -0.855111  192.568411   3.929645   3.811293  0.715857   0.233812
   4  17  14  0  1.095885  0.456252   -4.477994   -0.489739  186.241384   4.504694   4.565611  0.378983  -0.227317
   4  18   1  0  0.921750  0.542447    3.239852   -1.087935  341.438070   3.417637   2.977573  1.347496   0.461853
   4  18   3  0  0.931450  0.536798   -3.046044   -3.952037  232.376660   4.989687   4.972546  0.336874   0.071958
   4  18   4  0  0.939855  0.531997   -1.811800    3.123383  120.117006   3.610836   3.652489  0.575493  -0.102357
   4  18   5  0  0.950553  0.526010    0.044538   -4.441726  270.574497   4.441949   4.317480  0.364947   0.482333
   4  18   7  0  0.978508  0.510982   -5.707244   -1.926370  198.651119   6.023582   5.776491  0.364947   0.957507
   4  18   8  0  0.995582  0.502219    3.601303   -0.739387  348.397784   3.676422   3.870844  0.407056  -0.675471
   4  18  10  0  1.035410  0.482900    3.122621   -2.934473  316.779174   4.285078   4.188452  0.926403   0.147506
   4  19   0  0  0.969102  0.515942    5.173049    0.000000  360.000000   5.173049   4.813742  0.350910   1.448052
   4  19   2  0  0.973728  0.513490    6.231781   -0.588425  354.605940   6.259500   6.431557  0.308801  -0.787968
   4  19   3  0  0.979480  0.510475    4.627293   -1.485456  342.202301   4.859879   4.893144  0.463202  -0.101565
   4  19   7  0  1.024334  0.488122   -2.671425    4.458394  120.929624   5.197479   5.141275  0.350910   0.226507
   4  19   9  0  1.058850  0.472210   -0.721015    2.196345  108.173952   2.311665   2.173628  1.010622   0.193162
   4  19  10  0  1.078822  0.463469    0.957309   -1.478447  302.923461   1.761320   2.312581  0.856221  -0.910514
   4  19  11  0  1.100474  0.454350   -0.291860    2.929044   95.690369   2.943549   3.017274  0.491274  -0.212228
   4  20   1  0  1.018896  0.490727    1.164359    9.318492   82.877724   9.390955   9.359503  0.294765   0.150899
   4  20   2  0  1.022199  0.489142    1.634644   -3.153473  297.400563   3.551965   3.821218  0.421092  -0.904272
   4  20   3  0  1.027680  0.486533   -2.916059    3.751458  127.858403   4.751509   4.793892  0.575493  -0.104152
   4  20   4  0  1.035304  0.482950   -1.325599   -3.237489  247.733209   3.498363   3.473835  0.547420   0.063368
   4  20   5  0  1.045025  0.478457   -2.272468    4.130139  118.820286   4.714038   4.704565  0.463202   0.028923
   4  20   7  0  1.070516  0.467064   -2.155553    2.293501  133.224043   3.147468   3.275330  0.449165  -0.402579
   4  21   2  0  1.070792  0.466944   -2.355993   -0.828760  199.380177   2.497508   2.878320  0.743930  -0.723926
   4  21   4  0  1.083309  0.461549   -3.261357    0.366542  173.587476   3.281890   3.463909  0.435129  -0.591581
   4  21   5  0  1.092603  0.457623   -0.093703   -2.056312  267.390935   2.058446   2.382058  0.828148  -0.552626
   4  21   6  0  1.103856  0.452957   -1.796892   -3.518282  242.945237   3.950586   4.079274  0.491274  -0.370449
   4  22   2  0  1.119492  0.446631    3.163442    1.362924   23.308101   3.444550   3.414283  0.435129   0.098370
   4  22   3  0  1.124498  0.444643    4.066697   -0.693572  350.321375   4.125417   3.989947  0.407056   0.470655
   5   0   1  0  0.265445  1.883628    0.000000  -23.208990  270.000000  23.208990  23.413646  0.393020  -0.736418
   5   0   2  0  0.277853  1.799515    5.831352    0.000000    0.000000   5.831352   5.855893  0.196510  -0.176612
   5   0   3  0  0.297384  1.681330    0.000000  -16.617699  270.000000  16.617699  16.604930  0.280728   0.064330
   5   0   4  0  0.322747  1.549199   19.832518    0.000000  360.000000  19.832518  19.939811  0.350910  -0.432403
   5   0   5  0  0.352688  1.417684    0.000000    6.295593   90.000000   6.295593   5.994846  0.336874   1.262550
   5   0   6  0  0.386142  1.294861   29.510701    0.000000  360.000000  29.510701  28.574771  1.544005   0.857254
   5   0   7  0  0.422275  1.184062    0.000000   33.161663   90.000000  33.161663  32.941878  0.729893   0.425847
   5   0   8  0  0.460457  1.085877   -8.949066    0.000000  180.000000   8.949066   8.992269  0.196510  -0.310916
   5   0  10  0  0.541214  0.923849    9.957663    0.000000  360.000000   9.957663   9.945092  0.224583   0.079160
   5   0  11  0  0.583180  0.857368    0.000000   12.863334   90.000000  12.863334  12.704310  0.252655   0.890121
   5   0  12  0  0.625923  0.798820  -13.227985    0.000000  180.000000  13.227985  12.942515  0.463202   0.871574
   5   0  14  0  0.713178  0.701087    6.241976    0.000000  360.000000   6.241976   6.193351  0.589529   0.116647
   5   0  15  0  0.757486  0.660078    0.000000    8.712036   90.000000   8.712036   8.644886  0.252655   0.375866
   5   0  16  0  0.802148  0.623326    4.169870    0.000000  360.000000   4.169870   4.198377  0.322837  -0.124880
   5   0  19  0  0.937750  0.533191    0.000000   -2.308224  270.000000   2.308224   2.679815  0.772003  -0.680709
   5   0  22  0  1.075060  0.465090    3.872944    0.000000  360.000000   3.872944   4.178527  0.393020  -1.099587
   5   1   0  0  0.265885  1.880513    0.000000  -36.191659  270.000000  36.191659  36.673769  0.940440  -0.724987
   5   1   1  0  0.270077  1.851322   25.731035    9.566312   20.394181  27.451785  27.582247  0.533384  -0.345908
   5   1   2  0  0.282281  1.771283   -2.378816   18.695011   97.251540  18.845748  18.917511  0.322837  -0.314363
   5   1   3  0  0.301526  1.658234  -18.422025  -14.417553  218.047653  23.393094  23.473197  0.519347  -0.218125
   5   1   4  0  0.326568  1.531076  -12.154943  -21.267361  240.250722  24.495781  24.723777  0.407056  -0.792116
   5   1   5  0  0.356187  1.403756   -5.875647   -5.045902  220.655404   7.744957   7.761539  0.168437  -0.139228
   5   1   6  0  0.389341  1.284222   -3.414549   -2.288141  213.826636   4.110321   4.059424  0.210546   0.341869
   5   1   7  0  0.425202  1.175911    2.484981   11.453826   77.759024  11.720293  11.602608  0.210546   0.790477
   5   1   8  0  0.463143  1.079580   -6.049897  -24.451786  256.102889  25.189107  25.021535  0.407056   0.582187
   5   1   9  0  0.502693  0.994643    8.137516    0.960680    6.732930   8.194027   8.059296  0.196510   0.969611
   5   1  10  0  0.543501  0.919962   -4.731022  -10.164738  245.041097  11.211800  11.175822  0.224583   0.226555
   5   1  11  0  0.585303  0.854258    4.552683   -3.664035  321.172614   5.843978   5.806266  0.210546   0.253301
   5   1  12  0  0.627902  0.796303   -8.176427   -0.002854  180.019999   8.176427   8.287577  0.224583  -0.699917
   5   1  13  0  0.671144  0.744996   -4.720557    4.122949  138.865935   6.267565   6.084173  0.238619   1.086899
   5   1  14  0  0.714915  0.699384   -9.005500   -0.681102  184.325147   9.031220   9.101447  0.238619  -0.416209
   5   1  15  0  0.759122  0.658656    7.486771   -3.901689  332.473977   8.442448   8.446381  0.364947  -0.015241
   5   1  20  0  0.984626  0.507807    2.881162    0.199855    3.968027   2.888085   3.543311  0.435129  -2.129553
   5   1  21  0  1.030347  0.485274   -4.232389   -2.811015  213.590814   5.080839   5.121425  0.364947  -0.157276
   5   2   0  0  0.279529  1.788721    0.000000  -12.123380  270.000000  12.123380  12.476029  0.729893  -0.683278
   5   2   1  0  0.283520  1.763544    4.430687   -5.258382  310.117324   6.876160   7.027071  0.182473  -1.169601
   5   2   2  0  0.295169  1.693947    6.414470    9.301571   55.409407  11.298878  11.314776  0.266692  -0.084300
   5   2   3  0  0.313623  1.594270  -18.661370    3.570769  169.167647  18.999924  19.086240  0.322837  -0.378115
   5   2   4  0  0.337770  1.480299  -17.000082   -6.494047  200.906902  18.198226  18.302146  0.308801  -0.475920
   5   2   5  0  0.366485  1.364313  -13.492077   -0.408269  181.733238  13.498253  13.657133  0.238619  -0.941628
   5   2   6  0  0.398783  1.253814   21.616944   -2.603064  353.133632  21.773108  21.617177  0.350910   0.628422
   5   2   7  0  0.433865  1.152432   -6.886232    7.206081  133.699796   9.967336  10.014569  0.196510  -0.339919
   5   2   8  0  0.471109  1.061326    5.681854    6.021576   46.662694   8.279060   8.327278  0.182473  -0.373697
   5   2   9  0  0.510041  0.980313   -2.881316  -19.186368  261.459419  19.401513  19.334371  0.322837   0.294120
   5   2  10  0  0.550304  0.908588   -3.398439   -6.248165  241.457791   7.112591   7.195800  0.196510  -0.598827
   5   2  11  0  0.591626  0.845128    0.107015   -6.689230  270.916546   6.690086   6.600286  0.210546   0.603180
   5   2  12  0  0.633800  0.788893   -1.720579   -1.756698  225.595118   2.458938   2.550787  0.533384  -0.243528
   5   2  13  0  0.676666  0.738917   -0.469101   -3.683588  262.742503   3.713337   3.860919  0.280728  -0.743467
   5   2  14  0  0.720101  0.694347    3.581091    2.902221   39.022329   4.609458   4.486209  0.280728   0.620883
   5   2  15  0  0.764008  0.654444   -1.792548    3.498716  117.128088   3.931188   3.662414  0.378983   1.002957
   5   2  16  0  0.808310  0.618575    0.774604    5.871920   82.485124   5.922792   6.133799  0.266692  -1.118933
   5   2  17  0  0.852945  0.586204    5.088618   -3.808609  323.186744   6.356063   6.540734  0.336874  -0.775259
   5   2  18  0  0.897864  0.556877    2.987110    2.068681   34.703986   3.633493   3.632639  0.491274   0.002459
   5   2  19  0  0.943026  0.530208   -2.192745   -1.198801  208.665991   2.499051   2.362208  0.589529   0.328271
   5   2  22  0  1.079665  0.463107    1.259128   -1.855881  304.155039   2.242699   2.044600  0.729893   0.383829
   5   3   0  0  0.300898  1.661692    0.000000  -34.929004  270.000000  34.929004  35.621693  2.077389  -0.471558
   5   3   1  0  0.304609  1.641448  -16.790505  -20.642088  230.874708  26.608586  27.085985  0.954476  -0.707345
   5   3   2  0  0.315480  1.584887   30.733512  -10.355282  341.379385  32.431168  32.971653  0.603566  -1.266411
   5   3   3  0  0.332810  1.502358   -5.277405   -7.486645  234.819640   9.159741   9.299952  0.407056  -0.487125
   5   3   4  0  0.355656  1.405852   -6.795462    1.823922  164.975749   7.035979   7.066772  0.154401  -0.282047
   5   3   5  0  0.383033  1.305371    1.689038    2.830946   59.178276   3.296530   3.334881  0.182473  -0.297236
   5   3   6  0  0.414042  1.207606    1.800943   -3.747808  295.665794   4.158060   4.118975  0.182473   0.302913
   5   3   7  0  0.447931  1.116244   13.253911   -9.046867  325.683300  16.047179  15.761284  0.266692   1.516043
   5   3   8  0  0.484094  1.032858   -0.482021   -1.929067  255.970630   1.988377   1.736917  0.491274   0.723867
   5   3   9  0  0.522059  0.957747    6.017380    3.530768   30.402778   6.976760   7.106473  0.182473  -1.005309
   5   3  10  0  0.561461  0.890534    4.252556   -6.454841  303.377555   7.729761   7.682137  0.196510   0.342730
   5   3  11  0  0.602017  0.830541   -4.822259   -3.167993  213.302999   5.769780   5.677238  0.294765   0.443994
   5   3  12  0  0.643510  0.776989    7.350353   -0.639441  355.028094   7.378114   7.324828  0.266692   0.282563
   5   3  13  0  0.685769  0.729108   -6.372125    1.832915  163.952341   6.630502   6.560585  0.238619   0.414373
   5   3  14  0  0.728662  0.686189   -0.672662    3.484012  100.927709   3.548353   3.215778  0.364947   1.288769
   5   3  15  0  0.772082  0.647599    1.573624    1.987621   51.630920   2.535139   2.620264  0.519347  -0.231800
   5   3  16  0  0.815946  0.612786    3.022218   -3.065305  314.594464   4.304637   4.347256  0.322837  -0.186697
   5   3  19  0  0.949579  0.526549    1.213178   -5.491717  282.457170   5.624123   5.716939  0.322837  -0.406590
   5   3  20  0  0.994652  0.502688    3.603575   -0.405291  353.582962   3.626295   4.148751  0.477238  -1.548210
   5   3  21  0  1.039932  0.480801   -1.555733   -3.385530  245.320071   3.725871   3.027199  1.235204   0.799926
   5   4   1  0  0.331890  1.506523   -6.805572  -15.090546  245.725458  16.554166  16.763734  0.603566  -0.491038
   5   4   2  0  0.341895  1.462439  -14.489335   -7.701258  207.991188  16.408845  16.733958  0.645675  -0.712090
   5   4   3  0  0.357948  1.396851   -0.951605    2.311064  112.379934   2.499314   2.699666  0.196510  -1.441866
   5   4   4  0  0.379283  1.318276    4.004225  -27.502915  278.283647  27.792880  28.108285  0.449165  -0.993066
   5   4   5  0  0.405066  1.234366  -21.858646   10.231145  154.917613  24.134555  24.187814  0.393020  -0.191646
   5   4   6  0  0.434506  1.150732   -6.652505  -12.014060  241.025534  13.732933  13.746460  0.238619  -0.080168
   5   4   7  0  0.466911  1.070867   -3.251249   -1.839945  209.506362   3.735775   3.463909  0.238619   1.611254
   5   4   8  0  0.501708  0.996596    2.305683   11.795091   78.939397  12.018333  11.691935  0.252655   1.826983
   5   4   9  0  0.538433  0.928621   -9.060076    2.292788  165.798595   9.345686   9.280101  0.210546   0.440528
   5   4  10  0  0.576717  0.866977   -1.647240    1.822626  132.106427   2.456698   2.590488  0.589529  -0.320947
   5   4  11  0  0.616270  0.811332   -9.577178   -0.509541  183.045472   9.590723   9.458755  0.224583   0.831009
   5   4  12  0  0.656863  0.761193    2.901980    1.550038   28.108067   3.290000   3.007348  0.322837   1.238179
   5   4  13  0  0.698315  0.716009   -4.355093   -0.449491  185.892659   4.378227   4.248004  0.280728   0.656024
   5   4  14  0  0.740481  0.675236    1.082818   -5.870453  280.450863   5.969482   5.597836  0.266692   1.970763
   5   4  15  0  0.783247  0.638369    1.682988    5.995523   74.320172   6.227258   6.173500  0.266692   0.285067
   5   4  16  0  0.826518  0.604948    5.602347    2.518413   24.205261   6.142368   6.610211  0.393020  -1.683452
   5   4  17  0  0.870220  0.574568    4.434963    2.811195   32.369428   5.250877   5.399332  0.308801  -0.679874
   5   4  23  0  1.138665  0.439111   -2.257808    1.229199  151.435177   2.570725   2.719516  1.150986  -0.182820
   5   5   0  0  0.360873  1.385528    0.000000   17.965595   90.000000  17.965595  17.994464  0.617602  -0.066104
   5   5   1  0  0.363973  1.373727   25.023095  -15.902846  327.562949  29.648875  30.381165  0.968512  -1.069284
   5   5   2  0  0.373119  1.340057    5.107613  -20.014108  284.316345  20.655562  21.001812  0.519347  -0.942859
   5   5   3  0  0.387882  1.289052   16.697216   -4.955723  343.469144  17.417125  17.637155  0.673748  -0.461849
   5   5   4  0  0.407653  1.226532   -0.013829    3.034834   90.261086   3.034865   3.344807  0.364947  -1.201061
   5   5   5  0  0.431745  1.158090   -8.082040  -14.208876  240.368687  16.346606  16.495752  0.547420  -0.385305
   5   5   6  0  0.459479  1.088189  -12.509821   -2.614981  191.806772  12.780209  12.803562  0.224583  -0.147057
   5   5   7  0  0.490236  1.019916   -1.080032    3.887453  105.526634   4.034694   4.009798  0.196510   0.179174
   5   5   8  0  0.523485  0.955137   -8.047419    0.704791  174.994822   8.078222   7.672212  0.196510   2.921918
   5   5   9  0  0.558780  0.894806   -0.416803   -6.032751  266.047717   6.047132   6.094099  0.196510  -0.338003
   5   5  10  0  0.595758  0.839267   11.346802    3.701242   18.065938  11.935204  11.642309  0.238619   1.735892
   5   5  11  0  0.634125  0.788488   -1.897294   -5.632726  251.384726   5.943679   5.984921  0.210546  -0.277014
   5   5  12  0  0.673643  0.742233    1.659330    3.019209   61.207201   3.445142   3.037124  0.505311   1.141919
   5   5  13  0  0.714122  0.700161   -1.978561    4.370041  114.358908   4.797078   4.932845  0.322837  -0.594739
   5   5  14  0  0.755406  0.661896   -6.410139    0.375849  176.644392   6.421148   6.600286  0.252655  -1.002705
   5   5  15  0  0.797371  0.627061   -2.340298    1.487820  147.554275   2.773194   3.146302  0.477238  -1.105642
   5   5  18  0  0.926419  0.539713   -4.243135   -0.505654  186.795882   4.273158   4.357181  0.364947  -0.325601
   5   5  21  0  1.058843  0.472213    0.669602   -3.623633  280.469449   3.684981   3.136376  0.505311   1.535381
   5   5  22  0  1.103526  0.453093   -3.192511    1.270972  158.291984   3.436204   3.821218  0.435129  -1.251337
   5   6   0  0  0.396883  1.259817    0.000000   25.068666   90.000000  25.068666  25.666675  0.940440  -0.899274
   5   6   1  0  0.399704  1.250926    4.808006   -2.367539  333.783629   5.359306   5.538285  0.196510  -1.288047
   5   6   2  0  0.408049  1.225342   -0.163801    0.860935  100.772327   0.876378   1.538412  0.491274  -1.905773
   5   6   3  0  0.421591  1.185983  -10.493905  -13.408067  231.951274  17.026401  17.111117  0.491274  -0.243870
   5   6   4  0  0.439850  1.136751   -1.139788    3.409021  108.487085   3.594515   3.612788  0.196510  -0.131501
   5   6   5  0  0.462267  1.081626  -17.994095  -15.198068  220.184911  23.553529  23.661777  0.378983  -0.403938
   5   6   6  0  0.488270  1.024023   -9.764088    5.907684  148.824296  11.412193  11.423953  0.252655  -0.065830
   5   6   7  0  0.517318  0.966523    0.297331   -2.519264  276.731073   2.536749   2.620264  0.252655  -0.467464
   5   6   8  0  0.548929  0.910864    4.866523    7.738145   57.834191   9.141222   8.962493  0.210546   1.200496
   5   6   9  0  0.582685  0.858096   -7.289192    2.154394  163.534426   7.600904   7.543184  0.210546   0.387698
   5   6  10  0  0.618235  0.808754   -5.668436   -8.844842  237.345217  10.505351  10.064195  0.308801   2.020358
   5   6  11  0  0.655287  0.763024    0.693787   -3.226057  282.137018   3.299816   3.176077  0.435129   0.402163
   5   6  12  0  0.693601  0.720876    4.815789   -4.933737  314.306881   6.894460   6.997296  0.238619  -0.609471
   5   6  13  0  0.732978  0.682149   -9.324107    4.445994  154.506893  10.329852  10.441354  0.252655  -0.624126
   5   6  14  0  0.773256  0.646616    1.474149   -9.933362  278.441307  10.042151  10.203149  0.378983  -0.600780
   5   6  15  0  0.814302  0.614023   -1.056715   -4.004872  255.218965   4.141938   4.049499  0.336874   0.388063
   5   6  16  0  0.856005  0.584109   -1.547406    4.126773  110.554411   4.407348   4.386957  0.322837   0.089326
   5   6  20  0  1.027769  0.486491   -1.698152   -3.285287  242.665736   3.698220   3.900620  0.421092  -0.679750
   5   6  21  0  1.071651  0.466570   -2.402288   -2.923725  230.591659   3.784066   3.652489  0.435129   0.427638
   5   7   0  0  0.435619  1.147791    0.000000    5.160442   90.000000   5.160442   5.190901  0.168437  -0.255741
   5   7   1  0  0.438191  1.141055  -10.478373  -18.445084  240.399747  21.213614  21.488149  0.659711  -0.588516
   5   7   2  0  0.445816  1.121538   11.184892   -2.854490  345.683181  11.543393  11.592683  0.252655  -0.275896
   5   7   3  0  0.458243  1.091123   -8.030877   -0.042632  180.304153   8.030990   7.840941  0.196510   1.367715
   5   7   4  0  0.475096  1.052419    5.649606    9.214349   58.486232  10.808435  10.500906  0.210546   2.065639
   5   7   5  0  0.495922  1.008223   -0.575969   -2.086191  254.565883   2.164240   2.282806  0.280728  -0.597295
   5   7   6  0  0.520246  0.961084    3.039966    4.745446   57.356094   5.635659   5.875743  0.182473  -1.860715
   5   7   7  0  0.547601  0.913074   -3.144371    5.743639  118.698619   6.548012   6.431557  0.196510   0.838087
   5   7   8  0  0.577556  0.865717   11.275041    8.990185   38.567203  14.420470  14.143470  0.252655   1.550483
   5   7   9  0  0.609729  0.820036  -10.315487   -6.146672  210.789377  12.007949  11.949991  0.238619   0.343498
   5   7  10  0  0.643788  0.776654    4.724991    5.614641   49.917770   7.338238   7.424081  0.224583  -0.540559
   5   7  11  0  0.679448  0.735892    3.046122   -4.369110  304.884017   5.326160   5.349705  0.238619  -0.139547
   5   7  12  0  0.716470  0.697866    2.898339   -3.448670  310.044439   4.504853   4.575537  0.322837  -0.309636
   5   7  13  0  0.754655  0.662554    2.797744   -8.065457  289.130630   8.536918   8.625035  0.252655  -0.493229
   5   7  14  0  0.793834  0.629854   -8.702232    1.159212  172.412380   8.779101   8.863241  0.252655  -0.470963
   5   7  15  0  0.833868  0.599615   -1.241487    2.016348  121.621058   2.367900   2.173628  0.884294   0.310691
   5   7  17  0  0.916047  0.545823    5.981710   -0.566322  354.591605   6.008458   6.530809  0.294765  -2.506120
   5   7  20  0  1.043340  0.479230    3.506545    1.012492   16.105733   3.649794   3.503610  0.842185   0.245474
   5   8   0  0  0.476417  1.049500    0.000000    7.903697   90.000000   7.903697   7.622586  0.322837   1.231430
   5   8   1  0  0.478770  1.044343   -7.768560    9.361879  129.686154  12.165332  12.347001  0.463202  -0.554658
   5   8   2  0  0.485759  1.029318   -8.007761   -6.473889  218.953868  10.297353  10.272625  0.308801   0.113243
   5   8   3  0  0.497188  1.005655   -6.682722   16.417388  112.148854  17.725389  17.766183  0.463202  -0.124550
   5   8   4  0  0.512762  0.975111   -0.666326   -3.728336  259.867106   3.787411   3.841069  0.210546  -0.360415
   5   8   5  0  0.532117  0.939644   -8.558650    6.008824  144.928223  10.457364  10.550532  0.210546  -0.625800
   5   8   6  0  0.554856  0.901135   -9.144249  -17.342717  242.198782  19.605793  19.175567  0.350910   1.733866
   5   8   7  0  0.580582  0.861205    1.220471   -3.988084  287.015659   4.170655   4.337331  0.224583  -1.049571
   5   8   8  0  0.608917  0.821129    1.146215    5.413060   78.044228   5.533084   5.439033  0.210546   0.631735
   5   8   9  0  0.639515  0.781843    5.863998    5.190722   41.514766   7.831352   7.920343  0.224583  -0.560382
   5   8  10  0  0.672065  0.743975    6.873678   -5.724508  320.211931   8.945246   8.893017  0.238619   0.309548
   5   8  12  0  0.741983  0.673870    0.099249   -4.618320  271.231116   4.619386   4.466359  0.294765   0.734191
   5   8  13  0  0.778918  0.641916   -7.052490    2.372362  161.407759   7.440814   7.463782  0.252655  -0.128562
   5   8  15  0  0.855888  0.584188   -0.297880   -3.513254  265.153627   3.525859   3.850994  0.364947  -1.259937
   5   8  16  0  0.895657  0.558250   -2.434264    3.356957  125.947367   4.146662   4.506060  0.631639  -0.804678
   5   8  17  0  0.936136  0.534110   -3.667594    0.776728  168.042501   3.748940   3.712040  0.421092   0.123924
   5   8  20  0  1.061021  0.471244   -2.497562    1.074522  156.721257   2.718899   2.788993  0.533384  -0.185847
   5   9   0  0  0.518791  0.963780    0.000000   11.934160   90.000000  11.934160  11.701860  0.603566   0.544302
   5   9   1  0  0.520952  0.959782  -12.519383    6.129778  153.912565  13.939481  13.944965  0.393020  -0.019732
   5   9   2  0  0.527382  0.948079    6.934268    0.852822    7.011404   6.986514   7.116398  0.210546  -0.872418
   5   9   3  0  0.537928  0.929492    8.563830    1.505975    9.973656   8.695237   8.873166  0.266692  -0.943522
   5   9   4  0  0.552355  0.905216    4.017170    0.346132    4.924626   4.032055   3.970097  0.210546   0.416165
   5   9   5  0  0.570367  0.876629    4.921140    4.134810   40.037442   6.427619   6.590361  0.294765  -0.780799
   5   9   6  0  0.591638  0.845112  -11.084724   10.400394  136.824331  15.199977  14.977190  0.266692   1.181395
   5   9   7  0  0.615830  0.811913    4.180017    7.988864   62.380063   9.016346   8.763989  0.224583   1.589113
   5   9   8  0  0.642612  0.778074   -1.853846    5.497611  108.634588   5.801764   5.597836  0.224583   1.284149
   5   9   9  0  0.671677  0.744406    2.493988   -7.500455  288.392566   7.904227   7.840941  0.224583   0.398513
   5   9  10  0  0.702739  0.711502   -3.484745    5.962477  120.303974   6.906126   6.451407  0.238619   2.694965
   5   9  11  0  0.735547  0.679767    2.257856   -3.370815  303.815160   4.057130   3.831143  0.308801   1.034949
   5   9  12  0  0.769876  0.649455    5.613283    0.030027    0.306486   5.613363   5.558135  0.266692   0.292861
   5   9  13  0  0.805533  0.620707    5.425702   -3.503228  327.150770   6.458393   6.649912  0.266692  -1.015586
   5   9  14  0  0.842349  0.593578   -0.958361   -2.730843  250.662015   2.894125   3.076825  0.407056  -0.634744
   5   9  15  0  0.880179  0.568066   -4.117858    1.030680  165.947835   4.244886   4.377032  0.350910  -0.532566
   5   9  17  0  0.958395  0.521705   -3.337430   -1.600940  205.626687   3.701547   3.672339  0.421092   0.098091
   5   9  19  0  1.039377  0.481057   -1.981883    0.059412  178.282922   1.982774   2.382058  0.631639  -0.893982
   5  10   0  0  0.562384  0.889073    0.000000    9.107561   90.000000   9.107561   9.419055  0.449165  -0.980750
   5  10   1  0  0.564378  0.885931   -0.702729    3.048947  102.979024   3.128883   3.652489  0.224583  -3.297187
   5  10   2  0  0.570319  0.876703    8.221981   -7.743184  316.717792  11.294152  11.165897  0.252655   0.717892
   5  10   3  0  0.580085  0.861943  -11.317068    3.573146  162.477491  11.867747  11.751486  0.238619   0.689035
   5  10   5  0  0.610287  0.819287    7.013836    0.888177    7.217072   7.069848   7.314903  0.224583  -1.543133
   5  10   6  0  0.630212  0.793384   -5.209180    1.576610  163.161038   5.442541   5.220677  0.224583   1.397092
   5  10   7  0  0.652976  0.765725    0.021764   -3.304853  270.377310   3.304925   3.106601  0.294765   0.951515
   5  10   8  0  0.678294  0.737144   -3.660318    8.132767  114.231101   8.918510   8.724288  0.224583   1.223033
   5  10   9  0  0.705890  0.708325    4.923417    8.989616   61.291438  10.249548  10.560457  0.336874  -1.305214
   5  10  10  0  0.735509  0.679801   -0.579999    9.474278   93.503178   9.492015   9.240400  0.350910   1.014039
   5  10  11  0  0.766916  0.651962    1.929914    1.042418   28.375112   2.193446   1.945347  0.898330   0.390573
   5  10  13  0  0.834276  0.599322   -0.894437   -4.126542  257.770193   4.222366   4.386957  0.322837  -0.721004
   5  10  15  0  0.906558  0.551537   -1.544493   -5.040698  252.964696   5.272011   4.972546  0.336874   1.257168
   5  10  16  0  0.944194  0.529552   -3.768522   -2.222534  210.530516   4.375090   3.900620  0.407056   1.648428
   5  11   0  0  0.606934  0.823813    0.000000   10.341438   90.000000  10.341438  10.500906  0.491274  -0.459054
   5  11   1  0  0.608782  0.821312   -3.316677    4.609805  125.734376   5.678966   5.766566  0.266692  -0.464525
   5  11   2  0  0.614293  0.813943   -9.977943   10.886195  132.507388  14.767146  14.600031  0.266692   0.886178
   5  11   3  0  0.623371  0.802091   -0.583260   -3.381385  260.213273   3.431320   3.583012  0.266692  -0.804393
   5  11   4  0  0.635862  0.786334   -6.074489    0.426252  175.986082   6.089426   6.044472  0.252655   0.251622
   5  11   5  0  0.651570  0.767378   -2.289738    7.377808  107.241981   7.724957   7.692062  0.308801   0.150646
   5  11   6  0  0.670268  0.745970  -10.841045   -5.080653  205.110125  11.972523  12.088945  0.252655  -0.651660
   5  11   7  0  0.691716  0.722840  -11.377842    1.653186  171.732851  11.497318  11.523206  0.294765  -0.124206
   5  11   8  0  0.715664  0.698652   -0.753491    9.115909   94.725137   9.146997   9.210624  0.308801  -0.291395
   5  11   9  0  0.741872  0.673971   -5.969491    1.774488  163.444919   6.227650   5.974996  0.252655   1.414208
   5  11  10  0  0.770108  0.649259   -0.257625    2.904667   95.068506   2.916069   2.749292  0.673748   0.350069
   5  11  13  0  0.864933  0.578080    3.997197   -3.961033  315.260362   5.627377   5.885668  0.294765  -1.239225
   5  11  14  0  0.899320  0.555975    2.825602    2.120415   36.885651   3.532731   3.473835  0.393020   0.211928
   5  12   0  0  0.652244  0.766584    0.000000  -10.063837  270.000000  10.063837   9.855765  0.322837   0.911475
   5  12   1  0  0.653964  0.764568   -0.695122    5.414062   97.316293   5.458504   5.389406  0.224583   0.435111
   5  12   2  0  0.659098  0.758612    6.507270   -7.029137  312.792177   9.578796   9.716812  0.477238  -0.408986
   5  12   3  0  0.667567  0.748989    2.066476   -5.077434  292.145934   5.481848   5.329855  0.238619   0.900813
   5  12   4  0  0.679245  0.736111    2.735801    0.563743   11.643485   2.793280   3.394433  0.294765  -2.884195
   5  12   5  0  0.693972  0.720490    0.022445   -7.543807  270.170472   7.543841   7.513408  0.308801   0.139372
   5  12   6  0  0.711557  0.702684   -2.484506    1.772707  144.491966   3.052091   3.354732  0.322837  -1.325739
   5  12   7  0  0.731796  0.683251   -1.324999  -11.712448  263.545719  11.787156  11.701860  0.252655   0.477437
   5  12   8  0  0.754473  0.662714   -3.548036   -3.500763  224.615747   4.984366   4.645013  0.294765   1.628137
   5  12   9  0  0.779377  0.641538    8.674102   -0.401462  357.350078   8.683388   8.922792  0.463202  -0.730934
   5  12  11  0  0.835049  0.598767   -0.845363    3.751510  102.698892   3.845578   3.930396  0.350910  -0.341827
   5  12  13  0  0.897309  0.557222    2.773085    0.168566    3.478524   2.778204   3.344807  0.491274  -1.631058
   5  12  14  0  0.930500  0.537345   -6.328736    2.728028  156.681344   6.891664   6.878193  0.393020   0.048474
   5  12  16  0  1.000325  0.499838   -1.589143    1.143987  144.250750   1.958081   2.133927  0.687784  -0.361573
   5  12  17  0  1.036726  0.482288   -2.021939    1.932997  136.288299   2.797269   2.659965  0.940440   0.206475
   5  12  20  0  1.150746  0.434501    2.666271    1.123555   22.850354   2.893333   2.739367  0.631639   0.344725
   5  13   0  0  0.698167  0.716161    0.000000   11.178673   90.000000  11.178673  11.354477  0.336874  -0.738032
   5  13   1  0  0.699775  0.714516    0.533046    3.591554   81.557987   3.630895   3.047049  0.336874   2.451012
   5  13   3  0  0.712503  0.701751    7.150408    0.260079    2.083078   7.155137   7.324828  0.449165  -0.534281
   5  13   4  0  0.723457  0.691126    6.054885   -0.255346  357.585156   6.060267   6.183426  0.435129  -0.400278
   5  13   5  0  0.737301  0.678149   11.844701    2.965270   14.054884  12.210232  12.148496  0.407056   0.214486
   5  13   6  0  0.753876  0.663239    7.578151    0.521114    3.933769   7.596048   7.592810  0.575493   0.007956
   5  13   7  0  0.773007  0.646825   -3.581810   -1.054390  196.403026   3.733779   3.503610  0.463202   0.702733
   5  13   8  0  0.794509  0.629319    1.797949    1.351081   36.923269   2.249009   2.213329  0.856221   0.058932
   5  13   9  0  0.818195  0.611101   -3.278167    2.043988  148.055819   3.863194   4.248004  0.435129  -1.250672
   5  13  10  0  0.843882  0.592500   -0.956234   -2.154324  246.065140   2.357010   2.391983  0.856221  -0.057765
   5  13  11  0  0.871391  0.573795   -5.252555    0.002164  179.976397   5.252555   5.488659  0.364947  -0.914930
   5  13  12  0  0.900557  0.555212   -3.212182    2.185427  145.770353   3.885126   3.126451  0.673748   1.592477
   5  13  14  0  0.963248  0.519077    0.834679   -2.082692  291.839387   2.243724   2.640114  0.814112  -0.688580
   5  13  16  0  1.030857  0.485033   -1.400455    6.035827  103.062844   6.196167   6.233052  0.336874  -0.154844
   5  13  18  0  1.102479  0.453523    0.313431    3.026585   84.087563   3.042771   3.215778  0.477238  -0.512677
   5  14   0  0  0.744590  0.671510    0.000000    7.463352   90.000000   7.463352   7.304978  0.252655   0.886481
   5  14   1  0  0.746097  0.670154    2.983288    9.810266   73.085557  10.253844  10.133672  0.350910   0.484310
   5  14   2  0  0.750601  0.666133    3.484353   11.162636   72.664543  11.693809  11.930141  0.336874  -0.992134
   5  14   3  0  0.758048  0.659589    3.239229    2.818448   41.026476   4.293746   4.783967  0.280728  -2.469566
   5  14   4  0  0.768353  0.650743    1.479798    3.398666   66.471417   3.706849   3.523461  0.336874   0.769873
   5  14   5  0  0.781402  0.639876    8.186253    2.985341   20.035768   8.713610   8.615110  0.280728   0.496212
   5  14   7  0  0.815179  0.613362    2.658078   -3.627200  306.234635   4.496883   4.476284  0.308801   0.094336
   5  14   8  0  0.835596  0.598375   -2.166382   -7.794499  254.467408   8.089959   8.257801  0.421092  -0.563689
   5  14   9  0  0.858149  0.582649   -1.869979   -0.369288  191.171180   1.906095   2.024749  0.884294  -0.189760
   5  14  11  0  0.909010  0.550049    2.414674    1.770092   36.243521   2.993973   3.225704  0.435129  -0.753148
   5  14  14  0  0.997408  0.501299   -4.045821   -0.162941  182.306284   4.049100   4.694639  0.364947  -2.501543
   5  14  17  0  1.097175  0.455716    1.357695    0.491070   19.884752   1.443775   2.104151  0.673748  -1.386147
   5  15   0  0  0.791424  0.631772    0.000000    2.852451   90.000000   2.852451   2.550787  1.010622   0.422133
   5  15   1  0  0.792842  0.630642   -4.798545    1.685487  160.646193   5.085952   4.803817  0.294765   1.353618
   5  15   2  0  0.797082  0.627288   -0.013952    4.210905   90.189835   4.210928   4.565611  0.294765  -1.701690
   5  15   3  0  0.804099  0.621814   -6.184134    1.220323  168.837168   6.303389   6.332304  0.266692  -0.153335
   5  15   5  0  0.826152  0.605216    2.961075   -3.795049  307.963029   4.813560   4.942770  0.294765  -0.619922
   5  15   6  0  0.840978  0.594546    5.472246   -4.365513  321.418699   7.000227   6.967520  0.266692   0.173441
   5  15   7  0  0.858169  0.582636   -1.856530   -3.328339  240.847451   3.811108   3.612788  0.393020   0.713619
   5  15   8  0  0.877587  0.569744   -2.567141    3.542224  125.931813   4.374650   4.218228  0.364947   0.606157
   5  15  10  0  0.922524  0.541991   -2.486353   -0.642054  194.479249   2.567914   2.153777  0.617602   0.948309
   5  15  11  0  0.947754  0.527563    2.203376    3.130306   54.858852   3.828013   3.543311  0.421092   0.956154
   5  15  13  0  1.003042  0.498484    2.352505    4.322328   61.441964   4.921057   5.022172  0.350910  -0.407508
   5  16   0  0  0.838601  0.596231    0.000000  -11.193717  270.000000  11.193717  11.543056  0.435129  -1.135387
   5  16   1  0  0.839939  0.595281    3.701970    2.210813   30.845613   4.311876   4.277779  0.407056   0.118461
   5  16   2  0  0.843943  0.592457    4.618132    2.202111   25.493689   5.116291   5.310004  0.294765  -0.929391
   5  16   3  0  0.850573  0.587839    8.494683   -2.136875  345.879963   8.759331   8.783839  0.266692  -0.129963
   5  16   4  0  0.859769  0.581551    0.823365    2.359926   70.766414   2.499436   2.352282  0.617602   0.336960
   5  16   5  0  0.871450  0.573756    0.759237    2.383270   72.329707   2.501283   2.600413  0.701821  -0.199755
   5  16   6  0  0.885518  0.564641    1.016373    2.491844   67.810449   2.691152   2.808843  0.463202  -0.359326
   5  16   9  0  0.940881  0.531417   -3.420162    1.302159  159.156667   3.659662   3.960172  0.378983  -1.121380
   5  16  13  0  1.040669  0.480460    2.820290   -2.825292  314.949239   3.992031   3.850994  0.421092   0.473664
   5  16  15  0  1.099465  0.454767    2.141620   -3.143572  304.265413   3.803759   3.791442  0.491274   0.035455
   5  16  16  0  1.130698  0.442205   -0.362401   -2.798331  262.620913   2.821700   3.047049  0.491274  -0.648706
   5  17   1  0  0.887332  0.563487    0.460105   -1.871782  283.810133   1.927502   2.223254  0.533384  -0.784157
   5  17   2  0  0.891123  0.561090   -5.604498   -0.268816  182.746049   5.610941   5.707014  0.364947  -0.372296
   5  17   5  0  0.917216  0.545128   -1.287864   -3.664454  250.636087   3.884175   3.831143  0.449165   0.166973
   5  17   6  0  0.930593  0.537292    5.024773   -0.193212  357.797958   5.028487   5.250453  0.322837  -0.972340
   5  17   8  0  0.963804  0.518778    2.107611   -1.671433  321.583951   2.689928   2.709591  0.996585  -0.027903
   5  17   9  0  0.983421  0.508429    2.053528    4.422146   65.091091   4.875690   4.724415  0.364947   0.586208
   5  17  11  0  1.028103  0.486332    0.266246    3.074435   85.050528   3.085942   2.382058  0.926403   1.074524
   5  17  14  0  1.107032  0.451658    2.917033   -2.292415  321.837186   3.710020   3.523461  0.645675   0.408617
   5  18   0  0  0.933773  0.535462    0.000000   -6.405380  270.000000   6.405380   6.739239  0.617602  -0.764485
   5  18   1  0  0.934976  0.534773    1.886341   -1.718214  317.670499   2.551577   2.521011  0.842185   0.051326
   5  18   3  0  0.944540  0.529358    2.863210    1.123104   21.417763   3.075603   3.076825  1.389605  -0.001244
   5  18   5  0  0.963383  0.519004    1.918259    1.507535   38.163340   2.439750   2.818769  0.491274  -1.091068
   5  18   6  0  0.976127  0.512228    0.789189    3.438742   77.074483   3.528139   3.434134  0.477238   0.278568
   5  18   8  0  1.007839  0.496111    1.348862   -2.247060  300.975501   2.620822   2.739367  0.870258  -0.192641
   5  18   9  0  1.026615  0.487037   -2.618763    0.695378  165.129029   2.709515   2.669890  0.814112   0.068833
   5  18  10  0  1.047202  0.477463    2.001742    0.024071    0.688964   2.001887   2.391983  0.603566  -0.914034
   5  18  11  0  1.069494  0.467511    2.028274    2.790950   53.992875   3.450116   3.513536  0.645675  -0.138908
   5  18  12  0  1.093389  0.457294    0.505685    3.771379   82.363055   3.805130   3.751741  0.729893   0.103444
   5  18  13  0  1.118782  0.446915    3.010042    3.885881   52.238281   4.915325   5.141275  0.561456  -0.569130
   5  19   0  0  0.981690  0.509326    0.000000   -5.835453  270.000000   5.835453   5.836042  0.547420  -0.001523
   5  19   1  0  0.982834  0.508733    1.521508    2.366779   57.264642   2.813650   2.382058  0.926403   0.658853
   5  19   2  0  0.986257  0.506967   -1.032252   -2.354346  246.325171   2.570699   2.729442  1.263277  -0.177710
   5  19   3  0  0.991937  0.504064    0.549659    2.637940   78.229886   2.694597   2.471385  0.786039   0.401595
   5  19   8  0  1.052389  0.475110   -4.028883   -0.583725  188.243935   4.070950   3.890695  0.421092   0.605375
   5  19  10  0  1.090144  0.458655   -3.785141    0.325346  175.087307   3.799097   4.109050  0.393020  -1.115312
   5  19  12  0  1.134584  0.440690   -3.883097   -1.958317  206.762642   4.348959   4.456434  0.463202  -0.328133
   5  20   1  0  1.030877  0.485024   -3.388803   -3.109747  222.541154   4.599403   4.515985  0.926403   0.127343
   5  20   9  0  1.114659  0.448568   -0.084855   -3.111196  268.437691   3.112353   2.779068  0.533384   0.883674
   5  21   0  0  1.078037  0.463806    0.000000   -3.434551  270.000000   3.434551   3.096675  0.477238   1.001237
   5  21   1  0  1.079079  0.463358    2.515891    0.827734   18.211335   2.648557   2.719516  1.010622  -0.099298
   5  21   2  0  1.082198  0.462023    0.210188   -4.063149  272.961285   4.068582   4.168602  0.856221  -0.165201
   5  21   5  0  1.103784  0.452987   -2.959677    1.100541  159.602602   3.157670   3.305106  0.463202  -0.450140
   5  21   7  0  1.127948  0.443283    2.584674   -1.695987  326.728294   3.091426   2.739367  0.687784   0.723899
   5  21   8  0  1.142791  0.437525    1.368036   -1.526478  311.866831   2.049794   2.759217  0.856221  -1.171749
   5  22   0  0  1.126424  0.443883    0.000000   -2.804027  270.000000   2.804027   3.166152  0.463202  -1.105614
   5  22   1  0  1.127421  0.443490   -0.225340   -3.388494  266.195349   3.395978   4.019723  0.378983  -2.327565
   5  22   2  0  1.130407  0.442319   -2.468886   -1.637363  213.552306   2.962492   3.096675  0.477238  -0.397631
   6   0   0  0  0.313414  1.595333   -1.993655    0.000000  180.000000   1.993655   1.746843  0.421092   0.828906
   6   0   1  0  0.316979  1.577394    0.000000   24.019794   90.000000  24.019794  23.999235  0.393020   0.073979
   6   0   2  0  0.327439  1.527002  -25.714327    0.000000  180.000000  25.714327  25.220040  0.505311   1.383362
   6   0   3  0  0.344167  1.452781    0.000000   24.173419   90.000000  24.173419  24.158039  0.407056   0.053433
   6   0   4  0  0.366306  1.364979    7.543278    0.000000  360.000000   7.543278   7.701988  0.238619  -0.940618
   6   0   5  0  0.392941  1.272454    0.000000   14.945215   90.000000  14.945215  14.967265  0.252655  -0.123419
   6   0   6  0  0.423225  1.181403   24.907230    0.000000  360.000000  24.907230  24.654301  0.393020   0.910124
   6   0   7  0  0.456432  1.095452    0.000000   12.307253   90.000000  12.307253  12.188197  0.280728   0.599762
   6   0   8  0  0.491971  1.016320    5.899398    0.000000  360.000000   5.899398   5.915444  0.182473  -0.124358
   6   0  10  0  0.568266  0.879869    6.912210    0.000000  360.000000   6.912210   6.689613  0.196510   1.601954
   6   0  11  0  0.608369  0.821869    0.000000    6.819964   90.000000   6.819964   6.739239  0.224583   0.508329
   6   0  13  0  0.691353  0.723220    0.000000   -5.112977  270.000000   5.112977   5.022172  0.491274   0.261395
   6   0  15  0  0.777045  0.643463    0.000000   -9.190800  270.000000   9.190800   9.339653  0.449165  -0.468667
   6   1   0  0  0.317347  1.575563  -25.004331    0.000000  180.000000  25.004331  25.488021  0.561456  -1.218332
   6   1   1  0  0.320868  1.558275    2.190438   10.203596   77.884020  10.436062  10.610084  0.182473  -1.348711
   6   1   2  0  0.331205  1.509638   -6.158556   12.350730  116.502634  13.801027  13.895339  0.224583  -0.593885
   6   1   3  0  0.347753  1.437804  -12.163029   21.009588  120.067732  24.276369  24.158039  0.407056   0.411108
   6   1   4  0  0.369677  1.352534  -16.714626    4.087111  166.259484  17.207068  17.279846  0.308801  -0.333301
   6   1   5  0  0.396085  1.262354    4.086462   -6.639665  301.610720   7.796430   7.572960  0.168437   1.876279
   6   1   6  0  0.426146  1.173307   10.553469    8.046571   37.323979  13.271135  13.111245  0.224583   1.006840
   6   1   7  0  0.459142  1.088988   -5.801879   11.024683  117.756156  12.458147  12.287449  0.224583   1.074894
   6   1   8  0  0.494486  1.011152    1.003008   -3.606833  285.540478   3.743697   3.841069  0.196510  -0.700749
   6   1   9  0  0.531709  0.940364   -2.416960   17.733328   97.761294  17.897280  17.706631  0.294765   0.914689
   6   1  10  0  0.570445  0.876509    8.040486   -4.429888  331.147531   9.180051   8.962493  0.210546   1.461307
   6   1  11  0  0.610405  0.819129    3.805430    8.742166   66.476698   9.534504   9.558008  0.449165  -0.074002
   6   1  12  0  0.651364  0.767620    6.056249   -2.707755  335.910531   6.634010   6.719389  0.224583  -0.537634
   6   1  13  0  0.693144  0.721350    0.006608    5.809113   89.934826   5.809117   5.746715  0.238619   0.369836
   6   1  14  0  0.735607  0.679711    2.102334   -3.016352  304.875682   3.676708   3.712040  0.322837  -0.154774
   6   1  15  0  0.778640  0.642145   -0.995702    1.909601  117.538382   2.153602   2.124002  0.814112   0.051419
   6   1  16  0  0.822154  0.608159    3.626229    0.314119    4.950845   3.639808   4.099125  0.336874  -1.928234
   6   1  17  0  0.866076  0.577317   -5.610885   -1.689683  196.759345   5.859783   6.094099  0.294765  -1.124190
   6   1  18  0  0.910347  0.549241    0.598538   -2.777730  282.160014   2.841484   2.888245  0.477238  -0.138569
   6   1  19  0  0.954919  0.523605   -4.472317    0.626641  172.023902   4.516005   4.515985  0.364947   0.000076
   6   1  23  0  1.135501  0.440334   -2.940293    0.286952  174.425992   2.954262   2.858470  0.533384   0.253983
   6   2   0  0  0.328863  1.520390  -12.960397    0.000000  180.000000  12.960397  13.061618  0.449165  -0.318699
   6   2   1  0  0.332262  1.504838    7.438697   -7.811103  313.601092  10.786452  11.046794  0.364947  -1.008858
   6   2   2  0  0.342255  1.460897   -9.681385    4.726155  153.979791  10.773381  10.917766  0.196510  -1.039087
   6   2   3  0  0.358293  1.395507   -1.684387    7.642083  102.429790   7.825509   7.791315  0.168437   0.287097
   6   2   4  0  0.379608  1.317147  -17.910771   18.638539  133.859279  25.849388  26.033909  0.940440  -0.277479
   6   2   5  0  0.405371  1.233439   -9.443348   -3.037137  197.828651   9.919729   9.994719  0.196510  -0.539673
   6   2   6  0  0.434790  1.149981  -26.101445    3.556959  172.239852  26.342691  25.994208  0.617602   0.797972
   6   2   7  0  0.467176  1.070261   -8.117835   10.661389  127.286506  13.400167  13.448703  0.238619  -0.287657
   6   2   8  0  0.501954  0.996107   -7.555424   13.553791  119.137041  15.517400  15.523078  0.266692  -0.030111
   6   2   9  0  0.538662  0.928226   -8.535675    4.629323  151.526813   9.710221   9.736662  0.210546  -0.177605
   6   2  10  0  0.576931  0.866655   -3.999588  -11.693871  251.118063  12.358937  12.277524  0.238619   0.482505
   6   2  11  0  0.616470  0.811069    4.176127    9.847241   67.018630  10.696176  10.620009  0.238619   0.451418
   6   2  12  0  0.657051  0.760976   -9.385095    5.384257  150.156976  10.819900  10.729186  0.238619   0.537626
   6   2  14  0  0.740648  0.675084   -0.091275   -5.458967  269.042088   5.459730   5.577986  0.266692  -0.627086
   6   2  15  0  0.783404  0.638240    3.925491   -0.057595  359.159419   3.925913   3.860919  0.393020   0.233871
   6   2  16  0  0.826667  0.604838   -4.501253   -1.745354  201.193724   4.827788   4.555686  0.322837   1.191963
   6   2  18  0  0.914425  0.546792   -2.824521   -0.304007  186.143168   2.840834   3.146302  0.772003  -0.559579
   6   2  19  0  0.958807  0.521481   -0.387809    3.742199   95.916511   3.762240   3.652489  0.421092   0.368592
   6   2  21  0  1.048366  0.476933   -1.324674    1.351821  134.418880   1.892665   2.183553  0.926403  -0.444060
   6   3   0  0  0.347209  1.440056  -17.137906    0.000000  180.000000  17.137906  17.488276  0.659711  -0.751084
   6   3   1  0  0.350430  1.426820   14.215596   -8.916580  327.902448  16.780601  17.111117  0.715857  -0.652951
   6   3   2  0  0.359919  1.389200   23.539664  -20.432031  319.042570  31.170237  31.621821  0.603566  -1.058105
   6   3   3  0  0.375202  1.332614  -15.670143  -13.332848  220.392602  20.574698  20.723905  0.533384  -0.395607
   6   3   4  0  0.395608  1.263877  -10.910464  -15.891711  235.528430  19.276533  19.304595  0.322837  -0.122930
   6   3   5  0  0.420391  1.189369    0.944845   -2.093082  294.295050   2.296459   2.908096  0.224583  -3.851525
   6   3   6  0  0.448827  1.114016   23.283251   -4.112637  349.982886  23.643679  23.711403  0.378983  -0.252719
   6   3   7  0  0.480267  1.041088   -4.419135    2.107303  154.505448   4.895864   5.081724  0.182473  -1.440462
   6   3   8  0  0.514160  0.972459    5.687172   -1.036411  349.671943   5.780837   5.786416  0.266692  -0.029584
   6   3   9  0  0.550054  0.909001   -2.302591   -9.162476  255.893316   9.447375   9.428980  0.210546   0.123556
   6   3  10  0  0.587582  0.850946    7.222484    3.124198   23.391645   7.869237   7.751614  0.210546   0.790060
   6   3  11  0  0.626449  0.798149   -0.459067    1.618668  105.833754   1.682506   2.133927  0.743930  -0.858153
   6   3  12  0  0.666423  0.750274    2.796065   -0.051420  358.946434   2.796538   2.828694  0.322837  -0.140863
   6   3  13  0  0.707315  0.706899    6.012920   -1.716821  344.064794   6.253214   6.213201  0.364947   0.155052
   6   3  15  0  0.791281  0.631887   -1.977125   -3.344675  239.411548   3.885341   4.049499  0.393020  -0.590694
   6   3  17  0  0.877458  0.569828   -0.456636    4.282905   96.085792   4.307179   4.327405  0.350910  -0.081516
   6   3  18  0  0.921182  0.542781   -3.828598   -1.539712  201.908054   4.126606   4.188452  0.378983  -0.230784
   6   3  19  0  0.965254  0.517999   -0.141074   -3.609421  267.761738   3.612177   3.622713  0.421092  -0.035387
   6   3  20  0  1.009627  0.495232   -3.269104   -0.915265  195.640879   3.394812   3.136376  0.505311   0.723285
   6   4   0  0  0.371373  1.346354   24.555318    0.000000  360.000000  24.555318  24.535198  0.954476   0.029812
   6   4   1  0  0.374386  1.335518   -5.233520    0.869056  170.571738   5.305185   5.180976  0.364947   0.481324
   6   4   2  0  0.383283  1.304518    8.650965   -3.076579  340.422876   9.181750   9.240400  0.224583  -0.369322
   6   4   3  0  0.397670  1.257325   -1.851076    8.987623  101.637814   9.176266   9.478606  0.182473  -2.343212
   6   4   4  0  0.416977  1.199106    4.721144   22.040489   77.909761  22.540460  21.964560  0.701821   1.160475
   6   4   5  0  0.440560  1.134920    4.583606   -3.657067  321.415099   5.863752   5.776491  0.168437   0.732654
   6   4   6  0  0.467771  1.068899   13.034372   -0.041442  359.817832  13.034438  12.644758  0.350910   1.570459
   6   4   7  0  0.498016  1.003983    6.093676    4.058199   33.662383   7.321329   7.364529  0.182473  -0.334813
   6   4   8  0  0.530778  0.942014   -4.981243   10.908254  114.543761  11.991780  11.751486  0.224583   1.513144
   6   4   9  0  0.565618  0.883989   -0.221234    2.427059   95.208300   2.437122   2.620264  0.533384  -0.485583
   6   4  10  0  0.602176  0.830321    1.919291   -2.443574  308.147651   3.107207   2.749292  0.435129   1.163260
   6   4  11  0  0.640159  0.781056    1.240424    3.569422   70.836949   3.778813   3.642564  0.266692   0.722502
   6   4  12  0  0.679326  0.736024    2.345277    6.431821   69.966296   6.846068   6.878193  0.322837  -0.140725
   6   4  13  0  0.719485  0.694942  -10.763127   -1.105240  185.863015  10.819725  10.878065  0.252655  -0.326550
   6   4  15  0  0.802178  0.623303   -1.187728    3.374852  109.388751   3.577755   3.315031  0.449165   0.827196
   6   4  16  0  0.844480  0.592081    3.701803    1.466397   21.610025   3.981666   3.712040  0.561456   0.679141
   6   4  17  0  0.887297  0.563509   -0.264052   -3.579221  265.780735   3.588948   3.632639  0.393020  -0.157214
   6   4  18  0  0.930559  0.537311    3.940487    0.024091    0.350285   3.940560   4.198377  0.449165  -0.811746
   6   4  20  0  1.018190  0.491067    0.044735    4.181811   89.387096   4.182050   4.396882  0.393020  -0.773035
   6   4  21  0  1.062468  0.470603    2.224880   -3.218461  304.655606   3.912618   3.960172  0.449165  -0.149723
   6   4  22  0  1.107004  0.451670    2.059223    1.833389   41.679641   2.757120   2.788993  0.547420  -0.082340
   6   5   0  0  0.400305  1.249049   -9.014086    0.000000  180.000000   9.014086   9.071671  0.449165  -0.181308
   6   5   1  0  0.403101  1.240383    5.692172   16.950171   71.437024  17.880412  18.292221  0.659711  -0.882789
   6   5   2  0  0.411378  1.215428   17.459892   12.429411   35.446441  21.432174  21.686653  0.589529  -0.610467
   6   5   3  0  0.424814  1.176987   -2.364492   26.498045   95.099153  26.603330  27.056209  0.828148  -0.773373
   6   5   4  0  0.442940  1.128822   -0.776934    6.617410   96.696300   6.662863   6.520884  0.168437   1.192070
   6   5   5  0  0.465208  1.074788    0.466249    3.515556   82.445263   3.546339   3.394433  0.196510   1.093221
   6   5   6  0  0.491055  1.018216    9.407475   -1.588343  350.416651   9.540619   9.488531  0.196510   0.374858
   6   5   7  0  0.519948  0.961635  -10.343211    6.975100  146.005652  12.475337  12.237823  0.224583   1.495643
   6   5   8  0  0.551408  0.906770    8.966531   -1.792474  348.695182   9.143941   9.131223  0.210546   0.085426
   6   5   9  0  0.585021  0.854670   -2.494319    6.619060  110.648360   7.073442   7.017146  0.210546   0.378132
   6   5  10  0  0.620437  0.805884    1.407934   -6.811646  281.678300   6.955631   6.937744  0.210546   0.120143
   6   5  11  0  0.657365  0.760613  -10.590939   -2.907807  195.352604  10.982865  11.046794  0.238619  -0.378884
   6   5  12  0  0.695564  0.718841   -0.317628    2.865507   96.325139   2.883057   2.927946  0.378983  -0.167510
   6   5  13  0  0.734836  0.680424   -0.903620    6.914653   97.445331   6.973447   6.987370  0.280728  -0.070143
   6   5  14  0  0.775018  0.645147    5.604890    2.698857   25.711664   6.220821   6.431557  0.252655  -1.179570
   6   5  15  0  0.815975  0.612764   -4.034572    5.149526  128.078136   6.541819   6.451407  0.266692   0.479434
   6   5  17  0  0.899790  0.555685    1.261859    5.712365   77.543430   5.850077   5.826117  0.308801   0.109730
   6   5  19  0  0.985599  0.507306    2.272697    2.912640   52.035533   3.694404   4.148751  0.393020  -1.634889
   6   5  21  0  1.072923  0.466017    1.336431    2.255979   59.357712   2.622115   3.215778  0.477238  -1.759219
   6   5  22  0  1.117042  0.447611    3.312788    0.187658    3.242139   3.318099   3.315031  0.477238   0.009092
   6   6   0  0  0.433048  1.154607  -31.632376    0.000000  180.000000  31.632376  32.197485  1.291350  -0.618875
   6   6   1  0  0.435635  1.147751    9.938558    6.720365   34.066209  11.997426  11.910290  0.364947   0.337663
   6   6   2  0  0.443304  1.127894   -2.798522   -6.963615  248.105903   7.504910   7.304978  0.266692   1.060197
   6   6   3  0  0.455800  1.096973    8.035196   -8.050109  314.946882  11.374033  11.721711  0.364947  -1.347294
   6   6   4  0  0.472739  1.057666   -5.013953    0.782691  171.127584   5.074675   5.111500  0.182473  -0.285397
   6   6   5  0  0.493665  1.012833   -3.907932    0.900628  167.022119   4.010370   4.109050  0.266692  -0.523282
   6   6   6  0  0.518094  0.965075   -0.620073   -5.802090  263.899919   5.835130   5.697089  0.224583   0.869254
   6   6   7  0  0.545557  0.916494    1.894756   -9.291459  281.525976   9.482685   9.488531  0.238619  -0.034649
   6   6   8  0  0.575619  0.868630    3.863818   -7.235295  298.103263   8.202352   8.396755  0.210546  -1.305776
   6   6   9  0  0.607895  0.822511   -8.001459   -3.745601  205.084986   8.834754   8.873166  0.238619  -0.227656
   6   6  10  0  0.642050  0.778755   -5.034319   -3.497664  214.790184   6.130092   5.965070  0.224583   1.039152
   6   6  12  0  0.714910  0.699389   -4.630576   -0.458368  185.653131   4.653207   4.664864  0.266692  -0.061814
   6   6  15  0  0.832527  0.600581   -3.633493    6.280988  120.048981   7.256244   7.066772  0.280728   0.954495
   6   6  16  0  0.873360  0.572501   -3.548344    0.702132  168.807125   3.617144   3.841069  0.378983  -0.835595
   6   6  17  0  0.914827  0.546551   -2.126288    2.894720  126.298774   3.591727   2.769142  0.800075   1.454000
   6   6  18  0  0.956845  0.522551   -2.989357    0.706425  166.704154   3.071692   2.769142  0.519347   0.823860
   6   6  19  0  0.999345  0.500327   -1.658706    3.010959  118.849917   3.437613   3.384507  0.463202   0.162137
   6   6  20  0  1.042269  0.479723   -1.551480    4.173081  110.394270   4.452156   4.287704  0.491274   0.473402
   6   6  22  0  1.129190  0.442795   -0.810884    2.452895  108.292981   2.583452   2.788993  0.533384  -0.544971
   6   7   0  0  0.468805  1.066541   12.317570    0.000000  360.000000  12.317570  12.098870  0.533384   0.579862
   6   7   1  0  0.471196  1.061130   -5.974561    2.815970  154.764243   6.604927   6.878193  0.238619  -1.619550
   6   7   2  0  0.478295  1.045379    6.871610   -8.764800  308.096475  11.137358  11.215523  0.449165  -0.246107
   6   7   3  0  0.489899  1.020618   18.067214  -10.521467  329.785559  20.907546  21.101064  0.659711  -0.414842
   6   7   4  0  0.505698  0.988733    7.137233   11.363914   57.868667  13.419338  13.289899  0.336874   0.543391
   6   7   5  0  0.525312  0.951815    9.144439   -2.949033  342.125763   9.608202   9.369428  0.266692   1.266171
   6   7   6  0  0.548334  0.911853    6.210558   -3.935741  327.636836   7.352625   7.384380  0.322837  -0.139107
   6   7   7  0  0.574352  0.870546    6.359101   -2.091700  341.792404   6.694279   6.659837  0.238619   0.204126
   6   7   8  0  0.602980  0.829214    0.382035    4.174387   84.770927   4.191832   4.009798  0.336874   0.764190
   6   7   9  0  0.633864  0.788812    8.860765    1.915143   12.196158   9.065370   9.022045  0.224583   0.272821
   6   7  10  0  0.666691  0.749973   -1.028208    2.146126  115.599068   2.379720   2.590488  0.350910  -0.849422
   6   7  12  0  0.737119  0.678317   -3.985082   -3.740068  223.183389   5.465253   5.677238  0.266692  -1.124118
   6   7  13  0  0.774286  0.645756   -1.132115   -3.179147  250.398847   3.374709   2.659965  1.080804   0.935230
   6   7  14  0  0.812519  0.615370    1.152311   -2.359009  296.034235   2.625404   2.918021  0.421092  -0.982737
   6   7  15  0  0.851675  0.587079   -0.388611   -6.934324  266.792407   6.945205   6.848417  0.308801   0.443260
   6   7  17  0  0.932286  0.536316    2.560035   -2.317545  317.846127   3.453229   3.404358  0.884294   0.078158
   6   7  22  0  1.143380  0.437300    1.621110    1.165114   35.705320   1.996369   2.620264  0.828148  -1.065413
   6   8   0  0  0.506940  0.986311   14.695496    0.000000  360.000000  14.695496  14.471003  0.617602   0.514055
   6   8   1  0  0.509151  0.982027   -8.665095    6.029917  145.166488  10.556693  11.026944  0.393020  -1.692116
   6   8   2  0  0.515728  0.969503   13.833937    4.570181   18.281495  14.569295  14.570255  0.421092  -0.003224
   6   8   3  0  0.526508  0.949653   -1.761994   -7.932286  257.476260   8.125625   8.188325  0.196510  -0.451224
   6   8   4  0  0.541239  0.923807    0.493790   -3.322255  278.454036   3.358751   3.245554  0.238619   0.670878
   6   8   5  0  0.559609  0.893481   -2.023330    2.058612  134.504772   2.886477   3.116526  0.280728  -1.158909
   6   8   6  0  0.581274  0.860180    2.866669    5.589828   62.849584   6.282036   6.123874  0.196510   1.138233
   6   8   7  0  0.605879  0.825247   -6.369980  -11.061634  240.063974  12.764655  12.724160  0.280728   0.203997
   6   8   8  0  0.633083  0.789785    3.200596    0.806952   14.150804   3.300755   3.195928  0.280728   0.528083
   6   8   9  0  0.662566  0.754642    5.793401   -3.539160  328.579450   6.788899   6.798791  0.224583  -0.062288
   6   8  10  0  0.694036  0.720424    5.601310    3.834358   34.393463   6.788002   6.778940  0.238619   0.053706
   6   8  11  0  0.727236  0.687534    4.263520  -11.292833  290.683633  12.070860  12.188197  0.575493  -0.288342
   6   8  12  0  0.761940  0.656219   11.434817    7.324610   32.641727  13.579579  13.468553  0.519347   0.302329
   6   8  13  0  0.797952  0.626604    1.553724   -2.140602  305.973459   2.645040   2.044600  0.842185   1.008271
   6   8  14  0  0.835103  0.598729    3.091715    3.580787   49.192099   4.730828   4.833593  0.308801  -0.470629
   6   8  16  0  0.912258  0.548090    4.086366    1.343862   18.204211   4.301668   4.446508  0.350910  -0.583724
   6   8  19  0  1.033513  0.483787   -1.771214   -2.097909  229.826413   2.745619   2.630189  1.080804   0.151038
   6   9   0  0  0.546953  0.914155   10.155250    0.000000    0.000000  10.155250  10.232924  0.645675  -0.170128
   6   9   1  0  0.549004  0.910741   -7.275310   -0.082155  180.646972   7.275774   7.384380  0.252655  -0.607912
   6   9   2  0  0.555109  0.900724    1.657853    0.461725   15.562928   1.720950   2.193478  0.322837  -2.069948
   6   9   3  0  0.565138  0.884740   11.028510    5.621789   27.010239  12.378714  12.138571  0.252655   1.344176
   6   9   4  0  0.578887  0.863727    3.414747   -5.711656  300.873342   6.654586   6.590361  0.196510   0.462207
   6   9   5  0  0.596098  0.838788   -6.293965   10.844147  120.130969  12.538322  12.585207  0.378983  -0.174955
   6   9   6  0  0.616482  0.811054    4.295151    0.026632    0.355251   4.295234   4.386957  0.238619  -0.543611
   6   9   7  0  0.639735  0.781574    6.799330    7.008331   45.867198   9.764610   9.399204  0.350910   1.472631
   6   9   8  0  0.665556  0.751251   -4.715369    6.553570  125.735452   8.073660   8.515858  0.350910  -1.782114
   6   9   9  0  0.693660  0.720815   -0.771792    7.087059   96.215112   7.128960   7.066772  0.238619   0.368565
   6   9  10  0  0.723779  0.690818    2.466045    2.534923   45.789082   3.536554   3.503610  0.519347   0.089708
   6   9  12  0  0.789128  0.633610    0.622912    6.431602   84.468054   6.461697   6.689613  0.266692  -1.208593
   6   9  13  0  0.823953  0.606831   -3.257775    1.908034  149.643074   3.775406   3.513536  0.589529   0.628197
   6   9  14  0  0.859981  0.581408    5.788381    3.703179   32.609518   6.871600   6.729314  0.477238   0.421642
   6   9  15  0  0.897067  0.557372   -1.197159    5.392935  102.515941   5.524214   5.647463  0.294765  -0.591321
   6   9  16  0  0.935086  0.534710    2.559079   -1.099626  336.746995   2.785330   2.362208  0.968512   0.617839
   6   9  17  0  0.973928  0.513385    1.261944    2.004744   57.810454   2.368860   2.342357  0.884294   0.042385
   6   9  19  0  1.053717  0.474511   -0.071762    2.075761   91.980003   2.077001   2.421759  1.136949  -0.428834
   6  10   0  0  0.588464  0.849670   -4.838369    0.000000  180.000000   4.838369   5.161126  0.378983  -1.204399
   6  10   2  0  0.596052  0.838853   -2.958016    0.727951  166.174569   3.046271   2.550787  0.308801   2.269164
   6  10   3  0  0.605403  0.825896   -1.088842   -2.276383  244.437224   2.523390   2.223254  0.575493   0.737553
   6  10   4  0  0.618257  0.808725    4.343837   -6.786004  302.624003   8.057219   7.950119  0.294765   0.513842
   6  10   5  0  0.634401  0.788145   -3.244483   -0.058280  181.029090   3.245006   3.146302  0.533384   0.261705
   6  10   6  0  0.653591  0.765004   -1.473810   -2.209223  236.292074   2.655707   2.719516  0.407056  -0.221689
   6  10   7  0  0.675568  0.740118    2.738655   -2.477870  317.861946   3.693247   3.463909  0.631639   0.513477
   6  10   8  0  0.700069  0.714215   -1.443711   -2.008141  234.286552   2.473243   1.905646  0.884294   0.907733
   6  10   9  0  0.726839  0.687910   -1.329495    2.360351  119.390890   2.709024   2.818769  0.533384  -0.290976
   6  10  10  0  0.755638  0.661693   -6.091228    2.152069  160.541369   6.460221   6.391856  0.252655   0.382668
   6  10  11  0  0.786241  0.635937   -5.918325   -7.485363  231.668232   9.542391   9.518307  0.280728   0.121328
   6  10  12  0  0.818447  0.610913   -2.765007    3.464368  128.594327   4.432507   4.515985  0.322837  -0.365683
   6  10  15  0  0.922963  0.541733   -3.809231   -1.319297  199.103119   4.031226   4.357181  0.393020  -1.172895
   6  10  18  0  1.036490  0.482397   -0.595464   -4.262030  262.046481   4.303426   4.823668  0.364947  -2.016000
   6  10  19  0  1.075849  0.464749    2.486870   -2.731605  312.314921   3.694075   3.950246  0.407056  -0.890003
   6  11   0  0  0.631176  0.792173   -4.494987    0.000000  180.000000   4.494987   4.426658  0.238619   0.404961
   6  11   2  0  0.638256  0.783385   -3.172346    4.190804  127.124920   5.256103   5.061873  0.294765   0.931868
   6  11   3  0  0.646997  0.772801    3.487130   -6.282280  299.033511   7.185201   6.848417  0.252655   1.885116
   6  11   4  0  0.659040  0.758679   -3.469293    6.616801  117.668731   7.471148   7.563034  0.224583  -0.578615
   6  11   5  0  0.674209  0.741610   -4.881184   -5.485555  228.336514   7.342838   7.334754  0.336874   0.033939
   6  11   6  0  0.692296  0.722234   -4.360525   -1.055324  193.604986   4.486411   4.327405  0.266692   0.843175
   6  11   7  0  0.713081  0.701182    7.205100   -8.666233  309.740110  11.270185  11.215523  0.364947   0.211820
   6  11   8  0  0.736335  0.679039   -7.853576   -7.609214  224.094614  10.935209  10.977318  0.659711  -0.090268
   6  11   9  0  0.761832  0.656313    0.977339   -4.239637  282.981290   4.350830   4.694639  0.280728  -1.731997
   6  11  11  0  0.818699  0.610725    6.067519   -2.318915  339.083896   6.495549   6.054398  0.645675   0.966248
   6  11  12  0  0.849675  0.588460   -1.119976   -2.465109  245.566225   2.707602   2.977573  0.421092  -0.906680
   6  11  14  0  0.915855  0.545938    4.755571    0.849620   10.129475   4.830870   5.081724  0.336874  -1.053096
   6  11  15  0  0.950765  0.525892    5.150996   -1.002258  348.989218   5.247598   5.409257  0.336874  -0.678653
   6  11  17  0  1.023602  0.488471    2.754914   -1.461241  332.057954   3.118458   3.146302  0.842185  -0.046756
   6  11  19  0  1.099792  0.454631    2.383598   -0.294618  352.953845   2.401737   2.064450  0.729893   0.653513
   6  12   0  0  0.674861  0.740894    6.347823    0.000000    0.000000   6.347823   6.679688  0.350910  -1.337457
   6  12   1  0  0.676523  0.739073   -2.843103  -12.352643  257.038446  12.675608  12.595132  0.350910   0.324328
   6  12   3  0  0.689681  0.724973    6.240257   -7.856403  308.459737  10.033139   9.786288  0.336874   1.036291
   6  12   4  0  0.700991  0.713276    8.993004    0.331110    2.108599   8.999098   9.131223  0.308801  -0.605090
   6  12   5  0  0.715270  0.699037    2.513458   -6.353306  291.584454   6.832420   7.255352  0.266692  -2.242722
   6  12   6  0  0.732344  0.682739    5.758145    0.345083    3.429608   5.768476   5.746715  0.393020   0.078304
   6  12   7  0  0.752023  0.664873   -4.482907   -0.114037  181.457191   4.484357   4.744266  0.280728  -1.309331
   6  12   8  0  0.774108  0.645904    7.096140    1.247766    9.972783   7.205006   7.394305  0.252655  -1.059581
   6  12  10  0  0.824703  0.606279    4.954478    5.798222   49.486700   7.626679   7.950119  0.435129  -1.051213
   6  12  11  0  0.852832  0.586282    1.938532   -1.164932  328.996854   2.261631   2.153777  1.010622   0.150924
   6  12  12  0  0.882611  0.566501    4.275398    2.361417   28.913054   4.884190   5.051948  0.393020  -0.603647
   6  12  13  0  0.913880  0.547118    2.057146    0.982142   25.521186   2.279573   2.272880  0.954476   0.009916
   6  12  15  0  0.980310  0.510043    2.374971   -0.151789  356.343082   2.379816   2.312581  0.631639   0.150537
   6  12  19  0  1.125432  0.444274   -0.859739   -3.626974  256.664723   3.727478   3.344807  0.463202   1.168346
   6  13   2  0  0.725562  0.689121    1.218616    2.089915   59.753812   2.419250   2.153777  0.757966   0.495319
   6  13   3  0  0.733263  0.681883   -6.994895   -0.457549  183.742489   7.009844   7.215651  0.350910  -0.829429
   6  13   4  0  0.743911  0.672123    4.039308   -5.521922  306.185619   6.841611   6.848417  0.378983  -0.025398
   6  13   5  0  0.757381  0.660169   -6.262585    3.086456  153.764049   6.981847   7.066772  0.393020  -0.305589
   6  13   6  0  0.773527  0.646390   -1.279565    4.802924  104.917881   4.970450   5.339780  0.393020  -1.328973
   6  13   7  0  0.792183  0.631167   -3.104114    2.560075  140.486364   4.023619   4.238078  0.308801  -0.982157
   6  13   8  0  0.813178  0.614871   -1.054584    2.759395  110.915838   2.954049   2.401909  0.659711   1.183616
   6  13   9  0  0.836336  0.597846   -2.626796    5.193322  116.830403   5.819850   5.657388  0.449165   0.511518
   6  13  11  0  0.888446  0.562780    1.994842    2.092426   46.367683   2.890958   3.235629  0.407056  -1.197471
   6  13  13  0  0.947202  0.527870   -2.586284    0.471586  169.666146   2.628927   2.679815  0.743930  -0.096738
   6  13  15  0  1.011446  0.494342    4.189870   -0.439239  354.015344   4.212830   4.099125  0.407056   0.395040
   6  13  16  0  1.045313  0.478326   -1.848379   -0.817100  203.848465   2.020930   2.759217  0.743930  -1.403488
   6  13  18  0  1.116008  0.448025   -0.366533    2.757611   97.571202   2.781864   2.997423  0.533384  -0.571534
   6  14   0  0  0.764479  0.654040    4.503577    0.000000  360.000000   4.503577   4.754191  0.280728  -1.262510
   6  14   1  0  0.765948  0.652786   -1.040531   -3.742536  254.462567   3.884493   3.821218  0.308801   0.289778
   6  14   2  0  0.770335  0.649068   -1.688074    0.942430  150.825933   1.933330   2.024749  0.800075  -0.161592
   6  14   3  0  0.777593  0.643010   -5.051205    0.308700  176.502767   5.060630   5.111500  0.280728  -0.256266
   6  14   4  0  0.787642  0.634806   -0.731960   -2.652099  254.570886   2.751253   3.076825  0.603566  -0.762846
   6  14   5  0  0.800377  0.624706   -4.590547    2.020786  156.240617   5.015645   4.942770  0.280728   0.367120
   6  14   6  0  0.815672  0.612992   -4.565653   -3.393810  216.624716   5.688861   5.915444  0.772003  -0.415073
   6  14   7  0  0.833385  0.599963    4.382755    6.370512   55.472988   7.732526   7.771464  0.547420  -0.100594
   6  14   8  0  0.853367  0.585914   -3.781005   -4.320388  228.809077   5.741233   5.746715  0.294765  -0.026301
   6  14  11  0  0.925372  0.540323    0.749056    3.103895   76.432353   3.193000   3.315031  0.645675  -0.267282
   6  14  12  0  0.952887  0.524721   -1.737124   -4.767733  249.980783   5.074335   5.488659  0.322837  -1.814977
   6  14  14  0  1.012342  0.493904   -0.876749   -2.927452  253.327457   3.055922   2.590488  0.575493   1.143756
   6  15   0  0  0.810164  0.617159   -3.880512    0.000000  180.000000   3.880512   3.831143  0.336874   0.207250
   6  15   1  0  0.811550  0.616105   -0.594947   -5.449024  263.768893   5.481407   5.528360  0.280728  -0.236530
   6  15   2  0  0.815693  0.612976   -7.247729   -0.994242  187.811069   7.315606   7.592810  0.336874  -1.163718
   6  15   3  0  0.822550  0.607865   -3.913778   -1.138526  196.219818   4.076015   4.039573  0.322837   0.159636
   6  15   6  0  0.858637  0.582318   -4.560390   -2.324601  207.009638   5.118684   5.528360  0.294765  -1.965529
   6  15   7  0  0.875482  0.571114    1.849873   -2.739695  304.027658   3.305747   3.364657  0.407056  -0.204670
   6  15   8  0  0.894524  0.558956   -2.152794   -4.163481  242.658058   4.687121   4.535836  0.322837   0.662716
   6  15   9  0  0.915627  0.546074    1.089720   -5.741535  280.746684   5.844033   5.806266  0.477238   0.111914
   6  15  10  0  0.938650  0.532680   -3.177307    2.497450  141.831689   4.041353   4.248004  0.800075  -0.365275
   6  15  11  0  0.963458  0.518964    3.887515   -5.152988  307.031617   6.454925   6.282678  0.491274   0.495841
   6  15  13  0  1.017893  0.491211    0.432061   -2.697458  279.099969   2.731842   2.630189  1.080804   0.133011
   6  15  14  0  1.047270  0.477432   -5.396047    0.694998  172.660843   5.440620   5.111500  0.533384   0.872630
   6  15  15  0  1.077932  0.463851    3.113313   -1.412347  335.598689   3.418690   3.563162  0.800075  -0.255369
   6  15  16  0  1.109772  0.450543   -1.814909    1.542300  139.642289   2.381719   2.253030  0.926403   0.196452
   6  16   0  0  0.856309  0.583901   -2.140538    0.000000  180.000000   2.140538   1.955273  0.870258   0.301066
   6  16   1  0  0.857620  0.583009    0.851716   -3.490731  283.711891   3.593135   3.573087  0.364947   0.077689
   6  16   3  0  0.868037  0.576012    2.898359    0.534562   10.449977   2.947243   3.324956  0.435129  -1.227608
   6  16   4  0  0.877050  0.570093    3.964550    0.010695    0.154571   3.964565   4.118975  0.350910  -0.622294
   6  16   5  0  0.888504  0.562743    6.648937   -1.335622  348.641734   6.781758   6.401781  0.294765   1.823043
   6  16   6  0  0.902306  0.554135    3.468019   -0.626576  349.758703   3.524167   3.632639  0.378983  -0.404772
   6  16  12  0  1.028023  0.486371   -0.255756   -3.182558  265.405480   3.192818   3.543311  0.435129  -1.139138
   6  16  14  0  1.083362  0.461526    3.220848   -0.379044  353.288051   3.243075   3.096675  0.477238   0.433830
   6  16  16  0  1.143894  0.437104    2.404947   -1.316067  331.311043   2.741496   2.709591  0.533384   0.084594
   6  17   2  0  0.907807  0.550778   -1.115738    3.785915  106.420650   3.946901   3.791442  0.673748   0.326311
   6  17   5  0  0.933435  0.535656    2.539601   -2.911317  311.098854   3.863333   3.662414  0.407056   0.698040
   6  17   7  0  0.961888  0.519811    3.552202   -1.424500  338.148283   3.827184   3.970097  0.393020  -0.514246
   6  17   8  0  0.979251  0.510594    3.865902    1.028095   14.892492   4.000272   3.950246  0.968512   0.073047
   6  17   9  0  0.998565  0.500719   -1.050164   -2.469806  246.964752   2.683801   2.600413  0.800075   0.147395
   6  17  11  0  1.042598  0.479571   -1.175214    3.141864  110.508302   3.354465   2.997423  0.491274   1.027803
   6  17  14  0  1.120506  0.446227   -3.478483   -0.604265  189.854793   3.530578   3.940321  0.407056  -1.423550
   6  18   0  0  0.949709  0.526477   -1.919695    0.000000  180.000000   1.919695   2.302656  0.631639  -0.857434
   6  18   1  0  0.950891  0.525822    3.468059    5.914855   59.615614   6.856598   6.639987  0.575493   0.532300
   6  18   2  0  0.954429  0.523873   -3.665628    0.640102  170.094730   3.721097   3.801368  0.393020  -0.288840
   6  18   3  0  0.960297  0.520672   -1.543855    6.406478  103.548996   6.589875   6.431557  0.308801   0.725049
   6  18   4  0  0.968452  0.516288   -4.422744    3.562678  141.147317   5.679202   5.587911  0.603566   0.213903
   6  18   5  0  0.978837  0.510810    0.055617    4.347648   89.267085   4.348003   4.565611  0.519347  -0.592559
   6  18  12  0  1.107029  0.451659    0.262144   -3.377528  274.438069   3.387686   3.176077  0.477238   0.627067
   6  19   0  0  0.996860  0.501575   -6.009048    0.000000  180.000000   6.009048   5.925369  0.336874   0.351286
   6  19   1  0  0.997986  0.501009   -1.156074   -6.626624  260.103839   6.726712   6.917894  0.533384  -0.506899
   6  19   2  0  1.001358  0.499322   -5.338570   -2.802732  207.699325   6.029563   5.915444  0.322837   0.499907
   6  19   4  0  1.014732  0.492741   -3.929293    0.272824  176.028143   3.938753   3.890695  0.533384   0.127422
   6  19   5  0  1.024648  0.487972    1.850387   -1.466147  321.608595   2.360830   3.076825  0.477238  -2.121729
   6  19   6  0  1.036639  0.482328   -3.161505    0.214156  176.124785   3.168750   2.630189  1.038694   0.733267
   6  19  11  0  1.124995  0.444446   -2.858848   -1.359885  205.439311   3.165801   3.315031  0.463202  -0.455617
   6  20   2  0  1.048552  0.476848    2.491575   -0.690941  344.500717   2.585604   2.729442  0.533384  -0.381372
   6  20   3  0  1.053896  0.474430   -4.651340   -0.854833  190.413735   4.729239   4.774041  0.589529  -0.107475
   6  20   7  0  1.095708  0.456326   -0.153129   -2.714879  266.771732   2.719195   2.878320  0.715857  -0.314361
   6  21   0  0  1.091869  0.457930    4.219002    0.000000  360.000000   4.219002   4.148751  0.421092   0.235933
   6  21   5  0  1.117297  0.447508    0.706052    1.944860   70.047333   2.069055   2.421759  0.870258  -0.573162
   6  21   6  0  1.128304  0.443143    0.400149   -2.990820  277.620485   3.017470   3.444059  0.449165  -1.343132
   6  21   7  0  1.141175  0.438145   -1.533729    0.713974  155.037303   1.691770   2.084301  0.659711  -0.841463
   6  22   1  0  1.140654  0.438345    1.376610    2.343247   59.566628   2.717694   2.233179  0.912367   0.751021
   6  22   3  0  1.148507  0.435348    2.989385    1.850489   31.758331   3.515783   3.702115  0.491274  -0.536387
   7   0   1  0  0.368710  1.356081    0.000000   -2.099735  270.000000   2.099735   2.153777  0.266692  -0.286575
   7   0   2  0  0.377740  1.323661    2.539316    0.000000    0.000000   2.539316   2.530937  0.659711   0.017963
   7   0   3  0  0.392330  1.274438    0.000000  -15.424796  270.000000  15.424796  15.413901  0.252655   0.060987
   7   0   4  0  0.411888  1.213923  -21.050542    0.000000  180.000000  21.050542  21.110989  0.350910  -0.243612
   7   0   5  0  0.435746  1.147458    0.000000  -10.272993  270.000000  10.272993  10.183298  0.196510   0.645503
   7   0   6  0  0.463240  1.079354   24.299587    0.000000  360.000000  24.299587  24.227515  0.393020   0.259338
   7   0   7  0  0.493763  1.012631    0.000000  -19.393490  270.000000  19.393490  19.254969  0.322837   0.606799
   7   0   9  0  0.561877  0.889875    0.000000   10.982936   90.000000  10.982936  10.858215  0.224583   0.785377
   7   0  10  0  0.598664  0.835194    2.912424    0.000000  360.000000   2.912424   2.878320  0.294765   0.163624
   7   0  11  0  0.636855  0.785108    0.000000   11.480588   90.000000  11.480588  11.562907  0.238619  -0.487877
   7   0  12  0  0.676214  0.739411   -5.814368    0.000000  180.000000   5.814368   5.925369  0.421092  -0.372791
   7   0  13  0  0.716547  0.697791    0.000000   -6.135478  270.000000   6.135478   6.064323  0.252655   0.398286
   7   0  14  0  0.757699  0.659892    2.517267    0.000000    0.000000   2.517267   1.796469  0.645675   1.578755
   7   0  16  0  0.841978  0.593840   -4.454294    0.000000  180.000000   4.454294   4.714490  0.322837  -1.139807
   7   0  23  0  1.149936  0.434807    0.000000   -2.128136  270.000000   2.128136   2.798918  0.561456  -1.689586
   7   1   0  0  0.369026  1.354917    0.000000  -29.506234  270.000000  29.506234  29.636772  0.477238  -0.386827
   7   1   1  0  0.372058  1.343875    7.173672  -10.098903  305.387764  12.387470  12.247748  0.266692   0.740916
   7   1   2  0  0.381010  1.312303  -15.531574   20.999534  126.487192  26.119154  26.123237  0.421092  -0.013711
   7   1   3  0  0.395479  1.264291   18.291581   -2.279984  352.894918  18.433129  18.401398  0.435129   0.103128
   7   1   4  0  0.414888  1.205144   11.129141   -8.691992  322.009740  14.121207  14.083918  0.238619   0.221000
   7   1   5  0  0.438583  1.140035   13.219626   -0.759703  356.710954  13.241437  13.250198  0.238619  -0.051921
   7   1   6  0  0.465910  1.073169    9.695156    5.833283   31.034055  11.314736  11.354477  0.210546  -0.266933
   7   1   7  0  0.496269  1.007519  -10.657166  -12.498385  229.546322  16.425128  16.247621  0.280728   0.894220
   7   1   8  0  0.529138  0.944933    8.423329  -12.956625  303.028602  15.454016  15.384125  0.266692   0.370618
   7   1   9  0  0.564080  0.886399   -1.054695    2.280478  114.819998   2.512561   2.640114  0.322837  -0.558757
   7   1  10  0  0.600732  0.832318    8.074026   -6.436993  321.436499  10.325928  10.510831  0.224583  -1.164352
   7   1  12  0  0.678046  0.737413   -2.720304   -2.833603  226.168661   3.928022   3.682265  0.407056   0.853822
   7   1  13  0  0.718276  0.696111   10.056388    0.951659    5.405931  10.101317   9.905391  0.421092   0.658004
   7   1  16  0  0.843450  0.592803    3.781254   -1.752247  335.136816   4.167523   4.198377  0.336874  -0.129528
   7   1  17  0  0.886317  0.564132   -2.222705   -3.040590  233.832783   3.766378   3.692190  0.393020   0.266954
   7   1  19  0  0.973315  0.513709    2.583230   -4.642087  299.095077   5.312442   5.468808  0.673748  -0.328216
   7   1  21  0  1.061650  0.470965    2.561592   -2.119547  320.394503   3.324791   3.364657  0.463202  -0.121716
   7   1  22  0  1.106219  0.451990    1.457866    0.874708   30.963422   1.700143   2.133927  0.996585  -0.615565
   7   2   0  0  0.378975  1.319347    0.000000  -13.769234  270.000000  13.769234  13.746460  0.491274   0.065558
   7   2   1  0  0.381928  1.309146   -4.413611   25.191272   99.937585  25.574991  25.537647  0.421092   0.125417
   7   2   2  0  0.390654  1.279907    3.306228   -7.611403  293.479082   8.298469   8.357054  0.280728  -0.295127
   7   2   3  0  0.404778  1.235246   -1.661611   12.782425   97.406453  12.889971  12.922665  0.224583  -0.205879
   7   2   4  0  0.423762  1.179908   13.321678    1.942644    8.296720  13.462577  13.557880  0.238619  -0.564833
   7   2   5  0  0.446986  1.118602  -14.495576   -0.171390  180.677412  14.496589  14.530554  0.252655  -0.190115
   7   2   6  0  0.473829  1.055234   16.133188    4.739551   16.371545  16.814967  16.634705  0.378983   0.672663
   7   2   7  0  0.503711  0.992633   -3.589340   -0.431532  186.855545   3.615188   3.721966  0.280728  -0.537911
   7   2   8  0  0.536124  0.932620   -3.739685  -13.496027  254.512201  14.004570  13.994591  0.449165   0.031419
   7   2   9  0  0.570638  0.876212   -5.499513    3.869013  144.872880   6.724128   6.491108  0.196510   1.676966
   7   2  10  0  0.606894  0.823867    6.948633   -5.944809  319.451804   9.144630   9.091522  0.224583   0.334425
   7   2  11  0  0.644598  0.775677   -3.538102    9.833870  109.788089  10.450989  10.461205  0.238619  -0.060548
   7   2  12  0  0.683511  0.731517   -5.032947    0.757004  171.446274   5.089559   5.300079  0.364947  -0.815793
   7   2  13  0  0.723438  0.691144    3.826575    4.992557   52.531420   6.290334   6.421631  0.252655  -0.734925
   7   2  14  0  0.764219  0.654263    4.218326   -1.876308  336.020538   4.616796   4.506060  0.308801   0.507137
   7   2  15  0  0.805725  0.620559    3.647667   -2.018681  331.039106   4.168999   4.168602  0.322837   0.001739
   7   2  16  0  0.847850  0.589727    3.385550   -1.048343  342.794743   3.544146   3.583012  0.477238  -0.115174
   7   2  17  0  0.890506  0.561479    6.363328    2.827430   23.957110   6.963211   7.036996  0.294765  -0.354007
   7   2  19  0  0.977130  0.511703    0.175265    3.558406   87.180244   3.562719   3.295180  0.715857   0.528538
   7   2  22  0  1.109577  0.450622    2.926332    1.838434   32.138615   3.455903   3.573087  0.449165  -0.368960
   7   3   0  0  0.395000  1.265822    0.000000   -3.652391  270.000000   3.652391   3.632639  0.210546   0.132675
   7   3   1  0  0.397834  1.256804   -5.742234   -4.127548  215.708779   7.071768   7.185875  0.266692  -0.605088
   7   3   2  0  0.406218  1.230866   -5.656879   -1.783823  197.501994   5.931467   6.163575  0.168437  -1.948803
   7   3   3  0  0.419819  1.190989    3.886160   -3.561801  317.493660   5.271496   5.300079  0.182473  -0.221527
   7   3   4  0  0.438152  1.141157   -5.809512   -8.949722  237.011284  10.669956  10.590233  0.210546   0.535487
   7   3   5  0  0.460652  1.085419   22.800127   -3.562754  351.118767  23.076806  23.264767  0.435129  -0.610891
   7   3   6  0  0.486741  1.027241    8.338661   -6.549235  321.853696  10.603101  10.610084  0.210546  -0.046904
   7   3   7  0  0.515875  0.969226    6.426569   10.426726   58.352172  12.248159  12.267599  0.224583  -0.122412
   7   3   8  0  0.547569  0.913126   -2.157446  -11.402430  259.285762  11.604740  11.394178  0.224583   1.325927
   7   3   9  0  0.581404  0.859987   -3.835745    5.661010  124.120490   6.838127   6.600286  0.350910   0.958531
   7   3  10  0  0.617028  0.810336   -5.680203   -0.579530  185.825515   5.709690   5.736790  0.224583  -0.170652
   7   3  11  0  0.654148  0.764352    6.484298   -1.175279  349.726668   6.589947   6.759090  0.238619  -1.002451
   7   3  12  0  0.692525  0.721996    0.642212    3.400175   79.304192   3.460293   3.483760  0.294765  -0.112588
   7   3  13  0  0.731960  0.683097    2.445949    8.277358   73.537655   8.631183   8.625035  0.238619   0.036434
   7   3  14  0  0.772291  0.647424    4.769313    2.802233   30.436570   5.531623   5.677238  0.505311  -0.407532
   7   3  16  0  0.855133  0.584704    1.563454    1.418509   42.217196   2.111055   2.312581  0.533384  -0.534326
   7   3  17  0  0.897443  0.557139   -1.038759   -1.544197  236.071860   1.861066   2.233179  0.912367  -0.576795
   7   3  19  0  0.983456  0.508411   -1.525939   -1.626980  226.835526   2.230595   3.007348  0.757966  -1.449266
   7   3  21  0  1.070955  0.466873    1.300829   -3.870897  288.575105   4.083626   4.347256  0.393020  -0.948628
   7   4   0  0  0.416401  1.200766    0.000000  -27.429002  270.000000  27.429002  27.691425  1.108877  -0.334682
   7   4   1  0  0.419090  1.193061    5.087116    2.766746   28.540588   5.790823   5.756640  0.168437   0.287003
   7   4   2  0  0.427057  1.170804   -3.109481    4.720823  123.371842   5.652879   5.697089  0.168437  -0.371191
   7   4   3  0  0.440014  1.136327   -4.039128    7.325517  118.871372   8.365270   8.545633  0.182473  -1.397857
   7   4   4  0  0.457538  1.092805   -7.347205   -0.665513  185.175752   7.377285   7.295053  0.252655   0.460284
   7   4   5  0  0.479129  1.043561  -12.485092   -1.151617  185.270013  12.538092  12.763861  0.238619  -1.338058
   7   4   6  0  0.504263  0.991546   -6.382078   -4.209308  213.406899   7.645207   7.493558  0.280728   0.763960
   7   4   7  0  0.532439  0.939074    3.230906   -3.124553  315.958704   4.494617   4.555686  0.210546  -0.410193
   7   4   8  0  0.563202  0.887781   -0.343576   -4.986872  266.058778   4.998694   5.061873  0.210546  -0.424370
   7   4   9  0  0.596150  0.838715   -4.502514    0.692534  171.255835   4.555462   4.635088  0.280728  -0.401126
   7   4  10  0  0.630942  0.792466  -10.258875    0.344766  178.075209  10.264667  10.381803  0.238619  -0.694225
   7   4  11  0  0.667289  0.749301    3.280219   -0.366603  353.622986   3.300641   3.374582  0.294765  -0.354752
   7   4  12  0  0.704950  0.709270    0.321675    3.875886   85.255671   3.889212   3.721966  0.308801   0.765935
   7   4  13  0  0.743727  0.672290   -3.593872   -1.472285  202.277220   3.883753   4.029648  0.308801  -0.668153
   7   4  15  0  0.823991  0.606803   -1.343266   -5.448367  256.150240   5.611512   5.399332  0.336874   0.890743
   7   4  16  0  0.865227  0.577883    0.046098  -10.265960  270.257276  10.266063  10.600158  0.280728  -1.683057
   7   4  18  0  0.949427  0.526633    1.996240   -4.292645  294.940183   4.734108   4.873294  0.350910  -0.560938
   7   5   0  0  0.442397  1.130207    0.000000   -8.217956  270.000000   8.217956   8.277652  0.701821  -0.120290
   7   5   1  0  0.444929  1.123774   -1.968538  -20.809473  264.596006  20.902375  21.220167  0.729893  -0.615741
   7   5   2  0  0.452441  1.105116   -9.274381  -13.176847  234.860616  16.113455  16.336948  0.533384  -0.592570
   7   5   3  0  0.464691  1.075983   -0.836119    1.236727  124.061619   1.492846   1.796469  0.659711  -0.650872
   7   5   4  0  0.481318  1.038815   -6.758258   10.466432  122.850650  12.458742  12.396627  0.294765   0.298012
   7   5   5  0  0.501886  0.996242  -10.155198   -7.121481  215.040620  12.403368  12.664609  0.238619  -1.548282
   7   5   6  0  0.525934  0.950690   13.031300    1.949424    8.508097  13.176305  13.031843  0.238619   0.856182
   7   5   7  0  0.553007  0.904147   -2.291428   -2.358527  225.826718   3.288357   3.215778  0.393020   0.261162
   7   5   8  0  0.582685  0.858096    0.454816   10.163896   87.437825  10.174067  10.084046  0.224583   0.566868
   7   5   9  0  0.614590  0.813551   -1.735879   -6.218931  254.404084   6.456654   6.411706  0.266692   0.238349
   7   5  10  0  0.648393  0.771137    0.289747    4.512415   86.326020   4.521708   4.506060  0.238619   0.092742
   7   5  11  0  0.683813  0.731194    3.844467   -4.820215  308.574869   6.165582   6.054398  0.238619   0.658953
   7   5  12  0  0.720611  0.693855    4.242160   -0.507040  353.184106   4.272354   4.188452  0.294765   0.402542
   7   5  13  0  0.758588  0.659120    3.401943   -4.139715  309.412746   5.358214   5.300079  0.463202   0.177494
   7   5  14  0  0.797574  0.626901   10.120589    2.919900   16.093427  10.533382  10.203149  0.294765   1.584384
   7   5  16  0  0.878033  0.569454    4.390891   -2.864237  326.883049   5.242497   5.448958  0.322837  -0.904416
   7   5  18  0  0.961113  0.520230   -1.052961   -1.357849  232.207771   1.718278   2.521011  0.547420  -2.073794
   7   6   0  0  0.472231  1.058804    0.000000  -36.445236  270.000000  36.445236  36.356161  1.235204   0.101984
   7   6   1  0  0.474604  1.053510   -5.006240   -6.523426  232.496465   8.222988   8.605185  0.463202  -1.166896
   7   6   2  0  0.481653  1.038091  -16.239238   -9.674997  210.785597  18.902868  18.887735  1.108877   0.019300
   7   6   3  0  0.493178  1.013832    1.738985   -4.409999  291.520691   4.740481   4.774041  0.182473  -0.260099
   7   6   4  0  0.508875  0.982560   -1.291936   -0.647705  206.626648   1.445206   1.726992  0.463202  -0.860330
   7   6   5  0  0.528372  0.946304  -13.083307   -0.419600  181.836928  13.090033  13.309749  0.294765  -1.054147
   7   6   6  0  0.551265  0.907005  -12.354059    0.402808  178.132516  12.360624  12.198122  0.252655   0.909587
   7   6   7  0  0.577152  0.866323    1.392278    2.278078   58.568252   2.669846   2.401909  0.421092   0.899851
   7   6   8  0  0.605647  0.825563    4.771840  -12.334294  291.150250  13.225176  13.339525  0.252655  -0.640060
   7   6   9  0  0.636402  0.785667   -7.213312    4.862051  146.018509   8.698932   8.783839  0.224583  -0.534669
   7   6  10  0  0.669104  0.747268    3.923300   -5.741733  304.344620   6.954120   6.620136  0.322837   1.463039
   7   6  11  0  0.703482  0.710750   -4.912715   -1.170220  193.398297   5.050167   5.032098  0.463202   0.055168
   7   6  12  0  0.739302  0.676314    6.306122    2.122287   18.600344   6.653666   6.560585  0.393020   0.334938
   7   6  13  0  0.776365  0.644027   -8.524807    2.955564  160.878489   9.022621   9.151073  0.252655  -0.718997
   7   6  14  0  0.814500  0.613873    2.050074    2.365389   49.084636   3.130155   2.610339  0.463202   1.587065
   7   6  15  0  0.853565  0.585779    2.739368    0.040804    0.853379   2.739672   2.808843  0.603566  -0.162076
   7   6  16  0  0.893437  0.559637    2.619237   -2.751442  313.589887   3.798794   3.235629  0.617602   1.289562
   7   6  19  0  1.016938  0.491672    2.265908    0.576333   14.270572   2.338054   2.937872  0.519347  -1.633338
   7   6  20  0  1.059148  0.472077   -2.436113    1.396666  150.173611   2.808082   3.096675  0.940440  -0.433982
   7   7   0  0  0.505223  0.989663    0.000000    8.015284   90.000000   8.015284   7.860792  0.294765   0.741221
   7   7   1  0  0.507441  0.985335    2.392624   -8.982683  284.914993   9.295872   9.409129  0.350910  -0.456441
   7   7   2  0  0.514041  0.972686   -9.793303  -13.749429  234.538878  16.880627  17.190519  0.491274  -0.892073
   7   7   3  0  0.524855  0.952644    1.987263    2.287814   49.021456   3.030397   2.957722  0.336874   0.305092
   7   7   4  0  0.539631  0.926559   -4.146718    0.895036  167.820011   4.242212   4.426658  0.210546  -1.238903
   7   7   5  0  0.558054  0.895970   -2.132777  -12.749950  260.503641  12.927102  12.853188  0.350910   0.297881
   7   7   6  0  0.579777  0.862401   12.832809    2.571941   11.333023  13.088004  13.389151  0.308801  -1.379160
   7   7   7  0  0.604444  0.827207    5.213690    4.108430   38.238399   6.637903   6.550660  0.210546   0.586005
   7   7   8  0  0.631709  0.791503    5.010454    2.470566   26.247086   5.586443   5.300079  0.224583   1.803254
   7   7   9  0  0.661253  0.756140    0.430579  -10.064127  272.449821  10.073333  10.203149  0.238619  -0.769371
   7   7  10  0  0.692783  0.721727   -6.606180    4.790635  144.051322   8.160380   7.969969  0.238619   1.128499
   7   7  11  0  0.726040  0.688667   -5.912312    0.626083  173.955202   5.945369   5.885668  0.252655   0.334169
   7   7  12  0  0.760799  0.657204   -6.256630   -0.481556  184.401222   6.275135   6.123874  0.266692   0.802103
   7   7  13  0  0.796863  0.627461   -3.091907    1.883557  148.650677   3.620453   3.394433  1.108877   0.288256
   7   7  14  0  0.834061  0.599476    2.975398   -1.945858  326.816025   3.555187   3.553237  0.378983   0.007280
   7   7  15  0  0.872251  0.573230   -1.983742    3.718169  118.081111   4.214263   4.208303  0.477238   0.017663
   7   7  16  0  0.911305  0.548664    0.542771   -2.933495  280.482632   2.983286   2.372133  0.954476   0.905524
   7   8   1  0  0.542868  0.921034    8.474525   -5.536013  326.845284  10.122501  10.064195  0.421092   0.195815
   7   8   2  0  0.549042  0.910677    5.545640    3.303596   30.782696   6.455065   6.739239  0.294765  -1.363401
   7   8   3  0  0.559180  0.894167   -2.897600    3.787679  127.416232   4.768920   4.615237  0.210546   1.032270
   7   8   4  0  0.573071  0.872492    4.862352    7.376581   56.608702   8.834954   8.496007  0.238619   2.008822
   7   8   5  0  0.590452  0.846809    0.944781    7.481971   82.803106   7.541386   7.831016  0.491274  -0.833747
   7   8   6  0  0.611024  0.818298   -3.657209   -1.295495  199.505694   3.879882   3.771592  0.252655   0.606143
   7   8   7  0  0.634477  0.788050    1.872921   -4.041230  294.865521   4.454141   4.426658  0.407056   0.095482
   7   8   8  0  0.660504  0.756997    3.009142  -11.892248  284.199733  12.267050  12.198122  0.252655   0.385814
   7   8   9  0  0.688814  0.725885   -2.821876   -6.618566  246.908652   7.195026   6.739239  0.238619   2.701293
   7   8  10  0  0.719137  0.695278   -2.039562   -4.050550  243.273506   4.535059   4.565611  0.407056  -0.106145
   7   8  11  0  0.751228  0.665577    2.188722   -6.865681  287.681852   7.206114   7.166025  0.252655   0.224397
   7   8  13  0  0.819878  0.609847   -5.448946   -1.832532  198.588282   5.748842   5.568061  0.378983   0.674604
   7   8  14  0  0.856077  0.584060   -0.653536    2.323506  105.709787   2.413667   2.233179  0.561456   0.454617
   7   8  15  0  0.893325  0.559706    0.495182    2.109379   76.788890   2.166722   2.411834  0.856221  -0.404850
   7   8  16  0  0.931497  0.536770   -4.035846   -1.904920  205.267318   4.462822   4.496135  0.364947  -0.129092
   7   8  17  0  0.970483  0.515207   -1.159459   -2.115706  241.276180   2.412583   2.253030  0.631639   0.357234
   7   8  20  0  1.091445  0.458108   -3.009025    0.679986  167.266066   3.084901   2.798918  0.603566   0.670085
   7   8  21  0  1.132863  0.441360   -2.955363    0.238826  175.379914   2.964998   3.176077  0.505311  -0.590749
   7   9   0  0  0.578472  0.864347    0.000000   14.802395   90.000000  14.802395  15.284872  0.800075  -0.852828
   7   9   1  0  0.580411  0.861459   -8.074096   -2.861720  199.515968   8.566240   8.436456  0.421092   0.435873
   7   9   2  0  0.586189  0.852967   -3.829349   12.014448  107.678572  12.609951  12.724160  0.336874  -0.479454
   7   9   3  0  0.595695  0.839356  -10.736181    1.179289  173.731618  10.800755  11.106346  0.449165  -0.962164
   7   9   4  0  0.608754  0.821350   10.592071    7.398247   34.933155  12.919986  12.912740  0.322837   0.031741
   7   9   5  0  0.625143  0.799817  -10.369192    4.688945  155.667531  11.380085  11.433879  0.350910  -0.216794
   7   9   6  0  0.644609  0.775664    1.773439   -0.640833  340.132670   1.885670   1.994974  0.561456  -0.275316
   7   9   7  0  0.666882  0.749758    2.528636    7.108402   70.418257   7.544759   7.225576  0.224583   2.009917
   7   9   8  0  0.691691  0.722866   -0.020835    4.474058   90.266813   4.474106   4.496135  0.266692  -0.116812
   7   9   9  0  0.718773  0.695630    3.922249   -2.281542  329.813768   4.537562   4.952696  0.336874  -1.742752
   7   9  10  0  0.747882  0.668554   -2.540722    0.795491  162.614851   2.662344   2.382058  0.659711   0.600844
   7   9  11  0  0.778790  0.642021   -4.543987   -0.277158  183.490404   4.552431   4.774041  0.308801  -1.014905
   7   9  12  0  0.811292  0.616301   -1.947542   -4.868320  248.196422   5.243420   5.389406  0.280728  -0.735429
   7   9  13  0  0.845204  0.591573   -5.406632   -7.948838  235.777290   9.613308   9.607634  0.266692   0.030089
   7   9  14  0  0.880362  0.567948    3.395339    0.902675   14.888107   3.513282   3.086750  0.519347   1.161473
   7   9  16  0  0.953864  0.524184    3.015889   -0.194710  356.306031   3.022168   3.096675  0.589529  -0.178734
   7  10   0  0  0.617868  0.809234    0.000000    2.426362   90.000000   2.426362   2.918021  0.561456  -1.238406
   7  10   1  0  0.619684  0.806863  -12.706411   -6.404698  206.750503  14.229302  14.232797  0.856221  -0.005773
   7  10   2  0  0.625099  0.799873    0.984459   -8.321664  276.746774   8.379693   8.496007  0.280728  -0.585952
   7  10   3  0  0.634022  0.788616   -9.425858   -7.691567  219.214691  12.165813  12.485954  0.463202  -0.977432
   7  10   4  0  0.646307  0.773626    2.196334   -0.735599  341.483216   2.316245   2.709591  0.449165  -1.238466
   7  10   5  0  0.661767  0.755553   -3.144949   -0.500943  189.050320   3.184595   2.937872  0.350910   0.994329
   7  10   6  0  0.680186  0.735093   -1.647754   -0.796835  205.807890   1.830312   2.193478  0.786039  -0.653397
   7  10   7  0  0.701330  0.712931    0.125402   10.324908   89.304141  10.325669  10.074120  0.238619   1.490845
   7  10   8  0  0.724961  0.689693    1.049518   -4.820918  282.281704   4.933837   5.032098  0.519347  -0.267571
   7  10   9  0  0.750844  0.665917   12.258447   -5.459836  335.992105  13.419364  13.696834  0.533384  -0.735684
   7  10  11  0  0.808484  0.618442    1.512096   -6.031359  284.074293   6.218016   6.302529  0.266692  -0.448153
   7  10  12  0  0.839837  0.595353   -2.051883    2.096692  134.381171   2.933656   3.136376  0.589529  -0.486303
   7  10  14  0  0.906736  0.551429   -3.804171    0.313721  175.285617   3.817085   3.860919  1.136949  -0.054523
   7  10  16  0  0.978258  0.511113   -2.035601   -1.676318  219.471468   2.636989   2.511086  0.898330   0.198205
   7  10  17  0  1.015450  0.492392   -4.002025   -1.781365  203.994606   4.380578   4.932845  0.350910  -2.225709
   7  11   0  0  0.658676  0.759099    0.000000    2.648553   90.000000   2.648553   3.235629  0.294765  -2.816657
   7  11   1  0  0.660379  0.757140   11.598577    9.115871   38.165481  14.752155  14.649657  0.533384   0.271764
   7  11   2  0  0.665464  0.751356   -2.409530   -5.565792  246.591357   6.064971   6.342230  0.224583  -1.745919
   7  11   3  0  0.673852  0.742002   -8.637114    4.044236  154.909163   9.537064   9.567933  0.533384  -0.081847
   7  11   4  0  0.685424  0.729476   -1.748204   -1.891509  227.254722   2.575660   2.600413  0.435129  -0.080451
   7  11   5  0  0.700020  0.714265   -8.429355   10.761129  128.072136  13.669525  13.418927  0.561456   0.631215
   7  11   7  0  0.737534  0.677935   -0.407709    4.905753   94.750842   4.922666   4.932845  0.280728  -0.051280
   7  11   8  0  0.760040  0.657860    5.344271    2.516579   25.215413   5.907149   6.183426  0.266692  -1.465042
   7  11  12  0  0.870299  0.574515    1.155761    1.919546   58.947805   2.240634   2.114077  0.729893   0.245213
   7  11  13  0  0.901995  0.554327   -6.034637   -5.081952  220.101753   7.889429   8.089072  0.280728  -1.005735
   7  11  16  0  1.004531  0.497745   -0.103258    4.056796   91.458034   4.058109   4.208303  0.393020  -0.540444
   7  11  17  0  1.040784  0.480407    1.733851   -1.259721  323.999897   2.143160   3.156227  1.010622  -1.417635
   7  12   0  0  0.700648  0.713625    0.000000    1.742871   90.000000   1.742871   2.282806  0.421092  -1.813337
   7  12   1  0  0.702250  0.711997    0.898499   -7.752329  276.611112   7.804223   7.979894  0.294765  -0.842830
   7  12   2  0  0.707033  0.707180    1.729163    4.337118   68.263352   4.669111   4.476284  0.266692   1.022522
   7  12   3  0  0.714934  0.699365   -3.008384   -5.491616  241.285453   6.261647   6.193351  0.463202   0.208517
   7  12   4  0  0.725851  0.688846   -3.061245    6.491440  115.247713   7.177048   7.513408  0.238619  -1.993490
   7  12   5  0  0.739650  0.675995   10.194388   -1.086396  353.917057  10.252113  10.600158  0.350910  -1.402669
   7  12   6  0  0.756174  0.661223   -4.627707    2.247188  154.099052   5.144465   5.359631  0.350910  -0.867144
   7  12   7  0  0.775249  0.644954    1.274099    5.734037   77.472444   5.873884   6.064323  0.477238  -0.564334
   7  12   8  0  0.796690  0.627597   -3.522308    4.995195  125.189161   6.112170   6.123874  0.266692  -0.062063
   7  12   9  0  0.820313  0.609523    3.915769   -3.200252  320.741805   5.057159   5.190901  0.280728  -0.673747
   7  12  12  0  0.902482  0.554028    0.920896   -3.393390  285.183218   3.516126   3.523461  0.407056  -0.025482
   7  12  14  0  0.965048  0.518109   -1.979464    3.503322  119.467527   4.023872   4.297630  0.449165  -0.861937
   7  12  15  0  0.998238  0.500883   -0.573153    4.317547   97.561789   4.355424   4.625163  0.364947  -1.045271
   7  12  19  0  1.141082  0.438180   -0.539111   -3.538644  261.337615   3.579475   3.999872  0.505311  -1.176566
   7  13   0  0  0.743588  0.672415    0.000000    5.053811   90.000000   5.053811   5.419182  0.266692  -1.937488
   7  13   1  0  0.745098  0.671053   -2.201684    3.874579  119.606903   4.456431   4.307555  0.294765   0.714271
   7  13   2  0  0.749607  0.667016    3.803245    3.887744   45.629466   5.438679   5.290154  0.266692   0.787598
   7  13   3  0  0.757064  0.660446   -4.071104   -4.097132  225.182575   5.775844   5.548210  0.322837   0.997168
   7  13   5  0  0.780447  0.640658   -7.557215   -0.301912  182.287762   7.563244   7.672212  0.252655  -0.609938
   7  13   6  0  0.796125  0.628042   -2.392899   -5.421484  246.184615   5.926083   5.965070  0.266692  -0.206743
   7  13   8  0  0.834704  0.599015   -0.578889    7.745325   94.274361   7.766928   7.920343  0.322837  -0.672045
   7  13  11  0  0.908190  0.550546   -5.838138    3.080080  152.184804   6.600814   6.739239  0.294765  -0.664131
   7  13  12  0  0.936210  0.534068   -3.186228    4.305602  126.502149   5.356329   5.726865  0.322837  -1.623159
   7  13  13  0  0.965745  0.517735   -3.873768    2.515987  146.996534   4.619120   4.962621  0.350910  -1.384353
   7  13  14  0  0.996660  0.501675   -3.453876    0.714313  168.315127   3.526968   3.662414  0.757966  -0.252715
   7  13  15  0  1.028832  0.485988    3.441488    1.176094   18.867345   3.636900   3.860919  0.421092  -0.752356
   7  13  16  0  1.062145  0.470746   -1.176206    2.930573  111.868405   3.157802   2.798918  0.786039   0.645692
   7  14   0  0  0.787337  0.635052    0.000000    9.889801   90.000000   9.889801  10.163448  0.491274  -0.787735
   7  14   1  0  0.788763  0.633904    4.949247   -2.784690  330.635753   5.678868   5.716939  0.280728  -0.191789
   7  14   2  0  0.793025  0.630497    5.817404    1.789946   17.102510   6.086550   6.342230  0.477238  -0.757662
   7  14   3  0  0.800077  0.624940    5.728857   -2.055086  340.265801   6.086311   6.054398  0.407056   0.110874
   7  14   4  0  0.809847  0.617401    1.388366   -5.068286  285.319349   5.255006   5.161126  0.350910   0.378348
   7  14   5  0  0.822238  0.608097   -1.694817    1.233160  143.960119   2.095970   2.362208  0.814112  -0.462488
   7  14   7  0  0.854402  0.585205   -4.957679    0.756791  171.320782   5.015108   4.783967  0.364947   0.895703
   7  14   8  0  0.873903  0.572146   -4.276273    1.443405  161.348506   4.513306   4.575537  0.407056  -0.216205
   7  14   9  0  0.895492  0.558352   -2.300272   -3.781724  238.689519   4.426362   4.545761  0.336874  -0.501241
   7  14  10  0  0.919020  0.544058   -3.665957    2.239610  148.578367   4.295939   4.525910  0.350910  -0.926814
   7  14  11  0  0.944344  0.529468   -2.893984   -2.226399  217.571798   3.651301   3.543311  0.435129   0.350978
   7  14  14  0  1.029713  0.485572   -4.742769    0.197025  177.621176   4.746860   5.071799  0.505311  -0.909405
   7  14  16  0  1.093219  0.457365    0.870769    3.450623   75.837036   3.558797   3.960172  0.421092  -1.347992
   7  15   0  0  0.831768  0.601129    0.000000    6.115750   90.000000   6.115750   5.726865  0.294765   1.865785
   7  15   1  0  0.833118  0.600155    3.749904   -1.869495  333.501694   4.190083   4.208303  0.449165  -0.057366
   7  15   2  0  0.837153  0.597262    5.430898    0.876807    9.171144   5.501222   5.548210  0.294765  -0.225439
   7  15   3  0  0.843837  0.592532   -2.796762   -3.717131  233.042271   4.651767   4.734340  0.308801  -0.378160
   7  15   5  0  0.864877  0.578117   -0.815281   -4.749592  260.259945   4.819057   4.952696  0.308801  -0.612024
   7  15   6  0  0.879050  0.568796   -5.359612   -3.301883  211.635869   6.295067   6.143725  0.421092   0.508275
   7  15   7  0  0.895511  0.558340   -0.004229   -5.112530  269.952607   5.112532   5.101574  0.505311   0.030667
   7  15   8  0  0.914136  0.546965   -2.954684   -2.412940  219.236767   3.814766   3.523461  0.421092   0.978330
   7  15   9  0  0.934796  0.534876    4.042954    1.481841   20.129114   4.305965   4.228153  0.364947   0.301531
   7  15  10  0  0.957359  0.522270    3.970497   -5.740720  304.669184   6.980023   6.739239  0.308801   1.102714
   7  15  14  0  1.064071  0.469894   -0.985910   -2.298400  246.782840   2.500932   2.600413  0.898330  -0.156610
   7  16   0  0  0.876776  0.570271    0.000000    3.005199   90.000000   3.005199   2.848544  0.449165   0.493233
   7  16   1  0  0.878057  0.569439    3.090464    0.130890    2.425197   3.093234   3.146302  0.407056  -0.184369
   7  16   3  0  0.888234  0.562915    4.260945   -4.001586  316.797907   5.845369   6.094099  0.294765  -1.193346
   7  16   4  0  0.897044  0.557386    3.114916   -1.342003  336.692110   3.391707   3.781517  0.364947  -1.510562
   7  16   5  0  0.908246  0.550511    3.686719    1.469749   21.735212   3.968886   3.652489  0.421092   1.062601
   7  16   6  0  0.921753  0.542445    4.411132    3.275606   36.596737   5.494332   5.845967  0.308801  -1.610382
   7  16   7  0  0.937464  0.533354    2.923938    4.300398   55.787331   5.200273   5.151201  0.336874   0.206008
   7  16   8  0  0.955272  0.523411    2.841885    9.476480   73.306628   9.893431   9.687036  0.294765   0.990237
   7  16   9  0  0.975060  0.512789   -2.211319    2.073874  136.837102   3.031647   3.374582  0.435129  -1.114573
   7  16  10  0  0.996712  0.501649    2.601232    3.429137   52.817223   4.304113   4.714490  0.407056  -1.425751
   7  16  14  0  1.099612  0.454706   -1.965646   -1.452206  216.456748   2.443904   2.233179  0.673748   0.442315
   7  17   1  0  0.923496  0.541421    1.898393    1.815806   43.726201   2.626985   2.808843  0.477238  -0.538908
   7  17   2  0  0.927138  0.539294   -0.022523    2.217052   90.582059   2.217166   2.223254  0.884294  -0.009736
   7  17   3  0  0.933177  0.535804    1.004805    3.703590   74.820725   3.837474   3.880770  0.589529  -0.103861
   7  17   4  0  0.941567  0.531030   -5.381938    1.759896  161.892230   5.662375   5.756640  0.308801  -0.431706
   7  17   6  0  0.965137  0.518061   -5.647393    0.164892  178.327555   5.649800   5.488659  0.322837   0.705892
   7  17  10  0  1.036964  0.482177    2.779226   -0.425543  351.294740   2.811616   2.918021  0.505311  -0.297796
   7  17  13  0  1.109206  0.450773   -0.139430    3.477882   92.295787   3.480676   3.583012  0.435129  -0.332603
   7  17  14  0  1.136224  0.440054   -3.553448   -1.240697  199.246799   3.763817   3.652489  0.435129   0.361829
   7  18   0  0  0.968204  0.516420    0.000000    3.808210   90.000000   3.808210   3.602863  0.757966   0.383137
   7  18   1  0  0.969363  0.515802   -2.280338    1.737666  142.691826   2.866954   2.977573  0.477238  -0.327800
   7  18   3  0  0.978592  0.510938    2.483085    0.328399    7.533910   2.504707   2.590488  0.800075  -0.151627
   7  18   7  0  1.023485  0.488527   -0.482855   -3.550214  262.254874   3.582899   3.503610  0.449165   0.249643
   7  18   8  0  1.039820  0.480852   -0.691428    4.273615   99.190250   4.329187   3.930396  0.421092   1.339317
   7  18  12  0  1.122935  0.445262    2.196376   -0.574271  345.347304   2.270210   3.076825  0.814112  -1.401190
   7  19   0  0  1.014496  0.492856    0.000000   -2.726079  270.000000   2.726079   2.372133  0.631639   0.792471
   7  19   2  0  1.018916  0.490718    5.014220   -3.206827  327.399194   5.951986   6.133799  0.786039  -0.327112
   7  19   3  0  1.024414  0.488084    2.673534   -1.038536  338.771300   2.868160   3.136376  0.477238  -0.794815
   7  19   4  0  1.032062  0.484467    3.003769   -2.349980  321.962372   3.813796   2.550787  0.982549   1.817888
   7  19   5  0  1.041814  0.479932    4.144865   -0.492311  353.226367   4.174000   4.148751  0.393020   0.090855
   7  19   7  0  1.067382  0.468436    1.490970   -2.149915  304.741378   2.616319   3.047049  0.491274  -1.239928
   7  19   9  0  1.100548  0.454319   -1.013376    3.435648  106.433915   3.581984   3.354732  0.463202   0.693831
   7  20   0  0  1.061106  0.471207    0.000000    4.714162   90.000000   4.714162   4.774041  0.982549  -0.086186
   7  20   2  0  1.065332  0.469337   -2.656967    2.374492  138.213313   3.563382   3.374582  0.631639   0.422715
   7  20   3  0  1.070592  0.467031    0.045639    3.329939   89.214776   3.330252   2.798918  1.010622   0.743522
   7  20   6  0  1.098561  0.455141   -1.232879   -3.247765  249.212813   3.473898   3.533386  0.435129  -0.193343
   7  21   0  0  1.107994  0.451266    0.000000   -3.899080  270.000000   3.899080   3.612788  1.066767   0.379537
   7  21   3  0  1.117082  0.447595    2.435870    0.279253    6.539943   2.451825   2.312581  0.603566   0.326261
   8   0   0  0  0.417885  1.196500  -24.605575    0.000000  180.000000  24.605575  24.138188  0.645675   1.023711
   8   0   1  0  0.420565  1.188876    0.000000   10.060627   90.000000  10.060627  10.004644  0.196510   0.402889
   8   0   2  0  0.428505  1.166849  -25.031295    0.000000  180.000000  25.031295  24.773404  0.407056   0.895979
   8   0   3  0  0.441419  1.132709    0.000000   -2.735803  270.000000   2.735803   2.908096  0.350910  -0.694363
   8   0   4  0  0.458890  1.089586  -11.362124    0.000000  180.000000  11.362124  11.334626  0.336874   0.115435
   8   0   5  0  0.480419  1.040757    0.000000  -16.163323  270.000000  16.163323  16.059041  0.294765   0.500320
   8   0   6  0  0.505490  0.989140  -18.105465    0.000000  180.000000  18.105465  18.054015  0.350910   0.207352
   8   0   8  0  0.564301  0.886053   -2.946226    0.000000  180.000000   2.946226   2.898171  0.280728   0.242086
   8   0   9  0  0.597188  0.837257    0.000000   -5.611695  270.000000   5.611695   5.627612  0.210546  -0.106911
   8   0  10  0  0.631923  0.791236   -9.140679    0.000000  180.000000   9.140679   9.220550  0.224583  -0.502952
   8   0  11  0  0.668216  0.748261    0.000000   -1.917070  270.000000   1.917070   1.875871  0.743930   0.078319
   8   0  12  0  0.705828  0.708387  -10.467298    0.000000  180.000000  10.467298  10.252775  0.252655   1.200773
   8   0  14  0  0.784243  0.637558  -10.486093    0.000000  180.000000  10.486093  10.550532  0.266692  -0.341709
   8   0  16  0  0.865942  0.577406   -4.138233    0.000000  180.000000   4.138233   3.880770  0.800075   0.455092
   8   0  17  0  0.907748  0.550814    0.000000    2.432076   90.000000   2.432076   2.570638  0.982549  -0.199436
   8   0  18  0  0.950079  0.526272   -4.393506    0.000000  180.000000   4.393506   4.704565  0.350910  -1.253606
   8   0  19  0  0.992869  0.503591    0.000000   -3.131636  270.000000   3.131636   2.868395  0.814112   0.457282
   8   0  22  0  1.123463  0.445053   -3.028497    0.000000  180.000000   3.028497   2.769142  1.235204   0.296941
   8   1   0  0  0.420843  1.188091   -2.180232    0.000000  180.000000   2.180232   2.471385  0.477238  -0.862782
   8   1   1  0  0.423504  1.180626   12.512999   -0.878744  355.982914  12.543817  12.505805  0.238619   0.225283
   8   1   2  0  0.431389  1.159046    7.845323   -1.294467  350.630695   7.951398   8.158549  0.182473  -1.605467
   8   1   3  0  0.444220  1.125567    2.327653  -10.339958  282.686513  10.598713  10.729186  0.252655  -0.730315
   8   1   4  0  0.461585  1.083224   -4.153831   -2.518381  211.227561   4.857629   4.664864  0.210546   1.294781
   8   1   5  0  0.482994  1.035209   -1.680734  -10.663954  261.043351  10.795591  10.709336  0.210546   0.579365
   8   1   6  0  0.507937  0.984373    9.111335   -0.736809  355.376704   9.141079   9.240400  0.196510  -0.714784
   8   1   7  0  0.535921  0.932974    1.758944   -6.786609  284.530124   7.010845   7.036996  0.196510  -0.188206
   8   1   8  0  0.566494  0.882621    6.847484   -6.120237  318.209862   9.183972   9.210624  0.210546  -0.179021
   8   1   9  0  0.599262  0.834360   -2.465889   -9.949116  256.079752  10.250147  10.232924  0.224583   0.108450
   8   1  10  0  0.633883  0.788790   10.118231   -5.771338  330.299996  11.648474  11.473580  0.238619   1.036537
   8   1  11  0  0.670070  0.746191    5.153444    0.649357    7.181680   5.194194   4.952696  0.336874   1.013824
   8   1  12  0  0.707584  0.706630    7.951940   -8.684400  312.479027  11.775065  11.761412  0.266692   0.072401
   8   1  13  0  0.746223  0.670041   -3.716440   -4.844336  232.505586   6.105695   6.014697  0.266692   0.482548
   8   1  14  0  0.785823  0.636276   -2.272096   -2.893470  231.859241   3.678939   4.009798  0.336874  -1.388962
   8   1  15  0  0.826245  0.605148   -0.133665   -3.418924  267.761122   3.421536   3.136376  0.407056   0.990715
   8   1  16  0  0.867373  0.576453   -3.304061    0.658613  168.726738   3.369063   3.275330  0.421092   0.314798
   8   2   0  0  0.429594  1.163890   20.495155    0.000000  360.000000  20.495155  20.584952  0.421092  -0.301576
   8   2   1  0  0.432201  1.156869    9.799864   -2.720616  344.484404  10.170500  10.232924  0.196510  -0.449244
   8   2   2  0  0.439930  1.136544   -2.272197   -0.226861  185.701636   2.283494   2.540862  0.280728  -1.296532
   8   2   3  0  0.452519  1.104926    4.015668   12.499975   72.190175  13.129165  13.160871  0.238619  -0.187910
   8   2   4  0  0.469577  1.064788    6.334315   19.145506   71.693137  20.166158  19.979512  0.350910   0.752208
   8   2   5  0  0.490638  1.019082   12.707499    3.358863   14.805889  13.143915  13.240273  0.238619  -0.571078
   8   2   7  0  0.542819  0.921117   -1.864187   16.359582   96.500858  16.465453  16.624780  0.308801  -0.729671
   8   2   8  0  0.573025  0.872562    5.348712   13.453583   68.318822  14.477832  14.679433  0.266692  -1.069048
   8   2   9  0  0.605439  0.825847    1.436815    7.946150   79.750578   8.075007   7.860792  0.210546   1.438861
   8   2  10  0  0.639726  0.781585    4.008264   -1.361056  341.244436   4.233043   4.248004  0.252655  -0.083741
   8   2  12  0  0.712823  0.701437    4.068328   -4.377115  312.906051   5.975820   5.806266  0.252655   0.949058
   8   2  14  0  0.790544  0.632476   -5.026885   -7.048639  234.504636   8.657534   8.922792  0.266692  -1.406615
   8   2  17  0  0.913197  0.547527   -2.468892   -0.960867  201.265458   2.649282   2.699666  0.687784  -0.103599
   8   2  20  0  1.040838  0.480382    0.893352    2.196950   67.871723   2.371638   2.620264  0.898330  -0.391404
   8   3   0  0  0.443795  1.126647  -43.347756    0.000000  180.000000  43.347756  43.571812  1.333459  -0.237625
   8   3   1  0  0.446319  1.120275   -4.018589   24.675519   99.249832  25.000606  25.220040  1.207131  -0.257077
   8   3   2  0  0.453808  1.101787    6.789461    0.287684    2.426294   6.795553   6.699538  0.393020   0.345494
   8   3   3  0  0.466022  1.072910  -16.769370   26.557890  122.269421  31.409127  32.147858  2.147571  -0.486468
   8   3   4  0  0.482603  1.036049   -7.860015   -5.301407  213.998800   9.480757   9.448830  0.196510   0.229766
   8   3   5  0  0.503119  0.993801   -9.103429    8.433321  137.188302  12.409404  12.337076  0.294765   0.347017
   8   3   6  0  0.527110  0.948568   -1.209955    8.537384   98.066488   8.622698   8.615110  0.196510   0.054607
   8   3   7  0  0.554126  0.902321   -7.869156   12.694533  121.794170  14.935688  14.868012  0.449165   0.213080
   8   3   8  0  0.583747  0.856535    3.735072    4.550983   50.623670   5.887462   5.885668  0.210546   0.012046
   8   3   9  0  0.615597  0.812220    5.567384    4.003255   35.718210   6.857246   6.769015  0.210546   0.592637
   8   3  10  0  0.649347  0.770004    0.738462    2.511733   73.616398   2.618039   2.521011  0.519347   0.264211
   8   3  11  0  0.684718  0.730228    1.771158    5.359200   71.711833   5.644292   5.677238  0.322837  -0.144325
   8   3  12  0  0.721470  0.693029    0.625593   -3.724755  279.534162   3.776925   3.731891  0.322837   0.197276
   8   3  15  0  0.838168  0.596539    0.721885    4.534845   80.955187   4.591943   4.625163  0.407056  -0.115415
   8   3  16  0  0.878739  0.568997   -2.474620   -1.927831  217.920058   3.136922   2.898171  0.659711   0.511807
   8   3  17  0  0.919963  0.543500    0.554952    2.612128   78.005731   2.670427   2.769142  0.842185  -0.165764
   8   3  19  0  1.004049  0.497984   -0.310036    4.313935   94.110695   4.325061   4.109050  0.519347   0.588211
   8   3  20  0  1.046779  0.477656    1.036582   -2.889730  289.733537   3.070023   2.749292  0.575493   0.788162
   8   4   0  0  0.462945  1.080042  -12.550982    0.000000  180.000000  12.550982  12.773786  0.449165  -0.701506
   8   4   1  0  0.465366  1.074424    7.731237   -4.296723  330.936384   8.844990   9.031970  0.350910  -0.753554
   8   4   2  0  0.472553  1.058083  -19.185295    3.568261  169.463980  19.514303  20.068839  0.659711  -1.188751
   8   4   3  0  0.484294  1.032430   -5.872466  -17.838497  251.778359  18.780251  19.006838  0.322837  -0.992582
   8   4   4  0  0.500270  0.999461  -11.691665    9.074949  142.181758  14.800329  14.679433  0.828148   0.206452
   8   4   6  0  0.543332  0.920248  -16.954605  -12.906452  217.279689  21.308100  21.388896  0.463202  -0.246680
   8   4   7  0  0.569579  0.877841   -3.256742    0.199166  176.500443   3.262826   2.739367  0.533384   1.387899
   8   4   8  0  0.598435  0.835512   -3.172870    1.680198  152.096476   3.590288   3.533386  0.252655   0.318505
   8   4   9  0  0.629542  0.794228   -3.677599   -4.988727  233.603035   6.197752   6.282678  0.224583  -0.534788
   8   4  10  0  0.662583  0.754622   -5.540849   -2.901523  207.639267   6.254586   6.242977  0.224583   0.073101
   8   4  11  0  0.697283  0.717069   -6.037231    7.029433  130.657646   9.266125   9.349578  0.280728  -0.420405
   8   4  12  0  0.733406  0.681751   -2.121181    3.752139  119.480596   4.310216   4.446508  0.294765  -0.653901
   8   4  13  0  0.770752  0.648717   -3.867227   -3.021377  217.999706   4.907562   5.171051  0.322837  -1.154233
   8   4  15  0  0.848463  0.589301   -6.876361    0.564932  175.303377   6.899528   6.888118  0.378983   0.042578
   8   4  17  0  0.929353  0.538009   -2.367323    0.114321  177.235266   2.370082   2.521011  0.856221  -0.249290
   8   5   0  0  0.486460  1.027833    7.571326    0.000000  360.000000   7.571326   8.049371  0.266692  -2.534979
   8   5   1  0  0.488764  1.022988    2.096892   -1.079179  332.767103   2.358301   2.322507  0.266692   0.189811
   8   5   2  0  0.495612  1.008853    9.974683   -0.739758  355.758505  10.002076   9.756513  0.378983   0.916346
   8   5   3  0  0.506820  0.986544    9.675239   -3.817979  338.465140  10.401308  10.887990  0.308801  -2.228855
   8   5   4  0  0.522107  0.957659    4.979664    1.163396   13.150105   5.113760   5.528360  0.182473  -3.213250
   8   5   5  0  0.541127  0.923998   11.356293   -5.255532  335.165967  12.513433  12.525655  0.308801  -0.055976
   8   5   6  0  0.563502  0.887308   12.510607   -1.285318  354.134112  12.576459  12.555431  0.294765   0.100887
   8   5   7  0  0.588851  0.849111   -8.088671   -2.809223  199.152288   8.562613   8.396755  0.210546   1.114048
   8   5   8  0  0.616807  0.810627   -7.372033   -3.145139  203.104603   8.014909   8.089072  0.210546  -0.498142
   8   5   9  0  0.647031  0.772760    0.960252   -2.297796  292.680118   2.490371   2.262955  0.561456   0.572823
   8   5  11  0  0.713112  0.701152   -5.188388    1.841634  160.457527   5.505542   5.409257  0.252655   0.538944
   8   5  12  0  0.748471  0.668028    6.683186   -2.387079  340.344449   7.096698   7.354604  0.252655  -1.443604
   8   5  13  0  0.785101  0.636861    0.782251   -1.686943  294.877587   1.859487   2.530937  0.449165  -2.114085
   8   5  14  0  0.822832  0.607658   -4.429071    1.343112  163.130121   4.628242   4.684714  0.421092  -0.189658
   8   5  16  0  0.901039  0.554915    2.583042   -1.918239  323.401385   3.217413   2.908096  0.561456   0.779118
   8   5  17  0  0.941287  0.531187    2.263539    2.174283   43.847797   3.138649   2.749292  0.533384   1.032340
   8   5  18  0  0.982174  0.509075    1.984923   -2.013722  314.587352   2.827542   2.947797  0.519347  -0.327461
   8   5  21  0  1.107954  0.451282    1.545085   -2.042456  307.106918   2.561037   3.007348  0.505311  -1.249091
   8   6   0  0  0.513742  0.973252    9.542807    0.000000    0.000000   9.542807  10.024494  0.491274  -1.386617
   8   6   1  0  0.515924  0.969135    3.349107   12.584020   75.096779  13.022061  13.081469  0.407056  -0.206396
   8   6   2  0  0.522416  0.957092   11.368508    4.010450   19.431233  12.055151  12.138571  0.463202  -0.254690
   8   6   3  0  0.533060  0.937980    1.986240   11.270900   80.005540  11.444577  11.543056  0.350910  -0.396886
   8   6   4  0  0.547615  0.913050    7.466605   -7.213325  315.988457  10.381823  10.629934  0.519347  -0.675621
   8   6   5  0  0.565778  0.883739    2.012847   -4.212016  295.542296   4.668258   4.436583  0.224583   1.458873
   8   6   6  0  0.587215  0.851477    8.550325   -1.178919  352.149553   8.631217   8.813615  0.224583  -1.148572
   8   6   7  0  0.611582  0.817552   -8.969362   -9.695152  227.226889  13.207779  13.508254  0.336874  -1.261410
   8   6   8  0  0.638543  0.783033    4.513375    7.408073   58.648100   8.674681   8.605185  0.224583   0.437624
   8   6   9  0  0.667784  0.748745   -1.154420    1.279173  132.065413   1.723069   1.985048  0.842185  -0.439921
   8   6  10  0  0.699020  0.715287    3.405012   -0.594200  350.101138   3.456470   3.305106  0.407056   0.525877
   8   6  11  0  0.731994  0.683066   -1.036226   -2.903258  250.357580   3.082640   3.731891  0.322837  -2.844090
   8   6  12  0  0.766483  0.652330    4.242513    1.971605   24.925502   4.678262   4.684714  0.294765  -0.030954
   8   6  13  0  0.802291  0.623215    2.685034    3.217927   50.158429   4.190998   4.317480  0.364947  -0.490134
   8   6  14  0  0.839249  0.595771    4.103134   -0.477711  353.359186   4.130849   4.535836  0.491274  -1.165819
   8   6  15  0  0.877212  0.569987   -1.716193    6.143782  105.607080   6.378979   6.352155  0.294765   0.128698
   8   6  16  0  0.916056  0.545818    4.134307   -0.204933  357.162237   4.139383   3.970097  0.393020   0.609148
   8   6  18  0  0.995968  0.502024    3.018225    5.711915   62.147645   6.460314   6.580435  0.322837  -0.526200
   8   6  19  0  1.036866  0.482222   -0.362416    5.295665   93.915012   5.308052   5.488659  0.884294  -0.288837
   8   7   0  0  0.544223  0.918742   -3.022202    0.000000  180.000000   3.022202   3.344807  0.238619  -1.911967
   8   7   1  0  0.546283  0.915276    1.830548   11.101606   80.636732  11.251514  11.275075  0.407056  -0.081856
   8   7   2  0  0.552419  0.905111   -0.494575   -3.096463  260.925231   3.135711   3.156227  0.350910  -0.082681
   8   7   3  0  0.562496  0.888896    4.287520    8.463906   63.134814   9.487915   9.637410  0.210546  -1.004142
   8   7   5  0  0.593593  0.842328    1.100855    4.583246   76.493908   4.713600   4.774041  0.224583  -0.380604
   8   7   6  0  0.614060  0.814253   -7.046702   -1.098958  188.864074   7.131881   7.185875  0.252655  -0.302229
   8   7   7  0  0.637401  0.784435    9.489237    8.912864   43.206022  13.018631  13.041768  0.421092  -0.077703
   8   7   8  0  0.663314  0.753791    1.922217    5.856574   71.829370   6.163958   6.113949  0.224583   0.314909
   8   7   9  0  0.691508  0.723057   -2.098080   13.385975   98.907906  13.549401  13.786161  0.266692  -1.255490
   8   7  10  0  0.721718  0.692792    1.041965    1.997728   62.454589   2.253133   2.620264  0.421092  -1.232986
   8   7  11  0  0.753700  0.663394   -8.319912   10.364332  128.755569  13.290610  13.349450  0.407056  -0.204427
   8   7  12  0  0.787238  0.635132    0.095229    7.003354   89.220961   7.004001   7.046922  0.266692  -0.227600
   8   7  13  0  0.822143  0.608167    1.435935    4.276728   71.440244   4.511353   4.486209  0.322837   0.110146
   8   7  14  0  0.858246  0.582583   -2.614673    2.794370  133.097250   3.826881   3.880770  0.364947  -0.208824
   8   7  15  0  0.895405  0.558407   -7.119839    3.719670  152.415753   8.032935   8.039446  0.280728  -0.032798
   8   7  16  0  0.933491  0.535624   -5.969494    2.043459  161.103053   6.309563   6.302529  0.308801   0.032217
   8   7  19  0  1.052302  0.475149    1.892914    3.712764   62.985712   4.167463   4.396882  0.477238  -0.679846
   8   8   1  0  0.579340  0.863051    3.058332   -5.357134  299.721597   6.168653   6.133799  0.196510   0.250831
   8   8   2  0  0.585129  0.854513   10.773902   -0.919699  355.120857  10.813085  11.294925  0.491274  -1.387057
   8   8   3  0  0.594651  0.840829   -6.824426   -2.914508  203.125875   7.420724   7.553109  0.210546  -0.889217
   8   8   4  0  0.607733  0.822730   -5.320880    4.491539  139.831130   6.963166   7.493558  0.210546  -3.562577
   8   8   5  0  0.624149  0.801091   -5.700155    7.927467  125.717596   9.764041  10.024494  0.378983  -0.971907
   8   8   6  0  0.643645  0.776826   -2.392123   -1.385047  210.070975   2.764165   2.620264  0.435129   0.467692
   8   8   7  0  0.665950  0.750807   -9.712111   -7.216456  216.613707  12.099683  12.247748  0.421092  -0.497269
   8   8   8  0  0.690793  0.723806   -6.805244   -5.490657  218.897539   8.744064   8.952568  0.238619  -1.235731
   8   8   9  0  0.717909  0.696467   -2.572287   -3.196069  231.171903   4.102623   4.049499  0.449165   0.167265
   8   8  10  0  0.747051  0.669298   -3.404503    4.143041  129.411312   5.362409   5.230602  0.280728   0.663996
   8   8  11  0  0.777993  0.642680   -3.008926   -6.483410  245.104169   7.147604   7.195800  0.266692  -0.255576
   8   8  12  0  0.810526  0.616883   -4.012151   -6.271894  237.392821   7.445402   7.374455  0.336874   0.297842
   8   8  13  0  0.844469  0.592088    1.416122   -2.309189  301.518919   2.708829   2.540862  0.561456   0.423081
   8   8  15  0  0.915947  0.545883   -4.889879   -2.309871  205.285014   5.407996   5.379481  0.336874   0.119707
   8   8  17  0  0.991345  0.504365   -1.646603   -0.837552  206.960372   1.847375   2.332432  0.631639  -1.086022
   8   9   0  0  0.612828  0.815890    2.570669    0.000000  360.000000   2.570669   2.213329  0.378983   1.333450
   8   9   1  0  0.614658  0.813460  -13.079235   -3.551388  195.191184  13.552813  13.696834  0.575493  -0.353916
   8   9   2  0  0.620118  0.806299   -1.079891   -6.274272  260.234262   6.366526   6.550660  0.238619  -1.091298
   8   9   3  0  0.629111  0.794772    3.174148   -4.481157  305.311179   5.491446   5.637537  0.491274  -0.420547
   8   9   4  0  0.641490  0.779435    7.484930   -1.555905  348.257065   7.644934   7.265277  0.224583   2.390729
   8   9   5  0  0.657064  0.760961    1.487531   -1.414677  316.437997   2.052817   1.895721  0.463202   0.479634
   8   9   6  0  0.675610  0.740072    2.719006   -9.182250  286.494838   9.576362   9.498456  0.238619   0.461718
   8   9   7  0  0.696893  0.717470    3.070873    1.273140   22.518193   3.324326   3.037124  0.842185   0.482276
   8   9   9  0  0.746702  0.669611    4.318542   -2.161285  333.413578   4.829178   5.051948  0.280728  -1.122240
   8   9  10  0  0.774762  0.645359    0.558998   -2.687680  281.749173   2.745196   2.779068  0.505311  -0.094796
   8   9  11  0  0.804638  0.621397    2.994358   -1.409514  334.792534   3.309518   3.444059  0.364947  -0.521362
   8   9  12  0  0.836136  0.597989   -0.699205    2.630636  104.884677   2.721972   2.213329  0.814112   0.883577
   8   9  13  0  0.869079  0.575322    2.924935   -6.270082  295.008615   6.918755   6.838492  0.294765   0.385084
   8   9  14  0  0.903309  0.553521    5.077323   -0.719066  351.939207   5.127989   5.240528  0.322837  -0.492985
   8   9  15  0  0.938685  0.532660    3.000697   -2.665199  318.388731   4.013410   3.811293  0.407056   0.702207
   8   9  16  0  0.975082  0.512777    1.375491    1.694815   50.937642   2.182745   2.322507  0.729893  -0.270797
   8   9  18  0  1.050514  0.475957    3.026593   -0.536429  349.949359   3.073764   3.156227  1.291350  -0.090309
   8   9  20  0  1.128872  0.442920    0.609665    2.357265   75.499212   2.434828   2.818769  0.519347  -1.045493
   8  10   0  0  0.650146  0.769058    3.916924    0.000000    0.000000   3.916924   3.960172  0.421092  -0.145243
   8  10   2  0  0.657022  0.761010   11.875514    2.798705   13.260939  12.200843  12.446253  0.364947  -0.950994
   8  10   4  0  0.677231  0.738301    7.274141   -7.340030  314.741681  10.333884  10.292476  0.308801   0.189639
   8  10   5  0  0.692000  0.722543    5.856276    2.894175   26.298614   6.532397   6.808716  0.224583  -1.739999
   8  10   6  0  0.709634  0.704588   13.287603    1.952466    8.359163  13.430284  13.974741  0.449165  -1.714243
   8  10   7  0  0.729926  0.685001   -0.255720   -3.887783  266.236778   3.896184   3.930396  0.308801  -0.156681
   8  10   8  0  0.752660  0.664311    3.251610   -0.778843  346.529982   3.343586   3.126451  0.364947   0.841423
   8  10   9  0  0.777622  0.642986    8.178521    4.235792   27.380391   9.210328   9.458755  0.393020  -0.893924
   8  10  10  0  0.804604  0.621424    4.040150    4.612738   48.785917   6.131897   6.074248  0.421092   0.193611
   8  10  11  0  0.833411  0.599944    3.964778    4.016796   45.373411   5.643945   5.905519  0.350910  -1.054176
   8  10  12  0  0.863861  0.578797    3.145709    7.436985   67.072521   8.074913   8.456306  0.505311  -1.067404
   8  10  13  0  0.895784  0.558170    2.617081    2.871099   47.650022   3.884884   4.069349  0.743930  -0.350669
   8  10  14  0  0.929031  0.538195    5.474526    2.919937   28.074035   6.204552   6.143725  0.322837   0.266459
   8  10  15  0  0.963463  0.518961   -0.244355   -2.372547  264.119684   2.385097   2.957722  0.743930  -1.088562
   8  10  16  0  0.998958  0.500521    2.802025    1.293684   24.782590   3.086254   3.602863  0.449165  -1.626562
   8  10  18  0  1.072712  0.466108    2.114870   -2.920706  305.908132   3.605995   3.721966  0.421092  -0.389480
   8  11   0  0  0.689045  0.725642    7.845605    0.000000  360.000000   7.845605   8.098997  0.350910  -1.021203
   8  11   1  0  0.690673  0.723931   -0.329577    5.748001   93.281609   5.757442   5.965070  0.322837  -0.909533
   8  11   2  0  0.695536  0.718870    0.979352    7.752976   82.800559   7.814586   7.672212  0.238619   0.843805
   8  11   3  0  0.703566  0.710665    3.009183    3.070873   45.581314   4.299470   4.476284  0.350910  -0.712582
   8  11   4  0  0.714657  0.699637   -3.328884    5.476798  121.291891   6.409117   6.749164  0.336874  -1.427535
   8  11   5  0  0.728668  0.686184   -1.408685    1.984864  125.363830   2.433943   2.262955  0.870258   0.277864
   8  11   6  0  0.745435  0.670749   -5.461520    3.770862  145.377180   6.636837   6.818641  0.322837  -0.796408
   8  11   7  0  0.764778  0.653785    0.324835    3.204670   84.212097   3.221091   3.503610  0.350910  -1.138587
   8  11   8  0  0.786505  0.635724   -8.359636    3.428271  157.701558   9.035295   9.180849  0.252655  -0.814723
   8  11   9  0  0.810425  0.616960   -7.254045    3.478250  154.382695   8.044836   7.940193  0.378983   0.390485
   8  11  11  0  0.864099  0.578637   -0.737795    2.189416  108.622919   2.310386   2.769142  0.463202  -1.400641
   8  11  12  0  0.893503  0.559595   -3.860044    5.809385  123.602039   6.974876   7.106473  0.449165  -0.414338
   8  11  14  0  0.956656  0.522654    3.373283    1.870394   29.007186   3.857125   3.672339  0.870258   0.300286
   8  12   0  0  0.729271  0.685616   -6.286919    0.000000  180.000000   6.286919   6.113949  0.266692   0.917224
   8  12   1  0  0.730810  0.684172    1.953573   -3.523433  299.006252   4.028775   4.506060  0.280728  -2.404399
   8  12   2  0  0.735408  0.679895   -3.159841   -5.673558  240.884747   6.494140   6.937744  0.393020  -1.596233
   8  12   4  0  0.753517  0.663555   -0.604980   -4.436129  262.234154   4.477191   4.774041  0.336874  -1.246193
   8  12   5  0  0.766819  0.652044   -3.120754   -2.560882  219.372202   4.036982   4.019723  0.322837   0.075604
   8  12   6  0  0.782769  0.638758    3.447576    1.620663   25.177636   3.809505   3.870844  0.322837  -0.268700
   8  12   9  0  0.844892  0.591792   -1.043812   -4.119854  255.782634   4.250028   4.684714  0.322837  -1.904175
   8  12  10  0  0.869790  0.574851    2.291409    0.431475   10.663989   2.331679   2.530937  0.701821  -0.401518
   8  12  14  0  0.986025  0.507087    1.963577   -2.499304  308.154925   3.178389   3.195928  0.800075  -0.031003
   8  12  16  0  1.052171  0.475208   -2.583791    1.263740  153.936598   2.876285   2.749292  0.547420   0.328076
   8  12  18  0  1.122434  0.445460   -2.232302   -2.221191  224.857056   3.149105   3.592938  0.519347  -1.208584
   8  13   1  0  0.772074  0.647606   -1.917878   -5.262153  249.974901   5.600760   5.796341  0.266692  -1.037127
   8  13   2  0  0.776428  0.643975   -1.747544    2.030318  130.719377   2.678824   2.798918  0.575493  -0.295119
   8  13   3  0  0.783629  0.638057   -6.788715   -6.041255  221.665780   9.087542   9.270176  0.308801  -0.836406
   8  13   4  0  0.793602  0.630039   -2.659169    3.945808  123.976919   4.758212   4.506060  0.308801   1.154778
   8  13   5  0  0.806242  0.620161    0.751083   -3.859049  281.013736   3.931461   3.910545  0.449165   0.065853
   8  13   6  0  0.821428  0.608696    3.726684    2.532283   34.196117   4.505623   4.148751  0.547420   0.921947
   8  13   7  0  0.839020  0.595934    1.256841   -3.981384  287.519833   4.175053   4.277779  0.350910  -0.414000
   8  13   9  0  0.880828  0.567648    0.685021   -1.325702  297.326461   1.492227   2.074376  0.856221  -0.961531
   8  13  11  0  0.930450  0.537374    3.730420   -4.244882  311.309141   5.651111   5.518434  0.322837   0.581198
   8  13  13  0  0.986708  0.506736   -1.702473   -2.566805  236.445059   3.080081   2.937872  0.786039   0.255859
   8  13  14  0  1.016986  0.491649    0.056877   -3.406309  270.956604   3.406784   2.818769  0.533384   1.559064
   8  13  15  0  1.048534  0.476856    2.690752   -2.979912  312.080881   4.014975   3.811293  0.435129   0.661988
   8  13  17  0  1.115002  0.448430   -0.055046   -2.450416  268.713120   2.451034   2.580563  0.870258  -0.210491
   8  14   1  0  0.814294  0.614028   -4.547863   -7.301937  238.084127   8.602403   8.823540  0.336874  -0.928343
   8  14   2  0  0.818423  0.610931    1.070469    4.059110   75.226309   4.197890   4.188452  0.322837   0.041343
   8  14   4  0  0.834734  0.598993    2.674789    2.542495   43.547470   3.690363   3.989947  0.350910  -1.207363
   8  14   6  0  0.861232  0.580564    4.338142    2.973206   34.425328   5.259223   5.339780  0.463202  -0.245950
   8  14   7  0  0.878027  0.569459    2.208079    6.605377   71.515990   6.964669   6.957595  0.505311   0.019799
   8  14   9  0  0.918060  0.544627    1.363396    1.642214   50.299924   2.134412   2.183553  0.898330  -0.077361
   8  14  10  0  0.941024  0.531336    5.157243   -5.583155  312.729116   7.600577   7.503483  0.294765   0.465836
   8  14  11  0  0.965771  0.517721    2.651436    2.578967   44.206197   3.698808   4.089200  0.393020  -1.404757
   8  14  12  0  0.992166  0.503948    2.742231   -0.212172  355.575730   2.750427   3.056974  0.828148  -0.523486
   8  14  14  0  1.049398  0.476463    4.521325    1.206505   14.941095   4.679534   4.476284  0.393020   0.731359
   8  14  15  0  1.080000  0.462963    3.158427   -0.592642  349.372691   3.213547   3.215778  0.477238  -0.006612
   8  15   0  0  0.856018  0.584100   -2.094674    0.000000  180.000000   2.094674   2.362208  0.631639  -0.598997
   8  15   1  0  0.857329  0.583207    3.904609   -3.447637  318.556586   5.208855   5.091649  0.308801   0.536768
   8  15   2  0  0.861252  0.580550   -1.229135    4.005533  107.059116   4.189876   4.178527  0.336874   0.047646
   8  15   3  0  0.867749  0.576203   -4.536454   -3.329170  216.273851   5.626970   5.478734  0.294765   0.711203
   8  15   5  0  0.888223  0.562921   -3.896279    0.528049  172.281924   3.931899   4.198377  0.364947  -1.032637
   8  15   9  0  0.956437  0.522774   -2.053065   -0.410645  191.310783   2.093730   2.243105  0.631639  -0.334445
   8  15  12  0  1.027780  0.486485   -2.703818    2.667996  135.382078   3.798531   3.811293  0.421092  -0.042861
   8  15  13  0  1.054754  0.474044    2.667838    3.670659   53.990318   4.537742   4.873294  0.364947  -1.300305
   8  15  15  0  1.112806  0.449315    1.300122    1.944024   56.226239   2.338707   2.600413  0.729893  -0.507073
   8  16   0  0  0.899814  0.555670   -2.376114    0.000000  180.000000   2.376114   2.481310  0.519347  -0.286457
   8  16   3  0  0.910982  0.548858    2.616170    0.332377    7.240479   2.637199   2.590488  1.122913   0.058828
   8  16   5  0  0.930505  0.537343   -1.054896   -3.406815  252.795238   3.566398   3.086750  1.165022   0.582242
   8  16   6  0  0.943693  0.529833    1.592786   -1.887988  310.152378   2.470114   2.620264  1.024658  -0.207233
   8  16   7  0  0.959045  0.521352    3.039987    0.460376    8.611452   3.074649   2.838619  0.519347   0.642723
   8  16   8  0  0.976459  0.512054   -4.463014   -1.307869  196.333026   4.650700   4.615237  0.364947   0.137423
   8  16   9  0  0.995827  0.502095   -2.967435    0.558318  169.344455   3.019501   3.037124  0.757966  -0.032880
   8  16  10  0  1.017037  0.491624   -3.216150    0.245665  175.631961   3.225519   3.007348  0.505311   0.610594
   8  16  12  0  1.064533  0.469689   -3.367957   -1.294416  201.023397   3.608136   3.483760  0.449165   0.391603
   8  16  14  0  1.118067  0.447200   -2.190830    0.862267  158.516402   2.354409   2.550787  0.645675  -0.430124
   8  17   3  0  0.954855  0.523640    3.865008   -0.707498  349.626730   3.929229   4.347256  0.407056  -1.452331
   8  17   5  0  0.973499  0.513611    2.677237   -3.800041  305.165780   4.648431   4.466359  0.547420   0.470368
   8  17   6  0  0.986112  0.507042   -3.377449   -3.545010  226.386595   4.896352   5.051948  0.715857  -0.307389
   8  17   7  0  1.000814  0.499594   -0.489028   -4.798088  264.180424   4.822945   4.734340  0.856221   0.146347
   8  17   8  0  1.017513  0.491394    2.873785   -2.483517  319.166512   3.798223   4.327405  0.645675  -1.159063
   8  17   9  0  1.036114  0.482573    0.990133   -4.344769  282.837938   4.456162   4.386957  0.673748   0.145263
   8  17  11  0  1.078615  0.463557    0.547605   -4.071289  277.660544   4.107952   4.327405  0.449165  -0.690958
   8  18   1  0  0.990249  0.504923   -0.204686    3.744109   93.129182   3.749699   4.029648  0.393020  -1.007348
   8  18   5  0  1.017114  0.491587    2.401473    2.023266   40.114486   3.140172   3.116526  0.491274   0.068069
   8  18   6  0  1.029193  0.485817   -1.552700    2.084231  126.685180   2.599018   2.788993  0.940440  -0.285680
   8  18   7  0  1.043288  0.479254    3.399167   -0.818573  346.460087   3.496341   3.880770  0.407056  -1.335602
   8  18   8  0  1.059318  0.472002   -0.821183    2.266476  109.916310   2.410655   2.689741  0.772003  -0.511251
   8  19   0  0  1.034471  0.483339   -4.001349    0.000000  180.000000   4.001349   3.950246  0.926403   0.078011
   8  19   2  0  1.038806  0.481322   -3.707797   -0.803822  192.232006   3.793928   3.205853  0.715857   1.161773
   8  19   6  0  1.072857  0.466046    2.410985   -0.912168  339.276443   2.577770   2.441609  1.136949   0.169366
   8  20   2  0  1.084372  0.461097   -2.693902    2.212951  140.598035   3.486296   3.563162  0.659711  -0.164775
   8  20   4  0  1.096734  0.455899   -1.388912    3.870592  109.739863   4.112245   4.168602  0.393020  -0.202790
   8  20   6  0  1.117034  0.447614   -3.012741    0.599370  168.748198   3.071783   3.632639  0.547420  -1.448923
   8  20   7  0  1.130034  0.442465    2.796471   -0.628278  347.337715   2.866180   2.679815  0.561456   0.469420
   9   0   1  0  0.472505  1.058190    0.000000   17.164680   90.000000  17.164680  17.160743  0.280728   0.019831
   9   0   2  0  0.479585  1.042568    9.794873    0.000000  360.000000   9.794873   9.726737  0.196510   0.490348
   9   0   3  0  0.491159  1.018001    0.000000  -14.425445  270.000000  14.425445  14.431302  0.252655  -0.032784
   9   0   4  0  0.506918  0.986353  -12.138029    0.000000  180.000000  12.138029  12.327150  0.238619  -1.120856
   9   0   5  0  0.526487  0.949691    0.000000   -1.912534  270.000000   1.912534   1.875871  0.743930   0.069698
   9   0   6  0  0.549459  0.909986    2.202365    0.000000  360.000000   2.202365   2.391983  0.364947  -0.734795
   9   0   7  0  0.575427  0.868920    0.000000    3.031647   90.000000   3.031647   3.096675  0.266692  -0.344831
   9   0   8  0  0.604004  0.827809    2.265528    0.000000  360.000000   2.265528   2.292731  0.350910  -0.109630
   9   0   9  0  0.634838  0.787602    0.000000   -2.915033  270.000000   2.915033   2.888245  1.122913   0.033737
   9   0  10  0  0.667617  0.748933   13.904928    0.000000  360.000000  13.904928  13.964815  0.266692  -0.317570
   9   0  12  0  0.737956  0.677547    4.186579    0.000000    0.000000   4.186579   3.860919  0.336874   1.367135
   9   0  13  0  0.775083  0.645092    0.000000   11.361778   90.000000  11.361778  11.205598  0.322837   0.684158
   9   0  17  0  0.932948  0.535936    0.000000    2.834489   90.000000   2.834489   3.444059  0.828148  -1.040951
   9   0  18  0  0.974185  0.513250    2.490660    0.000000  360.000000   2.490660   2.779068  0.533384  -0.764684
   9   0  19  0  1.015960  0.492145    0.000000    2.914798   90.000000   2.914798   3.136376  0.505311  -0.620131
   9   0  20  0  1.058209  0.472496    2.839355    0.000000  360.000000   2.839355   3.146302  0.743930  -0.583507
   9   1   0  0  0.472752  1.057637    0.000000   -4.050237  270.000000   4.050237   3.741816  0.238619   1.827908
   9   1   1  0  0.475123  1.052360   17.947529    0.272780    0.870758  17.949602  17.776108  0.336874   0.728336
   9   1   2  0  0.482164  1.036991    7.110754    5.956987   39.954370   9.276234   9.141148  0.266692   0.716333
   9   1   3  0  0.493677  1.012807    3.991350    5.411755   53.589991   6.724431   6.778940  0.182473  -0.422462
   9   1   4  0  0.509359  0.981627  -11.182077  -10.608995  223.493528  15.413942  15.453602  0.266692  -0.210306
   9   1   5  0  0.528838  0.945470   11.781169    0.993180    4.818774  11.822958  11.840814  0.224583  -0.112436
   9   1   6  0  0.551712  0.906270    2.693503    0.399165    8.429632   2.722920   2.729442  0.280728  -0.032853
   9   1   7  0  0.577578  0.865683    0.183694   -7.382018  271.425457   7.384303   7.285128  0.196510   0.713730
   9   1   8  0  0.606054  0.825009    6.437962    9.493586   55.857308  11.470638  11.612533  0.238619  -0.840964
   9   1   9  0  0.636789  0.785190    2.197955    5.831003   69.346423   6.231501   6.203276  0.210546   0.189583
   9   1  10  0  0.669472  0.746857   -2.749424   -0.770301  195.651180   2.855292   2.788993  0.673748   0.139164
   9   1  11  0  0.703832  0.710397   -2.899215    5.863534  116.310019   6.541137   6.441482  0.294765   0.478123
   9   1  12  0  0.739635  0.676009    7.245946   -2.226353  342.920160   7.580262   7.424081  0.477238   0.462817
   9   1  13  0  0.776682  0.643764    1.846755    8.492982   77.732297   8.691447   8.486082  0.266692   1.089010
   9   1  14  0  0.814803  0.613646    0.504728   -2.843324  280.065919   2.887775   3.136376  0.407056  -0.863703
   9   1  16  0  0.893713  0.559464   -2.163803    5.472098  111.575072   5.884378   5.994846  0.294765  -0.530001
   9   1  17  0  0.934277  0.535173    4.507664    1.720601   20.892147   4.824884   4.664864  0.364947   0.620097
   9   1  19  0  1.017180  0.491555   -1.832095   -1.480114  218.934078   2.355272   2.888245  0.519347  -1.451317
   9   1  20  0  1.059381  0.471974   -2.047027   -0.690705  198.645349   2.160415   2.272880  1.038694  -0.153125
   9   2   0  0  0.480558  1.040456    0.000000   -9.607560  270.000000   9.607560   9.518307  0.196510   0.642325
   9   2   1  0  0.482891  1.035431    0.539383   -5.060495  276.084013   5.089160   5.151201  0.196510  -0.446487
   9   2   2  0  0.489821  1.020782   14.910043    0.070046    0.269170  14.910207  15.066517  0.266692  -0.828879
   9   2   3  0  0.501158  0.997690   15.599984   -6.500421  337.378798  16.900148  16.882836  0.280728   0.087207
   9   2   4  0  0.516612  0.967844    3.152148   -1.134173  340.210791   3.349983   3.662414  0.224583  -1.967404
   9   2   5  0  0.535827  0.933136    3.499426    6.117927   60.230641   7.048050   7.046922  0.252655   0.006315
   9   2   6  0  0.558415  0.895391   -5.870481   -2.598194  203.873523   6.419747   6.491108  0.196510  -0.513559
   9   2   7  0  0.583985  0.856186   -1.360728   -8.440558  260.841966   8.549538   8.525783  0.210546   0.159564
   9   2   8  0  0.612163  0.816776  -11.783656    5.264245  155.927715  12.906077  12.892889  0.252655   0.073816
   9   2   9  0  0.642606  0.778082   -8.788119    5.576298  147.603771  10.407984  10.381803  0.238619   0.155168
   9   2  10  0  0.675007  0.740733    0.070670   -2.938292  271.377777   2.939142   2.918021  0.378983   0.078815
   9   2  11  0  0.709099  0.705120   -4.263333    2.766736  147.018005   5.082404   4.893144  0.266692   1.003608
   9   2  12  0  0.744649  0.671457   -3.267708   -7.508153  246.480302   8.188424   8.267726  0.336874  -0.332917
   9   2  13  0  0.781458  0.639830    3.642382    2.944955   38.956388   4.683984   4.555686  0.322837   0.562018
   9   2  14  0  0.819356  0.610235   -6.212374   -1.619745  194.613327   6.420059   6.084173  0.280728   1.692081
   9   2  15  0  0.858200  0.582615    0.634280    3.759140   80.422694   3.812276   3.503610  0.435129   1.003194
   9   2  16  0  0.897866  0.556876   -1.850260   -6.423528  253.931266   6.684697   6.927819  0.322837  -1.065012
   9   2  17  0  0.938251  0.532907    3.348705    0.616384   10.429482   3.404961   3.275330  0.463202   0.395779
   9   2  20  0  1.062887  0.470417    2.366621   -1.122758  334.619692   2.619442   2.302656  1.024658   0.437222
   9   2  21  0  1.105376  0.452335    2.158793    2.365447   47.615281   3.202456   3.096675  0.505311   0.296048
   9   3   0  0  0.493294  1.013593    0.000000   27.554005   90.000000  27.554005  28.267089  1.010622  -0.997854
   9   3   2  0  0.502322  0.995377   -1.864280   10.468449  100.097693  10.633154  10.490981  0.224583   0.895279
   9   3   3  0  0.513383  0.973931    8.100193   -2.514705  342.753044   8.481561   8.545633  0.196510  -0.461108
   9   3   4  0  0.528480  0.946109    3.603377   -5.647088  302.541735   6.698800   6.689613  0.196510   0.066117
   9   3   5  0  0.547279  0.913611   -3.911690   -8.878277  246.222139   9.701810   9.915317  0.210546  -1.434097
   9   3   6  0  0.569413  0.878098    0.273175   -6.797210  272.301437   6.802697   6.917894  0.196510  -0.829031
   9   3   7  0  0.594510  0.841029    2.456479  -13.101335  280.619567  13.329639  13.121170  0.252655   1.166884
   9   3   8  0  0.622211  0.803586    4.173505    1.840554   23.797916   4.561336   4.674789  0.238619  -0.672399
   9   3   9  0  0.652185  0.766654    5.313686    5.366281   45.282160   7.551969   7.374455  0.224583   1.117819
   9   3  10  0  0.684133  0.730852    9.902333   -0.373897  357.837627   9.909389   9.736662  0.238619   1.023694
   9   3  11  0  0.717791  0.696581   -1.374762   -3.144537  246.385511   3.431921   3.473835  0.491274  -0.120655
   9   3  12  0  0.752931  0.664072    3.679256    0.773028   11.865517   3.759587   3.523461  0.378983   0.881129
   9   3  13  0  0.789354  0.633429    5.465855    1.315564   13.532983   5.621947   5.200827  0.294765   2.020438
   9   3  15  0  0.865396  0.577770    4.394064   -7.085166  301.806276   8.337109   8.237951  0.350910   0.399619
   9   3  17  0  0.944837  0.529192    1.476356    1.455399   44.590437   2.073117   2.342357  0.870258  -0.437529
   9   4   0  0  0.510592  0.979256    0.000000   -6.072182  270.000000   6.072182   6.223127  0.196510  -1.086299
   9   4   1  0  0.512787  0.975063   -6.939831    2.849903  157.674058   7.502213   7.513408  0.280728  -0.056396
   9   4   2  0  0.519318  0.962800    4.933347   -7.137155  304.653016   8.676226   8.714362  0.294765  -0.182971
   9   4   3  0  0.530025  0.943352    2.729549    4.914925   60.953990   5.622004   5.855893  0.280728  -1.178253
   9   4   4  0  0.544661  0.918002    7.874966  -12.051698  303.161890  14.396476  14.709208  0.280728  -1.575440
   9   4   5  0  0.562919  0.888227   -4.267652    4.854935  131.316560   6.463996   6.560585  0.196510  -0.695115
   9   4   6  0  0.584461  0.855488   -0.658797    3.796113   99.845348   3.852855   3.960172  0.238619  -0.636029
   9   4   7  0  0.608938  0.821101   -2.214635    6.737499  108.195843   7.092144   7.255352  0.350910  -0.657748
   9   4   8  0  0.636012  0.786149    4.297809   -6.261848  304.463695   7.594860   7.731763  0.252655  -0.766303
   9   4   9  0  0.665364  0.751468   -4.509076    4.340782  136.089441   6.258926   6.381931  0.224583  -0.774569
   9   4  10  0  0.696708  0.717661    4.486166   -0.018033  359.769688   4.486202   4.426658  0.266692   0.315751
   9   4  11  0  0.729787  0.685132    6.328808    0.024010    0.217361   6.328853   6.600286  0.252655  -1.519317
   9   4  12  0  0.764375  0.654129    4.155059   -4.266569  314.241398   5.955512   6.014697  0.266692  -0.313845
   9   4  13  0  0.800277  0.624783    6.378759    3.124008   26.093379   7.102675   6.927819  0.266692   0.927230
   9   4  14  0  0.837325  0.597140   -1.772095   -2.394829  233.499763   2.979182   2.669890  0.589529   0.741956
   9   4  15  0  0.875371  0.571186   -4.250687   -1.729658  202.142026   4.589124   4.039573  0.364947   2.129577
   9   4  20  0  1.076799  0.464339    1.542596   -2.709475  299.654327   3.117829   3.027199  0.519347   0.246791
   9   4  21  0  1.118760  0.446924    4.097197    0.111338    1.556590   4.098709   4.466359  1.431714  -0.363156
   9   5   0  0  0.532005  0.939841    0.000000   -6.019512  270.000000   6.019512   6.342230  0.336874  -1.354784
   9   5   1  0  0.534113  0.936132   -7.061513    5.490529  142.133911   8.944880   8.843391  0.322837   0.444580
   9   5   2  0  0.540386  0.925264    2.459825  -16.729903  278.364362  16.909772  17.061491  0.322837  -0.664614
   9   5   3  0  0.550683  0.907963   -4.814071   10.473265  114.686034  11.526689  11.572832  0.224583  -0.290568
   9   5   4  0  0.564784  0.885294   -6.022088    3.075405  152.947170   6.761928   6.967520  0.252655  -1.150782
   9   5   6  0  0.603258  0.828832   -1.222147    1.675071  126.114830   2.073525   2.094226  0.673748  -0.043452
   9   5   7  0  0.627002  0.797446    5.577521   -2.061353  339.716583   5.946253   6.014697  0.210546  -0.459730
   9   5   8  0  0.653327  0.765314   -1.175208    4.721245  103.977934   4.865313   4.982471  0.238619  -0.694359
   9   5   9  0  0.681935  0.733208    2.394089    8.753362   74.703408   9.074856   8.783839  0.238619   1.724761
   9   5  10  0  0.712550  0.701705    4.761768    0.181705    2.185302   4.765233   4.774041  0.266692  -0.046706
   9   5  11  0  0.744926  0.671208    5.518660    1.684364   16.972848   5.769982   5.796341  0.266692  -0.139780
   9   5  12  0  0.778842  0.641979   -0.790810   -2.702686  253.690448   2.816006   2.749292  0.715857   0.131797
   9   5  14  0  0.850552  0.587854    4.485091   -0.596721  352.421567   4.524613   4.783967  0.322837  -1.136119
   9   5  15  0  0.888032  0.563043   -0.628586   -5.120820  263.001888   5.159256   5.131350  0.449165   0.087862
   9   5  17  0  0.965612  0.517806   -0.492309    2.361205  101.777396   2.411982   1.985048  0.757966   0.796574
   9   5  18  0  1.005511  0.497260    4.535343    0.637225    7.997819   4.579890   4.903069  0.589529  -0.775271
   9   5  19  0  1.046035  0.477995   -1.225594    3.209283  110.901375   3.435343   2.650040  0.912367   1.217259
   9   6   0  0  0.557060  0.897569    0.000000  -18.048058  270.000000  18.048058  18.321996  0.912367  -0.424618
   9   6   1  0  0.559073  0.894337   -4.237609    1.196748  164.229734   4.403355   4.386957  0.350910   0.066087
   9   6   2  0  0.565070  0.884846  -12.571301   -2.416100  190.879120  12.801373  12.853188  0.336874  -0.217522
   9   6   3  0  0.574925  0.869679   11.407959    7.215246   32.312320  13.498197  13.637282  0.491274  -0.400381
   9   6   4  0  0.588445  0.849697   -6.680066  -14.326087  245.000981  15.806962  16.297247  0.547420  -1.266610
   9   6   5  0  0.605385  0.825921   11.767810    6.003704   27.029778  13.210822  13.279974  0.322837  -0.302925
   9   6   6  0  0.625466  0.799404  -10.198994    0.881197  175.061885  10.236991  10.183298  0.252655   0.300541
   9   6   7  0  0.648397  0.771133    2.914389    0.317322    6.213951   2.931614   3.186003  0.308801  -1.165023
   9   6   8  0  0.673886  0.741965    4.321303   -2.702852  327.975195   5.096967   4.873294  0.407056   0.777096
   9   6   9  0  0.701656  0.712600   -7.381627   -0.792963  186.131418   7.424097   7.453857  0.238619  -0.176378
   9   6  10  0  0.731447  0.683577   -1.872492    2.201953  130.377101   2.890472   2.828694  1.108877   0.078789
   9   6  11  0  0.763021  0.655290    1.403389   -2.949492  295.445441   3.266344   3.186003  0.393020   0.289094
   9   6  12  0  0.796167  0.628009    3.828662   -3.471560  317.800486   5.168209   5.300079  0.294765  -0.632683
   9   6  13  0  0.830696  0.601905    4.132303   -4.795001  310.754566   6.329926   6.173500  0.280728   0.788018
   9   6  14  0  0.866444  0.577072    1.216299    1.668032   53.901137   2.064392   2.193478  0.729893  -0.250114
   9   6  20  0  1.099595  0.454713   -2.370462   -1.376979  210.151902   2.741379   2.957722  0.505311  -0.605478
   9   7   0  0  0.585290  0.854278    0.000000    3.783138   90.000000   3.783138   3.414283  0.252655   2.064627
   9   7   1  0  0.587206  0.851490   -7.706830    5.458513  144.691218   9.444077   9.647335  0.421092  -0.682629
   9   7   2  0  0.592918  0.843287   -2.090298   -2.713119  232.387882   3.424961   3.453984  0.252655  -0.162452
   9   7   3  0  0.602318  0.830126   -1.467462    7.115441  101.653084   7.265187   7.066772  0.210546   1.332730
   9   7   4  0  0.615236  0.812696   -2.588400    7.702190  108.575451   8.125487   8.118848  0.280728   0.033447
   9   7   5  0  0.631457  0.791819   -0.735068   -7.900670  264.684576   7.934791   7.989820  0.435129  -0.178849
   9   7   6  0  0.650734  0.768363   -1.755621    1.388873  141.652467   2.238565   2.282806  0.701821  -0.089148
   9   7   7  0  0.672805  0.743158   -0.564293   -9.649206  266.653109   9.665692   9.796214  0.238619  -0.773555
   9   7   8  0  0.697403  0.716946   -5.056308    1.652593  161.900641   5.319522   5.498584  0.238619  -1.061241
   9   7  10  0  0.753168  0.663862    6.661750    6.875938   45.906436   9.573789   9.518307  0.519347   0.151080
   9   7  11  0  0.783868  0.637863   -0.831293    5.721112   98.267374   5.781191   5.627612  0.364947   0.595138
   9   7  14  0  0.884857  0.565063    3.260839    1.478781   24.394156   3.580483   3.483760  0.393020   0.348043
   9   7  15  0  0.920943  0.542922   -3.448296   -1.815392  207.765032   3.896973   4.168602  0.378983  -1.013611
   9   7  16  0  0.958014  0.521913    2.213051   -5.788366  290.923230   6.196997   6.332304  0.308801  -0.619666
   9   7  17  0  0.995963  0.502027   -2.798014   -1.220093  203.559940   3.052459   2.530937  1.150986   0.640794
   9   7  18  0  1.034691  0.483236    3.551756   -2.444348  325.463928   4.311589   4.635088  0.378983  -1.207167
   9   8   0  0  0.616257  0.811349    0.000000   -5.936932  270.000000   5.936932   5.875743  0.364947   0.237113
   9   8   1  0  0.618078  0.808960   -6.637523    4.062653  148.530298   7.782150   7.979894  0.322837  -0.866235
   9   8   3  0  0.632452  0.790573    0.826825   -1.399289  300.578393   1.625315   2.193478  0.533384  -1.506429
   9   8   4  0  0.644767  0.775474    5.895086   -9.038762  303.112414  10.791258  10.798663  0.378983  -0.027632
   9   8   5  0  0.660263  0.757274    0.755939   -6.923104  276.231484   6.964253   6.947669  0.224583   0.104429
   9   8   7  0  0.699911  0.714377   -7.488153   -1.406416  190.637296   7.619084   7.900493  0.238619  -1.667810
   9   8   8  0  0.723588  0.691001    0.401551   -5.169541  274.441610   5.185113   5.210752  0.266692  -0.135959
   9   8   9  0  0.749519  0.667094   -5.504941   -4.274989  217.831954   6.969929   6.898043  0.477238   0.213021
   9   8  10  0  0.777478  0.643105   -6.075133   -0.665840  186.254702   6.111513   6.044472  0.266692   0.355502
   9   8  11  0  0.807253  0.619384    0.178063   -3.705177  272.751404   3.709453   3.771592  0.350910  -0.250427
   9   8  13  0  0.871501  0.573723    3.738787   -1.536207  337.663030   4.042086   4.099125  0.364947  -0.221031
   9   8  15  0  0.940927  0.531391    2.943141   -1.643963  330.813400   3.371156   3.195928  0.463202   0.534993
   9   8  19  0  1.091299  0.458169    2.168890    2.505868   49.123014   3.314130   3.434134  1.544005  -0.109916
   9   9   0  0  0.649572  0.769738    0.000000   -6.696867  270.000000   6.696867   6.759090  0.561456  -0.156729
   9   9   1  0  0.651299  0.767696    0.676967    2.132308   72.386345   2.237190   2.590488  0.350910  -1.423836
   9   9   2  0  0.656454  0.761668    6.554810   -2.439947  339.582836   6.994203   7.354604  0.477238  -1.067989
   9   9   3  0  0.664956  0.751929   -2.099291   -0.367270  189.923444   2.131175   2.243105  0.407056  -0.388870
   9   9   4  0  0.676680  0.738902    1.654426   -1.709048  314.069615   2.378649   2.054525  0.842185   0.544276
   9   9   6  0  0.709109  0.705111    5.775379   -2.920308  333.176656   6.471723   6.679688  0.364947  -0.805890
   9   9   7  0  0.729415  0.685481   -4.173636   -0.209073  182.867767   4.178869   4.347256  0.322837  -0.737630
   9   9   8  0  0.752164  0.664749    3.906025  -11.863020  288.224677  12.489527  12.902814  0.631639  -0.925334
   9   9   9  0  0.777142  0.643383   -7.059288    1.649673  166.846689   7.249480   6.858342  0.322837   1.713410
   9   9  11  0  0.832964  0.600266   -1.588452    3.988670  111.714471   4.293328   4.575537  0.421092  -0.947780
   9   9  13  0  0.895368  0.558430   -3.252357   -5.261650  238.278752   6.185692   6.193351  0.294765  -0.036745
   9   9  14  0  0.928629  0.538428   -0.473982    3.688895   97.321759   3.719221   3.999872  0.393020  -1.009875
   9   9  15  0  0.963076  0.519170   -4.813289   -1.512599  197.445579   5.045365   5.121425  0.477238  -0.225391
   9  10   0  0  0.684891  0.730043    0.000000    5.082865   90.000000   5.082865   5.617687  0.238619  -3.169705
   9  10   1  0  0.686529  0.728301    0.325019   -4.541074  274.093856   4.552690   4.684714  0.252655  -0.738990
   9  10   2  0  0.691421  0.723148   -8.584014    8.385958  135.668667  12.000400  11.840814  0.715857   0.315271
   9  10   3  0  0.699498  0.714798    0.645040    1.961055   71.792679   2.064416   1.836170  0.757966   0.425862
   9  10   4  0  0.710653  0.703579   -0.270713    4.443659   93.486220   4.451897   4.843518  0.308801  -1.793502
   9  10   5  0  0.724741  0.689901    7.750858   -4.160195  331.775771   8.796762   9.319802  0.561456  -1.317449
   9  10   6  0  0.741597  0.674220    7.645458   -5.925241  322.224265   9.672720  10.143597  0.449165  -1.482575
   9  10   7  0  0.761037  0.656998    1.714329   -4.086770  292.757208   4.431773   4.406807  0.294765   0.119778
   9  10   8  0  0.782868  0.638677    2.643781   -3.175783  309.776762   4.132212   3.910545  0.322837   0.971026
   9  10   9  0  0.806896  0.619659    6.884193   -0.978275  351.912160   6.953355   7.086623  0.280728  -0.671359
   9  10  10  0  0.832931  0.600290   -1.103409   -4.583718  256.465069   4.714656   4.922920  0.308801  -0.953785
   9  10  12  0  0.890304  0.561606   -5.067319   -5.156961  225.502332   7.229936   7.215651  0.575493   0.035104
   9  10  13  0  0.921312  0.542704    0.272864   -4.517806  273.456320   4.526039   4.158676  0.378983   1.370851
   9  10  17  0  1.057570  0.472782   -5.578244   -0.985360  190.017582   5.664604   5.925369  0.336874  -1.094706
   9  11   0  0  0.721920  0.692598    0.000000  -10.114435  270.000000  10.114435  10.004644  0.477238   0.325348
   9  11   1  0  0.723474  0.691109   -8.846588    8.348175  136.660329  12.163640  12.495880  0.407056  -1.154282
   9  11   2  0  0.728118  0.686702    1.375030    4.017707   71.106871   4.246490   4.168602  0.294765   0.373692
   9  11   3  0  0.735793  0.679539    1.221322    4.064868   73.276680   4.244382   4.377032  0.336874  -0.556870
   9  11   4  0  0.746405  0.669878    8.605148    7.405402   40.714567  11.352910  11.830888  0.533384  -1.267312
   9  11   5  0  0.759831  0.658041   -7.576232    6.755072  138.279368  10.150384  10.441354  0.378983  -1.085785
   9  11   6  0  0.775925  0.644392    3.891234    9.510383   67.747765  10.275655  10.352027  0.449165  -0.240460
   9  11   7  0  0.794525  0.629307   -3.129771    1.335807  156.886892   3.402917   3.285255  0.378983   0.439069
   9  11   8  0  0.815460  0.613151    2.945483   -4.334597  304.197233   5.240668   5.369556  0.617602  -0.295134
   9  11   9  0  0.838555  0.596264   -1.311356   -3.577066  249.867011   3.809863   3.831143  0.350910  -0.085764
   9  11  12  0  0.919094  0.544014   -2.764324    1.464769  152.081634   3.128424   3.305106  0.435129  -0.574235
   9  11  14  0  0.980600  0.509892   -2.318531    0.435692  169.357248   2.359113   2.322507  0.982549   0.052689
   9  11  18  0  1.117672  0.447358   -0.817628   -1.529169  241.867117   1.734034   2.203404  0.996585  -0.666064
   9  12   0  0  0.760409  0.657541    0.000000    8.965978   90.000000   8.965978   9.498456  0.659711  -1.141467
   9  12   1  0  0.761885  0.656267   -5.719813   -2.881168  206.735175   6.404482   6.927819  0.519347  -1.425077
   9  12   2  0  0.766296  0.652489   -5.277917   -0.823256  188.865631   5.341738   5.568061  0.266692  -1.200146
   9  12   3  0  0.773592  0.646335   -6.406267    4.669077  143.914329   7.927202   7.950119  0.393020  -0.082462
   9  12   4  0  0.783693  0.638005   -5.178237    3.184240  148.411503   6.078941   6.242977  0.266692  -0.869850
   9  12   5  0  0.796490  0.627754    3.333394   -3.483565  313.738037   4.821488   4.625163  0.378983   0.732606
   9  12   6  0  0.811858  0.615871    5.099092    2.962251   30.153887   5.897090   6.014697  0.266692  -0.623645
   9  12   7  0  0.829653  0.602661   -1.327846    3.232957  112.329032   3.495023   3.384507  0.393020   0.397670
   9  12   8  0  0.849723  0.588427   -2.132118   -4.182790  242.990430   4.694855   4.903069  0.575493  -0.511666
   9  12  10  0  0.896058  0.557999   -2.359275    0.158942  176.145859   2.364623   2.223254  0.954476   0.209461
   9  12  11  0  0.922013  0.542292   -3.573955    1.970343  151.131791   4.081104   3.632639  0.631639   1.004096
   9  12  13  0  0.978756  0.510853   -0.579034   -3.170729  259.650759   3.223166   3.384507  0.449165  -0.507989
   9  12  14  0  1.009272  0.495406    3.166212   -1.344786  336.987610   3.439964   3.086750  0.505311   0.988538
   9  12  17  0  1.107971  0.451275    0.493756   -1.653818  286.623276   1.725951   2.362208  0.856221  -1.050900
   9  13   0  0  0.800148  0.624884    0.000000   -7.180105  270.000000   7.180105   7.513408  0.617602  -0.763213
   9  13   2  0  0.805745  0.620543   -3.435426    1.180291  161.039094   3.632525   3.702115  0.336874  -0.292144
   9  13   3  0  0.812687  0.615243   -5.231375   -5.395552  225.885101   7.515269   7.463782  0.421092   0.172915
   9  13   5  0  0.834513  0.599152   -1.521574   -1.496273  224.519655   2.134015   2.898171  0.477238  -2.264445
   9  13   6  0  0.849193  0.588794   -1.509621   -3.797764  248.322054   4.086804   4.128901  0.336874  -0.176726
   9  13   7  0  0.866222  0.577220   -2.025825   -1.735043  220.578817   2.667272   2.431684  0.519347   0.641521
   9  13   8  0  0.885463  0.564676   -1.144600   -4.469131  255.634619   4.613376   4.823668  0.322837  -0.921197
   9  13   9  0  0.906776  0.551404   -5.175279   -2.260703  203.597020   5.647503   6.143725  0.294765  -2.380759
   9  13  11  0  0.955051  0.523532    4.470587    0.528649    6.743929   4.501735   4.922920  0.715857  -0.832073
   9  13  12  0  0.981735  0.509303   -0.062667    4.332127   90.828766   4.332580   4.257929  0.393020   0.268620
   9  14   0  0  0.840960  0.594558    0.000000   -4.740878  270.000000   4.740878   5.101574  0.308801  -1.651880
   9  14   1  0  0.842295  0.593616    9.153198   -1.834977  348.663965   9.335319   9.498456  0.294765  -0.782698
   9  14   2  0  0.846287  0.590816    2.239319    0.431034   10.895293   2.280426   2.431684  0.828148  -0.258302
   9  14   4  0  0.862071  0.579999    2.734266    3.598171   52.768634   4.519187   4.426658  0.322837   0.405330
   9  14   5  0  0.873721  0.572265   -3.868495   -4.516843  229.421268   5.947026   5.905519  0.294765   0.199142
   9  14   6  0  0.887753  0.563220    7.536709    1.030999    7.789539   7.606901   7.920343  0.280728  -1.579015
   9  14   7  0  0.904055  0.553063   -0.977104    3.152753  107.219297   3.300694   3.434134  0.393020  -0.480158
   9  14   8  0  0.922508  0.542001    0.251062    5.494168   87.383623   5.499902   5.587911  0.322837  -0.385532
   9  14  10  0  0.965356  0.517944   -2.036403    3.690086  118.892457   4.214697   3.980022  0.673748   0.492589
   9  14  12  0  1.015273  0.492478   -1.261782    3.333242  110.733910   3.564071   3.731891  0.435129  -0.545434
   9  15   1  0  0.883968  0.565632    2.211205   -5.624872  291.460384   6.043890   6.143725  0.294765  -0.478983
   9  15   2  0  0.887772  0.563207   -3.016599    4.211091  125.615772   5.180073   5.538285  0.364947  -1.388117
   9  15   3  0  0.894078  0.559236    2.108724   -2.984707  305.241572   3.654476   3.652489  0.364947   0.007700
   9  15   4  0  0.902831  0.553814   -5.574059    4.804301  139.241836   7.358766   7.483632  0.701821  -0.251613
   9  15   5  0  0.913962  0.547069   -2.698574    1.019123  159.310830   2.884600   2.620264  0.533384   0.700861
   9  15   7  0  0.943003  0.530221   -2.683424    5.529835  115.885580   6.146531   6.064323  0.322837   0.360119
   9  15   8  0  0.960707  0.520450   -3.284500   -2.172513  213.482403   3.937988   4.267854  0.968512  -0.481668
   9  15  10  0  1.001923  0.499040   -3.478233   -4.713519  233.575382   5.857932   5.776491  0.407056   0.282948
   9  15  15  0  1.133456  0.441129    1.831328    1.793082   44.395415   2.562987   2.808843  0.519347  -0.669482
   9  16   2  0  0.930075  0.537591   -2.641841   -0.916077  199.124359   2.796162   2.094226  0.982549   1.010318
   9  16   3  0  0.936095  0.534134   -3.055805   -2.734385  221.822707   4.100585   4.059424  0.393020   0.148112
   9  16   4  0  0.944459  0.529404   -2.677818    2.606736  135.770632   3.737082   3.463909  0.463202   0.834029
   9  16   5  0  0.955105  0.523503   -5.141964   -2.191008  203.079021   5.589303   5.965070  0.463202  -1.147265
   9  16   6  0  0.967958  0.516551    1.996790    2.173348   47.424383   2.951375   3.672339  0.421092  -2.421318
   9  16   7  0  0.982931  0.508683    3.522371   -2.500580  324.628531   4.319722   4.595387  0.477238  -0.816888
   9  16   8  0  0.999929  0.500036    1.193097    1.953027   58.579401   2.288623   2.421759  1.122913  -0.167673
   9  16  12  0  1.086102  0.460362   -3.298690    3.741467  131.401230   4.987979   5.111500  0.350910  -0.497803
   9  16  13  0  1.111661  0.449777   -3.497702    0.166905  177.268004   3.501682   3.622713  0.435129  -0.393365
   9  17   0  0  0.968458  0.516285    0.000000   -3.002576  270.000000   3.002576   3.354732  0.996585  -0.499730
   9  17   1  0  0.969618  0.515667    3.296830   -4.082976  308.919409   5.247836   5.518434  1.179059  -0.324568
   9  17   2  0  0.973087  0.513828   -1.622215   -2.479356  236.803718   2.962902   3.017274  0.477238  -0.161122
   9  17   9  0  1.058261  0.472473    0.705224   -3.787808  280.546727   3.852899   4.466359  0.786039  -1.103715
   9  17  11  0  1.099907  0.454584   -0.578063   -3.918965  261.609156   3.961369   3.642564  0.449165   1.003771
   9  18   1  0  1.013400  0.493389    2.059456    1.264075   31.541216   2.416452   2.788993  1.094840  -0.481214
   9  18   4  0  1.029895  0.485486   -0.222691    4.020029   93.170675   4.026192   4.168602  0.673748  -0.298920
   9  18   5  0  1.039667  0.480923   -2.707793    2.359494  138.932020   3.591567   3.761667  0.421092  -0.571269
   9  18   7  0  1.065286  0.469357    2.803123    0.953463   18.785380   2.960843   2.689741  0.757966   0.505823
   9  18   8  0  1.080990  0.462539   -0.237875    2.953819   94.604170   2.963382   3.116526  0.996585  -0.217320
   9  19   0  0  1.056653  0.473192    0.000000    2.573294   90.000000   2.573294   2.798918  0.519347  -0.614389
   9  19   1  0  1.057716  0.472717   -0.021760   -4.003294  269.688567   4.003353   4.297630  0.393020  -1.058903
   9  19   3  0  1.066179  0.468964    0.627396   -3.230190  280.991637   3.290556   3.424208  0.659711  -0.286510
   9  19   7  0  1.107528  0.451456    2.488330    2.769403   48.060067   3.723087   3.672339  0.435129   0.164936
   9  19   8  0  1.122641  0.445378    1.221708    2.834635   66.684287   3.086702   3.255479  1.179059  -0.202439
   9  19   9  0  1.139527  0.438779    3.880880    1.986380   27.105071   4.359694   4.198377  0.393020   0.580471
   9  20   0  0  1.101481  0.453934    0.000000    2.532153   90.000000   2.532153   2.540862  0.575493  -0.021400
   9  20   1  0  1.102500  0.453515    4.057820   -0.040566  359.427231   4.058023   3.791442  1.179059   0.319749
   9  20   5  0  1.126692  0.443777   -3.530022    3.462431  135.553822   4.944642   4.605312  1.277313   0.375699
   9  20   6  0  1.137607  0.439519   -3.189047    0.428447  172.348158   3.217699   3.166152  0.954476   0.076375
  10   0   0  0  0.522357  0.957200    9.973364    0.000000  360.000000   9.973364   9.994719  0.252655  -0.119531
  10   0   1  0  0.524503  0.953283    0.000000   -4.434930  270.000000   4.434930   4.317480  0.210546   0.788895
  10   0   2  0  0.530890  0.941814    8.400067    0.000000  360.000000   8.400067   8.337203  0.196510   0.452411
  10   0   3  0  0.541368  0.923586    0.000000    7.179690   90.000000   7.179690   7.195800  0.252655  -0.090178
  10   0   4  0  0.555705  0.899757   -2.293720    0.000000  180.000000   2.293720   2.421759  0.322837  -0.560884
  10   0   5  0  0.573612  0.871669    0.000000   -3.813576  270.000000   3.813576   3.860919  0.294765  -0.227142
  10   0   7  0  0.618837  0.807968    0.000000   -3.014760  270.000000   3.014760   2.908096  0.308801   0.488490
  10   0   9  0  0.674435  0.741361    0.000000   -1.886479  270.000000   1.886479   2.044600  0.603566  -0.370492
  10   0  10  0  0.705376  0.708842   -3.404494    0.000000  180.000000   3.404494   3.602863  0.505311  -0.555175
  10   0  11  0  0.738066  0.677446    0.000000    5.099173   90.000000   5.099173   4.783967  0.294765   1.512288
  10   0  12  0  0.772284  0.647430   -3.699668    0.000000  180.000000   3.699668   3.116526  0.701821   1.175068
  10   0  13  0  0.807835  0.618939    0.000000    9.906196   90.000000   9.906196   9.458755  0.280728   2.254054
  10   0  14  0  0.844550  0.592031   -3.364955    0.000000  180.000000   3.364955   3.682265  0.393020  -1.141784
  10   0  18  0  1.000439  0.499780   -3.558950    0.000000  180.000000   3.558950   3.811293  0.435129  -0.820140
  10   0  21  0  1.124178  0.444769    0.000000    5.427899   90.000000   5.427899   5.488659  0.350910  -0.244869
  10   1   0  0  0.524726  0.952878   -2.880331    0.000000  180.000000   2.880331   2.848544  0.280728   0.160131
  10   1   1  0  0.526863  0.949014   -6.324252   17.158052  110.233280  18.286468  18.073865  0.294765   1.020020
  10   1   2  0  0.533222  0.937696    0.423979   -3.252491  277.426921   3.280009   3.483760  0.238619  -1.207565
  10   1   3  0  0.543654  0.919702   -2.526811   12.359962  101.554068  12.615603  12.744011  0.238619  -0.761031
  10   1   4  0  0.557933  0.896165   -8.922795   -1.548524  189.845447   9.056169   8.942643  0.210546   0.762539
  10   1   5  0  0.575771  0.868401   -0.234643    7.227141   91.859566   7.230949   6.977445  0.238619   1.502433
  10   1   6  0  0.596849  0.837733   -8.323654    0.219079  178.492319   8.326537   8.436456  0.238619  -0.651453
  10   1   7  0  0.620838  0.805363    6.902628    3.158987   24.591195   7.591144   7.543184  0.210546   0.322146
  10   1   9  0  0.676271  0.739348   -9.011969   -4.910671  208.586208  10.263053  10.153522  0.238619   0.649153
  10   1  10  0  0.707132  0.707082   -0.860096   -6.699002  262.683728   6.753991   6.550660  0.435129   0.660849
  10   1  12  0  0.773888  0.646088   -3.953708   -1.177632  196.586433   4.125364   3.890695  0.336874   0.985152
  10   1  13  0  0.809369  0.617766   -3.689147   -1.423519  201.099936   3.954265   3.553237  0.842185   0.673414
  10   1  14  0  0.846018  0.591004   -5.649264   -0.686441  186.928034   5.690816   5.627612  0.308801   0.289453
  10   1  15  0  0.883690  0.565809    8.639018    3.431976   21.666175   9.295757   8.863241  0.575493   1.062863
  10   1  16  0  0.922261  0.542146   -4.175126   -1.852174  203.923084   4.567519   4.515985  0.547420   0.133134
  10   1  18  0  1.001678  0.499162   -4.214442   -0.667533  189.000417   4.266981   4.099125  0.631639   0.375822
  10   2   0  0  0.531770  0.940256  -14.093482    0.000000  180.000000  14.093482  13.954890  0.435129   0.450438
  10   2   1  0  0.533878  0.936543    8.855463  -15.869405  299.162439  18.172980  18.232669  0.294765  -0.286374
  10   2   2  0  0.540155  0.925661  -19.641402   -7.460389  200.798267  21.010523  20.743756  0.336874   1.119903
  10   2   3  0  0.550456  0.908338    4.159043   -5.281876  308.217524   6.722786   6.699538  0.196510   0.167309
  10   2   4  0  0.564563  0.885641  -10.623605   -0.595391  183.207740  10.640276  10.659710  0.322837  -0.085131
  10   2   5  0  0.582197  0.858815    7.629059    3.135162   22.340213   8.248138   8.237951  0.308801   0.046653
  10   2   7  0  0.626802  0.797699    3.418870   -2.594441  322.806616   4.291829   4.248004  0.294765   0.210266
  10   2   8  0  0.653136  0.765538   -0.026658    3.629296   90.420846   3.629394   3.791442  0.266692  -0.859311
  10   2   9  0  0.681751  0.733405    0.654508  -11.128524  273.365888  11.147754  11.215523  0.252655  -0.379329
  10   2  10  0  0.712375  0.701878   -3.966015   -7.298018  241.478696   8.306042   8.237951  0.238619   0.403554
  10   2  11  0  0.744758  0.671359   -7.114286   -3.036506  203.113671   7.735207   7.682137  0.252655   0.297055
  10   2  12  0  0.778681  0.642111   -2.620887   -3.556846  233.615092   4.418168   4.109050  0.364947   1.197869
  10   2  13  0  0.813953  0.614286   -7.087427    0.679328  174.524937   7.119910   7.285128  0.294765  -0.792678
  10   2  14  0  0.850404  0.587955   -3.788732   -0.964697  194.285249   3.909620   3.999872  0.364947  -0.349738
  10   2  15  0  0.887891  0.563132   -5.582069   -6.969871  231.309270   8.929647   8.555558  0.280728   1.884531
  10   2  18  0  1.005386  0.497321   -2.002638    2.605886  127.542479   3.286518   3.394433  1.319423  -0.115667
  10   2  19  0  1.045916  0.478050    1.242265   -5.234108  283.351561   5.379508   5.329855  0.350910   0.200108
  10   3   0  0  0.543307  0.920290    7.064946    0.000000  360.000000   7.064946   7.314903  0.280728  -1.259200
  10   3   1  0  0.545371  0.916808   -7.023756    4.995300  144.579535   8.618942   8.565484  0.210546   0.359075
  10   3   2  0  0.551516  0.906592    3.055241    4.379453   55.099184   5.339860   5.171051  0.294765   0.809908
  10   3   3  0  0.561609  0.890299   -8.132463    4.992568  148.453986   9.542678   9.627485  0.210546  -0.569638
  10   3   4  0  0.575442  0.868897   -4.203663    6.988442  121.027603   8.155311   7.969969  0.210546   1.244921
  10   3   5  0  0.592754  0.843521   -1.838579   -8.152707  257.291394   8.357452   8.357054  0.210546   0.002676
  10   3   6  0  0.613248  0.815330    7.154686    4.221752   30.543497   8.307390   8.218100  0.224583   0.562262
  10   3   7  0  0.636619  0.785398    9.832051   -2.111506  347.879407  10.056226  10.133672  0.224583  -0.487682
  10   3   8  0  0.662563  0.754646    4.944636   -5.925926  309.841865   7.717903   7.920343  0.421092  -0.679884
  10   3   9  0  0.690788  0.723811    0.194459   -2.886542  273.854054   2.893085   3.007348  0.336874  -0.479683
  10   3  10  0  0.721027  0.693455   -0.887540   -4.094998  257.770997   4.190076   4.138826  0.842185   0.086061
  10   3  11  0  0.753039  0.663977    1.792553   -3.670972  296.026472   4.085252   4.277779  0.308801  -0.881716
  10   3  12  0  0.786605  0.635643    2.667464   -6.267385  293.055108   6.811422   6.898043  0.505311  -0.242425
  10   3  14  0  0.857666  0.582978   -6.089220   -1.691395  195.523630   6.319764   6.242977  0.547420   0.198372
  10   3  15  0  0.894848  0.558754    2.391075    5.661922   67.105273   6.146105   6.044472  0.308801   0.465445
  10   3  16  0  0.932958  0.535930    4.688602   -3.699076  321.728302   5.972115   6.183426  1.122913  -0.266128
  10   3  19  0  1.051828  0.475363   -1.850303    2.089381  131.527288   2.790902   2.540862  0.617602   0.572554
  10   4   1  0  0.561065  0.891163    5.916150    0.727976    7.014923   5.960770   5.816192  0.280728   0.728338
  10   4   2  0  0.567040  0.881772   -0.636052   -5.558996  263.472684   5.595265   5.607762  0.210546  -0.083935
  10   4   3  0  0.576862  0.866759    3.868318   11.782180   71.823990  12.400954  12.614982  0.238619  -1.268475
  10   4   4  0  0.590337  0.846973    5.765795    3.456975   30.945469   6.722728   6.798791  0.210546  -0.510904
  10   4   5  0  0.607224  0.823419    1.294772    3.541827   69.919307   3.771071   3.771592  0.336874  -0.002188
  10   4   6  0  0.627246  0.797135   -3.576407   -2.218181  211.808274   4.208445   4.287704  0.280728  -0.399281
  10   4   7  0  0.650114  0.769095   -2.289207    0.708736  162.797525   2.396409   2.034675  0.449165   1.138933
  10   4   8  0  0.675539  0.740149    8.463669    1.140076    7.671700   8.540109   8.644886  0.238619  -0.620975
  10   4   9  0  0.703244  0.710991    1.818138    4.308134   67.119068   4.676071   4.764116  0.266692  -0.466886
  10   4  10  0  0.732970  0.682156    1.298430   -7.651220  279.631473   7.760611   7.592810  0.505311   0.469625
  10   4  11  0  0.764481  0.654038   -0.236202   -2.780521  265.144452   2.790535   2.997423  0.407056  -0.718780
  10   4  13  0  0.832038  0.600934   -0.956276    3.966850  103.553521   4.080486   3.989947  0.364947   0.350847
  10   4  14  0  0.867730  0.576216    3.184873    5.635037   60.525254   6.472794   6.441482  0.294765   0.150228
  10   4  19  0  1.060051  0.471676   -0.911856    2.162118  112.867195   2.346537   2.580563  0.575493  -0.575095
  10   4  20  0  1.100609  0.454294   -0.713316   -3.776376  259.303477   3.843155   4.456434  0.393020  -2.206779
  10   5   0  0  0.578681  0.864033   -9.186841    0.000000  180.000000   9.186841   9.081596  0.308801   0.481989
  10   5   1  0  0.580620  0.861149    4.128013   12.437786   71.639360  13.104923  13.131095  0.393020  -0.094176
  10   5   2  0  0.586396  0.852666   -2.301886   -4.526554  243.045321   5.078226   5.310004  0.280728  -1.167622
  10   5   3  0  0.595898  0.839069    7.583969    1.081070    8.112670   7.660632   8.029521  0.336874  -1.548611
  10   5   4  0  0.608953  0.821081  -10.705495   -2.765970  194.486659  11.057043  11.076570  0.378983  -0.072866
  10   5   5  0  0.625337  0.799569    4.260666    8.774791   64.100758   9.754498   9.875616  0.224583  -0.762685
  10   5   6  0  0.644797  0.775438  -14.495565    3.109430  167.893009  14.825315  14.887863  0.280728  -0.315096
  10   5   7  0  0.667064  0.749553    3.644135    9.451393   68.915060  10.129588  10.054270  0.238619   0.446382
  10   5   8  0  0.691866  0.722683    6.581905    3.068368   24.994100   7.261980   7.036996  0.238619   1.333403
  10   5   9  0  0.718942  0.695466    0.181222    4.599832   87.743854   4.603401   4.525910  0.280728   0.390370
  10   5  10  0  0.748044  0.668410   -8.906942    9.727609  132.478320  13.189390  13.379226  0.757966  -0.354196
  10   5  11  0  0.778946  0.641893   -4.417324    5.692895  127.809181   7.205679   7.185875  0.631639   0.044339
  10   5  12  0  0.811442  0.616187   -4.705748    2.464480  152.358192   5.312036   5.349705  0.294765  -0.180729
  10   5  13  0  0.845347  0.591473    4.020752    2.363595   30.449098   4.664014   4.783967  0.364947  -0.464830
  10   5  14  0  0.880500  0.567859   -4.562889    3.379441  143.475010   5.678079   5.250453  0.322837   1.873247
  10   5  15  0  0.916757  0.545401   -1.982265    2.228527  131.652955   2.982568   2.401909  0.603566   1.360541
  10   5  20  0  1.110705  0.450165   -1.539027   -1.918399  231.261827   2.459443   2.650040  0.772003  -0.349150
  10   6   0  0  0.601796  0.830846   10.850779    0.000000  360.000000  10.850779  10.758962  0.603566   0.215135
  10   6   1  0  0.603660  0.828280   -4.002053    6.904910  120.096379   7.980865   8.317353  0.294765  -1.614391
  10   6   2  0  0.609218  0.820724    0.207658  -12.337012  270.964316  12.338759  12.456179  0.505311  -0.328621
  10   6   3  0  0.618370  0.808577   -3.637618   -8.439297  246.682346   9.189885   9.170923  0.266692   0.100551
  10   6   4  0  0.630960  0.792443   -2.846978    4.651624  121.468283   5.453704   5.558135  0.224583  -0.657614
  10   6   5  0  0.646787  0.773052   -6.522795   -0.056312  180.494632   6.523038   6.907968  0.224583  -2.423934
  10   6   6  0  0.665620  0.751179   -6.525300    6.226397  136.342782   9.019288   8.763989  0.308801   1.169190
  10   6   7  0  0.687212  0.727577   -8.643760   -9.418537  227.456180  12.783717  12.992142  0.308801  -0.954518
  10   6   8  0  0.711313  0.702926  -10.483422    4.587788  156.364702  11.443335  11.959916  0.701821  -1.040944
  10   6   9  0  0.737675  0.677805   -2.651379   -5.849284  245.616036   6.422144   6.451407  0.336874  -0.122849
  10   6  10  0  0.766066  0.652685   -4.052933    1.538807  159.209370   4.335227   4.357181  0.547420  -0.056717
  10   6  11  0  0.796269  0.627929   -4.531931   -1.128174  193.979009   4.670243   4.664864  0.308801   0.024637
  10   6  12  0  0.828085  0.603803    1.591630   -6.402857  283.959707   6.597717   6.272753  0.505311   0.909477
  10   6  13  0  0.861336  0.580494   -7.097067   -4.391390  211.747617   8.345818   7.999745  0.280728   1.743397
  10   6  14  0  0.895861  0.558122    1.217893    2.506072   64.081308   2.786334   3.106601  0.757966  -0.597553
  10   6  15  0  0.931520  0.536757   -2.657349    0.144099  176.896093   2.661253   2.550787  0.743930   0.209996
  10   6  16  0  0.968187  0.516429    2.970751   -0.422549  351.904759   3.000651   2.650040  1.221168   0.406037
  10   6  18  0  1.044117  0.478873    3.338741   -1.139211  341.159861   3.527746   3.602863  0.463202  -0.229342
  10   6  20  0  1.122921  0.445267   -0.176311   -2.846752  266.455967   2.852207   2.947797  0.519347  -0.260298
  10   7   0  0  0.628018  0.796155   13.699988    0.000000  360.000000  13.699988  13.796086  0.561456  -0.242054
  10   7   1  0  0.629805  0.793897   -5.623903   -0.828770  188.383089   5.684641   5.905519  0.238619  -1.309066
  10   7   2  0  0.635134  0.787236   -6.366359   -1.115709  189.940184   6.463384   6.322379  0.224583   0.887922
  10   7   3  0  0.643917  0.776497    2.403838    0.408293    9.639709   2.438265   2.759217  0.575493  -0.788705
  10   7   4  0  0.656017  0.762175   -3.535954  -11.110556  252.346239  11.659649  11.672084  0.252655  -0.069604
  10   7   6  0  0.689419  0.725249   -3.804729   -8.813054  246.649412   9.599265   9.577858  0.322837   0.093771
  10   7   7  0  0.710288  0.703940   -7.388957    1.045570  171.945868   7.462567   7.473707  0.421092  -0.037415
  10   7   8  0  0.733630  0.681542   10.479754   -2.534351  346.405004  10.781845  10.828439  0.364947  -0.180558
  10   7   9  0  0.759218  0.658572    6.267339    1.339109   12.060733   6.408802   6.520884  0.336874  -0.470524
  10   7  10  0  0.786832  0.635459    5.510384   -1.761521  342.272326   5.785092   5.677238  0.280728   0.543332
  10   7  11  0  0.816267  0.612545   -4.090079   -2.936473  215.676464   5.035040   5.171051  0.294765  -0.652552
  10   7  12  0  0.847332  0.590087    4.635984    3.563600   37.548852   5.847357   5.587911  0.308801   1.188183
  10   7  13  0  0.879856  0.568275   -2.219363    2.343201  133.445249   3.227408   2.947797  0.491274   0.804906
  10   7  14  0  0.913682  0.547236   -2.607209    1.857007  144.539304   3.200939   3.503610  0.519347  -0.824191
  10   7  15  0  0.948672  0.527053   -2.352994    4.260862  118.908989   4.867394   4.883219  0.435129  -0.051432
  10   7  16  0  0.984700  0.507769    3.403526    0.448779    7.511521   3.432986   3.583012  0.884294  -0.239931
  10   7  17  0  1.021658  0.489401    0.660144    1.723790   69.045118   1.845872   2.352282  0.645675  -1.109184
  10   8   1  0  0.658683  0.759091    5.076166    1.915004   20.669185   5.425376   5.568061  0.294765  -0.684571
  10   8   2  0  0.663780  0.753262   10.745356    1.906522   10.061144  10.913180  11.572832  0.589529  -1.582431
  10   8   4  0  0.683789  0.731219    7.397757   -5.686929  322.449187   9.331022   9.270176  0.477238   0.180307
  10   8   5  0  0.698420  0.715902    0.222282    7.451754   88.291402   7.455068   7.592810  0.238619  -0.816348
  10   8   6  0  0.715896  0.698425    6.306761   10.596938   59.241035  12.331680  12.634833  0.561456  -0.763590
  10   8   7  0  0.736015  0.679334    3.221599    6.455127   63.477314   7.214386   7.324828  0.252655  -0.618192
  10   8   9  0  0.783340  0.638292    1.834741    8.054131   77.166943   8.260466   8.108923  0.435129   0.492533
  10   8  10  0  0.810132  0.617183    0.627396   -4.082898  278.735991   4.130821   4.337331  0.322837  -0.904632
  10   8  11  0  0.838750  0.596125   -0.272208    2.458046   96.319284   2.473073   2.153777  0.786039   0.574464
  10   8  12  0  0.869012  0.575366    0.145978   -3.178723  272.629369   3.182073   3.275330  0.968512  -0.136173
  10   8  15  0  0.968084  0.516484   -1.354261    6.610778  101.577235   6.748067   6.669763  0.407056   0.272049
  10   9   0  0  0.688321  0.726405    5.107873    0.000000    0.000000   5.107873   5.061873  0.336874   0.193110
  10   9   1  0  0.689952  0.724688    3.275067    2.876320   41.291140   4.358816   4.525910  0.266692  -0.886066
  10   9   2  0  0.694820  0.719611  -10.080094    2.038797  168.565628  10.284210  10.054270  0.336874   0.965302
  10   9   3  0  0.702858  0.711381   -1.671605    2.145843  127.918483   2.720093   2.957722  0.421092  -0.798065
  10   9   4  0  0.713959  0.700320    0.032767    6.199183   89.697154   6.199270   6.659837  0.407056  -1.600126
  10   9   5  0  0.727984  0.686828   -7.514403    1.736477  166.988123   7.712432   7.443931  0.364947   1.040473
  10   9   6  0  0.744767  0.671351   -5.523816   -1.294715  193.191300   5.673520   5.687164  0.547420  -0.035246
  10   9   7  0  0.764126  0.654342   -4.274181    5.084216  130.052974   6.642129   7.126324  0.575493  -1.189858
  10   9   8  0  0.785871  0.636237   -1.465307    3.829166  110.940343   4.099956   4.377032  0.308801  -1.268922
  10   9   9  0  0.809810  0.617429    0.849919    3.614067   76.766239   3.712660   3.930396  0.477238  -0.645224
  10   9  10  0  0.835754  0.598262   -4.141874    3.710549  138.144033   5.560872   5.538285  0.533384   0.059887
  10   9  11  0  0.863523  0.579024   -0.016799    3.415401   90.281821   3.415442   3.434134  0.870258  -0.030375
  10   9  12  0  0.892946  0.559944   -7.368336    2.401466  161.948333   7.749801   7.811165  0.336874  -0.257610
  10   9  13  0  0.923865  0.541205    2.871662   -0.723196  345.864642   2.961327   3.275330  0.449165  -0.988650
  10   9  14  0  0.956135  0.522938   -3.301794    0.308558  174.661119   3.316180   3.692190  0.505311  -1.052339
  10   9  15  0  0.989625  0.505242   -3.377872    0.218483  176.299223   3.384931   3.156227  0.505311   0.640073
  10   9  16  0  1.024214  0.488179   -0.092549    4.869104   91.088916   4.869984   5.161126  0.575493  -0.715451
  10  10   2  0  0.727946  0.686864    5.367517   -3.213526  329.091099   6.255956   6.491108  0.505311  -0.658119
  10  10   3  0  0.735623  0.679696   -6.932529   -5.968676  220.727350   9.147954   9.607634  0.491274  -1.323265
  10  10   4  0  0.746237  0.670028    1.369874   -5.475378  284.046385   5.644140   5.845967  0.266692  -1.070249
  10  10   5  0  0.759666  0.658184   -2.907734   -7.970972  249.958514   8.484769   8.773914  0.294765  -1.387249
  10  10   7  0  0.794368  0.629431   -6.894232   -0.166642  181.384640   6.896245   7.225576  0.252655  -1.843397
  10  10   8  0  0.815307  0.613266   -0.409297   -6.314724  266.291483   6.327974   6.193351  0.280728   0.678188
  10  10   9  0  0.838405  0.596370    1.516682    3.607466   67.196714   3.913328   4.168602  0.336874  -1.071653
  10  10  10  0  0.863491  0.579045    3.745874    2.235696   30.830532   4.362328   4.515985  0.336874  -0.645059
  10  10  13  0  0.949030  0.526854    1.469566   -2.445573  301.002024   2.853148   2.481310  0.589529   0.891997
  10  10  16  0  1.046970  0.477569   -2.394206    3.212735  126.694346   4.006731   4.208303  0.477238  -0.597324
  10  10  17  0  1.081802  0.462192   -2.768009   -0.812752  196.363463   2.884864   2.699666  0.561456   0.466483
  10  11   0  0  0.756975  0.660524   13.805953    0.000000  360.000000  13.805953  14.411451  0.729893  -1.173190
  10  11   1  0  0.758458  0.659233    5.562865   -5.617500  314.720013   7.905806   8.366979  0.350910  -1.858584
  10  11   2  0  0.762889  0.655404    6.670405    0.186710    1.603339   6.673017   6.798791  0.378983  -0.469335
  10  11   3  0  0.770217  0.649168    5.781173   -0.424567  355.799761   5.796742   5.697089  0.533384   0.264222
  10  11   4  0  0.780361  0.640729    4.487672   -2.006699  335.907808   4.915897   5.180976  0.364947  -1.027215
  10  11   5  0  0.793212  0.630348    1.275400    1.583497   51.150903   2.033250   2.282806  0.505311  -0.698431
  10  11   7  0  0.826507  0.604956   -6.923588    3.881341  150.725153   7.937309   8.307427  0.407056  -1.285884
  10  11   8  0  0.846651  0.590562   -0.503243    2.344263  102.115809   2.397670   1.925497  0.898330   0.743327
  10  11  10  0  0.893146  0.559819    2.800818    0.183563    3.749750   2.806827   2.580563  0.800075   0.399944
  10  11  13  0  0.976090  0.512248   -0.953464   -4.675729  258.474396   4.771953   5.081724  0.350910  -1.248415
  10  11  14  0  1.006687  0.496678    2.737021   -3.149534  310.991429   4.172631   4.208303  0.421092  -0.119802
  10  11  15  0  1.038548  0.481441   -2.405558   -2.878217  230.111779   3.751112   3.305106  0.477238   1.321665
  10  11  17  0  1.105617  0.452236   -0.477848   -3.837084  262.901265   3.866724   3.930396  0.828148  -0.108731
  10  11  18  0  1.140629  0.438355    2.877952    0.767530   14.932828   2.978542   2.828694  0.547420   0.387119
  10  12   1  0  0.795181  0.628788    0.013824    9.967474   89.920537   9.967483  10.093971  0.350910  -0.509762
  10  12   3  0  0.806404  0.620036   -3.440233    5.319323  122.892475   6.334856   6.491108  0.266692  -0.828576
  10  12   4  0  0.816099  0.612671    2.541731   -5.538292  294.652175   6.093691   6.471258  0.407056  -1.311760
  10  12   5  0  0.828396  0.603576    2.277641   -0.413332  349.714256   2.314841   2.391983  0.757966  -0.143932
  10  12   7  0  0.860330  0.581173    3.595502    6.122490   59.575931   7.100178   7.493558  0.463202  -1.201039
  10  12   8  0  0.879700  0.568376    1.795628    1.329661   36.519900   2.234341   2.431684  0.645675  -0.432239
  10  12   9  0  0.901150  0.554847    3.856692    3.639867   43.343276   5.303085   5.180976  0.421092   0.410093
  10  12  10  0  0.924534  0.540813    4.331107   -0.157369  357.919090   4.333965   4.089200  0.393020   0.880746
  10  12  12  0  0.976540  0.512012    3.434737   -0.216994  356.385067   3.441585   3.632639  0.421092  -0.641642
  10  12  13  0  1.004891  0.497567    3.300235   -1.812350  331.226268   3.765124   4.009798  0.421092  -0.821722
  10  12  14  0  1.034637  0.483261    2.326790   -1.858274  321.387641   2.977773   3.027199  0.884294  -0.079044
  10  12  17  0  1.131125  0.442038    0.487503    3.460718   81.981645   3.494886   3.493685  0.449165   0.003782
  10  13   0  0  0.831914  0.601024   -7.043902    0.000000  180.000000   7.043902   6.858342  0.435129   0.603088
  10  13   1  0  0.833263  0.600051    6.868139   -2.529613  339.780676   7.319172   7.404230  0.350910  -0.342796
  10  13   2  0  0.837298  0.597159   -1.805110    4.567950  111.562371   4.911679   5.051948  0.308801  -0.642390
  10  13   4  0  0.853248  0.585996   -2.820158    6.133827  114.691616   6.751084   6.868267  0.322837  -0.513332
  10  13   5  0  0.865017  0.578023    0.793199   -1.087336  306.110318   1.345906   2.163703  0.814112  -1.420614
  10  13   6  0  0.879188  0.568706    0.315931    3.634370   85.031846   3.648076   3.791442  0.378983  -0.534985
  10  13   7  0  0.895646  0.558256    0.340014   -3.348053  275.798833   3.365274   2.967647  0.631639   0.890271
  10  13   8  0  0.914269  0.546885   -2.804162    2.232529  141.475009   3.584342   3.255479  0.449165   1.035436
  10  13   9  0  0.934926  0.534802    3.622234   -3.050750  319.894944   4.735785   4.853443  0.350910  -0.474179
  10  13  10  0  0.957486  0.522201    2.027276    2.948137   55.485782   3.577898   3.652489  1.207131  -0.087387
  10  13  11  0  0.981817  0.509260    2.551290    0.635704   13.991446   2.629297   2.828694  0.533384  -0.528681
  10  13  15  0  1.094373  0.456883   -2.998216    0.473868  171.018689   3.035433   3.434134  0.673748  -0.836883
  10  13  16  0  1.125748  0.444149   -2.861815    1.907131  146.320264   3.439060   3.215778  0.477238   0.661658
  10  14   0  0  0.871239  0.573896   -2.907562    0.000000  180.000000   2.907562   3.126451  0.421092  -0.735127
  10  14   1  0  0.872527  0.573048   -2.073984   -2.345438  228.514860   3.130893   2.848544  0.687784   0.580561
  10  14   2  0  0.876382  0.570528   -1.955893    4.445768  113.746852   4.856992   5.032098  0.350910  -0.705699
  10  14   3  0  0.882768  0.566400    2.817520   -1.842569  326.816573   3.366523   3.027199  0.575493   0.833855
  10  14   4  0  0.891633  0.560769    1.784429    7.196875   76.074632   7.414796   7.811165  0.435129  -1.288243
  10  14   5  0  0.902902  0.553770    1.977763   -4.834208  292.250372   5.223132   5.260378  0.421092  -0.125087
  10  14   6  0  0.916487  0.545562    4.637487   -0.514778  353.665891   4.665971   4.694639  0.533384  -0.076012
  10  14   7  0  0.932287  0.536316   -0.693336    3.329846  101.761998   3.401263   3.176077  0.463202   0.687521
  10  14   9  0  0.970084  0.515419   -3.904058   -1.845260  205.297849   4.318177   4.764116  0.786039  -0.802318
  10  14  10  0  0.991844  0.504111    2.217368    1.340942   31.163245   2.591302   2.818769  1.108877  -0.290101
  10  14  13  0  1.067144  0.468540   -1.085081   -4.664473  256.904382   4.789019   4.863369  0.589529  -0.178355
  10  14  15  0  1.124557  0.444620    0.513392   -1.857267  285.452037   1.926918   2.143852  0.954476  -0.321425
  10  15   0  0  0.911589  0.548493   -5.691574    0.000000  180.000000   5.691574   6.183426  0.772003  -0.901012
  10  15   1  0  0.912821  0.547753    3.068852   -0.775252  345.822586   3.165260   3.086750  1.024658   0.108358
  10  15   2  0  0.916506  0.545550    3.476757    2.328749   33.814366   4.184604   3.860919  1.066767   0.429109
  10  15   4  0  0.931100  0.536999    4.222074    1.016291   13.534139   4.342667   4.228153  0.378983   0.427320
  10  15   6  0  0.954927  0.523600    6.612484    1.862918   15.733986   6.869892   6.937744  0.308801  -0.310743
  10  15   7  0  0.970101  0.515410   -6.226335   -5.036871  218.971558   8.008578   8.089072  0.378983  -0.300371
  10  15  10  0  1.027469  0.486633    2.799581   -3.536204  308.368344   4.510255   4.436583  0.393020   0.265095
  10  15  11  0  1.050181  0.476109    3.172077   -1.142082  340.198974   3.371413   3.384507  0.659711  -0.028071
  10  15  12  0  1.074505  0.465331    4.076373   -2.609050  327.379052   4.839831   4.952696  0.954476  -0.167228
  10  15  14  0  1.127565  0.443433    3.697690   -2.454054  326.428870   4.437938   4.446508  0.378983  -0.031982
  10  16   1  0  0.954013  0.524102   -1.321274    2.616445  116.793250   2.931134   3.592938  0.828148  -1.130149
  10  16   2  0  0.957539  0.522172   -0.172241    2.805036   93.513792   2.810319   2.937872  0.491274  -0.367180
  10  16   6  0  0.994377  0.502828   -0.275157   -3.079475  264.894068   3.091744   3.533386  0.449165  -1.390528
  10  16   7  0  1.008958  0.495561    3.566606    3.260964   42.436823   4.832656   4.962621  0.533384  -0.344589
  10  16   8  0  1.025525  0.487555    0.108785    2.635766   87.636595   2.638010   3.047049  0.772003  -0.749309
  10  16   9  0  1.043982  0.478935   -0.830167    3.132879  104.841434   3.241004   3.434134  0.561456  -0.486460
  10  16  11  0  1.086176  0.460330    1.162402    5.062465   77.068358   5.194202   4.645013  0.421092   1.844418
  10  16  12  0  1.109711  0.450568   -0.105302    3.093129   91.949820   3.094921   3.205853  0.477238  -0.328728
  10  16  13  0  1.134740  0.440630    2.553116    1.328564   27.491101   2.878104   2.570638  0.575493   0.755567
  10  17   1  0  0.995992  0.502012    2.082358   -3.715921  299.265751   4.259610   4.287704  0.491274  -0.080874
  10  17   2  0  0.999371  0.500315    1.276023   -3.643816  289.299680   3.860781   3.563162  0.715857   0.587963
  10  17   7  0  1.048740  0.476762   -0.270336   -2.650671  264.176671   2.664421   2.620264  0.561456   0.111224
  10  17   8  0  1.064688  0.469621   -4.492370   -0.710979  188.993249   4.548283   4.625163  0.378983  -0.286884
  10  18   1  0  1.038664  0.481388   -0.931992   -3.753076  256.053983   3.867064   4.277779  0.407056  -1.426926
  10  18   2  0  1.041904  0.479891    3.019610   -0.030237  359.426292   3.019762   2.451535  0.912367   0.880780
  10  18   3  0  1.047281  0.477427    2.214314   -1.431779  327.113226   2.636888   2.868395  0.519347  -0.630408
  10  18   5  0  1.064307  0.469789    2.896305   -1.760790  328.702763   3.389537   3.612788  0.435129  -0.725589
  10  18   6  0  1.075856  0.464746   -0.946578   -3.554292  255.087148   3.678179   3.692190  0.435129  -0.045538
  10  18   7  0  1.089347  0.458990    2.002465   -3.429745  300.278625   3.971525   3.811293  0.435129   0.520772
  10  18   9  0  1.121865  0.445686    0.033619   -2.119929  270.908550   2.120196   2.540862  0.842185  -0.706391
  10  18  10  0  1.140734  0.438314   -3.090200    1.004346  161.995327   3.249315   3.374582  0.870258  -0.203566
  10  19   0  0  1.080906  0.462575   -3.030908    0.000000  180.000000   3.030908   3.186003  0.463202  -0.473523
  10  19   1  0  1.081945  0.462131   -3.325601    3.944063  130.137304   5.158998   4.823668  0.645675   0.734470
  10  19   2  0  1.085056  0.460806    3.470874   -1.113306  342.216010   3.645054   3.821218  0.407056  -0.612039
  10  19   4  0  1.097411  0.455618    4.203711   -1.813769  336.661324   4.578312   4.635088  0.954476  -0.084122
  10  19   6  0  1.117698  0.447348    3.739832   -0.765129  348.437468   3.817298   3.761667  0.505311   0.155696
  10  19   7  0  1.130690  0.442208    2.229579   -2.505881  311.660732   3.354171   2.908096  0.519347   1.214688
  10  20   2  0  1.128756  0.442966   -2.741139    2.848200  133.902658   3.952984   4.148751  0.393020  -0.704433
  10  20   3  0  1.133722  0.441025    2.046432    0.670650   18.144833   2.153522   2.471385  0.800075  -0.561855
  10  20   4  0  1.140637  0.438351   -2.822999    1.775547  147.831844   3.334950   3.354732  0.814112  -0.034364
  10  20   5  0  1.149468  0.434984    1.271410    3.601289   70.554768   3.819131   3.880770  0.631639  -0.138005
  11   0   1  0  0.576545  0.867236    0.000000   -3.139148  270.000000   3.139148   2.918021  0.378983   0.825156
  11   0   2  0  0.582361  0.858574  -14.405178    0.000000  180.000000  14.405178  14.332049  0.266692   0.387786
  11   0   3  0  0.591929  0.844696    0.000000    5.138949   90.000000   5.138949   5.171051  0.294765  -0.154016
  11   0   4  0  0.605069  0.826352   -5.488075    0.000000  180.000000   5.488075   5.300079  0.224583   1.183823
  11   0   5  0  0.621555  0.804433    0.000000    7.716244   90.000000   7.716244   7.801240  0.294765  -0.407791
  11   0   6  0  0.641130  0.779873   -4.339170    0.000000  180.000000   4.339170   4.396882  0.280728  -0.290733
  11   0   8  0  0.688450  0.726269  -11.768534    0.000000  180.000000  11.768534  11.483505  0.645675   0.624296
  11   0   9  0  0.715655  0.698661    0.000000    3.406207   90.000000   3.406207   3.225704  0.364947   0.699475
  11   0  10  0  0.744886  0.671244   -3.000733    0.000000  180.000000   3.000733   2.868395  0.491274   0.380957
  11   0  12  0  0.808531  0.618406   -5.353579    0.000000  180.000000   5.353579   5.161126  0.870258   0.312746
  11   0  13  0  0.842554  0.593434    0.000000    2.138892   90.000000   2.138892   2.203404  0.954476  -0.095585
  11   0  14  0  0.877818  0.569594   -3.764459    0.000000  180.000000   3.764459   3.493685  0.421092   0.909379
  11   0  15  0  0.914181  0.546937    0.000000    6.768244   90.000000   6.768244   7.146174  0.294765  -1.813225
  11   0  16  0  0.951517  0.525477    3.215204    0.000000  360.000000   3.215204   3.473835  0.435129  -0.840575
  11   0  18  0  1.028678  0.486061   -5.416287    0.000000  180.000000   5.416287   5.637537  0.477238  -0.655639
  11   1   0  0  0.576747  0.866931    0.000000   -2.068939  270.000000   2.068939   1.677366  0.645675   0.857657
  11   1   1  0  0.578692  0.864018    6.077923    4.636439   37.337578   7.644456   7.493558  0.210546   1.013568
  11   1   2  0  0.584487  0.855451   -4.168408    1.353768  162.007837   4.382729   4.307555  0.238619   0.445532
  11   1   3  0  0.594020  0.841722    5.051661   -3.583570  324.648704   6.193646   6.064323  0.210546   0.868650
  11   1   4  0  0.607115  0.823567    0.849867    6.361338   82.390412   6.417857   6.669763  0.210546  -1.692017
  11   1   5  0  0.623548  0.801863   -0.597288   -7.799084  265.620584   7.821922   7.999745  0.266692  -0.942958
  11   1   6  0  0.643062  0.777530  -10.689712    3.782100  160.515840  11.339057  11.374327  0.238619  -0.209033
  11   1   7  0  0.665387  0.751443    2.902815   -2.869490  315.330775   4.081704   4.158676  0.407056  -0.267421
  11   1   8  0  0.690249  0.724376   -4.637347    3.626411  141.974552   5.886922   5.826117  0.238619   0.360368
  11   1   9  0  0.717386  0.696975    3.876049   -7.136098  298.509078   8.120815   7.682137  0.308801   2.009011
  11   1  11  0  0.777510  0.643078   -1.101815   -7.323833  261.444447   7.406249   7.146174  0.266692   1.379123
  11   1  12  0  0.810063  0.617236    3.767937    9.832183   69.031926  10.529443  10.361953  0.435129   0.544362
  11   1  13  0  0.844024  0.592400    0.257204    5.091090   87.107848   5.097583   4.903069  0.659711   0.416976
  11   1  14  0  0.879230  0.568679    2.269305   -1.439605  327.609716   2.687416   2.401909  0.870258   0.463965
  11   1  15  0  0.915537  0.546127    0.646851   -3.081867  281.853706   3.149019   3.225704  0.463202  -0.234129
  11   1  17  0  0.990967  0.504558    2.794868    0.860578   17.114316   2.924360   2.709591  0.912367   0.332902
  11   2   0  0  0.583163  0.857393    0.000000    2.426983   90.000000   2.426983   2.769142  0.308801  -1.566983
  11   2   1  0  0.585086  0.854575    6.123983   -5.263517  319.321189   8.075133   8.158549  0.210546  -0.560294
  11   2   2  0  0.590819  0.846283    5.373817  -11.834143  294.422527  12.997109  13.031843  0.252655  -0.194419
  11   2   3  0  0.600252  0.832984    1.879269  -10.515903  280.132216  10.682503  10.490981  0.224583   1.206031
  11   2   4  0  0.613213  0.815377   -3.708420   -1.919252  207.363328   4.175632   4.218228  0.238619  -0.252448
  11   2   5  0  0.629487  0.794298    2.285142   -7.289953  287.404358   7.639717   7.781390  0.336874  -0.594747
  11   2   6  0  0.648822  0.770627    7.642659    0.044599    0.334348   7.642789   7.572960  0.224583   0.439724
  11   2   7  0  0.670955  0.745206    5.675206    4.921894   40.933877   7.512190   7.652361  0.224583  -0.882672
  11   2   8  0  0.695619  0.718784    1.405104    5.576437   75.857480   5.750736   5.726865  0.238619   0.141477
  11   2   9  0  0.722554  0.691990   -4.122627    0.962143  166.863390   4.233411   4.406807  0.519347  -0.472168
  11   2  10  0  0.751517  0.665321   -3.857409    5.928407  123.050657   7.072878   7.106473  0.505311  -0.094021
  11   2  12  0  0.814644  0.613765    5.015020    1.142221   12.830807   5.143452   4.833593  0.477238   0.918215
  11   2  13  0  0.848422  0.589330   -1.349312    2.171260  121.858538   2.556367   3.116526  0.575493  -1.376531
  11   2  14  0  0.883452  0.565962    1.449701   -5.090799  285.895302   5.293190   4.724415  0.350910   2.292237
  11   2  15  0  0.919592  0.543719   -2.099485    1.522400  144.053003   2.593364   2.858470  0.645675  -0.580657
  11   2  16  0  0.956717  0.522621    0.118045   -3.615770  271.869888   3.617697   3.870844  0.407056  -0.879498
  11   2  17  0  0.994715  0.502657    4.328054    0.677267    8.893691   4.380724   4.515985  0.393020  -0.486714
  11   2  18  0  1.033490  0.483798   -2.132295   -1.778749  219.834689   2.776802   2.659965  1.108877   0.149009
  11   2  19  0  1.072958  0.466001   -2.355300   -0.855150  199.954674   2.505738   2.729442  0.870258  -0.363531
  11   3   1  0  0.595591  0.839502   13.141674   -6.245822  334.579737  14.550392  14.689358  0.393020  -0.500047
  11   3   2  0  0.601224  0.831637   -1.956659    4.745472  112.407392   5.133032   5.210752  0.224583  -0.489407
  11   3   3  0  0.610496  0.819007   -0.839648   -2.355351  250.379608   2.500538   2.213329  0.575493   0.705785
  11   3   4  0  0.623245  0.802253   -1.801744    5.229547  109.010447   5.531225   5.518434  0.224583   0.080541
  11   3   5  0  0.639263  0.782151   -4.489366    6.283495  125.544656   7.722481   7.652361  0.210546   0.470985
  11   3   6  0  0.658311  0.759519   -4.179529   -6.129955  235.713034   7.419219   7.612661  0.322837  -0.847386
  11   3   7  0  0.680135  0.735148   -4.206492   -3.718257  221.474529   5.614268   5.587911  0.238619   0.156209
  11   3   8  0  0.704478  0.709746    5.086311    3.403769   33.790510   6.120147   5.965070  0.617602   0.355102
  11   3   9  0  0.731087  0.683913   -2.289500    6.370072  109.769207   6.769020   6.163575  0.842185   1.016675
  11   3  10  0  0.759724  0.658134    3.338007   -1.756120  332.251220   3.771770   3.642564  0.435129   0.419933
  11   3  11  0  0.790169  0.632776    3.970743   -3.170105  321.397338   5.080981   5.151201  0.336874  -0.294786
  11   3  12  0  0.822221  0.608109    7.874550    2.241962   15.892176   8.187487   7.930268  0.378983   0.959836
  11   3  13  0  0.855700  0.584317   -1.330725    6.969790  100.809254   7.095689   6.907968  0.364947   0.727442
  11   3  15  0  0.926312  0.539775    2.121079    1.408798   33.591687   2.546308   2.471385  0.940440   0.112668
  11   3  17  0  1.000930  0.499536    2.699903    3.367223   51.276708   4.315978   4.158676  0.421092   0.528289
  11   3  20  0  1.118604  0.446986    1.264326    2.905668   66.484987   3.168821   3.444059  0.463202  -0.840337
  11   4   0  0  0.608150  0.822166    0.000000   -5.710206  270.000000   5.710206   5.965070  0.421092  -0.855948
  11   4   1  0  0.609995  0.819679    9.274361   -2.950115  342.354464   9.732264   9.816064  0.224583  -0.527699
  11   4   2  0  0.615495  0.812354   -2.042942   -6.804831  253.289230   7.104881   6.838492  0.294765   1.278076
  11   4   3  0  0.624555  0.800570    9.279673    0.791692    4.876360   9.313383   9.379354  0.393020  -0.237384
  11   4   4  0  0.637023  0.784901    3.977399   -1.651049  337.456284   4.306468   4.079274  0.252655   1.271695
  11   4   5  0  0.652703  0.766045   -2.814584   -0.116550  182.371224   2.816996   2.759217  0.589529   0.138605
  11   4   6  0  0.671370  0.744746    0.237881   -4.542617  272.997640   4.548841   4.406807  0.266692   0.753177
  11   4   7  0  0.692783  0.721726    7.482781    4.703898   32.154689   8.838476   9.290026  0.407056  -1.568797
  11   4   9  0  0.742867  0.673068    5.970225   -0.344616  356.696414   5.980163   5.756640  0.435129   0.726472
  11   4  10  0  0.771067  0.648452   -1.751398   -3.552125  243.754109   3.960428   3.771592  0.407056   0.656062
  11   4  11  0  0.801081  0.624156   -2.048223    2.015831  135.456661   2.873811   2.233179  0.547420   1.655019
  11   4  12  0  0.832714  0.600447   -1.461823   -4.133863  250.525313   4.384717   4.396882  0.350910  -0.049025
  11   4  13  0  0.865787  0.577509    2.831936    0.866357   17.010128   2.961492   2.818769  0.477238   0.422937
  11   4  14  0  0.900142  0.555468   -2.782705   -1.018831  200.109178   2.963354   3.017274  0.463202  -0.164625
  11   4  16  0  0.972149  0.514324   -1.713791    0.061694  177.938317   1.714901   2.262955  0.631639  -1.227070
  11   4  18  0  1.047792  0.477194   -3.428191    1.820977  152.023784   3.881810   4.069349  0.421092  -0.629839
  11   4  19  0  1.086742  0.460091   -2.996361   -0.402784  187.656055   3.023312   3.245554  0.477238  -0.658577
  11   5   0  0  0.626236  0.798421    0.000000   12.205754   90.000000  12.205754  12.029393  0.491274   0.507683
  11   5   1  0  0.628028  0.796143   -6.526883    0.163258  178.567149   6.528925   6.540734  0.308801  -0.054085
  11   5   2  0  0.633372  0.789426    2.802356    0.023171    0.473724   2.802452   2.788993  0.336874   0.056501
  11   5   3  0  0.642180  0.778598    0.403070   -3.566214  276.448465   3.588921   3.682265  0.280728  -0.470236
  11   5   4  0  0.654312  0.764162    0.484787    8.939456   86.895886   8.952591   9.141148  0.322837  -0.825985
  11   5   5  0  0.669587  0.746729    4.568536    6.056213   52.970733   7.586121   7.761539  0.252655  -0.981886
  11   5   6  0  0.687796  0.726960   -0.592183    3.342888  100.045570   3.394935   3.463909  0.308801  -0.315883
  11   5   7  0  0.708713  0.705504    8.468562    0.063054    0.426598   8.468797   8.386829  0.603566   0.192059
  11   5   9  0  0.757745  0.659853    4.330612    2.571421   30.700902   5.036508   5.081724  0.491274  -0.130162
  11   5  10  0  0.785411  0.636609    1.505197   -1.972369  307.348767   2.481100   2.362208  0.940440   0.178789
  11   5  11  0  0.814897  0.613575    0.620713   -5.668548  276.249059   5.702431   5.240528  0.547420   1.193288
  11   5  12  0  0.846013  0.591008    2.180859   -2.636514  309.596701   3.421601   3.334881  0.519347   0.236143
  11   5  13  0  0.878585  0.569097   -2.770200    4.509713  121.561330   5.292591   5.200827  0.463202   0.280169
  11   5  14  0  0.912459  0.547970   -1.741343   -2.415728  234.214589   2.977921   2.769142  0.519347   0.568517
  11   5  15  0  0.947493  0.527708   -1.002209   -2.207805  245.584835   2.424629   2.888245  0.505311  -1.297524
  11   6   0  0  0.647656  0.772014    0.000000    2.545068   90.000000   2.545068   2.630189  0.364947  -0.329853
  11   6   1  0  0.649389  0.769955   -3.514265    4.299274  129.262869   5.552820   5.766566  0.224583  -1.345970
  11   6   3  0  0.663085  0.754051   -5.421999    9.609314  119.433609  11.033449  10.977318  0.421092   0.188513
  11   6   4  0  0.674841  0.740915    2.945120   -6.545550  294.224998   7.177601   7.394305  0.224583  -1.364606
  11   6   5  0  0.689662  0.724993   -0.175889    7.346013   91.371601   7.348118   7.463782  0.238619  -0.685501
  11   6   6  0  0.707354  0.706859   -1.928512   -3.357167  240.124950   3.871658   3.612788  0.547420   0.668768
  11   6   7  0  0.727709  0.687088    4.268843    0.749412    9.957035   4.334125   4.109050  0.308801   1.030775
  11   6   8  0  0.750510  0.666213    7.149748    1.738966   13.670079   7.358185   7.334754  0.463202   0.071540
  11   6   9  0  0.775541  0.644711    4.884286   -4.079532  320.130154   6.363869   6.352155  0.266692   0.062119
  11   6  10  0  0.802594  0.622980   -0.045783    2.419646   91.083987   2.420079   2.451535  0.743930  -0.059798
  11   6  11  0  0.831471  0.601344    0.729410   -6.657390  276.252617   6.697229   6.630062  0.336874   0.281974
  11   6  12  0  0.861989  0.580054    2.267956   -0.837565  339.730617   2.417672   2.620264  0.842185  -0.340197
  11   6  13  0  0.893979  0.559297    4.431881   -4.632387  313.732794   6.410973   6.372005  0.294765   0.186959
  11   6  14  0  0.927290  0.539205    1.022992   -3.368707  286.892227   3.520611   3.493685  0.435129   0.087511
  11   6  15  0  0.961785  0.519867    3.026347   -2.248614  323.387188   3.770284   3.771592  0.421092  -0.004393
  11   6  17  0  1.033846  0.483631    5.173788   -0.952911  349.564184   5.260810   5.111500  0.364947   0.578596
  11   7   1  0  0.673761  0.742103   -7.758198    0.749635  174.480934   7.794330   8.009670  0.435129  -0.699878
  11   7   2  0  0.678745  0.736654    5.536131  -10.475950  297.854706  11.848809  11.751486  0.407056   0.338123
  11   7   3  0  0.686971  0.727832   -6.086223    1.057056  170.147143   6.177335   6.362080  0.238619  -1.094918
  11   7   4  0  0.698325  0.715999   -0.695886   -5.845451  263.211035   5.886727   6.282678  0.238619  -2.346667
  11   7   5  0  0.712658  0.701599   -1.615527    9.971786   99.202519  10.101804  10.411579  0.505311  -0.866966
  11   7   6  0  0.729793  0.685126   -2.911768   -5.067614  240.119029   5.844579   5.478734  0.505311   1.023892
  11   7   8  0  0.771695  0.647924   -2.794808   -1.273385  204.495213   3.071232   3.017274  0.631639   0.120810
  11   7   9  0  0.796060  0.628093    3.619193    3.133511   40.886140   4.787217   5.042023  0.294765  -1.222501
  11   7  10  0  0.822438  0.607948    4.509844    2.394475   27.965798   5.106095   5.250453  0.294765  -0.692597
  11   7  12  0  0.880495  0.567862    5.490033   -2.548772  335.096707   6.052826   6.173500  0.350910  -0.486334
  11   7  13  0  0.911837  0.548344    0.855583    3.086714   74.507562   3.203096   3.444059  0.435129  -0.783155
  11   7  14  0  0.944519  0.529370    4.633320    3.737887   38.894522   5.953104   5.994846  0.435129  -0.135665
  11   7  15  0  0.978406  0.511035   -3.453036    2.025747  149.601697   4.003387   3.989947  0.912367   0.020833
  11   7  17  0  1.049326  0.476496   -2.414368   -0.518287  192.115695   2.469371   2.411834  0.968512   0.084016
  11   7  19  0  1.123774  0.444929   -1.061604   -1.207826  228.686542   1.608057   2.143852  0.687784  -1.101695
  11   8   0  0  0.699225  0.715077    0.000000   -4.123488  270.000000   4.123488   3.811293  0.294765   1.497841
  11   8   1  0  0.700830  0.713440    6.420816    0.433211    3.859885   6.435413   6.580435  0.421092  -0.487048
  11   8   2  0  0.705623  0.708594   -1.586675   -3.372678  244.805381   3.727264   4.208303  0.350910  -1.938648
  11   8   3  0  0.713540  0.700732    3.366737   -4.816342  304.954458   5.876399   6.133799  0.364947  -0.997457
  11   8   4  0  0.724477  0.690153    3.489993   -6.112719  299.723751   7.038848   7.245427  0.336874  -0.867226
  11   8   5  0  0.738302  0.677229    3.655776    2.407007   33.361391   4.377029   4.684714  0.280728  -1.550014
  11   8   6  0  0.754856  0.662378   -8.998534   -2.480156  195.409155   9.334066   9.478606  0.407056  -0.502167
  11   8   7  0  0.773963  0.646026    2.135433   -2.118491  315.228185   3.008002   2.868395  0.631639   0.312575
  11   8   8  0  0.795439  0.628584   -2.783489    0.946954  161.211491   2.940158   2.491236  0.687784   0.923069
  11   8   9  0  0.819098  0.610428    5.093527    3.432821   33.978296   6.142335   6.262828  0.350910  -0.485602
  11   8  18  0  1.103149  0.453248    2.848262   -0.299189  354.003494   2.863932   3.463909  0.449165  -1.889051
  11   9   0  0  0.728757  0.686100    0.000000    2.561883   90.000000   2.561883   2.818769  0.631639  -0.575158
  11   9   1  0  0.730297  0.684653    1.250740    3.508602   70.379961   3.724867   3.960172  0.308801  -1.077620
  11   9   2  0  0.734897  0.680367    0.877278   -2.235758  291.424304   2.401714   2.501161  0.463202  -0.303625
  11   9   3  0  0.742502  0.673399    1.178539   -5.833554  281.421598   5.951413   6.332304  0.463202  -1.162911
  11   9   4  0  0.753019  0.663994    3.124439   -6.192826  296.772111   6.936369   7.126324  0.308801  -0.869935
  11   9   6  0  0.782290  0.639149    1.412449    3.419744   67.558015   3.699954   3.553237  0.350910   0.591290
  11   9   7  0  0.800742  0.624421   -5.364921    2.642923  153.773741   5.980587   6.004771  0.407056  -0.084022
  11   9  10  0  0.869359  0.575137    2.277169    2.991654   52.722547   3.759720   3.463909  0.575493   0.726923
  11   9  11  0  0.896087  0.557982   -3.866913   -0.183337  182.714462   3.871257   4.049499  0.617602  -0.408146
  11   9  12  0  0.924474  0.540848   -2.952841   -3.175965  227.084984   4.336591   4.218228  0.378983   0.441686
  11   9  14  0  0.985644  0.507282   -2.639528    1.125512  156.906287   2.869475   3.394433  0.477238  -1.555623
  11  10   0  0  0.760406  0.657543    0.000000   10.805432   90.000000  10.805432  11.662159  0.687784  -1.761593
  11  10   1  0  0.761882  0.656269    2.707795    5.094681   62.009602   5.769569   5.736790  0.421092   0.110086
  11  10   2  0  0.766294  0.652491    2.924136    4.286626   55.700013   5.189001   5.171051  0.364947   0.069559
  11  10   3  0  0.773590  0.646338   -5.399403   -0.344295  183.648551   5.410369   5.399332  0.407056   0.038348
  11  10   4  0  0.783690  0.638008   -4.137899    1.200525  163.821017   4.308535   4.307555  0.308801   0.004486
  11  10   5  0  0.796488  0.627756    2.186651   -1.303222  329.205479   2.545551   2.153777  0.856221   0.647089
  11  10   7  0  0.829651  0.602663   -4.082833   -5.378325  232.796880   6.752474   6.759090  0.280728  -0.033329
  11  10   8  0  0.849720  0.588429    0.942705   -4.758226  281.206385   4.850712   4.922920  0.308801  -0.330688
  11  10   9  0  0.871908  0.573455   -1.887021   -2.157220  228.822288   2.866086   2.332432  0.786039   0.960131
  11  10  10  0  0.896056  0.558001    2.308952   -4.767066  295.843453   5.296808   5.161126  0.322837   0.594367
  11  10  13  0  0.978753  0.510854   -1.394971    2.058224  124.127645   2.486409   2.481310  1.094840   0.006585
  11  10  16  0  1.073986  0.465555   -1.153277    4.329388  104.916267   4.480362   4.218228  0.673748   0.550227
  11  10  18  0  1.142909  0.437480    4.268841    2.488018   30.235011   4.940975   4.625163  0.393020   1.136397
  11  11   0  0  0.793921  0.629785    0.000000  -11.383155  270.000000  11.383155  11.503355  0.673748  -0.252303
  11  11   1  0  0.795335  0.628666   -7.127259    1.978533  164.485303   7.396784   7.394305  0.519347   0.006751
  11  11   2  0  0.799562  0.625343    6.637974    1.638891   13.868747   6.837299   6.888118  0.266692  -0.269480
  11  11   3  0  0.806557  0.619919   -4.159328   -2.984455  215.660685   5.119276   5.200827  0.294765  -0.391263
  11  11   4  0  0.816249  0.612558    6.805162   -8.420090  308.945330  10.826272  11.324701  0.575493  -1.224838
  11  11   5  0  0.828544  0.603468    3.029409   -1.389431  335.361561   3.332843   3.166152  0.505311   0.466517
  11  11   6  0  0.843328  0.592889    2.994376   -1.964330  326.734871   3.581184   3.781517  0.364947  -0.776315
  11  11   7  0  0.860473  0.581076   -1.199100   -4.856125  256.129683   5.001978   5.081724  0.378983  -0.297578
  11  11   9  0  0.901286  0.554763   -5.137702   -2.645023  207.240593   5.778592   6.044472  0.308801  -1.217649
  11  11  10  0  0.924667  0.540735   -3.467273   -2.126602  211.522272   4.067483   4.238078  0.378983  -0.636592
  11  11  12  0  0.976666  0.511946   -2.612710   -6.457771  247.972536   6.966280   6.481183  0.814112   0.842674
  11  11  14  0  1.034756  0.483206   -3.297452    1.569220  154.550759   3.651800   3.731891  0.449165  -0.252170
  11  12   0  0  0.829075  0.603082    0.000000    2.930585   90.000000   2.930585   2.699666  0.828148   0.394336
  11  12   2  0  0.834478  0.599177    4.869183    2.611328   28.204528   5.525213   5.667313  0.294765  -0.681765
  11  12   3  0  0.841182  0.594401    4.788935    2.570235   28.222577   5.435072   5.836042  0.294765  -1.923763
  11  12   4  0  0.850480  0.587903    1.182224   -1.433403  309.514688   1.858036   2.084301  0.828148  -0.386388
  11  12   5  0  0.862287  0.579853    2.997776   -1.563812  332.450863   3.381149   3.831143  0.364947  -1.743784
  11  12   6  0  0.876502  0.570449    4.657599   -5.010253  312.910950   6.840751   6.927819  0.449165  -0.274137
  11  12   7  0  0.893010  0.559904   -2.019128   -1.654231  219.327080   2.610241   2.650040  1.010622  -0.055692
  11  12  10  0  0.955020  0.523549    6.294794    0.145757    1.326460   6.296481   6.401781  0.308801  -0.482241
  11  12  11  0  0.979413  0.510510   -3.546781   -0.166667  182.690410   3.550695   3.801368  0.421092  -0.841869
  11  12  15  0  1.092216  0.457785   -0.089383   -3.115034  268.356396   3.116317   3.166152  0.743930  -0.094738
  11  13   0  0  0.865668  0.577589    0.000000    3.869101   90.000000   3.869101   3.394433  0.421092   1.594146
  11  13   2  0  0.870843  0.574156   -0.795237    5.695771   97.948190   5.751018   6.054398  0.505311  -0.849069
  11  13   3  0  0.877270  0.569950    2.908836    1.360402   25.064522   3.211233   3.126451  0.435129   0.275550
  11  13   4  0  0.886190  0.564213   -3.126106   -3.886337  231.187363   4.987600   5.061873  0.561456  -0.187082
  11  13   5  0  0.897527  0.557086   -3.087683    0.857885  164.472520   3.204646   3.215778  0.491274  -0.032046
  11  13   6  0  0.911192  0.548732   -1.979966    3.480759  119.632595   4.004491   4.228153  0.364947  -0.866719
  11  13   7  0  0.927083  0.539326   -1.897336   -0.094397  182.848267   1.899683   2.540862  0.547420  -1.656431
  11  13   9  0  0.965083  0.518090   -2.498304    1.681011  146.064935   3.011199   2.788993  0.926403   0.339212
  11  13  13  0  1.062601  0.470544    1.441497   -1.546148  312.993860   2.113880   2.332432  0.940440  -0.328654
  11  13  14  0  1.090774  0.458390    0.844371   -3.741888  282.716024   3.835973   3.860919  0.477238  -0.073924
  11  14   0  0  0.903525  0.553388    0.000000   -3.674178  270.000000   3.674178   3.801368  0.603566  -0.298018
[truncated: 128,686 more chars]
