# Supplementary material for: lamaGOET: an interface for quantum crystallography
Source: J Appl Crystallogr. 2021 Apr 16;54(Pt 3):987–95. doi: 10.1107/S1600576721002545 (PMC8202027; doi:10.1107/S1600576721002545)
Supplement: Supplementary file 4 [file j-54-00987-sup4.zip › Gly-L-Thr_Gaussian-HAR-XCW_lambda2_8.fcf]

# ========================
# Tonto generated CIF file
# ========================

# NOTE: This is an incomplete CIF file
# Manually edit it to pass checkCIF

data_Gaussian-HAR_XCW

_audit_creation_date                2021-1-8
_audit_creation_method              'Tonto 20.10.05 github v. 00144340'

# ============
# QCr software
# ============

_QCr_software                       'Tonto'
_QCr_software_version               '20.10.05 v. 00144340'
_QCr_software_platform              'Linux-4.15.0-112-generic'
_QCr_software_build_date            '2020-10-05 15:03'
_QCr_software_website               'https://github.com/dylan-jayatilaka/tonto'

# ================
# Diffraction data
# ================

_diffrn_radiation_type              ?
_diffrn_radiation_wavelength        0.71073000

_diffrn_measurement_method          ?
_diffrn_measurement_device_type     ?

_diffrn_reflns_number               ?
_diffrn_reflns_theta_max            54.92013017

# ===========
# Reflections
# ===========

_reflns_d_resolution_high           0.43424484
_reflns_d_resolution_low            7.27193199
_reflns_limit_h_max                 22
_reflns_limit_h_min                 0
_reflns_limit_k_max                 23
_reflns_limit_k_min                 0
_reflns_limit_l_max                 23
_reflns_limit_l_min                 0
_reflns_number_gt                   4579
_reflns_number_total                4579
_reflns_threshold_expression        'F>0 & F/u(F)>3.0 & |F_calc|>10^-3'

_reflns_special_details
;
* Specify symmetry and Friedel pair averaging *

. Only.data reflections which satisfy the threshold expression
  are listed below, and only they are considered observed,
  thus the *_gt, *_all, & *_total data are always the same
;

loop_
    _refln_index_h
    _refln_index_k
    _refln_index_l
    _refln_index_group
    _refln_stl
    _refln_d_spacing
    _refln_A_calc
    _refln_B_calc
    _refln_phase_calc
    _refln_F_calc
    _refln_F_meas
    _refln_F_sigma
    _refln_delta_F_on_sigma
   0   0   2  0  0.09480470  5.27400000   34.28125288    0.00000000  360.00000000  34.28125288  31.00300077  0.36602139   -8.95644961
   0   0   4  0  0.18960940  2.63700000   54.73222157    0.00000000  360.00000000  54.73222157  53.62707950  0.59354820   -1.86192474
   0   0   8  0  0.37921881  1.31850000    9.22147122    0.00000000  360.00000000   9.22147122   8.76472836  0.12860211   -3.55159697
   0   0  10  0  0.47402351  1.05480000    9.72647607    0.00000000  360.00000000   9.72647607   9.57591089  0.17806446   -0.84556558
   0   0  12  0  0.56882821  0.87900000    5.40957501    0.00000000  360.00000000   5.40957501   5.31225635  0.14838705   -0.65584334
   0   0  14  0  0.66363292  0.75342857   -2.77453172    0.00000000  180.00000000   2.77453172   2.61161206  0.26709669   -0.60996511
   0   0  16  0  0.75843762  0.65925000   12.96699403    0.00000000  360.00000000  12.96699403  13.14709254  0.25720422    0.70021601
   0   0  18  0  0.85324232  0.58600000    8.69659745    0.00000000  360.00000000   8.69659745   8.66580366  0.19784940   -0.15564256
   0   1   1  0  0.06875752  7.27193199    0.00000000   33.30043683   90.00000000  33.30043683  32.02192517  0.38580633   -3.31386909
   0   1   2  0  0.10709129  4.66891365    0.00000000  -47.17388142  270.00000000  47.17388142  45.61417886  0.56387079   -2.76606380
   0   1   4  0  0.19604168  2.55047806    0.00000000  -78.43527909  270.00000000  78.43527909  75.62793263  0.75182771   -3.73402896
   0   1   5  0  0.24218833  2.06450908    0.00000000    6.62683755   90.00000000   6.62683755   6.05419160  0.09892470   -5.78870548
   0   1   6  0  0.28874210  1.73164914    0.00000000   40.14654299   90.00000000  40.14654299  39.78751407  0.42537621   -0.84402682
   0   1   7  0  0.33553357  1.49016387    0.00000000   17.00143194   90.00000000  17.00143194  16.98537087  0.19784940   -0.08117825
   0   1   8  0  0.38247551  1.30727323    0.00000000   -6.75793502  270.00000000   6.75793502   6.60816991  0.10881717   -1.37630033
   0   1   9  0  0.42951860  1.16409394    0.00000000   10.51982497   90.00000000  10.51982497  10.46623319  0.13849458   -0.38695942
   0   1  10  0  0.47663288  1.04902540    0.00000000    7.82475480   90.00000000   7.82475480   7.77548137  0.12860211   -0.38314641
   0   1  11  0  0.52379914  0.95456437    0.00000000  -15.48209836  270.00000000  15.48209836  15.57074767  0.18795693    0.47164695
   0   1  14  0  0.66549926  0.75131564    0.00000000   17.01163853   90.00000000  17.01163853  17.14365039  0.21763434    0.60657642
   0   1  15  0  0.71277750  0.70148118    0.00000000    3.92391355   90.00000000   3.92391355   3.93720303  0.20774187    0.06397115
   0   1  16  0  0.76007120  0.65783311    0.00000000    3.86350680   90.00000000   3.86350680   3.94709550  0.21763434    0.38407867
   0   1  17  0  0.80737765  0.61928888    0.00000000    2.00292369   90.00000000   2.00292369   2.23569820  0.71225784    0.32681215
   0   1  18  0  0.85469472  0.58500420    0.00000000    1.59933608   90.00000000   1.59933608   1.68171989  0.51440844    0.16015252
   0   1  22  0  1.04404039  0.47890868    0.00000000    2.43583008   90.00000000   2.43583008   3.00731086  0.34623645    1.65055062
   0   2   0  0  0.09961152  5.01950000    5.08657896    0.00000000  360.00000000   5.08657896   4.24386960  0.06924729  -12.16956457
   0   2   1  0  0.11031517  4.53246818   47.27432295    0.00000000  360.00000000  47.27432295  47.21675899  0.59354820   -0.09698280
   0   2   2  0  0.13751504  3.63596600  -42.16754377    0.00000000  180.00000000  42.16754377  41.49891136  0.50451597   -1.32529483
   0   2   3  0  0.17362402  2.87978589   13.91323798    0.00000000  360.00000000  13.91323798  14.12644706  0.16817199    1.26780378
   0   2   5  0  0.25709342  1.94481835  -10.99166135    0.00000000  180.00000000  10.99166135  11.30709313  0.15827952    1.99287807
   0   2   6  0  0.30135334  1.65918185  -26.67210702    0.00000000  180.00000000  26.67210702  25.89848628  0.40559127   -1.90739003
   0   2   7  0  0.34644569  1.44322765   23.36230657    0.00000000  360.00000000  23.36230657  22.86149801  0.26709669   -1.87500847
   0   2   8  0  0.39208336  1.27523903   21.02924467    0.00000000  360.00000000  21.02924467  20.94235885  0.33634398   -0.25832430
   0   2   9  0  0.43809596  1.14130247   -1.28221479    0.00000000  180.00000000   1.28221479   1.37505332  0.39569880    0.23461919
   0   2  10  0  0.48437665  1.03225454   -4.68758851    0.00000000  180.00000000   4.68758851   4.93634250  0.12860211    1.93429162
   0   2  11  0  0.53085533  0.94187619   10.50427255    0.00000000  360.00000000  10.50427255  10.66408259  0.14838705    1.07698103
   0   2  12  0  0.57748419  0.86582457  -13.91382659    0.00000000  180.00000000  13.91382659  13.84945790  0.18795693   -0.34246509
   0   2  13  0  0.62422958  0.80098736   -3.59155968    0.00000000  180.00000000   3.59155968   3.86795574  0.25720422    1.07461716
   0   2  15  0  0.71797883  0.69639936   -6.46912101    0.00000000  180.00000000   6.46912101   6.53892263  0.16817199    0.41506089
   0   2  16  0  0.76495103  0.65363661    3.58814847    0.00000000    0.00000000   3.58814847   3.90752562  0.21763434    1.46749432
   0   2  22  0  1.04759829  0.47728218   -4.23677915    0.00000000  180.00000000   4.23677915   4.55053617  0.26709669    1.17469454
   0   3   1  0  0.15675619  3.18966663    0.00000000  -24.56445832  270.00000000  24.56445832  23.10880976  0.26709669   -5.44989369
   0   3   2  0  0.17695608  2.82555994    0.00000000   -9.54162153  270.00000000   9.54162153   9.71440547  0.11870964    1.45551742
   0   3   3  0  0.20627256  2.42397733    0.00000000  -70.14239714  270.00000000  70.14239714  70.00900971  0.69247290   -0.19262477
   0   3   4  0  0.24140681  2.07119261    0.00000000   44.22078544   90.00000000  44.22078544  43.73460957  0.60344067   -0.80567304
   0   3   5  0  0.28017868  1.78457546    0.00000000  -50.14141910  270.00000000  50.14141910  48.53245749  0.69247290   -2.32350122
   0   3   6  0  0.32127388  1.55630455    0.00000000   18.77580750   90.00000000  18.77580750  17.94494046  0.21763434   -3.81772033
   0   3   7  0  0.36390615  1.37398064    0.00000000   -3.97860448  270.00000000   3.97860448   3.94709550  0.17806446   -0.17695266
   0   3   8  0  0.40759346  1.22671253    0.00000000   -5.08738123  270.00000000   5.08738123   4.99569732  0.11870964   -0.77233755
   0   3   9  0  0.45203002  1.10612123    0.00000000  -11.07162915  270.00000000  11.07162915  10.81246964  0.17806446   -1.45542528
   0   3  10  0  0.49701490  1.00600606    0.00000000   -3.80568053  270.00000000   3.80568053   3.86795574  0.21763434    0.28614608
   0   3  11  0  0.54241170  0.92180903    0.00000000   -6.80525820  270.00000000   6.80525820   6.83569672  0.13849458    0.21978133
   0   3  12  0  0.58812504  0.85015935    0.00000000   -8.29821641  270.00000000   8.29821641   8.07225546  0.14838705   -1.52278078
   0   3  13  0  0.63408645  0.78853601    0.00000000  -13.87173728  270.00000000  13.87173728  13.86924284  0.18795693   -0.01327131
   0   3  14  0  0.68024567  0.73502857    0.00000000    3.66463984   90.00000000   3.66463984   3.78881598  0.42537621    0.29192075
   0   3  15  0  0.72656498  0.68816969    0.00000000  -12.03754439  270.00000000  12.03754439  11.99956603  0.21763434   -0.17450538
   0   3  16  0  0.77301562  0.64681746    0.00000000    3.17933261   90.00000000   3.17933261   3.17548285  0.38580633   -0.00997848
   0   3  18  0  0.86622629  0.57721638    0.00000000   -4.32426355  270.00000000   4.32426355   4.32300936  0.22752681   -0.00551229
   0   3  19  0  0.91295473  0.54767228    0.00000000   -6.31534254  270.00000000   6.31534254   6.50924522  0.20774187    0.93338275
   0   4   0  0  0.19922303  2.50975000   17.09485434    0.00000000  360.00000000  17.09485434  17.49977931  0.20774187    1.94917360
   0   4   1  0  0.20478476  2.44158792   29.89957634    0.00000000  360.00000000  29.89957634  29.49934534  0.34623645   -1.15594704
   0   4   2  0  0.22063034  2.26623409   30.56323814    0.00000000  360.00000000  30.56323814  30.23138811  0.34623645   -0.95844916
   0   4   3  0  0.24477063  2.04272873    7.05283733    0.00000000    0.00000000   7.05283733   7.51827715  0.12860211    3.61922384
   0   4   4  0  0.27503007  1.81798300   -3.56037220    0.00000000  180.00000000   3.56037220   3.78881598  0.22752681    1.00403017
   0   4   5  0  0.30961975  1.61488408   -3.93015542    0.00000000  180.00000000   3.93015542   3.58107412  0.10881717   -3.20796161
   0   4   6  0  0.34724804  1.43989294   30.40271197    0.00000000    0.00000000  30.40271197  29.93461401  0.46494609   -1.00677899
   0   4   7  0  0.38702969  1.29189057  -25.60367641    0.00000000  180.00000000  25.60367641  24.82020706  0.56387079   -1.38944839
   0   4   8  0  0.42836517  1.16722841   22.36763416    0.00000000  360.00000000  22.36763416  21.85246608  0.45505362   -1.13210413
   0   4   9  0  0.47084544  1.06191959   10.18571740    0.00000000  360.00000000  10.18571740  10.76300729  0.15827952    3.64728105
   0   4  10  0  0.51418684  0.97240918   17.09270819    0.00000000  360.00000000  17.09270819  17.24257509  0.28688163    0.52239980
   0   4  11  0  0.55818881  0.89575425   24.86894448    0.00000000  360.00000000  24.86894448  24.78063718  0.35612892   -0.24796442
   0   4  12  0  0.60270669  0.82959093   10.33575224    0.00000000  360.00000000  10.33575224  10.18924403  0.34623645   -0.42314496
   0   4  13  0  0.64763410  0.77204088    7.14126824    0.00000000  360.00000000   7.14126824   7.24128799  0.20774187    0.48146167
   0   4  15  0  0.73841788  0.67712336    7.39841833    0.00000000  360.00000000   7.39841833   7.43913739  0.28688163    0.14193680
   0   4  16  0  0.78416672  0.63761951    5.13437716    0.00000000  360.00000000   5.13437716   5.26279400  0.19784940    0.64906360
   0   4  23  0  1.10830671  0.45113866   -3.25436016    0.00000000  180.00000000   3.25436016   3.44257954  0.32645151    0.57656150
   0   5   2  0  0.26646439  1.87642337    0.00000000  -18.32009955  270.00000000  18.32009955  17.73719859  0.20774187   -2.80589060
   0   5   3  0  0.28677201  1.74354536    0.00000000   -8.64800305  270.00000000   8.64800305   8.35913709  0.10881717   -2.65459907
   0   5   4  0  0.31299691  1.59745988    0.00000000    3.87944116   90.00000000   3.87944116   3.72946116  0.11870964   -1.26341886
   0   5   5  0  0.34378759  1.45438640    0.00000000  -26.92157220  270.00000000  26.92157220  26.51181942  0.30666657   -1.33615081
   0   5   6  0  0.37803005  1.32264616    0.00000000    7.57931307   90.00000000   7.57931307   8.12171781  0.15827952    3.42687888
   0   5   7  0  0.41487046  1.20519547    0.00000000   27.01122359   90.00000000  27.01122359  27.45160406  0.30666657    1.43602375
   0   5   8  0  0.45367636  1.10210723    0.00000000   26.64041144   90.00000000  26.64041144  27.23396972  0.39569880    1.50002548
   0   5   9  0  0.49398477  1.01217696    0.00000000   15.88382426   90.00000000  15.88382426  15.96644647  0.27698916    0.29828679
   0   5  11  0  0.57784104  0.86528987    0.00000000   10.37945768   90.00000000  10.37945768  10.40687837  0.28688163    0.09558188
   0   5  12  0  0.62095159  0.80521575    0.00000000    4.87735772   90.00000000   4.87735772   5.17376177  0.21763434    1.36193604
   0   5  13  0  0.66464686  0.75227919    0.00000000   -9.06738597  270.00000000   9.06738597   9.05160999  0.15827952   -0.09967164
   0   5  14  0  0.70881872  0.70539897    0.00000000   -2.83079549  270.00000000   2.83079549   2.43354760  0.65290302   -0.60843322
   0   6   0  0  0.29883455  1.67316667  -38.91293210    0.00000000  180.00000000  38.91293210  39.02579388  0.42537621    0.26532227
   0   6   1  0  0.30257077  1.65250598   29.98430098    0.00000000  360.00000000  29.98430098  29.88515166  0.33634398   -0.29478546
   0   6   2  0  0.31351239  1.59483331    9.33720985    0.00000000  360.00000000   9.33720985   8.59655637  0.11870964   -6.23920252
   0   6   3  0  0.33094551  1.51082273  -24.15354365    0.00000000  180.00000000  24.15354365  24.82020706  0.28688163    2.32382747
   0   6   4  0  0.35391215  1.41277997  -33.62550740    0.00000000  180.00000000  33.62550740  33.29805379  0.63311808   -0.51720781
   0   6   5  0  0.38141402  1.31091142   -9.09533022    0.00000000  180.00000000   9.09533022   9.31870668  0.12860211    1.73695794
   0   6   6  0  0.41254511  1.21198867  -19.90718924    0.00000000  180.00000000  19.90718924  19.60687541  0.25720422   -1.16760853
   0   6   7  0  0.44654703  1.11970290  -22.49609729    0.00000000  180.00000000  22.49609729  22.38665946  0.25720422   -0.42549002
   0   6   8  0  0.48281362  1.03559631  -10.58390466    0.00000000  180.00000000  10.58390466  10.89160940  0.20774187    1.48118789
   0   6   9  0  0.52087206  0.95992863    7.93994623    0.00000000  360.00000000   7.93994623   7.69634161  0.23741928   -1.02605242
   0   6  10  0  0.56035736  0.89228773   -4.00837903    0.00000000  180.00000000   4.00837903   4.06580514  0.23741928    0.24187636
   0   6  11  0  0.60098837  0.83196286    3.68618937    0.00000000    0.00000000   3.68618937   3.84817080  0.16817199    0.96318912
   0   6  14  0  0.72781229  0.68699032   -5.44194910    0.00000000  180.00000000   5.44194910   5.41118105  0.18795693   -0.16369731
   0   6  15  0  0.77128026  0.64827278   -4.82456884    0.00000000  180.00000000   4.82456884   4.90666509  0.19784940    0.41494311
   0   6  16  0  0.81518692  0.61335626   -2.71579936    0.00000000  180.00000000   2.71579936   2.61161206  0.45505362   -0.22895609
   0   6  17  0  0.85946503  0.58175723    4.12310845    0.00000000    0.00000000   4.12310845   4.03612773  0.24731175   -0.35170475
   0   6  19  0  0.94892724  0.52691079    6.16644477    0.00000000  360.00000000   6.16644477   6.39053558  0.39569880    0.56631662
   0   7   1  0  0.35184804  1.42106802    0.00000000  -14.31775614  270.00000000  14.31775614  14.48257598  0.16817199    0.98006714
   0   7   2  0  0.36130042  1.38388990    0.00000000   -1.21834274  270.00000000   1.21834274   1.52344037  0.37591386    0.81161582
   0   7   3  0  0.37652743  1.32792450    0.00000000  -31.75771648  270.00000000  31.75771648  31.80429083  0.34623645    0.13451604
   0   7   4  0  0.39686495  1.25987443    0.00000000    7.52340799   90.00000000   7.52340799   7.34021269  0.12860211   -1.42451244
   0   7   5  0  0.42157399  1.18603141    0.00000000  -24.36529549  270.00000000  24.36529549  24.94880917  0.50451597    1.15658119
   0   7   6  0  0.44993493  1.11127179    0.00000000  -21.42287683  270.00000000  21.42287683  21.30838023  0.44516115   -0.25720258
   0   7   7  0  0.48130263  1.03884743    0.00000000   -3.46989453  270.00000000   3.46989453   3.65032140  0.14838705    1.21592062
   0   7   8  0  0.51512811  0.97063234    0.00000000   -5.93451648  270.00000000   5.93451648   6.30150335  0.12860211    2.85366136
   0   7   9  0  0.55095887  0.90750876    0.00000000  -16.17956339  270.00000000  16.17956339  16.06537117  0.35612892   -0.32064855
   0   7  10  0  0.58842871  0.84972060    0.00000000   -9.47089278  270.00000000   9.47089278   9.43741632  0.23741928   -0.14100147
   0   7  11  0  0.62724396  0.79713800    0.00000000   -6.18156467  270.00000000   6.18156467   6.23225606  0.15827952    0.32026499
   0   7  12  0  0.66716984  0.74943436    0.00000000   -4.13914861  270.00000000   4.13914861   4.35268677  0.18795693    1.13610155
   0   7  13  0  0.70801848  0.70619625    0.00000000  -13.46289659  270.00000000  13.46289659  13.46365158  0.19784940    0.00381597
   0   7  14  0  0.74963905  0.66698766    0.00000000   -5.04335672  270.00000000   5.04335672   4.93634250  0.19784940   -0.54088730
   0   7  15  0  0.79190985  0.63138500    0.00000000    4.19337750   90.00000000   4.19337750   4.38236418  0.21763434    0.86836794
   0   7  17  0  0.87802512  0.56945979    0.00000000    2.88916724   90.00000000   2.88916724   3.14580544  0.32645151    0.78614494
   0   7  21  0  1.05473671  0.47405196    0.00000000   -7.61118013  270.00000000   7.61118013   7.94365336  0.21763434    1.52766897
   0   8   0  0  0.39844606  1.25487500  -20.31454152    0.00000000  180.00000000  20.31454152  20.48730523  0.23741928    0.72767347
   0   8   1  0  0.40125584  1.24608780   15.57254131    0.00000000  360.00000000  15.57254131  16.50063985  0.19784940    4.69093432
   0   8   2  0  0.40956952  1.22079396   -2.55986087    0.00000000  180.00000000   2.55986087   2.33462290  0.16817199   -1.33933105
   0   8   3  0  0.42306277  1.18185771   17.23081521    0.00000000  360.00000000  17.23081521  18.11311245  0.22752681    3.87777266
   0   8   4  0  0.44126068  1.13311705   10.69074229    0.00000000  360.00000000  10.69074229  11.33677054  0.18795693    3.43710796
   0   8   5  0  0.46360957  1.07849369   16.45613028    0.00000000  360.00000000  16.45613028  16.89633864  0.19784940    2.22496693
   0   8   6  0  0.48954126  1.02136436   20.95947988    0.00000000  360.00000000  20.95947988  21.32816517  0.30666657    1.20223504
   0   8   7  0  0.51851849  0.96428577   -7.76768949    0.00000000  180.00000000   7.76768949   7.59741691  0.13849458   -1.22945305
   0   8   9  0  0.58375070  0.85653002   12.06402565    0.00000000  360.00000000  12.06402565  11.92042627  0.16817199   -0.85388408
   0   8  10  0  0.61923950  0.80744204   -3.38348609    0.00000000  180.00000000   3.38348609   3.20516026  0.26709669   -0.66764523
   0   8  12  0  0.69449608  0.71994647    5.48174649    0.00000000  360.00000000   5.48174649   5.51999822  0.17806446    0.21481956
   0   8  14  0  0.77405937  0.64594528   -5.62549430    0.00000000  180.00000000   5.62549430   5.66838527  0.18795693    0.22819577
   0   8  15  0  0.81506467  0.61344826   -5.15502755    0.00000000  180.00000000   5.15502755   4.91655756  0.25720422   -0.92716207
   0   8  16  0  0.85673035  0.58361421   -3.03359613    0.00000000  180.00000000   3.03359613   2.94795604  0.46494609   -0.18419359
   0   8  17  0  0.89896458  0.55619544    5.78053891    0.00000000  360.00000000   5.78053891   5.77720244  0.25720422   -0.01297206
   0   8  19  0  0.98484521  0.50769400    4.40022555    0.00000000  360.00000000   4.40022555   4.70881569  0.27698916    1.11408743
   0   8  21  0  1.07223072  0.46631755    3.92962396    0.00000000  360.00000000   3.92962396   3.69978375  0.30666657   -0.74947917
   0   8  22  0  1.11637762  0.44787713    4.09249503    0.00000000  360.00000000   4.09249503   4.49118135  0.42537621    0.93725581
   0   9   1  0  0.45075123  1.10925930    0.00000000   20.49133201   90.00000000  20.49133201  21.34795011  0.24731175    3.46371781
   0   9   2  0  0.45816768  1.09130351    0.00000000   18.78431538   90.00000000  18.78431538  18.88472510  0.21763434    0.46136894
   0   9   3  0  0.47026858  1.06322221    0.00000000    6.07805122   90.00000000   6.07805122   6.34107323  0.12860211    2.04523869
   0   9   4  0  0.48670465  1.02731708    0.00000000    6.49454672   90.00000000   6.49454672   6.69720214  0.12860211    1.57583278
   0   9   5  0  0.50705450  0.98608730    0.00000000  -10.03604410  270.00000000  10.03604410  10.06064192  0.16817199    0.14626588
   0   9   6  0  0.53086823  0.94185331    0.00000000   -6.62737306  270.00000000   6.62737306   6.58838497  0.15827952   -0.24632423
   0   9   7  0  0.55770230  0.89653566    0.00000000   -5.48283531  270.00000000   5.48283531   5.76730997  0.15827952    1.79729293
   0   9   9  0  0.61881767  0.80799244    0.00000000   11.39788799   90.00000000  11.39788799  11.46537265  0.25720422    0.26237773
   0   9  14  0  0.80083603  0.62434754    0.00000000   -3.85081198  270.00000000   3.85081198   3.73935363  0.23741928   -0.46945788
   0   9  15  0  0.84053605  0.59485849    0.00000000    5.91419924   90.00000000   5.91419924   5.96515937  0.20774187    0.24530505
   0   9  16  0  0.88099791  0.56753824    0.00000000   -3.82399133  270.00000000   3.82399133   4.28343948  0.23741928    1.93517626
   0   9  18  0  0.96382164  0.51876818    0.00000000    5.96443530   90.00000000   5.96443530   5.94537443  0.45505362   -0.04188709
   0   9  19  0  1.00602710  0.49700451    0.00000000    6.28909708   90.00000000   6.28909708   6.45978287  0.22752681    0.75017879
   0  10   0  0  0.49805758  1.00390000  -25.23973720    0.00000000  180.00000000  25.23973720  25.85891640  0.28688163    2.15830900
   0  10   1  0  0.50030824  0.99938391    5.49489942    0.00000000    0.00000000   5.49489942   5.45075093  0.12860211   -0.34329523
   0  10   2  0  0.50700028  0.98619276   -4.65494368    0.00000000  180.00000000   4.65494368   4.78795545  0.12860211    1.03428915
   0  10   3  0  0.51796158  0.96532257   11.92171893    0.00000000  360.00000000  11.92171893  12.09849073  0.15827952    1.11683302
   0  10   4  0  0.53292877  0.93821168   -4.86655570    0.00000000  180.00000000   4.86655570   5.00558979  0.18795693    0.73971249
   0  10   5  0  0.55157585  0.90649364   -5.30888238    0.00000000  180.00000000   5.30888238   5.42107352  0.13849458    0.81007607
   0  10   6  0  0.57354401  0.87177268  -14.31115230    0.00000000  180.00000000  14.31115230  14.52214586  0.18795693    1.12256336
   0  10   8  0  0.62599381  0.79872994  -12.60116002    0.00000000  180.00000000  12.60116002  12.76128621  0.28688163    0.55816120
   0  10  10  0  0.68757519  0.72719320   -6.76947254    0.00000000  180.00000000   6.76947254   6.67741720  0.35612892   -0.25848881
   0  10  11  0  0.72107301  0.69341106   -4.68570918    0.00000000  180.00000000   4.68570918   4.68903075  0.22752681    0.01459858
   0  10  13  0  0.79233923  0.63104284    6.07532363    0.00000000  360.00000000   6.07532363   6.16300877  0.18795693    0.46651719
   0  10  14  0  0.82974092  0.60259774   -2.32065938    0.00000000  180.00000000   2.32065938   1.96860152  0.40559127   -0.86801144
   0  10  15  0  0.86812010  0.57595718   -9.14946887    0.00000000  180.00000000   9.14946887   9.13074975  0.18795693   -0.09959261
   0  10  16  0  0.90735273  0.55105362  -11.45570671    0.00000000  180.00000000  11.45570671  11.59397476  0.20774187    0.66557621
   0  10  18  0  0.98796954  0.50608848   -5.64556725    0.00000000  180.00000000   5.64556725   5.43096599  0.24731175   -0.86773578
   0  11   1  0  0.54991019  0.90923938    0.00000000    2.51839740   90.00000000   2.51839740   2.46322501  0.20774187   -0.26558145
   0  11   2  0  0.55600554  0.89927161    0.00000000   -5.74818127  270.00000000   5.74818127   5.87612714  0.13849458    0.92383307
   0  11   3  0  0.56601862  0.88336317    0.00000000   -6.79077586  270.00000000   6.79077586   7.00386871  0.13849458    1.53863678
   0  11   4  0  0.57974646  0.86244597    0.00000000   -2.52957556  270.00000000   2.52957556   2.47311748  0.21763434   -0.25941714
   0  11   5  0  0.59693283  0.83761518    0.00000000    7.17727704   90.00000000   7.17727704   7.18193317  0.14838705    0.03137828
   0  11   6  0  0.61728892  0.80999347    0.00000000  -15.74105648  270.00000000  15.74105648  15.98623141  0.19784940    1.23919978
   0  11   7  0  0.64051260  0.78062477    0.00000000   -8.64109677  270.00000000   8.64109677   8.89333047  0.18795693    1.34197607
   0  11   8  0  0.66630409  0.75040812    0.00000000   -4.75590689  270.00000000   4.75590689   4.58021358  0.17806446   -0.98668376
   0  11   9  0  0.69437731  0.72006961    0.00000000   -1.38169733  270.00000000   1.38169733   1.88946176  0.61333314    0.82787705
   0  11  10  0  0.72446706  0.69016250    0.00000000    9.57162568   90.00000000   9.57162568   9.46709372  0.17806446   -0.58704557
   0  11  11  0  0.75633271  0.66108473    0.00000000   -7.60518674  270.00000000   7.60518674   7.71612655  0.30666657    0.36176037
   0  11  12  0  0.78975931  0.63310428    0.00000000   -2.46361685  270.00000000   2.46361685   2.35440784  0.60344067   -0.18097720
   0  11  13  0  0.82455706  0.60638617    0.00000000   -6.28089776  270.00000000   6.28089776   6.13333136  0.28688163   -0.51438081
   0  11  14  0  0.86055963  0.58101726    0.00000000   -9.56182898  270.00000000   9.56182898   9.67483559  0.19784940    0.57117494
   0  11  15  0  0.89762207  0.55702730    0.00000000   -4.32298652  270.00000000   4.32298652   4.22408466  0.24731175   -0.39990764
   0  11  17  0  0.97443947  0.51311550    0.00000000   -1.95568027  270.00000000   1.95568027   2.21591326  0.66279549    0.39262941
   0  11  18  0  1.01399048  0.49310128    0.00000000   -3.82272120  270.00000000   3.82272120   4.19440725  0.27698916    1.34187942
   0  11  21  0  1.13625424  0.44004236    0.00000000   -2.26741484  270.00000000   2.26741484   2.47311748  0.41548374    0.49509193
   0  12   0  0  0.59766909  0.83658333   -8.03144584    0.00000000  180.00000000   8.03144584   8.25031992  0.14838705    1.47502144
   0  12   1  0  0.59954593  0.83396446  -15.10484881    0.00000000  180.00000000  15.10484881  15.19483382  0.18795693    0.47875331
   0  12   3  0  0.61435429  0.81386264    6.12638067    0.00000000  360.00000000   6.12638067   6.04429913  0.14838705   -0.55315839
   0  12   4  0  0.62702477  0.79741666    4.03233975    0.00000000  360.00000000   4.03233975   3.87784821  0.17806446   -0.86761579
   0  12   5  0  0.64294861  0.77766713    6.38452524    0.00000000  360.00000000   6.38452524   6.61806238  0.15827952    1.47547292
   0  12   7  0  0.68360113  0.73142068    4.06421861    0.00000000    0.00000000   4.06421861   4.19440725  0.21763434    0.59819899
   0  12   8  0  0.70782431  0.70638998  -14.02080927    0.00000000  180.00000000  14.02080927  13.96816754  0.19784940   -0.26606969
   0  12   9  0  0.73431189  0.68090958    6.58812819    0.00000000    0.00000000   6.58812819   6.62795485  0.17806446    0.22366433
   0  12  12  0  0.82509022  0.60599433    3.80678805    0.00000000  360.00000000   3.80678805   3.70967622  0.24731175   -0.39266968
   0  12  13  0  0.85845702  0.58244034   -2.78676398    0.00000000  180.00000000   2.78676398   2.06752622  0.62322561   -1.15405682
   0  12  14  0  0.89309405  0.55985145   10.27411109    0.00000000  360.00000000  10.27411109  10.16945909  0.19784940   -0.52894780
   0  12  16  0  0.96562724  0.51779815    2.00136330    0.00000000  360.00000000   2.00136330   2.24559067  0.68258043    0.35780014
   0  12  18  0  1.04174411  0.47996431    3.31559662    0.00000000  360.00000000   3.31559662   3.37333225  0.85075241    0.06786420
   0  12  20  0  1.12071473  0.44614387    3.12634244    0.00000000  360.00000000   3.12634244   3.62064400  0.29677410    1.66558188
   0  13   1  0  0.64920772  0.77016952    0.00000000    6.23177998   90.00000000   6.23177998   6.36085817  0.15827952    0.81550782
   0  13   2  0  0.65437880  0.76408344    0.00000000   15.05020741   90.00000000  15.05020741  15.15526394  0.19784940    0.53099242
   0  13   3  0  0.66290763  0.75425290    0.00000000    6.11224155   90.00000000   6.11224155   6.31139582  0.15827952    1.25824410
   0  13   4  0  0.67466688  0.74110648    0.00000000   -3.43542293  270.00000000   3.43542293   3.63053647  0.19784940    0.98617198
   0  13   5  0  0.68949130  0.72517231    0.00000000   10.27260266   90.00000000  10.27260266  10.06064192  0.16817199   -1.26038075
   0  13   6  0  0.70718814  0.70702543    0.00000000   -3.47675671  270.00000000   3.47675671   3.54150424  0.25720422    0.25173585
   0  13   7  0  0.72754783  0.68724004    0.00000000   -1.96913464  270.00000000   1.96913464   2.03784881  0.47483856    0.14471059
   0  13  10  0  0.80244749  0.62309373    0.00000000    4.09668380   90.00000000   4.09668380   3.89763315  0.22752681   -0.87484479
   0  13  11  0  0.83132942  0.60144629    0.00000000    5.49184268   90.00000000   5.49184268   5.70795515  0.20774187    1.04029326
   0  13  12  0  0.86185220  0.58014588    0.00000000   12.15472268   90.00000000  12.15472268  12.22709284  0.19784940    0.36578404
   0  13  13  0  0.89384774  0.55937938    0.00000000    8.18380791   90.00000000   8.18380791   7.91397595  0.19784940   -1.36382504
   0  13  15  0  0.96166253  0.51993291    0.00000000    4.71809323   90.00000000   4.71809323   4.69892322  0.24731175   -0.07751354
   0  13  17  0  1.03373195  0.48368438    0.00000000    4.65853289   90.00000000   4.65853289   4.56042864  0.26709669   -0.36729865
   0  13  19  0  1.10922698  0.45076437    0.00000000    2.58561669   90.00000000   2.58561669   2.89849369  0.36602139    0.85480524
   0  14   0  0  0.69728061  0.71707143   -9.54952227    0.00000000  180.00000000   9.54952227   9.68472806  0.21763434    0.62125213
   0  14   2  0  0.70369608  0.71053401   -6.14826456    0.00000000  180.00000000   6.14826456   6.01462172  0.16817199   -0.79467955
   0  14   5  0  0.73646101  0.67892257   -2.81430375    0.00000000  180.00000000   2.81430375   2.54236477  0.58365573   -0.46592360
   0  14   6  0  0.75305486  0.66396225    3.03028924    0.00000000  360.00000000   3.03028924   3.16559038  0.24731175    0.54708738
   0  14   8  0  0.79372990  0.62993721  -14.07982067    0.00000000  180.00000000  14.07982067  13.79999556  0.22752681   -1.22985558
   0  14   9  0  0.81743860  0.61166674  -12.82859614    0.00000000  180.00000000  12.82859614  12.72171633  0.19784940   -0.54020790
   0  14  10  0  0.84314799  0.59301571   -2.90592651    0.00000000  180.00000000   2.90592651   2.85892381  0.79139759   -0.05939202
   0  14  11  0  0.87068087  0.57426322   -6.46163711    0.00000000  180.00000000   6.46163711   6.69720214  0.21763434    1.08238908
   0  14  12  0  0.89986987  0.55563590   -4.40698579    0.00000000  180.00000000   4.40698579   3.92731056  0.25720422   -1.86495864
   0  14  16  0  1.03025621  0.48531617   -3.60345555    0.00000000  180.00000000   3.60345555   3.17548285  0.52430091   -0.81627305
   0  14  18  0  1.10191774  0.45375438   -2.20832763    0.00000000  180.00000000   2.20832763   2.58193465  0.47483856    0.78680851
   0  15   1  0  0.74858868  0.66792354    0.00000000   -5.70870709  270.00000000   5.70870709   6.00472925  0.28688163    1.03186168
   0  15   3  0  0.76050041  0.65746184    0.00000000    3.96803083   90.00000000   3.96803083   4.30322442  0.21763434    1.54016868
   0  15   4  0  0.77077218  0.64870011    0.00000000   -1.44718740  270.00000000   1.44718740   1.67182742  0.43526868    0.51609506
   0  15   8  0  0.83782154  0.59678580    0.00000000   -3.83392412  270.00000000   3.83392412   3.65032140  0.31655904   -0.57999518
   0  15  10  0  0.88478038  0.56511199    0.00000000    2.46578410   90.00000000   2.46578410   2.41376266  0.75182771   -0.06919330
   0  15  11  0  0.91105596  0.54881371    0.00000000    4.32505254   90.00000000   4.32505254   4.70881569  0.23741928    1.61639422
   0  15  13  0  0.96844109  0.51629367    0.00000000    3.82000881   90.00000000   3.82000881   3.38322472  0.85075241   -0.51340918
   0  15  14  0  0.99927308  0.50036373    0.00000000   -5.41799600  270.00000000   5.41799600   5.08472955  0.24731175   -1.34755611
   0  15  15  0  1.03136278  0.48479547    0.00000000   -4.37690765  270.00000000   4.37690765   3.86795574  0.66279549   -0.76788680
   0  15  17  0  1.09887037  0.45501272    0.00000000   -3.96922947  270.00000000   3.96922947   4.15483737  0.31655904    0.58632949
   0  16   0  0  0.79689212  0.62743750    5.13528099    0.00000000  360.00000000   5.13528099   5.25290153  0.34623645    0.33971163
   0  16   1  0  0.79830072  0.62633039   -7.28483671    0.00000000  180.00000000   7.28483671   7.11268588  0.18795693   -0.91590575
   0  16   2  0  0.80251167  0.62304390    4.53338859    0.00000000    0.00000000   4.53338859   4.27354701  0.22752681   -1.14202623
   0  16   3  0  0.80948125  0.61767953  -11.47899978    0.00000000  180.00000000  11.47899978  11.53461994  0.18795693    0.29591972
   0  16   4  0  0.81913905  0.61039698    1.88064736    0.00000000    0.00000000   1.88064736   2.24559067  0.58365573    0.62527155
   0  16   5  0  0.83139138  0.60140147   -3.88433760    0.00000000  180.00000000   3.88433760   3.96688044  0.22752681    0.36278294
   0  16  10  0  0.92721914  0.53924685    3.65054646    0.00000000  360.00000000   3.65054646   3.97677291  0.26709669    1.22137963
   0  16  14  0  1.03703698  0.48214288    4.48561865    0.00000000  360.00000000   4.48561865   4.70881569  0.38580633    0.57852094
   0  16  15  0  1.06799260  0.46816804    5.64529518    0.00000000  360.00000000   5.64529518   5.84644973  0.23741928    0.84725451
   0  17   1  0  0.84802375  0.58960613    0.00000000   -8.20547936  270.00000000   8.20547936   8.27010486  0.18795693    0.34383145
   0  17   3  0  0.85855701  0.58237251    0.00000000    5.57933917   90.00000000   5.57933917   5.59913798  0.20774187    0.09530485
   0  17   4  0  0.86766873  0.57625679    0.00000000   -4.17598218  270.00000000   4.17598218   4.19440725  0.23741928    0.07760564
   0  17   5  0  0.87924506  0.56866967    0.00000000   10.56630695   90.00000000  10.56630695  10.50580307  0.19784940   -0.30580777
   0  17   7  0  0.90939511  0.54981602    0.00000000    8.03301854   90.00000000   8.03301854   7.98322324  0.19784940   -0.25168286
   0  17  11  0  0.99437530  0.50282826    0.00000000    5.06575978   90.00000000   5.06575978   5.02537473  0.24731175   -0.16329613
   0  17  13  0  1.04720457  0.47746163    0.00000000    4.53779280   90.00000000   4.53779280   4.74838557  0.50451597    0.41741547
   0  17  14  0  1.07578155  0.46477837    0.00000000    2.28259763   90.00000000   2.28259763   2.28516055  0.65290302    0.00392543
   0  18   0  0  0.89650364  0.55772222    3.39087864    0.00000000  360.00000000   3.39087864   3.28430002  0.48473103   -0.21987167
   0  18   1  0  0.89775595  0.55694423   -2.67536000    0.00000000  180.00000000   2.67536000   2.91827863  0.34623645    0.70159752
   0  18   3  0  0.90771230  0.55083533   -5.57419092    0.00000000  180.00000000   5.57419092   5.27268647  0.24731175   -1.21912708
   0  18   7  0  0.95593982  0.52304548    6.99149657    0.00000000  360.00000000   6.99149657   7.18193317  0.20774187    0.91669821
   0  18  10  0  1.01410900  0.49304365   -4.12164619    0.00000000  180.00000000   4.12164619   4.01634279  0.31655904   -0.33265010
   0  18  12  0  1.06173646  0.47092666   -3.18600559    0.00000000  180.00000000   3.18600559   3.15569791  1.02881687   -0.02945877
   0  19   3  0  0.95693485  0.52250161    0.00000000    5.71150182   90.00000000   5.71150182   5.43096599  0.35612892   -0.78773672
   0  19   4  0  0.96511823  0.51807124    0.00000000    5.00541106   90.00000000   5.00541106   4.92645003  0.26709669   -0.29562717
   0  19   7  0  1.00279790  0.49860495    0.00000000   -3.31873836  270.00000000   3.31873836   3.44257954  0.82107500    0.15082809
   0  19   9  0  1.03803039  0.48168147    0.00000000   -4.68852821  270.00000000   4.68852821   4.59010605  0.26709669   -0.36848890
   0  20   3  0  1.00621481  0.49691179    3.30972024    0.00000000  360.00000000   3.30972024   3.72946116  0.37591386    1.11658805
   0  20   5  0  1.02392381  0.48831758    3.72829267    0.00000000  360.00000000   3.72829267   3.17548285  0.71225784   -0.77613723
   0  20   8  0  1.06585754  0.46910584    9.25090445    0.00000000  360.00000000   9.25090445   8.85376059  0.28688163   -1.38434750
   0  20  10  0  1.10315170  0.45324682    3.71815183    0.00000000  360.00000000   3.71815183   3.96688044  0.28688163    0.86700782
   0  20  12  0  1.14708802  0.43588634    3.17947754    0.00000000  360.00000000   3.17947754   3.56128918  0.29677410    1.28653963
   0  21   4  0  1.06296861  0.47038077    0.00000000    3.22940479   90.00000000   3.22940479   3.40300966  0.31655904    0.54841229
   0  21   5  0  1.07243886  0.46622704    0.00000000    2.34021297   90.00000000   2.34021297   2.64128947  0.57376326    0.52473995
   0  21   6  0  1.08390126  0.46129663    0.00000000    6.21833064   90.00000000   6.21833064   5.99483678  0.22752681   -0.98227484
   0  21   8  0  1.11254548  0.44941983    0.00000000    5.04208622   90.00000000   5.04208622   4.79784792  0.25720422   -0.94958902
   0  21  10  0  1.14832436  0.43541705    0.00000000   -2.48305961  270.00000000   2.48305961   2.77978405  0.57376326    0.51715483
   0  22   0  0  1.09572667  0.45631818    2.60884479    0.00000000  360.00000000   2.60884479   2.60171959  0.86064488   -0.00827891
   0  22   4  0  1.11201108  0.44963581   -3.24230859    0.00000000  180.00000000   3.24230859   3.63053647  0.29677410    1.30815957
   0  22   5  0  1.12106713  0.44600362   -2.25671743    0.00000000  180.00000000   2.25671743   2.74021417  0.36602139    1.32095215
   0  23   1  0  1.14651276  0.43610504    0.00000000   -3.72646705  270.00000000   3.72646705   3.67010634  0.44516115   -0.12660742
   1   0   1  0  0.07053758  7.08842028    0.00000000   35.98902211   90.00000000  35.98902211  34.94020380  0.42537621   -2.46562523
   1   0   2  0  0.10824278  4.61924589    8.64181263    0.00000000  360.00000000   8.64181263   8.46795426  0.19784940   -0.87874097
   1   0   3  0  0.15149724  3.30039020    0.00000000   46.32649560   90.00000000  46.32649560  45.46579181  0.53419338   -1.61122140
   1   0   4  0  0.19667306  2.54229021    6.72836534    0.00000000  360.00000000   6.72836534   6.00472925  0.08903223   -8.12779934
   1   0   5  0  0.24269969  2.06015921    0.00000000   23.63079793   90.00000000  23.63079793  22.63397120  0.26709669   -3.73208193
   1   0   6  0  0.28917115  1.72907985   -7.02023656    0.00000000  180.00000000   7.02023656   6.43010546  0.09892470   -5.96545766
   1   0   7  0  0.33590286  1.48852560    0.00000000   -7.54187387  270.00000000   7.54187387   7.87440607  0.11870964    2.80122318
   1   0   8  0  0.38279952  1.30616674  -13.45255591    0.00000000  180.00000000  13.45255591  13.75053321  0.16817199    1.77186046
   1   0   9  0  0.42980714  1.16331244    0.00000000  -21.37067644  270.00000000  21.37067644  21.23913294  0.24731175   -0.53189342
   1   0  10  0  0.47689292  1.04845339  -15.93386845    0.00000000  180.00000000  15.93386845  15.72902719  0.28688163   -0.71402711
   1   0  12  0  0.57122159  0.87531706   -3.33185986    0.00000000  180.00000000   3.33185986   2.90838616  0.71225784   -0.59455113
   1   0  13  0  0.61844052  0.80848519    0.00000000  -10.30401909  270.00000000  10.30401909  10.41677084  0.21763434    0.51807887
   1   0  16  0  0.76023430  0.65769198   -1.62953714    0.00000000  180.00000000   1.62953714   2.44344007  0.30666657    2.65403215
   1   0  20  0  0.94948498  0.52660127    5.16245456    0.00000000  360.00000000   5.16245456   5.30236388  0.23741928    0.58929216
   1   0  21  0  0.99681895  0.50159560    0.00000000    5.08085260   90.00000000   5.08085260   5.39139611  0.31655904    0.98099714
   1   1   0  0  0.07217465  6.92763983    0.00000000    7.51859676   90.00000000   7.51859676   7.26107293  0.20774187   -1.23963376
   1   1   1  0  0.08634908  5.79044973  -47.72768377  -14.93999767  197.38146778  50.01135200  46.10880235  1.58279519   -2.46560621
   1   1   2  0  0.11915163  4.19633352   16.66161065  -13.04785905  321.93518076  21.16260606  20.82364921  0.23741928   -1.42767200
   1   1   3  0  0.15947422  3.13530301  -34.42690196  -27.85245539  218.97395697  44.28285051  43.16084631  0.50451597   -2.22392209
   1   1   5  0  0.24775745  2.01810280   16.04966640    2.72915540    9.65051607  16.28005162  15.86752177  0.18795693   -2.19481055
   1   1   6  0  0.29342898  1.70398985    3.57463258  -15.59846314  282.90735553  16.00281383  15.43225309  0.17806446   -3.20423704
   1   1   7  0  0.33957524  1.47242774   -7.26801149  -14.08295575  242.70239022  15.84782741  15.82795189  0.19784940   -0.10045782
   1   1   8  0  0.38602602  1.29524949  -19.38332358   -8.70165738  204.17650112  21.24693094  21.10063837  0.24731175   -0.59153104
   1   1   9  0  0.43268325  1.15557975   -0.40557863   -6.37419255  266.35927856   6.38708264   6.17290124  0.11870964   -1.80424607
   1   1  10  0  0.47948667  1.04278185    4.98239550   -0.57707808  353.39324531   5.01570374   5.17376177  0.15827952    0.99860068
   1   1  11  0  0.52639729  0.94985291   -7.15676775   -7.22020503  225.25281156  10.16615391  10.08042686  0.14838705   -0.57772596
   1   1  12  0  0.57338880  0.87200866   -4.26681481    6.05043124  125.19181117   7.40360904   7.36989010  0.14838705   -0.22723644
   1   1  13  0  0.62044282  0.80587604   -5.81352400   -6.63856654  228.79072593   8.82426354   8.58666390  0.15827952   -1.50113949
   1   1  14  0  0.66754612  0.74901191    2.61027724   -4.18989581  301.92263187   4.93647387   4.70881569  0.17806446   -1.27851554
   1   1  15  0  0.71468898  0.69960503   -3.51248748   -3.21749557  222.49018992   4.76338598   4.69892322  0.28688163   -0.22470161
   1   1  17  0  0.80906566  0.61799682   -8.08086737   -0.05355343  180.37970438   8.08104483   8.19096510  0.18795693    0.58481632
   1   1  18  0  0.85628946  0.58391470   -3.33401502    0.87865571  165.23581308   3.44785324   3.42279460  0.27698916   -0.09046797
   1   1  19  0  0.90353196  0.55338385   -1.91702044   -0.18105078  185.39523035   1.92555102   2.55225724  0.35612892    1.75977347
   1   1  20  0  0.95079038  0.52587827   -3.05199968    1.37357974  155.76944639   3.34685276   3.24473014  0.83096747   -0.12289605
   1   1  21  0  0.99806244  0.50097066   -0.44924132    1.79587534  104.04442524   1.85121204   2.53247230  0.41548374    1.63967974
   1   1  23  0  1.09264044  0.45760708    2.08286772    0.48296992   13.05488443   2.13812953   2.40387019  0.60344067    0.44037580
   1   2   0  0  0.11247676  4.44536286    0.00000000  -14.32678954  270.00000000  14.32678954  14.94752207  0.29677410    2.09159942
   1   2   1  0  0.12205738  4.09643401   13.74690556   25.48242755   61.65464339  28.95395528  28.77719503  0.33634398   -0.52553414
   1   2   3  0  0.18131152  2.75768468  -23.99740179  -32.74960050  233.76775234  40.60063578  41.15267492  0.47483856    1.16258280
   1   2   4  0  0.22046031  2.26798196   20.83659752  -20.42210018  315.57559134  29.17577714  28.89590467  0.33634398   -0.83210192
   1   2   5  0  0.26234632  1.90587767   -3.41581133   -8.04820117  247.00269874   8.74307207   9.01204011  0.12860211    2.09147458
   1   2   6  0  0.30584703  1.63480417   12.23386229   17.25206916   54.65861822  21.14949827  20.82364921  0.24731175   -1.31756402
   1   2   7  0  0.35036150  1.42709743   -6.31301406   -0.39560776  183.58577606   6.32539738   6.01462172  0.10881717   -2.85594329
   1   2   8  0  0.39554763  1.26407028    4.94175178   -2.80376199  330.43107213   5.68172438   5.96515937  0.11870964    2.38763245
   1   2   9  0  0.44119909  1.13327523   -1.25805539   -5.09195526  256.12201508   5.24506547   5.56946057  0.14838705    2.18614162
   1   2  10  0  0.48718509  1.02630399    9.83800914    4.00316522   22.14180388  10.62128785  10.71354494  0.14838705    0.62173275
   1   2  11  0  0.53341911  0.93734924   -2.38402308   -1.72977432  215.96349224   2.94545162   3.06666568  0.23741928    0.51054850
   1   2  12  0  0.57984184  0.86230411    6.27089022    1.94066049   17.19579515   6.56431469   6.43010546  0.13849458   -0.96905765
   1   2  13  0  0.62641131  0.79819759   -1.88262829   -4.80135414  248.58967505   5.15725613   5.09462202  0.15827952   -0.39571840
   1   2  14  0  0.67309707  0.74283491    1.77251470   -1.16234608  326.74469850   2.11963600   2.21591326  0.60344067    0.15954720
   1   2  15  0  0.71987650  0.69456358   -3.18105127   -5.88270873  241.59787078   6.68770134   6.56860003  0.17806446   -0.66886624
   1   2  16  0  0.76673244  0.65211796    4.35786296   -0.44715057  354.14151090   4.38074345   4.45161147  0.20774187    0.34113497
   1   2  17  0  0.81365169  0.61451356    0.90177680   -2.95167316  286.98863356   3.08635316   3.25462261  0.26709669    0.62999449
   1   2  18  0  0.86062389  0.58097388   -2.23730654   -1.27875052  209.75047263   2.57696400   2.67096688  0.33634398    0.27948437
   1   2  19  0  0.90764081  0.55087871   -3.37298809    0.41374574  173.00677958   3.39826929   3.76903104  0.26709669    1.38811811
   1   2  20  0  0.95469586  0.52372700    3.25611586    0.62938963   10.94004632   3.31638685   3.33376237  0.59354820    0.02927397
   1   2  22  0  1.04889978  0.47668997    1.31059584    1.79288234   53.83322026   2.22083060   2.26537561  0.67268796    0.06621944
   1   3   0  0  0.15828483  3.15886235    0.00000000  -36.97176171  270.00000000  36.97176171  36.76041827  0.69247290   -0.30520103
   1   3   1  0  0.16523036  3.02607829    5.54186516   28.93052756   79.15591790  29.45653908  29.49934534  0.34623645    0.12363303
   1   3   2  0  0.18450480  2.70995665   31.29364977  -25.34430939  320.99644898  40.26942431  39.73805172  0.46494609   -1.14286927
   1   3   3  0  0.21278377  2.34980323  -23.15778866   -9.32424431  201.93167152  24.96446890  24.63225013  0.28688163   -1.15803432
   1   3   4  0  0.24699355  2.02434434  -20.23384559    6.61748757  161.88964584  21.28848630  21.47655222  0.25720422    0.73119298
   1   3   5  0  0.28500642  1.75434643  -14.31394689   -1.03046442  184.11763319  14.35099065  13.86924284  0.15827952   -3.04365219
   1   3   6  0  0.32549266  1.53613294   33.98776057   -5.64333997  350.57259626  34.45308629  34.00041916  0.37591386   -1.20417782
   1   3   7  0  0.36763603  1.36004080  -23.52588849    7.88133635  161.47879206  24.81094298  24.52343296  0.40559127   -0.70886640
   1   3   8  0  0.41092699  1.21676115   -4.44684978    3.92122350  138.59421488   5.92878290   5.96515937  0.11870964    0.30643230
   1   3   9  0  0.45503813  1.09880901   -1.49285285   -0.96429215  212.86000144   1.77720820   1.65204248  0.44516115   -0.28116947
   1   3  10  0  0.49975232  1.00049561    3.82436545   -5.17123870  306.48460464   6.43175566   6.28171841  0.12860211   -1.16667799
   1   3  11  0  0.54492111  0.91756401   -3.66065005   -2.01608712  208.84358418   4.17911068   4.10537502  0.15827952   -0.46585722
   1   3  12  0  0.59044020  0.84682581  -11.42755181   -0.80615612  184.03524307  11.45595164  11.43569524  0.16817199   -0.12045049
   1   3  13  0  0.63623439  0.78587390    5.75182633   13.19310988   66.44414700  14.39241656  14.16601694  0.28688163   -0.78917434
   1   3  14  0  0.68224829  0.73287101   -1.61806516   -3.52274850  245.32978430   3.87658250   4.06580514  0.19784940    0.95639736
   1   3  15  0  0.72844028  0.68639807   -0.86814977   -1.34984759  237.25304395   1.60492135   2.02795634  0.51440844    0.82237179
   1   3  16  0  0.77477849  0.64534574   -4.40716788   -2.18964063  206.41985069   4.92114365   5.03526720  0.19784940    0.57682029
   1   4   0  0  0.20595724  2.42768844    0.00000000  -20.11677901  270.00000000  20.11677901  20.35870312  0.24731175    0.97821519
   1   4   1  0  0.21134182  2.36583557   14.05984590    9.48225655   33.99655691  16.95855112  17.02494075  0.19784940    0.33555641
   1   4   2  0  0.22672961  2.20527000   17.26598450   61.85945724   74.40471417  64.22387929  63.42062473  0.63311808   -1.26872788
   1   4   3  0  0.25028230  1.99774416    3.37058294  -10.65742833  287.55039556  11.17772821  11.09935126  0.12860211   -0.60945305
   1   4   4  0  0.27994662  1.78605479  -19.58954040    8.02047804  157.73450422  21.16785679  20.90278897  0.29677410   -0.89316361
   1   4   5  0  0.31399515  1.59238128    4.20146260   18.23618408   77.02593065  18.71391722  18.52859618  0.21763434   -0.85152482
   1   4   6  0  0.35115490  1.42387304    0.07791876   17.92139600   89.75089062  17.92156538  17.82623082  0.20774187   -0.45890877
   1   4   7  0  0.39053879  1.28028256    2.48105504  -13.76743281  280.21573249  13.98920442  13.96816754  0.16817199   -0.12509146
   1   4   8  0  0.43153828  1.15864576    4.92028706   -7.44810128  303.44913310   8.92655798   9.22967445  0.18795693    1.61269109
   1   4   9  0  0.47373410  1.05544439   -6.80396596   11.83094686  119.90316543  13.64790300  13.45375911  0.19784940   -0.98127109
   1   4  10  0  0.51683331  0.96742990  -12.04717034   -8.84273217  216.27900637  14.94417028  15.16515641  0.18795693    1.17572749
   1   4  11  0  0.56062761  0.89185762  -10.04307468    2.36350978  166.75713735  10.31743803  10.37720096  0.15827952    0.37757838
   1   4  12  0  0.60496605  0.82649266    6.77206292    0.71185537    6.00069353   6.80937400   6.70709461  0.14838705   -0.68927434
   1   4  13  0  0.64973725  0.76954184    0.39193336    3.22395138   83.06860782   3.24768752   3.19526779  0.24731175   -0.21195813
   1   4  14  0  0.69485756  0.71957194   -1.90939250    7.23764157  104.77872435   7.48526788   7.52816962  0.17806446    0.24093377
   1   4  16  0  0.78590458  0.63620955   -4.58262513    8.04677114  119.66145355   9.26018244   9.42752385  0.18795693    0.89031781
   1   4  17  0  0.83174301  0.60114722    3.52148880   -1.63107372  335.14749808   3.88088712   3.82838586  0.35612892   -0.14742205
   1   4  18  0  0.87774760  0.56963984   -0.97428926    3.82286522  104.29793310   3.94506502   4.07569761  0.59354820    0.22008758
   1   4  19  0  0.92389350  0.54118792   -3.66028022   -3.01929281  219.51854805   4.74486885   5.29247141  0.22752681    2.40676062
   1   5   0  0  0.25444823  1.96503623    0.00000000   27.12633977   90.00000000  27.12633977  27.72859322  0.43526868    1.38363610
   1   5   1  0  0.25882598  1.93179990  -23.19785366  -23.35363070  225.19173038  32.91705457  33.04084957  0.37591386    0.32931748
   1   5   2  0  0.27153607  1.84137601   -5.04208885   20.20459218  104.01206220  20.82422160  20.72472451  0.24731175   -0.40231447
   1   5   3  0  0.29149057  1.71532138    6.97922091   -8.89935379  308.10492833  11.30964289  11.07956632  0.13849458   -1.66126767
   1   5   4  0  0.31732575  1.57566791   -0.27717558   12.03248730   91.31960934  12.03567933  12.13806061  0.14838705    0.68996099
   1   5   5  0  0.34773334  1.43788340    7.08344870    9.15436856   52.26808532  11.57487405  11.62365217  0.28688163    0.17002873
   1   5   6  0  0.38162192  1.31019728    9.53139892   -9.16341086  316.12766273  13.22178747  12.99870549  0.17806446   -1.25281589
   1   5   7  0  0.41814599  1.19575463    6.23104731  -19.84584117  287.43085158  20.80104233  20.88300403  0.37591386    0.21803318
   1   5   8  0  0.45667364  1.09487380  -10.25162355    5.23747576  152.93785987  11.51203448  11.45548018  0.14838705   -0.38112690
   1   5   9  0  0.49673888  1.00656505    0.23452244    2.41458477   84.45240873   2.42594732   2.41376266  0.18795693   -0.06482685
   1   5  10  0  0.53799832  0.92937093   -3.15367550    0.16547077  176.99649164   3.15801358   3.27440755  0.26709669    0.43577467
   1   5  11  0  0.58019724  0.86177591   -5.89820630   -1.82245759  197.17036727   6.17334506   6.21247112  0.14838705    0.26367566
   1   5  12  0  0.62314480  0.80238173  -15.50141981   -3.15992282  191.52173151  15.82021266  15.77848954  0.31655904   -0.13180200
   1   5  13  0  0.66669634  0.74996662    4.92719271    0.11981101    1.39294584   4.92864917   4.96601991  0.16817199    0.22221735
   1   5  14  0  0.71074085  0.70349130   -6.89389401   -0.51740658  184.29216600   6.91328317   7.09290094  0.16817199    1.06806001
   1   5  16  0  0.79998220  0.62501390    0.86371161   -3.25810076  284.84740136   3.37064063   3.61075153  0.51440844    0.46677091
   1   5  17  0  0.84505737  0.59167580    4.30508521   -4.37318693  314.55038737   6.13665402   6.21247112  0.19784940    0.38320608
   1   5  18  0  0.89037428  0.56156159   -0.82273891   -1.80264110  245.46768856   1.98151817   2.07741869  0.53419338    0.17952398
   1   5  19  0  0.93589782  0.53424636   -2.42141426   -5.12011929  244.68952847   5.66382102   5.59913798  0.22752681   -0.28428756
   1   5  23  0  1.11955252  0.44660700   -2.29730597   -1.43529645  211.99606025   2.70881720   2.95784851  0.36602139    0.68037366
   1   6   0  0  0.30336554  1.64817664    0.00000000   21.67498831   90.00000000  21.67498831  21.62493927  0.31655904   -0.15810334
   1   6   1  0  0.30704663  1.62841714  -21.59592725    6.02393415  164.41417042  22.42034470  22.44601428  0.26709669    0.09610593
   1   6   2  0  0.31783421  1.57314722   -0.09723140   13.79455788   90.40384454  13.79490054  13.62193110  0.15827952   -1.09281004
   1   6   3  0  0.33504253  1.49234784   -6.27725567   12.64568097  116.39958241  14.11797386  13.52300640  0.15827952   -3.75896682
   1   6   4  0  0.35774625  1.39763869   21.06608072    6.31498718   16.68717390  21.99224454  21.74364891  0.25720422   -0.96653014
   1   6   5  0  0.38497432  1.29878794  -24.58491401   -0.64466257  181.50205862  24.59336468  24.54321790  0.28688163   -0.17479956
   1   6   6  0  0.41583896  1.20238855   -2.45401500    8.12032840  106.81515159   8.48303737   8.31956721  0.17806446   -0.91803921
   1   6   7  0  0.44959183  1.11211985   -4.40703552   -3.62222609  219.41743388   5.70460199   5.41118105  0.14838705   -1.97740264
   1   6   8  0  0.48563109  1.02958811   -1.24236065    3.40363971  110.05255980   3.62328901   3.52171930  0.26709669   -0.38027320
   1   6   9  0  0.52348473  0.95513769    4.62553777    1.20730520   14.62833302   4.78050055   4.64946087  0.13849458   -0.94617195
   1   6  10  0  0.56278676  0.88843596    6.82599876    6.16951227   42.10808155   9.20093152   9.24945939  0.24731175    0.19622146
   1   6  11  0  0.60325416  0.82883805   -6.14841773   -5.49625693  221.79449458   8.24693161   8.38881450  0.21763434    0.65193249
   1   6  12  0  0.64466750  0.77559362   -1.55121785    9.79926657   98.99524579   9.92128530   9.89246993  0.16817199   -0.17134466
   1   6  13  0  0.68685571  0.72795493    4.79117474    7.79046643   58.40828214   9.14585821   9.19999704  0.16817199    0.32192533
   1   6  14  0  0.72968438  0.68522777    0.56077460    4.59655770   83.04435545   4.63063828   4.64946087  0.28688163    0.06561100
   1   6  15  0  0.77304709  0.64679113    4.00343529   -3.47660969  319.02873519   5.30229281   5.46064340  0.18795693    0.84248341
   1   6  16  0  0.81685878  0.61210090    2.42319826    1.35346791   29.18537115   2.77556574   2.32473043  0.73204277   -0.61585924
   1   7   0  0  0.35253174  1.41831201    0.00000000    3.87952367   90.00000000   3.87952367   3.44257954  0.11870964   -3.68078057
   1   7   1  0  0.35570439  1.40566161   12.61879036    6.27505337   26.44017187  14.09291187  14.70021032  0.17806446    3.41055398
   1   7   2  0  0.36505693  1.36964940   -2.84000967  -16.27564111  260.10185992  16.52156616  17.14365039  0.19784940    3.14423108
   1   7   3  0  0.38013349  1.31532740    7.29108618   -1.02168124  352.02322829   7.36232098   7.41935245  0.15827952    0.36032121
   1   7   4  0  0.40028784  1.24910115   -8.23967664  -11.74275310  234.94335806  14.34519158  14.50236092  0.17806446    0.88265421
   1   7   5  0  0.42479783  1.17703048   -7.56747990    7.02362344  137.13460635  10.32463260  10.96085668  0.14838705    4.28759849
   1   7   6  0  0.45295696  1.10385763  -10.77472309    8.42068048  141.99159995  13.67488637  14.12644706  0.17806446    2.53593947
   1   7   7  0  0.48412890  1.03278280    5.63161248   10.56497247   61.94034799  11.97220541  11.67311452  0.19784940   -1.51170990
   1   7   8  0  0.51776977  0.96568017   -4.95944965   -6.57973819  232.99299540   8.23948393   8.27010486  0.13849458    0.22109840
   1   7   9  0  0.55342953  0.90345740   -8.90583339    1.77319200  168.73940789   9.08064305   9.00214764  0.20774187   -0.37785072
   1   7  10  0  0.59074268  0.84639220   -6.68535021    2.77113781  157.48555326   7.23692699   7.35010516  0.19784940    0.57204202
   1   7  11  0  0.62941525  0.79438812    6.63212857   -2.63628498  338.32207562   7.13688502   7.35999763  0.14838705    1.50358545
   1   7  12  0  0.66921160  0.74714784    3.41536346    1.76829033   27.37267532   3.84597949   4.01634279  0.24731175    0.68886053
   1   7  13  0  0.70994277  0.70428212    0.33493674    2.66570763   82.83851679   2.68666704   2.58193465  0.42537621   -0.24621121
   1   7  14  0  0.75145677  0.66537427    3.21518766   -0.52311394  350.75889933   3.25746525   3.37333225  0.66279549    0.17481561
   1   7  15  0  0.79363076  0.63001591   -0.30349235   -4.45326985  266.10129511   4.46359944   4.55053617  0.20774187    0.41848439
   1   7  16  0  0.83636490  0.59782518    1.52809595    4.29059742   70.39664696   4.55459147   4.88688015  0.21763434    1.52682098
   1   7  17  0  0.87957756  0.56845470    4.19703318   -1.15352843  344.63207094   4.35266761   4.35268677  0.27698916    0.00006916
   1   7  20  0  1.01147011  0.49432998   -3.41429454   -1.26107819  200.27183465   3.63974250   2.91827863  0.91010723   -0.79272402
   1   8   0  0  0.40185548  1.24422839    0.00000000   -9.52516644  270.00000000   9.52516644  10.72343741  0.13849458    8.65211460
   1   8   1  0  0.40464159  1.23566143    5.58909922  -26.31925269  281.98910493  26.90615343  27.44171159  0.37591386    1.42468321
   1   8   2  0  0.41288711  1.21098478   -5.58999251   -8.02476562  235.13921544   9.77982001  10.17935156  0.13849458    2.88481722
   1   8   3  0  0.42627535  1.17295076   -6.78101308   -5.41212805  218.59440757   8.67601685   9.17031963  0.12860211    3.84365996
   1   8   4  0  0.44434171  1.12526010  -12.76578942    8.15150682  147.44001424  15.14636732  15.40257568  0.18795693    1.36312274
   1   8   5  0  0.46654303  1.07171250   11.55803635  -17.57548606  303.32982269  21.03534916  21.17977812  0.24731175    0.58399555
   1   8   6  0  0.49232024  1.01559912   -7.61867197    4.67178293  148.48330169   8.93698597   9.00214764  0.18795693    0.34668403
   1   8   7  0  0.52114297  0.95942962    5.12145627    1.63632109   17.71884148   5.37651012   5.49032081  0.12860211    0.88498310
   1   8   8  0  0.55253483  0.90492033   -1.17111866    9.75601340   96.84507215   9.82605294   9.96171722  0.14838705    0.91425959
   1   8   9  0  0.58608314  0.85312129   -0.03340016    6.23645241   90.30685233   6.23654184   6.50924522  0.14838705    1.83778417
   1   8  10  0  0.62143875  0.80458452    2.06561686    6.71336531   72.89753617   7.02396233   7.20171811  0.14838705    1.19791978
   1   8  11  0  0.65831053  0.75951997    3.17841209    3.02131918   43.54851210   4.38527912   4.43182653  0.17806446    0.26140763
   1   8  12  0  0.69645773  0.71791866   -2.99706404    0.63745503  167.99251193   3.06410538   3.21505273  0.21763434    0.69358240
   1   8  13  0  0.73568196  0.67964152   -1.78741904    4.96845573  109.78636932   5.28019120   5.23311659  0.18795693   -0.25045423
   1   8  14  0  0.77581987  0.64447949   -0.29485479    4.54873253   93.70879862   4.55827894   4.52085876  0.20774187   -0.18012828
   1   8  15  0  0.81673679  0.61219233   -2.65370378    2.41242323  137.72672179   3.58635325   3.65032140  0.23741928    0.26943118
   1   8  16  0  0.85832130  0.58253244   -0.87124250   -3.58142653  256.32741356   3.68587567   3.52171930  0.26709669   -0.61459533
   1   8  17  0  0.90048092  0.55525885    0.42623548    3.85975588   83.69832134   3.88321930   3.87784821  0.28688163   -0.01872231
   1   8  18  0  0.94313853  0.53014481    2.31979528   -1.49124249  327.26572576   2.75776256   2.99741839  0.63311808    0.37853260
   1   8  19  0  0.98622951  0.50698138   -4.63812349    0.49565854  173.90016946   4.66453286   4.84731027  0.25720422    0.71063143
   1   9   0  0  0.45128512  1.10794701    0.00000000   -6.31856940  270.00000000   6.31856940   6.36085817  0.11870964    0.35623703
   1   9   1  0  0.45376783  1.10188508   19.66610362    6.77540074   19.00994442  20.80052131  20.83354168  0.23741928    0.13908041
   1   9   2  0  0.46113576  1.08427938  -13.56194856   11.49308141  139.72037136  17.77687737  17.91526305  0.20774187    0.66614246
   1   9   3  0  0.47316076  1.05672330   21.82631524    0.95388578    2.50243215  21.84714935  22.37676699  0.25720422    2.05913276
   1   9   4  0  0.48949973  1.02145102   -2.74027521    1.99857123  143.89552061   3.39166555   3.68989128  0.13849458    2.15333871
   1   9   5  0  0.50973800  0.98089606   -5.96748163    2.14155387  160.25842854   6.34011751   6.43010546  0.12860211    0.69973927
   1   9   6  0  0.53343195  0.93732669   -3.31251556    7.72522863  113.20926219   8.40546945   8.53720155  0.16817199    0.78331771
   1   9   7  0  0.56014321  0.89262886    5.56154786   -4.67912488  319.92492380   7.26808257   7.45892233  0.13849458    1.37795832
   1   9   8  0  0.58946176  0.84823145    7.18932256   11.29437895   57.52162110  13.38840374  13.43397417  0.17806446    0.25592097
   1   9   9  0  0.62101842  0.80512910   -5.09294997   -4.09484862  218.80007999   6.53497702   6.56860003  0.20774187    0.16184997
   1   9  10  0  0.65448953  0.76395416    1.01661812    5.11800342   78.76525013   5.21799496   5.10451448  0.16817199   -0.67478819
   1   9  11  0  0.68959640  0.72506179    1.88963919   -1.06511040  330.59186650   2.16914648   2.39397772  0.45505362    0.49407639
   1   9  12  0  0.72610178  0.68860870   -1.18000114   -2.36477488  243.48122140   2.64283237   1.99827893  0.61333314   -1.05090270
   1   9  13  0  0.76380519  0.65461718   -2.29374416    1.52623857  146.36053134   2.75511641   2.93806357  0.26709669    0.68494730
   1   9  14  0  0.80253779  0.62302362    0.26236232    5.38308508   87.20971009   5.38947483   5.41118105  0.19784940    0.10971083
   1   9  15  0  0.84215759  0.59371311    3.70337314   -1.03647816  344.36444380   3.84568064   3.90752562  0.24731175    0.25006893
   1   9  16  0  0.88254512  0.56654328   -1.77357301   -1.46075496  219.47564412   2.29768716   2.07741869  0.51440844   -0.42819763
   1   9  19  0  1.00738229  0.49633590    3.46615879   -0.51156358  351.60443624   3.50370576   3.35354731  0.41548374   -0.36140634
   1   9  20  0  1.04997687  0.47620097   -3.70098420   -1.18827550  197.80027328   3.88706608   3.88774068  0.29677410    0.00227311
   1  10   0  0  0.50078929  0.99842390    0.00000000    6.59110378   90.00000000   6.59110378   6.76644943  0.23741928    0.73854850
   1  10   1  0  0.50302773  0.99398099   -6.41289837   -7.12099021  227.99497924   9.58299364   9.55612595  0.13849458   -0.19399811
   1  10   2  0  0.50968407  0.98099987    3.88830181   -0.88994609  347.10831559   3.98884632   4.17462231  0.13849458    1.34139537
   1  10   3  0  0.52058886  0.96045082    0.34258777    9.07898117   87.83901686   9.08544250   9.31870668  0.15827952    1.47374831
   1  10   4  0  0.53548263  0.93373711   -3.39829334    7.91154667  113.24525964   8.61051498   8.73505095  0.13849458    0.89921185
   1  10   5  0  0.55404376  0.90245579   -2.37037706   -5.54925635  246.87014258   6.03431300   5.98494431  0.13849458   -0.35646663
   1  10   6  0  0.57591779  0.86817947   -3.59005218    8.37197049  113.21052784   9.10924610   8.96257776  0.14838705   -0.98841742
   1  10   7  0  0.60074294  0.83230275   -5.26172511    3.08176150  149.64274448   6.09778690   6.04429913  0.14838705   -0.36046117
   1  10   8  0  0.62816942  0.79596361   -4.60490289   -5.77987079  231.45518370   7.38999574   7.57763197  0.14838705    1.26450545
   1  10   9  0  0.65787197  0.76002630   -2.16450222   -3.97833459  241.45060657   4.52904140   4.30322442  0.17806446   -1.26817545
   1  10  11  0  0.72296255  0.69159876   -6.83929496    2.74528842  158.12950685   7.36970583   7.39956751  0.16817199    0.17756628
   1  10  12  0  0.75786242  0.65975035   -1.59063425   -4.80814085  251.69469712   5.06441860   4.95612744  0.25720422   -0.42103184
   1  10  13  0  0.79405921  0.62967597    0.74026565    2.49314768   73.46278763   2.60072655   2.21591326  0.54408585   -0.70726576
   1  10  15  0  0.86969021  0.57491736    0.78816279    5.50485511   81.85199820   5.56099185   5.68817021  0.20774187    0.61219415
   1  10  20  0  1.07218612  0.46633695   -2.77614971   -0.34523546  187.08877588   2.79753368   3.35354731  0.31655904    1.75642947
   1  11   0  0  0.55034789  0.90851625    0.00000000    2.31445933   90.00000000   2.31445933   2.34451537  0.42537621    0.07065757
   1  11   1  0  0.55238554  0.90516490   -4.00972079    0.70613776  170.01225407   4.07142375   4.38236418  0.14838705    2.09546881
   1  11   2  0  0.55845387  0.89532909    0.65775210    2.10031672   72.61111076   2.20090167   2.68085935  0.37591386    1.27677571
   1  11   3  0  0.56842382  0.87962534   -1.13689715   -4.98452412  257.15146631   5.11253517   5.40128858  0.16817199    1.71701254
   1  11   4  0  0.58209495  0.85896640    6.91060335   -8.08041006  310.53803099  10.63247222  11.00042656  0.16817199    2.18796454
   1  11   5  0  0.59921396  0.83442649    8.14967965   -5.04726084  328.22923244   9.58603779   9.85290005  0.22752681    1.17288274
   1  11   7  0  0.64263906  0.77804172    9.46034472   -4.99144138  332.18309635  10.69638300  10.72343741  0.36602139    0.07391481
   1  11   8  0  0.66834849  0.74811271    3.52287578   -4.77085872  306.44273284   5.93057726   5.84644973  0.15827952   -0.53151243
   1  11   9  0  0.69633929  0.71804077    5.27894018    0.29907905    3.24263352   5.28740557   5.36171870  0.17806446    0.41733836
   1  11  11  0  0.75813437  0.65951369    5.06743345   -0.51958242  354.14571342   5.09400114   5.11440695  0.18795693    0.10856642
   1  11  14  0  0.86214352  0.57994985    3.35593872    2.41535560   35.74353825   4.13476328   4.17462231  0.28688163    0.13893895
   1  11  16  0  0.93707546  0.53357496   -2.78710885    1.80492155  147.07305314   3.32049959   3.32386990  0.30666657    0.01099015
   1  11  19  0  1.05548265  0.47371693    2.00335166    1.56968634   38.07976817   2.54506053   2.27526808  0.45505362   -0.59288057
   1  11  20  0  1.09620981  0.45611706   -2.68323425   -0.65072687  193.63195274   2.76101277   3.19526779  0.33634398    1.29110390
   1  12   1  0  0.60181716  0.83081712    7.19678708    2.35988556   18.15474196   7.57382361   7.83483619  0.14838705    1.75899836
   1  12   2  0  0.60739183  0.82319184    5.42414160   -3.16620962  329.72680203   6.28062062   6.38064311  0.14838705    0.67406477
   1  12   3  0  0.61657097  0.81093666    4.51899052    6.65954611   55.84023006   8.04803266   7.98322324  0.14838705   -0.43675934
   1  12   4  0  0.62919682  0.79466390    3.94942629   -3.96537221  314.88456650   5.59661905   5.75741750  0.14838705    1.08364210
   1  12   5  0  0.64506704  0.77511324    5.22194814    9.30629214   60.70233850  10.67126121  10.81246964  0.16817199    0.83966676
   1  12   6  0  0.66394901  0.75306987    5.30845450   -4.18390535  321.75627591   6.75904973   6.70709461  0.15827952   -0.32824911
   1  12   7  0  0.68559395  0.72929465    0.90655554   10.53944212   85.08377471  10.57835919  10.66408259  0.16817199    0.50973647
   1  12   8  0  0.70974912  0.70447428    4.20744610   -1.87456934  335.98529961   4.60614947   4.75827804  0.21763434    0.69900995
   1  12  10  0  0.76461441  0.65392437    1.78141567    4.02311532   66.11647310   4.39987485   4.25376207  0.22752681   -0.64217830
   1  12  11  0  0.79487222  0.62903193    3.42667771    0.30607356    5.10415898   3.44031992   3.25462261  0.26709669   -0.69524378
   1  12  12  0  0.82674207  0.60478355   -3.94178893   -3.13859885  218.52810675   5.03870050   4.97591238  0.20774187   -0.30224107
   1  12  13  0  0.86004478  0.58136508    0.46024256   -7.26924446  273.62277058   7.28379972   7.30064281  0.21763434    0.07739171
   1  12  14  0  0.89462034  0.55889630   -1.77338741   -0.24578843  187.89082600   1.79033932   2.35440784  0.38580633    1.46205100
   1  12  15  0  0.93032686  0.53744552   -2.88050067    1.57920907  151.26663282   3.28499397   3.46236448  0.28688163    0.61827071
   1  12  16  0  0.96703905  0.51704220   -1.73240303   -4.33302518  248.20779069   4.66651128   4.50107382  0.25720422   -0.64321440
   1  12  19  0  1.08217269  0.46203347    0.10462629    2.23873279   87.32425135   2.24117629   2.01806387  0.50451597   -0.44223065
   1  13   0  0  0.64957851  0.76972989    0.00000000    2.76812076   90.00000000   2.76812076   2.80946146  0.32645151    0.12663659
   1  13   2  0  0.65646034  0.76166064   -3.30070627   10.06366898  108.15857985  10.59113286  10.54537295  0.16817199   -0.27210187
   1  13   3  0  0.66496247  0.75192213   -3.46189789    5.45910749  122.38086373   6.46425492   6.60816991  0.15827952    0.90924587
   1  13   4  0  0.67668602  0.73889512   -1.48934457    5.81582991  104.36388643   6.00350105   6.38064311  0.20774187    1.81543595
   1  13   5  0  0.69146715  0.72310015    0.75807546    3.17332103   76.56440281   3.26261318   3.31397743  0.28688163    0.17904333
   1  13   6  0  0.70911468  0.70510457   -4.19352846    4.62992687  132.16852094   6.24675146   6.31139582  0.16817199    0.38439434
   1  13   7  0  0.72942060  0.68547557    1.76372883    2.58490535   55.69355733   3.12929306   3.01720333  0.41548374   -0.26978127
   1  13   9  0  0.77714726  0.64337871   13.68725375    2.73798839   11.31209650  13.95842024  14.11655459  0.19784940    0.79926627
   1  13  10  0  0.80414584  0.62177776    2.63142723   -2.15556961  320.67691123   3.40160104   3.26451508  0.30666657   -0.44701959
   1  13  11  0  0.83296889  0.60026251    5.73966437    1.87828499   18.12050213   6.03918054   5.60903045  0.21763434   -1.97648079
   1  13  12  0  0.86343372  0.57908325    4.54945403   -4.42772173  315.77689465   6.34840545   6.34107323  0.19784940   -0.03705960
   1  13  13  0  0.89537275  0.55842665    1.55044960   -2.83194031  298.70011777   3.22858790   3.19526779  0.46494609   -0.07166447
   1  13  14  0  0.92863389  0.53842532    3.62435849    2.22545953   31.55111221   4.25307472   3.74924610  0.53419338   -0.94315774
   1  13  17  0  1.03505087  0.48306804   -3.53294400    1.55521347  156.24074918   3.86010133   3.87784821  0.29677410    0.05979930
   1  14   0  0  0.69923445  0.71506775    0.00000000   -6.64589479  270.00000000   6.64589479   6.59827744  0.16817199   -0.28314669
   1  14   1  0  0.70083935  0.71343026   -9.29699713    1.97984245  167.97815727   9.50546852   9.65505065  0.16817199    0.88945927
   1  14   2  0  0.70563216  0.70858449   -2.86684241   -9.39294132  253.02715952   9.82069916  10.35741602  0.35612892    1.50708586
   1  14   3  0  0.71354864  0.70072308    0.88843831   -3.20984349  285.47131961   3.33052816   3.44257954  0.21763434    0.51486074
   1  14   4  0  0.72448639  0.69014408   -1.68818405   -1.37951517  219.25429304   2.18014392   2.06752622  0.48473103   -0.23233029
   1  14   5  0  0.73831117  0.67722123   -0.95168801    4.33706518  102.37633694   4.44025275   4.25376207  0.20774187   -0.89770385
   1  14   6  0  0.75486435  0.66237066    0.50481100    1.40996857   70.30111090   1.49761327   1.55311778  0.45505362    0.12197355
   1  14   7  0  0.77397091  0.64601911    0.42415353    7.01069484   86.53777252   7.02351397   7.16214823  0.17806446    0.77856225
   1  14   9  0  0.81910587  0.61042170    1.88294667    0.71920802   20.90479624   2.01562604   2.29505302  0.62322561    0.44835607
   1  14  11  0  0.87224638  0.57323253    1.69213423    1.61785679   43.71447694   2.34110632   2.58193465  0.34623645    0.69556030
   1  14  12  0  0.90138468  0.55470213   -3.15658127    0.01292646  179.76537038   3.15660774   3.00731086  0.47483856   -0.31441608
   1  14  13  0  0.93202410  0.53646682    0.55571427   -3.61601762  278.73693473   3.65846987   3.83827833  0.26709669    0.67319617
   1  14  14  0  0.96402150  0.51866063   -1.49050930   -1.99647049  233.25600554   2.49148799   1.82021447  0.54408585   -1.23376399
   1  15   1  0  0.75040894  0.66630336    2.25152095    0.16991001    4.31562017   2.25792294   2.55225724  0.48473103    0.60721160
   1  15   2  0  0.75488710  0.66235070   -1.01028990   -3.65351792  254.54253509   3.79063040   3.66021387  0.22752681   -0.57319192
   1  15   3  0  0.76229223  0.65591643   -3.35007074    4.17794017  128.72429409   5.35519916   5.36171870  0.21763434    0.02995642
   1  15   4  0  0.77254018  0.64721553   -0.96390722   -3.61488917  255.06951840   3.74119511   3.72946116  0.26709669   -0.04393146
   1  15   5  0  0.78551968  0.63652129    3.68056864   -3.03357324  320.50420285   4.76960712   4.85720274  0.19784940    0.44273884
   1  15   8  0  0.83944833  0.59562927    0.38882984   -3.08002542  277.19509546   3.10447182   2.98752592  0.40559127   -0.28833436
   1  16   0  0  0.79860229  0.62609387    0.00000000    1.54816892   90.00000000   1.54816892   1.96860152  0.52430091    0.80189181
   1  16   1  0  0.80000788  0.62499385    4.78751866    1.86171207   21.24945819   5.13676033   5.09462202  0.30666657   -0.13740760
   1  16   4  0  0.82080287  0.60915967    0.49151439   -3.08764025  279.04489227   3.12651703   3.25462261  0.26709669    0.47962250
   1  16   5  0  0.83303073  0.60021796    2.38333692   -1.63314353  325.57973173   2.88919585   2.85892381  0.29677410   -0.10200365
   1  16   6  0  0.84773640  0.58980598    0.64586429  -10.18737585  273.62761112  10.20782873  10.10021180  0.18795693   -0.57256163
   1  16   7  0  0.86479349  0.57817271   -0.18352181   -2.82351085  266.28113526   2.82946882   2.75010664  0.41548374   -0.19101151
   1  16   8  0  0.88406591  0.56556869   -1.59633179   -3.12160425  242.91562131   3.50609302   3.72946116  0.24731175    0.90318453
   1  16  10  0  0.92868935  0.53839317    0.41833118   -6.07014788  273.94237069   6.08454569   6.22236359  0.21763434    0.63325437
   1  16  11  0  0.95375602  0.52424309    5.13733195   -0.41028578  355.43384479   5.15368935   5.05505214  0.23741928   -0.41545581
   1  16  16  0  1.10135972  0.45398428    1.89533470    3.03939513   58.05277085   3.58192914   3.04688074  0.34623645   -1.54532662
   1  17   0  0  0.84830765  0.58940881    0.00000000   -4.09436848  270.00000000   4.09436848   3.84817080  0.25720422   -0.95720701
   1  17   2  0  0.85358877  0.58576216    9.04390403    1.28962237    8.11542525   9.13538866   9.26924433  0.18795693    0.71216141
   1  17   4  0  0.86923966  0.57521535    6.38142291    1.25947012   11.16469658   6.50452330   6.57849250  0.19784940    0.37386620
   1  17   5  0  0.88079534  0.56766876   -0.41376420   -4.16941697  264.33264265   4.18989721   4.29333195  0.23741928    0.43566276
   1  17   6  0  0.89471629  0.55883636    5.11541132   -1.97056897  338.93221766   5.48184048   5.53978316  0.35612892    0.16270141
   1  17   7  0  0.91089408  0.54891124   -0.07658929    3.71042705   91.18251083   3.71121743   3.81849339  0.32645151    0.32861226
   1  17   9  0  0.94954277  0.52656922   -0.33483634    2.73568073   96.97806589   2.75609587   3.18537532  0.31655904    1.35608021
   1  17  11  0  0.99574635  0.50213591   -2.36300778    3.23369392  126.15730488   4.00506955   3.72946116  0.36602139   -0.75298437
   1  18   0  0  0.89802413  0.55677791    0.00000000    4.64815637   90.00000000   4.64815637   4.42193406  0.32645151   -0.69297372
   1  18   1  0  0.89927433  0.55600386    1.49051517   -2.72894064  298.64284631   3.10946177   3.27440755  0.42537621    0.38776447
   1  18   3  0  0.90921405  0.54992551    2.97800129   -1.73649799  329.75317337   3.44730575   3.66021387  0.39569880    0.53805603
   1  18   4  0  0.91782300  0.54476735   -2.73267798   -2.37256915  220.96521018   3.61892433   3.96688044  0.25720422    1.35283983
   1  18   5  0  0.92877441  0.53834386   -2.51423829   -0.51244446  191.52006291   2.56592937   2.44344007  0.76172018   -0.16080616
   1  18   6  0  0.94198658  0.53079312    0.73357062   -4.19474739  279.91948396   4.25840715   4.07569761  0.26709669   -0.68405768
   1  18  10  0  1.01545341  0.49239088   -3.81374590   -3.56685131  223.08406492   5.22178954   4.99569732  0.48473103   -0.46642821
   1  18  14  0  1.11662706  0.44777708   -0.90285873   -3.90839201  256.99254954   4.01131923   3.83827833  0.28688163   -0.60317873
   1  19   1  0  0.94893468  0.52690666    0.67806785   -2.27289842  286.61128321   2.37188601   2.75999911  0.53419338    0.72654047
   1  19   2  0  0.95247990  0.52494546    0.08594703   -2.49839642  271.97024809   2.49987431   2.47311748  0.79139759   -0.03380958
   1  19   5  0  0.97693634  0.51180408   -4.54012802   -1.06102990  193.15396811   4.66246146   4.43182653  0.53419338   -0.43174427
   1  19   7  0  1.00415746  0.49792988   -1.73290280   -2.46436522  234.88571723   3.01264801   3.10623556  0.81118253    0.11537175
   1  19   9  0  1.03934386  0.48107274   -2.15114155   -2.23208642  226.05795831   3.09993867   2.26537561  0.67268796   -1.24063921
   1  19  10  0  1.05968312  0.47183916    3.18011261   -1.83194922  330.05529291   3.67003462   3.43268707  1.01892440   -0.23293932
   1  20   5  0  1.02525535  0.48768339    1.50307806   -2.21342992  304.17932414   2.67554026   2.59182712  0.57376326   -0.14590188
   1  20   8  0  1.06713676  0.46854351    1.71609563    2.67462978   57.31496251   3.17783396   3.12602050  0.51440844   -0.10072436
   1  21   7  0  1.09853597  0.45515123   -1.62385592    2.46780224  123.34559766   2.95414216   2.97763345  0.50451597    0.04656203
   1  21   9  0  1.13078943  0.44216897   -3.92586498    0.09668513  178.58922041   3.92705537   3.92731056  0.36602139    0.00069721
   1  22   0  0  1.09697105  0.45580054    0.00000000    2.70590622   90.00000000   2.70590622   2.47311748  0.41548374   -0.56028363
   2   0   0  0  0.10447137  4.78600000   26.24482280    0.00000000  360.00000000  26.24482280  25.01805646  0.32645151   -3.75788228
   2   0   1  0  0.11472250  4.35834312    0.00000000  -58.41051079  270.00000000  58.41051079  55.11094999  2.62150453   -1.25865157
   2   0   2  0  0.14107516  3.54421014  -11.79806446    0.00000000  180.00000000  11.79806446  11.41591030  0.13849458   -2.75934377
   2   0   3  0  0.17645712  2.83354963    0.00000000  -17.50117508  270.00000000  17.50117508  16.08515611  0.18795693   -7.53374182
   2   0   4  0  0.21648555  2.30962295   40.58715103    0.00000000  360.00000000  40.58715103  40.05461075  0.45505362   -1.17028029
   2   0   5  0  0.25901514  1.93038912    0.00000000   59.39196561   90.00000000  59.39196561  58.84041116  0.58365573   -0.94499965
   2   0   6  0  0.30299448  1.65019510  -43.47911000    0.00000000  180.00000000  43.47911000  43.15095384  0.56387079   -0.58197049
   2   0   7  0  0.34787416  1.43730136    0.00000000   15.94523062   90.00000000  15.94523062  15.26408111  0.17806446   -3.82529743
   2   0   8  0  0.39334612  1.27114510   -6.38016261    0.00000000  180.00000000   6.38016261   6.36085817  0.11870964   -0.16261899
   2   0  10  0  0.48539938  1.03007960   -6.15486739    0.00000000  180.00000000   6.15486739   6.32128829  0.12860211    1.29407594
   2   0  11  0  0.53178868  0.94022310    0.00000000    6.41774222   90.00000000   6.41774222   6.57849250  0.13849458    1.16069734
   2   0  13  0  0.62502350  0.79996992    0.00000000    8.63994715   90.00000000   8.63994715   8.43827685  0.18795693   -1.07296016
   2   0  14  0  0.67180571  0.74426280    9.36155312    0.00000000  360.00000000   9.36155312   9.57591089  0.49462350    0.43337563
   2   0  15  0  0.71866920  0.69573039    0.00000000   -9.33709638  270.00000000   9.33709638   9.18021210  0.37591386   -0.41734105
   2   0  16  0  0.76559904  0.65308337   -3.43604774    0.00000000  180.00000000   3.43604774   3.67999881  0.23741928    1.02751163
   2   0  18  0  0.85961429  0.58165622    2.32486149    0.00000000  360.00000000   2.32486149   2.81935393  0.32645151    1.51475006
   2   0  19  0  0.90668357  0.55146031    0.00000000   -8.37736675  270.00000000   8.37736675   8.70537354  0.19784940    1.65786095
   2   0  20  0  0.95378584  0.52422670    4.27318136    0.00000000  360.00000000   4.27318136   4.43182653  0.63311808    0.25057753
   2   1   0  0  0.11573626  4.32016729   46.22387916    0.00000000  360.00000000  46.22387916  45.63396380  1.42451567   -0.41411644
   2   1   1  0  0.12506744  3.99784308  -69.52382291  -35.36097763  206.95864896  77.99974801  70.40470851  1.37505332   -5.52345090
   2   1   2  0  0.14960887  3.34204789    7.08102096   14.08413957   63.30832310  15.76400474  15.39268321  0.17806446   -2.08532081
   2   1   3  0  0.18335138  2.72700433  -34.46012788  -44.65593334  232.34331924  56.40614147  55.25933704  0.61333314   -1.86979043
   2   1   4  0  0.22214096  2.25082304    4.42285249  -28.07043181  278.95406304  28.41673391  27.56042123  0.31655904   -2.70506470
   2   1   5  0  0.26376022  1.89566114  -23.13382221   -3.54501762  188.71220963  23.40386464  22.62407873  0.26709669   -2.91948924
   2   1   6  0  0.30706069  1.62834261   24.31220811   -1.77153764  355.83244107  24.37666525  23.86063748  0.27698916   -1.86298908
   2   1   7  0  0.35142146  1.42279301    8.01422251  -12.03041313  303.67010541  14.45540046  14.11655459  0.16817199   -2.01487697
   2   1   8  0  0.39648681  1.26107601   -6.37648625  -10.90030992  239.67312975  12.62839393  12.48429705  0.15827952   -0.91039496
   2   1   9  0  0.44204128  1.13111607  -11.25092876  -16.95124016  236.42685372  20.34521911  20.38838053  0.23741928    0.18179406
   2   1  10  0  0.48794792  1.02469952   -4.10314648   20.20657782  101.47841136  20.61896210  20.78407933  0.23741928    0.69546679
   2   1  11  0  0.53411592  0.93612638   -0.32978307   -2.72733826  263.10540652   2.74720419   2.40387019  0.58365573   -0.58824746
   2   1  12  0  0.58048292  0.86135179    2.38591330    0.45840768   10.87575886   2.42955137   2.42365513  0.22752681   -0.02591448
   2   1  13  0  0.62700478  0.79744209   -3.72497068   -2.79703398  216.90242830   4.65819768   4.63956840  0.16817199   -0.11077519
   2   1  14  0  0.67364941  0.74222584   -2.67346867    2.74090758  134.28638772   3.82883913   4.03612773  0.19784940    1.04770904
   2   1  15  0  0.72039297  0.69406563    8.32721030   -5.43858277  326.85105256   9.94588427  10.05074945  0.17806446    0.58891697
   2   1  16  0  0.76721738  0.65170578    8.88471160    2.88618908   17.99633266   9.34174436   9.38795397  0.17806446    0.25951057
   2   1  17  0  0.81410868  0.61416862   -1.95904275    3.30292258  120.67319812   3.84020130   4.25376207  0.22752681    1.81763534
   2   1  18  0  0.86105594  0.58068236    5.28744090    1.18448527   12.62685336   5.41849026   5.51010575  0.23741928    0.38588061
   2   1  19  0  0.90805050  0.55063017   -3.45431317   -3.22489784  223.03279693   4.72570054   4.62967593  0.43526868   -0.22060997
   2   1  22  0  1.04925431  0.47652890    1.88390160   -1.36483032  324.07779522   2.32633769   2.37419278  0.63311808    0.07558636
   2   2   0  0  0.14434931  3.46381991   62.18090383    0.00000000  360.00000000  62.18090383  59.51309911  2.59182712   -1.02931430
   2   2   1  0  0.15193323  3.29091941  -35.10544983   -2.05463455  183.34955816  35.16552474  35.89977338  0.77161265    0.95157672
   2   2   2  0  0.17269816  2.89522486   11.17964138   -8.76148794  321.91419141  14.20380415  13.61203863  0.30666657   -1.92967081
   2   2   3  0  0.20263161  2.46753213   -0.32307973   44.42255519   90.41669774  44.42373003  43.92256650  0.49462350   -1.01322225
   2   2   4  0  0.23830327  2.09816676   59.02691955   -9.63306175  350.73116723  59.80780141  58.83051869  0.58365573   -1.67441642
   2   2   5  0  0.27750909  1.80174279    5.73751200    1.52954616   14.92715608   5.93789149   6.13333136  0.09892470    1.97564276
   2   2   6  0  0.31894844  1.56765151   31.05711870  -12.46737463  338.12781003  33.46610303  32.51654867  0.36602139   -2.59425923
   2   2   7  0  0.36185478  1.38176977   12.04517758   -4.97306875  337.56583453  13.03141265  12.83053350  0.15827952   -1.26914177
   2   2   8  0  0.40576302  1.23224635    1.71141210   -4.21613796  292.09318672   4.55024732   4.18451478  0.11870964   -3.08090009
   2   2   9  0  0.45038021  1.11017311    0.63090525    9.27018083   86.10659679   9.29162494   9.19999704  0.13849458   -0.66159921
   2   2  10  0  0.49551490  1.00905140    7.06013447  -12.01140814  300.44640526  13.93267470  13.98795248  0.17806446    0.31043694
   2   2  11  0  0.54103757  0.92415024    8.64056617    3.28943590   20.84166909   9.24552715   9.26924433  0.14838705    0.15983318
   2   2  12  0  0.58685795  0.85199493    6.92801557    3.78516489   28.65026376   7.89461038   7.78537384  0.14838705   -0.73615955
   2   2  13  0  0.63291139  0.79000000   -3.55164196   15.23020415  103.12662851  15.63883880  15.83784436  0.21763434    0.91440333
   2   2  14  0  0.67915048  0.73621387    3.75380837    6.52893828   60.10328213   7.53114283   7.49849221  0.16817199   -0.19415017
   2   2  15  0  0.72553971  0.68914215    7.45202939    2.96266075   21.68100154   8.01935788   8.20085757  0.16817199    1.07925044
   2   2  16  0  0.77205203  0.64762474    1.46419766    2.38304145   58.43243940   2.79691997   2.70064429  0.48473103   -0.19861671
   2   2  18  0  0.86536650  0.57778987    2.47513459    2.36866520   43.74080994   3.42591099   3.41290213  0.27698916   -0.04696523
   2   2  20  0  0.95897335  0.52139092    1.70858401   -1.10985625  326.99318820   2.03741017   2.75010664  0.36602139    1.94714434
   2   2  21  0  1.00586091  0.49708662    2.33056168    6.34140590   69.82086360   6.75610440   6.78623437  0.22752681    0.13242386
   2   3   0  0  0.18231783  2.74246360   18.87836041    0.00000000    0.00000000  18.87836041  19.47827330  0.50451597    1.18908602
   2   3   1  0  0.18837933  2.65421900   14.63436247  -10.93857530  323.22341947  18.27065938  18.03397269  0.35612892   -0.66460960
   2   3   2  0  0.20549385  2.43316288   39.46136924   46.99938955   49.98269298  61.36890320  62.84686148  0.62322561    2.37146591
   2   3   3  0  0.23121989  2.16244376   28.86398393   29.38562363   45.51308422  41.19034407  40.75697612  0.45505362   -0.95234481
   2   3   4  0  0.26304280  1.90083133   -0.83518127   10.10868175   94.72306137  10.14312450  10.05074945  0.11870964   -0.77815959
   2   3   5  0  0.29902234  1.67211585   19.07441713    1.00524876    3.01677770  19.10088778  18.26149949  0.21763434   -3.85687427
   2   3   6  0  0.33783306  1.48002095   -8.52567375    5.88877681  145.36673494  10.36169895  10.12988921  0.12860211   -1.80253453
   2   3   7  0  0.37860527  1.32063666   17.15668343    8.28799357   25.78410462  19.05367743  18.74623052  0.21763434   -1.41267647
   2   3   8  0  0.42076917  1.18829999   17.52335807    1.98967434    6.47785607  17.63595425  17.65805883  0.20774187    0.10640408
   2   3   9  0  0.46394548  1.07771285   -9.73860978    2.15559741  167.51907001   9.97432307  10.28816873  0.14838705    2.11504754
   2   3  11  0  0.55238096  0.90517241   -4.67962874    3.79681421  140.94587161   6.02616987   6.20257865  0.18795693    0.93855959
   2   3  12  0  0.59733184  0.83705566   -5.92300785    7.42575710  128.57691882   9.49862572   9.45720126  0.15827952   -0.26171713
   2   3  13  0  0.64263512  0.77804649   -0.67632540    4.12261330   99.31653329   4.17772144   4.30322442  0.24731175    0.50746873
   2   3  14  0  0.68822121  0.72651059   -7.88613802   -1.36010213  189.78539268   8.00256526   7.98322324  0.16817199   -0.11501336
   2   3  15  0  0.73403742  0.68116418    1.42832114   -7.31978732  281.04146767   7.45784068   7.55784703  0.16817199    0.59466707
   2   3  16  0  0.78004321  0.64099013   -1.97421311    1.01325966  152.83095771   2.21905668   2.48300995  0.31655904    0.83382004
   2   3  17  0  0.82620690  0.60517529   -2.88560428   -0.80169035  195.52657366   2.99489891   2.73032170  0.60344067   -0.43844776
   2   3  18  0  0.87250344  0.57306365   -4.19112790    2.68204531  147.38343898   4.97583361   5.03526720  0.35612892    0.16688784
   2   3  19  0  0.91891274  0.54412131   -1.45965719   -2.73227357  241.88761678   3.09772787   3.43268707  0.33634398    0.99588284
   2   3  21  0  1.01200753  0.49406747   -1.86257560    3.59569931  117.38419887   4.04947421   4.15483737  0.28688163    0.36727051
   2   4   0  0  0.22495352  2.22268143  -54.64291106    0.00000000  180.00000000  54.64291106  54.64600390  0.83096747    0.00372198
   2   4   1  0  0.22989360  2.17491919    6.14030409   22.38939610   74.66367792  23.21612354  23.31655163  0.59354820    0.16919956
   2   4   2  0  0.24411476  2.04821700   -5.01154919  -28.21601342  259.92851788  28.65761746  28.76730256  0.54408585    0.20159521
   2   4   3  0  0.26613329  1.87875780  -26.36786343   10.35587177  158.55778259  28.32857748  28.16386190  0.32645151   -0.50456372
   2   4   4  0  0.29420369  1.69950283  -16.68393107   19.34009107  130.78303993  25.54197875  25.70063688  0.29677410    0.53460909
   2   4   5  0  0.32677004  1.53012806   -6.75460830   13.40963721  116.73498868  15.01476285  15.30365098  0.17806446    1.62237954
   2   4   6  0  0.36262304  1.37884234    3.14446435   23.18902815   82.27771481  23.40125387  22.71311096  0.27698916   -2.48436765
   2   4   7  0  0.40088184  1.24725033    4.36508433   -6.50160939  303.87682698   7.83102074   7.90408348  0.11870964    0.61547435
   2   4   8  0  0.44092062  1.13399098   -8.13937543   14.25129429  119.73208592  16.41185003  16.05547870  0.18795693   -1.89602657
   2   4   9  0  0.48229628  1.03670715  -12.90456816  -15.91329020  230.96035893  20.48806200  20.60601487  0.23741928    0.49681251
   2   4  10  0  0.52469265  0.95293884    2.12119443   -0.01945467  359.47452288   2.12128364   2.08731116  0.27698916   -0.12264915
   2   4  11  0  0.56788116  0.88046590    7.44396500   -4.19365836  330.60467595   8.54396777   8.63612625  0.14838705    0.62106820
   2   4  12  0  0.61169406  0.81740209    0.19255988  -10.46154072  271.05449315  10.46331274  10.33763108  0.24731175   -0.50819124
   2   4  13  0  0.65600624  0.76218787    5.36310317   -3.84630550  324.35269995   6.59976830   6.66752473  0.15827952    0.42808086
   2   4  14  0  0.70072301  0.71354871   -2.04832599    2.44838915  129.91590247   3.19221691   3.59096659  0.22752681    1.75253932
   2   4  15  0  0.74577157  0.67044658    6.98717364   -4.20963702  328.93184926   8.15730589   8.02279311  0.17806446   -0.75541617
   2   4  16  0  0.79109526  0.63203514   -1.64554373    2.01906086  129.18018972   2.60469209   2.82924640  0.66279549    0.33879879
   2   4  17  0  0.83664935  0.59762193   -2.12617618   -1.93034292  222.23612428   2.87173275   3.06666568  0.28688163    0.67948907
   2   4  18  0  0.88239818  0.56663762   -2.78726946    3.49996734  128.53276893   4.47421976   4.68903075  0.29677410    0.72381988
   2   4  19  0  0.92831294  0.53861147   -2.24277360   -1.91844232  220.54329293   2.95134789   2.80946146  0.37591386   -0.37744399
   2   4  22  0  1.06683823  0.46867462   -0.20177667    4.71132617   92.45236483   4.71564503   5.31225635  0.23741928    2.51290175
   2   5   0  0  0.27005482  1.85147594   29.98194603    0.00000000  360.00000000  29.98194603  29.47956040  0.69247290   -0.72549502
   2   5   1  0  0.27418349  1.82359628  -17.12016319  -52.96467815  252.08722889  55.66288817  54.31955240  0.54408585   -2.46897761
   2   5   2  0  0.28621240  1.74695437  -13.05381183  -13.97536382  226.95272674  19.12361883  19.27053143  0.22752681    0.64569357
   2   5   3  0  0.30520887  1.63822240  -15.64822175  -14.45731474  222.73468951  21.30447825  20.68515463  0.25720422   -2.40790617
   2   5   4  0  0.32997171  1.51528140   -1.92629634    9.29228097  101.71157278   9.48984211   9.45720126  0.11870964   -0.27496378
   2   5   5  0  0.35931070  1.39155333    4.66959528  -20.01016064  283.13553698  20.54778939  20.44773535  0.23741928   -0.42142341
   2   5   6  0  0.39220019  1.27485915    7.69228835  -12.20349874  302.22465261  14.42555655  14.62107056  0.17806446    1.09799572
   2   5   7  0  0.42782212  1.16871002    2.10894235   -2.28946156  312.64978671   3.11275956   3.46236448  0.13849458    2.52432201
   2   5   8  0  0.46554969  1.07399922   27.17136872    7.21770220   14.87628746  28.11367111  28.20343178  0.31655904    0.28355112
   2   5   9  0  0.50491110  0.99027334    7.21986380  -12.74109508  299.53847562  14.64451901  14.87827478  0.18795693    1.24366665
   2   5  10  0  0.54555283  0.91650152   12.18988967   -6.14474722  333.24798727  13.65105595  13.70107086  0.17806446    0.28088088
   2   5  11  0  0.58720911  0.85148543   -2.72952428    0.82840319  163.11709899   2.85246466   2.65118194  0.21763434   -0.92486656
   2   5  12  0  0.62967860  0.79405589   10.04026199   -1.62479164  350.80765149  10.17088043  10.08042686  0.18795693   -0.48124628
   2   5  13  0  0.67280734  0.74315480   -4.98383670   -1.63331005  198.14507831   5.24464775   5.15397683  0.17806446   -0.50920276
   2   5  14  0  0.71647628  0.69785981   -3.07819420   -5.48669500  240.70631746   6.29119238   6.26193347  0.16817199   -0.17398207
   2   5  15  0  0.76059237  0.65738235   -1.39683566   -8.60612912  260.78088340   8.71875038   8.78451330  0.17806446    0.36932084
   2   5  16  0  0.80508212  0.62105465    5.76761496   -1.03529905  349.82366049   5.85979748   5.80687985  0.26709669   -0.19812161
   2   5  17  0  0.84988685  0.58831361   -1.78845013   -5.36672545  251.56945536   5.65688040   5.85634220  0.26709669    0.74677750
   2   5  18  0  0.89495925  0.55868465    2.73523295    0.12434427    2.60288615   2.73805785   2.28516055  0.71225784   -0.63586145
   2   5  19  0  0.94026083  0.53176734   -1.60135752   -2.07123051  232.29084576   2.61807978   2.49290242  0.61333314   -0.20409358
   2   6   0  0  0.31656967  1.57943118   -3.30427288    0.00000000  180.00000000   3.30427288   3.67010634  0.09892470    3.69810030
   2   6   1  0  0.32009895  1.56201700    4.86220462  -13.15604441  290.28328027  14.02578120  13.37461935  0.18795693   -3.46442060
   2   6   2  0  0.33046072  1.51303914   22.98716387    4.14925221   10.23188700  23.35863859  23.44515374  0.45505362    0.19012079
   2   6   3  0  0.34704351  1.44074153  -21.32325713    5.15615285  166.40631062  21.93780314  22.00085313  0.25720422    0.24513589
   2   6   4  0  0.36900959  1.35497832   -8.17989985    2.30598161  164.25641555   8.49872418   8.51741661  0.11870964    0.15746343
   2   6   5  0  0.39546293  1.26434102   13.03712882    5.05425908   21.19041122  13.98256996  14.18580188  0.16817199    1.20847664
   2   6   6  0  0.42556755  1.17490162    9.14745756   16.88825633   61.55798407  19.20648801  19.81461727  0.22752681    2.67278072
   2   6   7  0  0.45860497  1.09026294    9.43427310    5.22479692   28.97813241  10.78443377  11.03010397  0.14838705    1.65560407
   2   6   8  0  0.49398710  1.01217217    6.55524744   -0.22396370  358.04321875   6.55907224   6.49935275  0.12860211   -0.46437418
   2   6   9  0  0.53124568  0.94118413    4.53497126    5.72930724   51.63700448   7.30690945   7.31053528  0.13849458    0.02618029
   2   6  10  0  0.57001284  0.87717322    2.43707256   -4.34164369  299.30658087   4.97887463   4.68903075  0.14838705   -1.95329634
   2   6  11  0  0.61000105  0.81967072    3.07007571   -1.56122129  333.04536192   3.44423820   3.56128918  0.18795693    0.62275424
   2   6  12  0  0.65098532  0.76806647    5.43437384   -4.64809317  319.45918325   7.15102714   7.16214823  0.20774187    0.05353323
   2   6  13  0  0.69278890  0.72172057    5.21739966    0.20670733    2.26880579   5.22149281   5.03526720  0.17806446   -1.04583260
   2   6  14  0  0.73527206  0.68002040   -1.11859082    7.90780558   98.05130128   7.98652832   8.05247052  0.21763434    0.30299542
   2   6  15  0  0.77832352  0.64240638    5.71738592    4.53742422   38.43617229   7.29909037   7.38967504  0.17806446    0.50871841
   2   6  16  0  0.82185399  0.60838057    0.71262944   -2.65898280  285.00315925   2.75282224   3.06666568  0.27698916    1.13305316
   2   6  19  0  0.95466077  0.52374625    0.62672380    2.00158694   72.61395973   2.09741103   1.85978435  0.54408585   -0.43674483
   2   6  20  0  0.99950463  0.50024781   -0.25816100   -4.64358782  266.81790785   4.65075853   4.79784792  0.26709669    0.55069715
   2   6  22  0  1.08984222  0.45878200    1.62677718    2.27180631   54.39460445   2.79419182   2.95784851  0.56387079    0.29023794
   2   7   0  0  0.36395649  1.37379057   12.67159841    0.00000000  360.00000000  12.67159841  12.68214645  0.24731175    0.04265078
   2   7   1  0  0.36703040  1.36228499    8.15685463   -8.50600236  313.79961973  11.78500546  11.62365217  0.14838705   -1.08738118
   2   7   2  0  0.37610140  1.32942872   -4.81723987   -4.18780579  221.00164654   6.38306488   6.22236359  0.13849458   -1.16034358
   2   7   3  0  0.39075206  1.27958377    5.87104981   13.49582885   66.48965942  14.71756170  15.01676936  0.19784940    1.51230007
   2   7   4  0  0.41038525  1.21836737    5.84434292   16.20535128   70.16852716  17.22700654  17.10408051  0.19784940   -0.62131110
   2   7   5  0  0.43432580  1.15120953   -1.77662854    4.22773520  112.79369177   4.58586458   4.70881569  0.12860211    0.95605827
   2   7   6  0  0.46190444  1.08247498  -10.33670844   -0.15846930  180.87831741  10.33792310  10.93117927  0.14838705    3.99803205
   2   7   7  0  0.49251040  1.01520700   -1.53229848   -0.72166960  205.21911993   1.69373718   1.86967682  0.24731175    0.71140831
   2   7   8  0  0.52561510  0.95126643   12.50216465    6.11145472   26.05085184  13.91596205  13.66150098  0.17806446   -1.42903910
   2   7   9  0  0.56077620  0.89162130    1.69475892   -6.82471006  283.94598403   7.03198942   7.05333106  0.13849458    0.15409728
   2   7  10  0  0.59763084  0.83663688   -5.18326631   -4.37157124  220.14431219   6.78062569   6.67741720  0.18795693   -0.54910711
   2   7  12  0  0.67529983  0.74041185   -3.93352310   -0.65019852  189.38593535   3.98689881   3.93720303  0.19784940   -0.25117980
   2   7  13  0  0.71568459  0.69863178    6.10383841    0.94525650    8.80304708   6.17659722   6.23225606  0.16817199    0.33096377
   2   7  14  0  0.75688373  0.66060345    0.17187590    2.94988055   86.66540997   2.95488352   2.87870875  0.27698916   -0.27500992
   2   7  15  0  0.79877123  0.62596145   -0.06117124    4.26062846   90.82255777   4.26106756   4.09548255  0.22752681   -0.72776045
   2   7  16  0  0.84124429  0.59435768    6.70015140   -1.30209984  349.00228798   6.82550311   6.64773979  0.19784940   -0.89847792
   2   7  17  0  0.88421852  0.56547108    3.89653171   -1.32278854  341.24875724   4.11493972   4.04602020  0.28688163   -0.24023678
   2   7  19  0  0.97140370  0.51471906    2.16858358    3.03888314   54.48788912   3.73330490   3.69978375  0.29677410   -0.11295172
   2   7  22  0  1.10453794  0.45267798   -3.95542567    1.24255702  162.56041543   4.14600292   4.45161147  0.27698916    1.10332316
   2   8   0  0  0.41191447  1.21384422  -28.63588078    0.00000000  180.00000000  28.63588078  29.18278630  0.45505362    1.20184853
   2   8   1  0  0.41463299  1.20588572   -0.03302287    6.90838460   90.27387833   6.90846352   7.03354612  0.11870964    1.05368527
   2   8   2  0  0.42268364  1.18291779  -10.07184393  -13.14825095  232.54710607  16.56256451  17.03483322  0.28688163    1.64621457
   2   8   3  0  0.43577101  1.14739160   -3.01903639  -19.57353892  261.23175577  19.80499954  20.37848806  0.23741928    2.41550950
   2   8   4  0  0.45345921  1.10263500  -11.82595926   -2.52801412  192.06640488  12.09314548  12.21720037  0.17806446    0.69668525
   2   8   5  0  0.47523479  1.05211153    7.16066802  -14.44411869  296.36990238  16.12165411  16.42150009  0.19784940    1.51552633
   2   8   6  0  0.50056460  0.99887208   -6.96429320    8.04625342  130.87725021  10.64159640  10.52558801  0.14838705   -0.78179594
   2   8   7  0  0.52893827  0.94528989   -0.08465988  -11.65723289  269.58390053  11.65754030  11.85117898  0.15827952    1.22339692
   2   8   8  0  0.55989324  0.89302740    6.34291011    2.48151316   21.36674341   6.81105104   6.73677202  0.16817199   -0.44168483
   2   8   9  0  0.59302542  0.84313418   -1.16772366   -3.26298268  250.30923436   3.46563623   3.11612803  0.18795693   -1.85951221
   2   8  10  0  0.62799030  0.79619064   -8.44394831    7.97453361  136.63767615  11.61436392  11.63354464  0.31655904    0.06059127
   2   8  11  0  0.66449865  0.75244697  -10.56753696    0.81187047  175.60677625  10.59867780  10.40687837  0.16817199   -1.14049569
   2   8  12  0  0.70230981  0.71193652   -6.69950827    1.00985395  171.42802324   6.77519122   6.70709461  0.16817199   -0.40492239
   2   8  13  0  0.74122442  0.67455954    0.23061995   -2.06841751  276.36196528   2.08123439   2.25548314  0.53419338    0.32619041
   2   8  14  0  0.78107758  0.64014128   -5.66575110    9.13581597  121.80591232  10.75006367  10.62451271  0.18795693   -0.66797732
   2   8  16  0  0.86307656  0.57932288   -1.93965662    3.17937685  121.38630020   3.72433953   4.19440725  0.23741928    1.97990542
   2   8  18  0  0.94746820  0.52772220   -3.43544582   -0.82802829  193.55124945   3.53382495   3.59096659  0.56387079    0.10133816
   2   8  20  0  1.03366662  0.48371495   -2.61911878   -3.52971931  233.42388301   4.39530450   4.60989099  0.54408585    0.39439822
   2   8  21  0  1.07730821  0.46411973    1.62527458   -4.08624054  291.68985525   4.39759925   4.55053617  0.28688163    0.53310112
   2   9   0  0  0.46026510  1.08633047   31.49187206    0.00000000  360.00000000  31.49187206  32.52644114  0.57376326    1.80312885
   2   9   1  0  0.46269963  1.08061466    2.27416069    1.66456166   36.20209410   2.81825697   3.00731086  0.14838705    1.27405921
   2   9   2  0  0.46992754  1.06399383    5.40142369   -6.25668271  310.80419809   8.26567943   8.78451330  0.13849458    3.74623953
   2   9   3  0  0.48173313  1.03791907    8.84108776  -11.48082740  307.59893619  14.49048759  14.56171574  0.17806446    0.40001330
   2   9   4  0  0.49779081  1.00443800   -0.10494963    4.49880259   91.33637343   4.50002658   4.56042864  0.13849458    0.43613304
   2   9   6  0  0.54105022  0.92412863   -2.27020396   -0.20351093  185.12254967   2.27930751   2.23569820  0.33634398   -0.12965686
   2   9   7  0  0.56740296  0.88120795  -13.84389294  -14.49033987  226.30697930  20.04054194  20.21031607  0.22752681    0.74617199
   2   9   8  0  0.59636471  0.83841313    4.01084331   -5.84484786  304.45863840   7.08866070   7.35010516  0.14838705    1.76190885
   2   9   9  0  0.62757436  0.79671834   -0.10827240   -8.61388169  269.27985721   8.61456213   8.49763167  0.15827952   -0.73875923
   2   9  10  0  0.66071344  0.75675773    4.01142395   -8.37219313  295.60078540   9.28359521   9.39784644  0.21763434    0.52496877
   2   9  11  0  0.69550621  0.71890084   -2.72627977   -1.68962377  211.78874537   3.20740235   3.29419249  0.22752681    0.38145015
   2   9  12  0  0.73171681  0.68332446    3.19795017   -7.98869628  291.81668973   8.60500747   8.83397565  0.21763434    1.05207745
   2   9  13  0  0.76914503  0.65007246   -3.89929784   -2.39639550  211.57367921   4.57681494   4.52085876  0.20774187   -0.26935439
   2   9  14  0  0.80762157  0.61910184   -2.34535638   -0.96676354  202.40161625   2.53679488   2.69075182  0.29677410    0.51876811
   2   9  15  0  0.84700361  0.59031626   -3.26455968   -1.44789948  203.91827270   3.57124107   3.43268707  0.37591386   -0.36857914
   2   9  16  0  0.88717055  0.56358949    3.61699264   -3.71283579  314.25085627   5.18341445   5.03526720  0.50451597   -0.29364235
   2   9  17  0  0.92802048  0.53878121    3.46037092   -2.34876443  325.83287351   4.18220770   4.20429972  0.25720422    0.08589291
   2   9  18  0  0.96946708  0.51574727    3.44527099   -1.02651949  343.40855934   3.59494568   2.81935393  0.93978464   -0.82528668
   2   9  19  0  1.01143699  0.49434617    2.86101891    0.68927181   13.54547211   2.94287696   3.11612803  0.88042982    0.19678010
   2   9  21  0  1.09670571  0.45591082    3.83767144   -1.40302059  339.91801036   4.08609702   4.14494490  0.27698916    0.21245555
   2  10   0  0  0.50889647  0.98251812   10.72179494    0.00000000  360.00000000  10.72179494  10.95096421  0.25720422    0.89100121
   2  10   1  0  0.51109940  0.97828328   -8.12533092   -0.14994079  181.05718762   8.12671427   8.27010486  0.13849458    1.03535167
   2  10   2  0  0.51765196  0.96589995   -4.74739138   -3.75004966  218.30584083   6.04984276   6.01462172  0.14838705   -0.23735927
   2  10   3  0  0.52839234  0.94626656   10.80969236   -1.23707687  353.47139045  10.88024853  11.03999644  0.15827952    1.00927725
   2  10   4  0  0.54307213  0.92068801   -6.64140363  -12.73576309  242.45900889  14.36342242  14.48257598  0.17806446    0.66915968
   2  10   5  0  0.56138239  0.89065850    5.86268927   -4.93944724  319.88511043   7.66611144   7.72601902  0.13849458    0.43256263
   2  10   6  0  0.58298113  0.85766069   -1.64816708    1.41764748  139.29999705   2.17397772   2.03784881  0.36602139   -0.37191518
   2  10   7  0  0.60751772  0.82302126    1.22321563    4.31021434   74.15634346   4.48042455   4.33290183  0.15827952   -0.93203922
   2  10   8  0  0.63465150  0.78783396    4.07110378   -0.49369406  353.08562532   4.10092914   4.19440725  0.17806446    0.52496782
   2  10   9  0  0.66406418  0.75293928    5.56536959    3.62650346   33.08905067   6.64265504   6.69720214  0.19784940    0.27570014
   2  10  10  0  0.69546668  0.71894170    1.17119398   -8.25573648  278.07434463   8.33839793   8.36902956  0.23741928    0.12901913
   2  10  11  0  0.72860178  0.68624593   -1.24104653   -3.81362349  251.97384255   4.01047635   4.05591267  0.23741928    0.19137586
   2  10  12  0  0.76324384  0.65509864    1.14636469   -3.68543299  287.27845841   3.85960727   3.83827833  0.22752681   -0.09374253
   2  10  13  0  0.79919693  0.62562803    2.66145506   -3.91481986  304.20947232   4.73383117   4.68903075  0.20774187   -0.21565428
   2  10  15  0  0.87438365  0.57183137    0.28903346    5.22571716   86.83420648   5.23370425   5.04515967  0.38580633   -0.48870267
   2  10  16  0  0.91334727  0.54743690    2.86869956    0.65253771   12.81491123   2.94197937   3.01720333  0.32645151    0.23042920
   2  10  17  0  0.95307590  0.52461719    2.30239869    2.96976865   52.21433693   3.75773410   3.73935363  0.29677410   -0.06193420
   2  10  19  0  1.03447399  0.48333743   -0.91567540    2.87131498  107.68771873   3.01378684   2.96774098  0.50451597   -0.09126741
   2  11   0  0  0.55773515  0.89648285   -5.79764851    0.00000000  180.00000000   5.79764851   6.10365395  0.14838705    2.06221119
   2  11   1  0  0.55974591  0.89326245   11.36798249    4.80940746   22.93157211  12.34347706  12.37547988  0.16817199    0.19029819
   2  11   2  0  0.56573530  0.88380555   -2.55199024   -4.00426847  237.48992625   4.74834920   5.04515967  0.14838705    2.00024506
   2  11   3  0  0.57557914  0.86869027   -4.57623744    1.73229250  159.26630190   4.89313666   5.12429942  0.14838705    1.55783653
   2  11   4  0  0.58908423  0.84877506   -1.94518441   -8.70524158  257.40418508   8.91992003   8.90322294  0.14838705   -0.11252392
   2  11   5  0  0.60600584  0.82507456   -2.56521018    8.16955543  107.43209567   8.56282309   8.64601872  0.14838705    0.56066640
   2  11   6  0  0.62606700  0.79863657   -2.19317313    7.15362984  107.04458941   7.48227427   7.51827715  0.14838705    0.24262817
   2  11   7  0  0.64897663  0.77044377    1.88463392   -1.62358477  319.25557849   2.48754347   2.55225724  0.24731175    0.26166882
   2  11   8  0  0.67444452  0.74135083   -2.04385950    3.73709270  118.67476253   4.25948630   4.30322442  0.18795693    0.23270288
   2  11   9  0  0.70219236  0.71205559    9.73526879    5.94580562   31.41445692  11.40736880  11.50494253  0.17806446    0.54796859
   2  11  10  0  0.73196092  0.68309658   -3.36455185   -2.31857909  214.57149359   4.08607614   4.28343948  0.32645151    0.60457171
   2  11  11  0  0.76351387  0.65486695    6.23291916   -2.48371511  338.27353661   6.70955453   6.55870756  0.17806446   -0.84714808
   2  11  12  0  0.79663921  0.62763669   -7.26636139    2.39861188  161.73204298   7.65201587   7.73591149  0.19784940    0.42403777
   2  11  13  0  0.83114897  0.60157688    5.22434752    3.82001267   36.17405531   6.47196290   6.50924522  0.18795693    0.19835562
   2  11  14  0  0.86687782  0.57678255   -3.84961398    3.42159395  138.36883156   5.15042066   5.30236388  0.20774187    0.73140396
   2  11  15  0  0.90368117  0.55329249   -4.09376362    3.81821057  136.99465368   5.59800255   5.69806268  0.20774187    0.48165607
   2  11  16  0  0.94143301  0.53110523   -2.99579331   -1.25456379  202.72272416   3.24787744   3.06666568  0.32645151   -0.55509551
   2  11  18  0  1.01935811  0.49050475   -1.38610356   -1.10285476  218.50754881   1.77131920   2.13677351  0.68258043    0.53540109
   2  11  19  0  1.05935326  0.47198609    2.73025025    2.62751919   43.90153265   3.78921147   3.89763315  0.41548374    0.26095290
   2  12   0  0  0.60673109  0.82408832    5.50693913    0.00000000  360.00000000   5.50693913   5.48042834  0.14838705   -0.17865968
   2  12   1  0  0.60857998  0.82158470   -1.73002161   -3.93476593  246.26606665   4.29829707   4.19440725  0.16817199   -0.61775934
   2  12   2  0  0.61409327  0.81420857   -3.78843567    0.09351730  178.58594443   3.78958973   3.80860092  0.16817199    0.11304615
   2  12   3  0  0.62317370  0.80234452    2.47125151   -9.05697783  285.26198794   9.38807389   9.51655607  0.15827952    0.81174231
   2  12   4  0  0.63566842  0.78657361   -7.35047752    4.79284239  146.89383893   8.77501327   8.93290035  0.15827952    0.99752057
   2  12   5  0  0.65138098  0.76759994   -6.65547455  -10.92376888  238.64749368  12.79156238  13.01849043  0.17806446    1.27441518
   2  12   6  0  0.67008506  0.74617392   -7.20971706   -4.59415079  212.50596023   8.54904916   8.26021239  0.18795693   -1.53671786
   2  12   7  0  0.69153798  0.72302609    3.24409389    3.10127177   43.71059856   4.48798750   4.48128888  0.18795693   -0.03563911
   2  12   8  0  0.71549250  0.69881935   -5.59599638   -4.54567256  219.08723148   7.20959878   7.20171811  0.19784940   -0.03983164
   2  12  10  0  0.76994863  0.64939397   -5.19835027    3.14019645  148.86485103   6.07319350   6.20257865  0.18795693    0.68837658
   2  12  11  0  0.80000471  0.62499632   -5.23550058   -1.82657262  199.23296713   5.54498276   5.63870786  0.20774187    0.45116133
   2  12  12  0  0.83167791  0.60119428   -7.52627365    1.15446416  171.27930358   7.61430119   7.50838468  0.19784940   -0.53533905
   2  12  13  0  0.86479056  0.57817467   -1.97940877  -10.45769259  259.28197694  10.64337321  10.70365247  0.19784940    0.30467241
   2  12  15  0  0.93471587  0.53492191   -5.34133080   -4.02082812  216.97157308   6.68557204   6.63784732  0.21763434   -0.21928855
   2  12  16  0  0.97126218  0.51479406    0.67889680    3.32721075   78.46745911   3.39576681   3.60085906  0.29677410    0.69107190
   2  12  17  0  1.00871238  0.49568143    0.58725480   -3.54606294  279.40326940   3.59436094   3.43268707  0.32645151   -0.49524621
   2  12  18  0  1.04696947  0.47756885    0.31098397   -2.43538593  277.27694110   2.45516103   2.58193465  0.57376326    0.22095110
   2  12  20  0  1.12557353  0.44421798   -1.82005981    0.00735212  179.76855530   1.82007466   2.02795634  0.49462350    0.42028266
   2  13   1  0  0.65755983  0.76038708    7.28075785    4.23515117   30.18617771   8.42294131   8.64601872  0.20774187    1.07382018
   2  13   2  0  0.66266574  0.75452822    5.12080436   -5.22650153  314.41474707   7.31703188   7.18193317  0.26709669   -0.50580452
   2  13   3  0  0.67108926  0.74505737    3.02852040    0.05820178    1.10096860   3.02907961   2.72042923  0.66279549   -0.46567966
   2  13   4  0  0.68270760  0.73237796    3.02855560   -3.31965285  312.37453980   4.49357809   4.48128888  0.21763434   -0.05646724
   2  13   5  0  0.69736111  0.71698865    3.77075271   -0.26160123  356.03138432   3.77981629   4.08559008  0.18795693    1.62682906
   2  13   6  0  0.71486316  0.69943456    1.11929506   -1.78918511  302.02965671   2.11045132   2.08731116  0.49462350   -0.04678340
   2  13   7  0  0.73501028  0.68026260  -12.07117418   -1.65230216  187.79420860  12.18373295  12.22709284  0.26709669    0.16233780
   2  13   8  0  0.75759148  0.65998630   -4.32900798   -6.26070112  235.33779391   7.61161538   7.57763197  0.17806446   -0.19084892
   2  13   9  0  0.78239604  0.63906254    4.62332421    1.00430549   12.25572084   4.73114746   4.61978346  0.20774187   -0.53606910
   2  13  11  0  0.83786805  0.59675267    5.75887569   -4.42508217  322.46156169   7.26264425   7.42924492  0.22752681    0.73222435
   2  13  14  0  0.93303086  0.53588795    4.09199297    0.98444316   13.52703825   4.20874504   3.54150424  0.41548374   -1.60593723
   2  13  16  0  1.00267920  0.49866398    0.82776864    1.59667573   62.59630739   1.79849223   2.14666598  0.70236537    0.49571599
   2  13  18  0  1.07617861  0.46460689    1.48957737   -5.64185337  284.78989360   5.83518210   5.89591208  0.23741928    0.25579212
   2  14   0  0  0.70506348  0.70915600    2.24612870    0.00000000    0.00000000   2.24612870   2.40387019  0.27698916    0.56948615
   2  14   1  0  0.70665515  0.70755871    1.29504119    9.83935772   82.50191656   9.92421745   9.99139463  0.16817199    0.39945523
   2  14   2  0  0.71140877  0.70283080    0.04539893    1.88341052   88.61917341   1.88395760   1.86967682  0.60344067   -0.02366560
   2  14   3  0  0.71926168  0.69515729    4.61221736    1.48549410   17.85261171   4.84553833   4.89677262  0.17806446    0.28772888
   2  14   4  0  0.73011385  0.68482470   -0.46021368   -5.30366110  265.04070527   5.32359068   5.38150364  0.18795693    0.30811827
   2  14   5  0  0.74383404  0.67219295   -0.46156145   -3.56695435  262.62693521   3.59669325   3.60085906  0.26709669    0.01559664
   2  14   6  0  0.76026699  0.65766370   -0.67217697   -1.89357537  250.45627392   2.00934058   2.14666598  0.61333314    0.22390018
   2  14   7  0  0.77924109  0.64164994   -3.73357086    4.37897443  130.45134373   5.75456067   5.96515937  0.17806446    1.18271047
   2  14   8  0  0.80057568  0.62455057   -0.16415084    3.59693073   92.61295806   3.60067440   2.85892381  0.69247290   -1.07116191
   2  14   9  0  0.82408745  0.60673172    1.37578929    2.77598175   63.63677375   3.09820445   2.95784851  0.29677410   -0.47293865
   2  14  10  0  0.84959567  0.58851524    1.99771296    1.13226909   29.54381299   2.29627750   2.14666598  0.55397832   -0.27006748
   2  14  11  0  0.87692613  0.57017345    1.74754373    3.68033485   64.60009836   4.07415926   4.29333195  0.24731175    0.88622029
   2  14  13  0  0.93640516  0.53395690   -1.68292679   -3.69500104  245.51261233   4.06020631   4.44171900  0.65290302    0.58433287
   2  14  14  0  0.96825780  0.51639140    4.57625373   -4.20313178  317.43359352   6.21356701   6.54881510  0.21763434    1.54041908
   2  14  16  0  1.03553954  0.48284009    1.84300083   -2.86021662  302.79599444   3.40257126   3.46236448  0.47483856    0.12592326
   2  15   0  0  0.75435555  0.66281742  -13.16544593    0.00000000  180.00000000  13.16544593  13.10752266  0.19784940   -0.29276444
   2  15   1  0  0.75584343  0.66151267    6.02735809    3.98669946   33.48200464   7.22653570   7.28085787  0.17806446    0.30507028
   2  15   2  0  0.76028957  0.65764416   -7.67882113   -0.39656070  182.95632454   7.68905419   7.86451360  0.17806446    0.98537017
   2  15   4  0  0.77782005  0.64282221   -7.55350803   -3.81033521  206.76846790   8.46014999   8.18107263  0.20774187   -1.34338524
   2  15   6  0  0.80619085  0.62020054   -3.27416268    3.62681191  132.07465203   4.88609311   4.98580485  0.30666657    0.32514706
   2  15   7  0  0.82410828  0.60671639    0.03349867    7.43093295   89.74171217   7.43100845   7.62709432  0.18795693    1.04324893
   2  15   8  0  0.84430990  0.59219962   -7.02232287    0.68495326  174.42902596   7.05564877   6.83569672  0.28688163   -0.76669965
   2  15   9  0  0.86663598  0.57694351    1.76291656    5.36273728   71.80252373   5.64507094   5.53978316  0.20774187   -0.50682021
   2  15  11  0  0.91702630  0.54524063    1.16887379    5.32603811   77.62187588   5.45279267   5.65849280  0.23741928    0.86640031
   2  15  15  0  1.03664046  0.48232730   -2.69158583    2.14513851  141.44587565   3.44183868   3.43268707  0.79139759   -0.01156386
   2  15  16  0  1.06971021  0.46741631   -3.39969002    1.87792841  151.08451888   3.88387788   3.88774068  0.28688163    0.01346481
   2  16   0  0  0.80371097  0.62211419    4.67832542    0.00000000  360.00000000   4.67832542   4.94623497  0.20774187    1.28962712
   2  16   1  0  0.80510763  0.62103498    2.96032752   -7.03242119  292.82886554   7.63010399   7.53806209  0.17806446   -0.51690213
   2  16   2  0  0.80928317  0.61783071   -0.16617766    6.38444169   91.49098855   6.38660401   6.26193347  0.37591386   -0.33164656
   2  16   3  0  0.81619493  0.61259876   -4.74773886   -3.66278622  217.64947275   5.99641786   6.11354642  0.18795693    0.62316699
   2  16   4  0  0.82577421  0.60549239   -0.88474848    8.81819274   95.72943647   8.86246597   8.84386812  0.18795693   -0.09894742
   2  16   5  0  0.83792953  0.59670889   -5.69058915   -3.52922615  211.80662773   6.69613636   6.70709461  0.19784940    0.05538687
   2  16   6  0  0.85255070  0.58647538   -1.42651077   -0.91504771  212.67849448   1.69476998   2.43354760  0.71225784    1.03723341
   2  16   7  0  0.86951336  0.57503429   -4.68479890   -0.07844593  180.95931564   4.68545564   4.58021358  0.22752681   -0.46254795
   2  16  11  0  0.95803771  0.52190013    3.26724961   -2.42869914  323.37485518   4.07105632   4.52085876  0.24731175    1.81876697
   2  16  14  0  1.04228593  0.47971481   -1.20052681   -4.43304494  254.84700996   4.59272817   4.35268677  0.27698916   -0.86660938
   2  17   0  0  0.85311873  0.58608489  -11.63475006    0.00000000  180.00000000  11.63475006  11.58408229  0.19784940   -0.25609262
   2  17   1  0  0.85443464  0.58518227   -2.76291865   -1.61158663  210.25464355   3.19858265   3.62064400  0.25720422    1.64095811
   2  17   4  0  0.87393552  0.57212459    4.81343200   -1.27880182  345.12171679   4.98040779   4.90666509  0.24731175   -0.29817711
   2  17   5  0  0.88542992  0.56469743   -2.76674116   -0.74464783  195.06377622   2.86519755   3.37333225  0.34623645    1.46759447
   2  17   6  0  0.89927913  0.55600090    7.67971279   -0.24993232  358.13599612   7.68377867   7.70623408  0.19784940    0.11349747
   2  17   7  0  0.91537628  0.54622346   -3.75568482    7.62093421  116.23461292   8.49610538   8.39870697  0.20774187   -0.46884343
   2  17  16  0  1.14150742  0.43801730   -2.23006129    0.65495757  163.63275670   2.32425101   2.37419278  0.64301055    0.07766867
   2  18   2  0  0.90753566  0.55094254    1.10304268    4.54431685   76.35645234   4.67627189   4.64946087  0.23741928   -0.11292689
   2  18   4  0  0.92227152  0.54213969    3.30709230    0.41879056    7.21718278   3.33350341   3.07655815  0.32645151   -0.78708555
   2  18   5  0  0.93317073  0.53580763   -1.53474282    3.02912738  116.86958647   3.39573971   3.66021387  0.27698916    0.95481775
   2  18   6  0  0.94632152  0.52836165    2.44937663   -5.88864438  292.58482685   6.37774086   6.29161088  0.21763434   -0.39575549
   2  18   8  0  0.97899946  0.51072551    1.21942910   -1.81753905  303.85857662   2.18871093   2.28516055  0.54408585    0.17726913
   2  18   9  0  0.99831791  0.50084246    0.34166923    4.86421204   85.98206161   4.87619695   4.92645003  0.32645151    0.15393735
   2  18  11  0  1.04236173  0.47967993    3.08620582    5.12872692   58.96262016   5.98569179   5.90580455  0.53419338   -0.14954741
   2  18  12  0  1.06686390  0.46866334    2.30136527    1.90673102   39.64248478   2.98862933   2.40387019  0.53419338   -1.09465816
   2  18  13  0  1.09287380  0.45750937   -1.66337364    2.92980764  119.58537936   3.36906288   3.13591297  0.33634398   -0.69318889
   2  19   0  0  0.95205868  0.52517771   -2.44674095    0.00000000  180.00000000   2.44674095   2.15655845  0.45505362   -0.63768859
   2  19   2  0  0.95676730  0.52259311    1.21845357    3.56367193   71.12395040   3.76621650   4.09548255  0.25720422    1.28017360
   2  19   4  0  0.97075613  0.51506242   -1.95125535    2.47235571  128.28153312   3.14959366   2.90838616  0.51440844   -0.46890268
   2  19   8  0  1.02480371  0.48789831   -8.08652834    0.99922672  172.95584885   8.14803011   8.16128769  0.34623645    0.03829056
   2  19   9  0  1.04327434  0.47926033   -3.23933461    1.24628831  158.95647416   3.47081017   3.77892351  0.37591386    0.81963816
   2  19  10  0  1.06353845  0.47012875   -3.66562854   -0.02016210  180.31514141   3.66568398   3.57118165  0.29677410   -0.31843190
   2  20   0  0  1.00157859  0.49921195   -3.33933392    0.00000000  180.00000000   3.33933392   3.54150424  0.30666657    0.65925123
   2  20   3  0  1.01162370  0.49425493    2.40919971    1.92287889   38.59477090   3.08248382   3.39311719  0.40559127    0.76587785
   2  20   4  0  1.01936813  0.49049993    1.70335338   -2.48352653  304.44469697   3.01153064   2.93806357  0.34623645   -0.21218756
   2  20   6  0  1.04117772  0.48022541    2.09589114   -4.38690263  295.53665332   4.86185915   4.77806298  0.25720422   -0.32579625
   2  20   7  0  1.05511223  0.47388324    0.18901506   -4.15681424  272.60351069   4.16110939   3.98666538  0.28688163   -0.60806963
   2  21   1  0  1.05219380  0.47519763   -2.89762806    0.44245881  171.31817392   2.93121445   2.78967652  0.36602139   -0.38669306
   2  21   2  0  1.05539222  0.47375752    3.23061118    1.37666985   23.08045130   3.51170450   2.85892381  0.60344067   -1.08176449
   2  21   4  0  1.06809014  0.46812529    2.88669769    3.56992652   51.04046141   4.59101284   4.40214912  0.26709669   -0.70709870
   2  21   5  0  1.07751538  0.46403050    3.74249963   -0.93676229  345.94736921   3.85795633   3.72946116  0.61333314   -0.20950306
   2  21   6  0  1.08892433  0.45916873    2.25265765   -0.14030302  356.43603165   2.25702269   2.38408525  0.42537621    0.29870633
   2  21   7  0  1.10225540  0.45361538    5.04925128   -1.27821597  345.79403891   5.20852902   5.17376177  0.29677410   -0.11715054
   2  21   8  0  1.11743981  0.44745139    1.05406428    2.61099242   68.01594497   2.81572955   2.48300995  0.41548374   -0.80080053
   2  22   0  0  1.10069578  0.45425812   -2.45725927    0.00000000  180.00000000   2.45725927   2.75999911  0.51440844    0.58852037
   2  22   2  0  1.10477107  0.45258245    1.48048241    3.67026388   68.03222173   3.95760851   4.00645032  0.33634398    0.14521388
   2  22   3  0  1.10984415  0.45051370   -0.19973525    4.19286723   92.72733229   4.19762192   4.04602020  0.46494609   -0.32606301
   2  22   4  0  1.11690775  0.44766455    1.52097221    2.80556523   61.53669031   3.19132461   2.73032170  0.37591386   -1.22635252
   2  22   5  0  1.12592441  0.44407955   -0.22198405    5.78612480   92.19706889   5.79038143   5.72774009  0.23741928   -0.26384270
   2  23   0  0  1.15028640  0.43467436   -2.95225885    0.00000000  180.00000000   2.95225885   2.85892381  0.34623645   -0.26957022
   3   0   1  0  0.16371954  3.05400329    0.00000000    7.98666326   90.00000000   7.98666326   7.76558890  0.09892470   -2.23477420
   3   0   3  0  0.21161273  2.36280676    0.00000000    7.87338868   90.00000000   7.87338868   7.02365365  0.09892470   -8.58971559
   3   0   4  0  0.24598543  2.03264075   21.23383428    0.00000000  360.00000000  21.23383428  20.25977842  0.23741928   -4.10268226
   3   0   5  0  0.28413320  1.75973803    0.00000000  -26.86688123  270.00000000  26.86688123  26.07655074  0.30666657   -2.57716548
   3   0   6  0  0.32472833  1.53974863   13.23137387    0.00000000  360.00000000  13.23137387  13.43397417  0.15827952    1.28001588
   3   0   7  0  0.36695949  1.36254823    0.00000000   18.54782407   90.00000000  18.54782407  18.39010160  0.21763434   -0.72471315
   3   0   8  0  0.41032184  1.21855567  -11.03738718    0.00000000  180.00000000  11.03738718  10.80257717  0.13849458   -1.69544553
   3   0   9  0  0.45449171  1.10013007    0.00000000  -15.82112452  270.00000000  15.82112452  16.15440340  0.18795693    1.77316624
   3   0  12  0  0.59001919  0.84743007    3.27577734    0.00000000  360.00000000   3.27577734   3.20516026  0.18795693   -0.37570883
   3   0  13  0  0.63584370  0.78635677    0.00000000  -13.54364932  270.00000000  13.54364932  13.51311393  0.18795693   -0.16245950
   3   0  16  0  0.77445770  0.64561306    2.87850037    0.00000000  360.00000000   2.87850037   3.08645062  0.26709669    0.77855793
   3   0  17  0  0.82093554  0.60906122    0.00000000   -3.79777775  270.00000000   3.79777775   3.99655785  0.23741928    0.83725340
   3   0  18  0  0.86751344  0.57635995    6.58584940    0.00000000  360.00000000   6.58584940   6.58838497  0.20774187    0.01220543
   3   0  20  0  0.96091116  0.52033947    7.16014242    0.00000000  360.00000000   7.16014242   7.14236329  0.24731175   -0.07188955
   3   0  21  0  1.00770857  0.49617520    0.00000000   -2.67613527  270.00000000   2.67613527   2.58193465  0.60344067   -0.15610585
   3   1   0  0  0.16443150  3.04077997    0.00000000   -1.58147710  270.00000000   1.58147710   2.95784851  0.23741928    5.79721839
   3   1   1  0  0.17112773  2.92179416  -26.97352953   -7.05977810  194.66701484  27.88210469  27.32300195  0.41548374   -1.34566697
   3   1   2  0  0.18980424  2.63429314   26.79593919   -2.15850712  355.39456768  26.88273628  27.03612032  0.50451597    0.30402217
   3   1   3  0  0.21739495  2.29996146  -19.77129977  -11.98880419  211.23153778  23.12219108  22.88128295  0.26709669   -0.90195102
   3   1   4  0  0.25097698  1.99221461  -13.09464217  -43.36247466  253.19668305  45.29651049  44.81288879  0.48473103   -0.99771145
   3   1   5  0  0.28846540  1.73331011   -6.03500017    7.57589096  128.54103734   9.68583248   9.39784644  0.11870964   -2.42597019
   3   1   6  0  0.32852565  1.52195119   16.49114064  -30.07115090  298.74054161  34.29623647  33.62450530  0.36602139   -1.83522383
   3   1   7  0  0.37032402  1.35016897   -8.67538757   -0.32712473  182.15944136   8.68155286   8.52730908  0.11870964   -1.29933662
   3   1   8  0  0.41333355  1.20967679    3.11593164   -1.32562684  336.95339351   3.38619499   3.03698827  0.41548374   -0.84048228
   3   1   9  0  0.45721257  1.09358324    3.35388453   13.15688561   75.69903315  13.57763530  13.49332899  0.20774187   -0.40582247
   3   1  10  0  0.50173300  0.99654597    0.03720371   -8.09229793  270.26341105   8.09238345   7.99311571  0.13849458   -0.71676269
   3   1  11  0  0.54673819  0.91451450    4.93647974   -2.57656222  332.43799693   5.56843830   5.63870786  0.13849458    0.50738128
   3   1  12  0  0.59211760  0.84442685    2.29385597   -2.12051154  317.24874893   3.12383489   3.19526779  0.45505362    0.15697688
   3   1  13  0  0.63779137  0.78395542   -4.93737640   -3.76137179  217.30072632   6.20689966   6.14322383  0.15827952   -0.40229990
   3   1  14  0  0.68370049  0.73131438    3.02912359   -2.09054681  325.38853886   3.68048579   3.65032140  0.20774187   -0.14520129
   3   1  15  0  0.72980057  0.68511868    1.40173923   -1.31707671  316.78358439   1.92342505   2.46322501  0.54408585    0.99212278
   3   1  16  0  0.77605756  0.64428211   -0.58865349    6.72232539   95.00445099   6.74804946   6.98408377  0.17806446    1.32555542
   3   1  17  0  0.82244500  0.60794339   -5.28490808    1.89441412  160.27940887   5.61418367   5.60903045  0.19784940   -0.02604617
   3   1  19  0  0.91553184  0.54613065    4.79782884    3.03702328   32.33379015   5.67826311   5.70795515  0.22752681    0.13049907
   3   1  21  0  1.00893864  0.49557028   -3.06978054    1.35323102  156.21099351   3.35481546   2.59182712  0.59354820   -1.28546989
   3   2   0  0  0.18568672  2.69270740    0.00000000  -29.04935166  270.00000000  29.04935166  29.08386160  0.88042982    0.03919670
   3   2   1  0  0.19164170  2.60903554   -2.71269399  -13.02568220  258.23588384  13.30515334  13.65160851  0.19784940    1.75110547
   3   2   2  0  0.20848858  2.39821287    0.39702363   27.96772701   89.18669649  27.97054490  27.48128147  0.31655904   -1.54556770
   3   2   3  0  0.23388545  2.13779866   14.72224599   11.86179928   38.85859527  18.90626376  18.96386486  0.22752681    0.25316183
   3   2   4  0  0.26538893  1.88402735  -12.32497667  -16.24086318  232.80561731  20.38800350  20.65547722  0.26709669    1.00141159
   3   2   5  0  0.30108824  1.66064273  -11.85750312   11.32888938  136.30602854  16.39951569  15.73891966  0.18795693   -3.51461388
   3   2   6  0  0.33966298  1.47204737   -9.82527306    0.86104537  174.99163553   9.86293008   9.61548077  0.12860211   -1.92414655
   3   2   7  0  0.38023903  1.31496233  -11.17685967    4.87396834  156.43910466  12.19334898  11.95010368  0.14838705   -1.63926238
   3   2   8  0  0.42223982  1.18416118    2.28053039   -4.02535138  299.53337274   4.62647518   4.80774039  0.11870964    1.52696281
   3   2   9  0  0.46527967  1.07462249   -0.18589629    2.58182048   94.11830489   2.58850429   2.32473043  0.18795693   -1.40337392
   3   2  10  0  0.50909513  0.98213472    7.08211824    0.48844119    3.94534117   7.09894173   7.27096540  0.12860211    1.33764272
   3   2  11  0  0.55350202  0.90333907   -6.99025108    7.43231745  133.24437585  10.20308545  10.10021180  0.15827952   -0.64994924
   3   2  12  0  0.59836869  0.83560521    1.03204320    6.45461073   80.91573437   6.53659796   6.67741720  0.19784940    0.71174968
   3   2  13  0  0.64359900  0.77688126    3.40533271   -9.79637655  289.16803700  10.37136849  10.37720096  0.16817199    0.03468155
   3   2  14  0  0.68912133  0.72556164   -6.09533174   -0.18033000  181.69459767   6.09799868   6.30150335  0.16817199    1.21009847
   3   2  15  0  0.73488142  0.68038187   -8.98798706    5.97550047  146.38277273  10.79307728  10.80257717  0.17806446    0.05335081
   3   2  16  0  0.78083749  0.64033811    1.26306888    4.96583974   75.72934031   5.12395427   5.19354671  0.19784940    0.35174455
   3   2  17  0  0.82695684  0.60462648   -2.92440513    1.02341179  160.71222293   3.09830874   3.11612803  0.31655904    0.05629056
   3   2  20  0  0.96606041  0.51756598    4.36807738    1.02731465   13.23469976   4.48725700   4.41204159  0.26709669   -0.28160369
   3   2  21  0  1.01261988  0.49376870    2.77090529    0.41105201    8.43804700   2.80122828   2.32473043  0.68258043   -0.69808307
   3   3   0  0  0.21652396  2.30921328    0.00000000    3.16726754   90.00000000   3.16726754   3.54150424  0.14838705    2.52203069
   3   3   1  0  0.22165200  2.25578839    3.66407959   12.90797813   74.15279063  13.41794987  13.98795248  0.34623645    1.64628137
   3   3   2  0  0.23636953  2.11533184   -6.70287077  -34.53140322  259.01495629  35.17593332  35.09848332  0.48473103   -0.15977934
   3   3   3  0  0.25904724  1.93014991    4.95844330  -11.13081518  294.01153388  12.18528648  12.08859826  0.21763434   -0.44426914
   3   3   4  0  0.28780957  1.73725979   -2.25298988    2.73562252  129.47401080   3.54395175   3.53161177  0.09892470   -0.12474114
   3   3   5  0  0.32102523  1.55750999    1.68736397  -11.82068090  278.12390459  11.94050644  11.96988862  0.14838705    0.19801037
   3   3   6  0  0.35745490  1.39877784    4.33165360    6.48188307   56.24634698   7.79602662   7.64687926  0.11870964   -1.25640479
   3   3   7  0  0.39621306  1.26194731   -4.35528907  -30.03488412  261.74918142  30.34901658  30.20171070  0.33634398   -0.43796198
   3   3   8  0  0.43668012  1.14500288  -23.57131699    8.30913016  160.58192497  24.99297158  25.07741128  0.28688163    0.29433637
   3   3  10  0  0.52113426  0.95944566    1.72865157   -5.58436683  287.20001187   5.84580098   5.88601961  0.13849458    0.29039855
   3   3  11  0  0.56459504  0.88559050   -0.69995191   -3.63850870  259.11084822   3.70522310   3.64042893  0.16817199   -0.38528513
   3   3  12  0  0.60864453  0.82149757  -10.52567572   -6.50362123  211.71115549  12.37283066  12.43483470  0.18795693    0.32988435
   3   3  13  0  0.65316363  0.76550496   -4.18967744    2.34256304  150.78925263   4.80010403   4.76817051  0.16817199   -0.18988608
   3   3  14  0  0.69806251  0.71626823   -5.28069920   -9.06599771  239.78035367  10.49181102  10.48601813  0.20774187   -0.02788506
   3   3  15  0  0.74327234  0.67270093   -2.97256425   -4.35025678  235.65490113   5.26885872   5.27268647  0.18795693    0.02036503
   3   3  18  0  0.88028693  0.56799662   -4.70877573   -1.46214111  197.25030391   4.93056036   5.06494461  0.22752681    0.59063037
   3   3  20  0  0.97245863  0.51416069    3.19505985   -2.72696894  319.51939513   4.20056747   4.38236418  0.26709669    0.68064009
   3   3  21  0  1.01872571  0.49080925   -0.80485579   -2.08620923  248.90347491   2.23608180   3.28430002  0.48473103    2.16247395
   3   4   0  0  0.25346976  1.97262190    0.00000000   10.40343777   90.00000000  10.40343777  10.54537295  0.23741928    0.59782499
   3   4   1  0  0.25786412  1.93900574  -23.91902860   17.32701564  144.08031588  29.53549391  29.56859263  0.72215031    0.04583356
   3   4   2  0  0.27061938  1.84761340   -3.52288756   31.19928253   96.44230352  31.39754715  31.55697908  0.81118253    0.19654261
   3   4   3  0  0.29063683  1.72036010    2.37565477  -14.64930452  279.21137665  14.84068255  14.71010279  0.17806446   -0.73332858
   3   4   4  0  0.31654170  1.57957074   16.97334866    5.17880699   16.96768364  17.74583350  17.58881154  0.30666657   -0.51202831
   3   4   5  0  0.34701800  1.44084745    1.46356527  -17.51451076  274.77671029  17.57555434  17.58881154  0.20774187    0.06381571
   3   4   6  0  0.38097021  1.31243857   -6.47204310    6.91862564  133.08987773   9.47389691   9.21978198  0.12860211   -1.97597794
   3   4   7  0  0.41755129  1.19745768  -16.66306526   -0.56021423  181.92556562  16.67247984  16.54020973  0.19784940   -0.66853937
   3   4   8  0  0.45612918  1.09618070    9.70861139    2.88832313   16.56780261  10.12914338  10.09031933  0.13849458   -0.28032902
   3   4   9  0  0.49623838  1.00758026  -22.90489714   -7.55807883  198.26167806  24.11967803  24.23655133  0.27698916    0.42194179
   3   4  10  0  0.53753624  0.93016984    8.11025829   -2.05768060  345.76368947   8.36721812   8.12171781  0.13849458   -1.77263474
   3   4  11  0  0.57976879  0.86241276  -10.09792028   -9.22868201  222.42478568  13.67978675  13.62193110  0.17806446   -0.32491412
   3   4  12  0  0.62274590  0.80289569    8.97481359    7.59816479   40.25157773  11.75922562  11.78193169  0.16817199    0.13501697
   3   4  13  0  0.66632352  0.75038624    3.29619983    2.61637529   38.44096653   4.20836702   4.28343948  0.29677410    0.25296163
   3   4  14  0  0.71039114  0.70383761   -0.66239377   -4.97403464  262.41453383   5.01794640   5.02537473  0.17806446    0.04171706
   3   4  15  0  0.75486295  0.66237189    0.00086087   -3.96031019  270.01245457   3.96031028   3.97677291  0.32645151    0.05042902
   3   4  16  0  0.79967152  0.62525673    2.50931950    2.87672216   48.90232071   3.81735703   4.04602020  0.22752681    1.00499440
   3   4  17  0  0.84476327  0.59188180    5.22289783    0.25142707    2.75605571   5.22894610   5.26279400  0.20774187    0.16293252
   3   4  18  0  0.89009515  0.56173770   -2.63654141    1.89363774  144.31303591   3.24610759   3.18537532  0.30666657   -0.19804009
   3   4  21  0  1.02721292  0.48675400    2.42222164   -2.77378974  311.12920143   3.68253543   3.78881598  0.30666657    0.34656714
   3   4  23  0  1.11933055  0.44669557   -3.18837817    0.72409228  167.20494662   3.26956649   3.38322472  0.63311808    0.17952138
   3   5   0  0  0.29423195  1.69933958    0.00000000   34.31931714   90.00000000  34.31931714  35.09848332  0.98924699    0.78763563
   3   5   1  0  0.29802588  1.67770666    3.88513030   14.85586937   75.34415467  15.35549062  14.77935008  0.27698916   -2.08001117
   3   5   2  0  0.30912841  1.61745083   21.58571606   -6.08906494  344.24689366  22.42810401  22.72300343  0.27698916    1.06466052
   3   5   3  0  0.32679548  1.53000892   -7.94625756    4.88143545  148.43733511   9.32584695   9.27913680  0.12860211   -0.36321449
   3   5   4  0  0.35003452  1.42843054  -10.15239522   -1.38636940  187.77598017  10.24661646  10.29806120  0.12860211    0.40003033
   3   5   5  0  0.37781876  1.32338586   -5.64888624  -13.97737167  247.99414516  15.07570345  14.99698442  0.17806446   -0.44208169
   3   5   6  0  0.40922344  1.22182639   15.83386754  -16.64349203  313.57197564  22.97209586  23.00988506  0.26709669    0.14148134
   3   5   7  0  0.44348010  1.12744630   -2.96052301   -9.87996246  253.31919647  10.31398830  10.43655578  0.13849458    0.88499836
   3   5   8  0  0.47997848  1.04171336    3.63170178   -0.59603025  350.67977720   3.68028666   3.49204189  0.13849458   -1.35922124
   3   5   9  0  0.51824517  0.96479433   -7.69322692    6.92200474  138.02060424  10.34890767  10.51569554  0.14838705    1.12400556
   3   5  10  0  0.55791642  0.89619159   -5.65055379    0.84050302  171.53945820   5.71272295   5.75741750  0.13849458    0.32271696
   3   5  11  0  0.59871310  0.83512454   -0.49534674    5.96505973   94.74702844   5.98559153   6.01462172  0.14838705    0.19563830
   3   5  12  0  0.64042016  0.78073745    7.04974215    0.37563628    3.05004623   7.05974270   7.01376118  0.15827952   -0.29050833
   3   5  13  0  0.68287081  0.73220291    0.25469120    7.82356061   88.13542965   7.82770517   7.78537384  0.16817199   -0.25171453
   3   5  14  0  0.72593463  0.68876725   -1.94729101   -2.36385169  230.51902535   3.06263565   2.99741839  0.71225784   -0.09156412
   3   5  15  0  0.76950867  0.64976526   -2.60849095   -6.86063491  249.18263051   7.33979130   7.21161058  0.17806446   -0.71985574
   3   5  16  0  0.81351095  0.61461988   -2.14428734   -2.48467573  229.20564582   3.28200878   3.16559038  0.51440844   -0.22631511
   3   5  17  0  0.85787557  0.58283511    5.64193319    0.04270827    0.43370898   5.64209483   5.80687985  0.20774187    0.79322008
   3   5  19  0  0.94748787  0.52771124   -1.02576362   -3.02428019  251.26429080   3.19350304   3.03698827  0.36602139   -0.42761099
   3   5  20  0  0.99265583  0.50369925    2.92467557    0.28605833    5.58624969   2.93863175   2.81935393  0.54408585   -0.21922611
   3   5  21  0  1.03802307  0.48168486    1.56059048   -3.71929555  292.76258157   4.03343551   3.77892351  0.30666657   -0.82993069
   3   6   0  0  0.33743027  1.48178762    0.00000000   -3.79718159  270.00000000   3.79718159   4.12515996  0.14838705    2.21028971
   3   6   1  0  0.34074356  1.46737918   -9.70297712  -16.26068333  239.17488160  18.93561689  18.92429498  0.30666657   -0.03691930
   3   6   2  0  0.35049554  1.42655169    8.47749901    3.65101628   23.30016193   9.23027136   8.90322294  0.31655904   -1.03313562
   3   6   3  0  0.36617214  1.36547800   -3.40300759   -2.31399544  214.21512966   4.11521999   4.10537502  0.18795693   -0.05237886
   3   6   4  0  0.38705415  1.29180891    9.64267913    9.99696532   46.03346585  13.88958517  13.58236122  0.16817199   -1.82684380
   3   6   5  0  0.41235150  1.21255773   -6.12021348    4.98180666  140.85467597   7.89147709   7.99311571  0.11870964    0.85619510
   3   6   6  0  0.44130553  1.13300188   -4.05727821  -13.74829508  253.55807071  14.33447327  14.46279104  0.17806446    0.72062538
   3   6   7  0  0.47324555  1.05653397   -9.67073174   -9.20567733  223.58870054  13.35168706  13.31526453  0.16817199   -0.21657909
   3   6   8  0  0.50760821  0.98501165   -1.85801553    9.38763664  101.19538027   9.56974103   9.58580336  0.13849458    0.11597804
   3   6   9  0  0.54393456  0.91922823   -9.61704956   11.18089272  130.69989585  14.74788135  14.84859737  0.18795693    0.53584625
   3   6  10  0  0.58185692  0.85931778   -7.63496820   -4.36910806  209.78033394   8.79669510   8.53720155  0.31655904   -0.81973191
   3   6  11  0  0.62108302  0.80504535    6.54662001    0.82533660    7.18540798   6.59844028   6.80601931  0.14838705    1.39890264
   3   6  12  0  0.66138092  0.75599399    1.78721014    1.64140765   42.56495549   2.42659003   2.47311748  0.26709669    0.17419705
   3   6  13  0  0.70256622  0.71167668    4.38249987    5.35586143   50.70782862   6.92037259   7.05333106  0.16817199    0.79061008
   3   6  15  0  0.78703897  0.63529256   -3.53743457    2.45146478  145.27779323   4.30384978   4.24386960  0.23741928   -0.25263397
   3   6  17  0  0.87363450  0.57232172   -2.40205103    1.77560814  143.52800259   2.98707774   3.21505273  0.34623645    0.65843729
   3   6  19  0  0.96177961  0.51986962   -2.56958257   -1.68115564  213.19481528   3.07067401   3.10623556  0.50451597    0.07048647
   3   6  20  0  1.00630629  0.49686662   -1.42100660    3.11344568  114.53241285   3.42239737   3.03698827  0.54408585   -0.70836083
   3   7   0  0  0.38223967  1.30807983    0.00000000   -4.47960396  270.00000000   4.47960396   5.30236388  0.10881717    7.56093849
   3   7   1  0  0.38516769  1.29813590    8.58085986    2.99411505   19.23538591   9.08822760   9.20988951  0.14838705    0.81989572
   3   7   2  0  0.39382115  1.26961186   -5.45001345    6.80914095  128.67366230   8.72164245   8.71526601  0.12860211   -0.04958271
   3   7   3  0  0.40783576  1.22598370   23.12034131    6.45581716   15.60115378  24.00474448  24.10794922  0.42537621    0.24261994
   3   7   4  0  0.42668360  1.17182851    8.32142285   13.47805168   58.30859101  15.83994809  16.09504858  0.18795693    1.35722845
   3   7   5  0  0.44975742  1.11171040   -8.88580326    2.44860429  164.59372943   9.21700399   9.28902927  0.13849458    0.52005847
   3   7   6  0  0.47644365  1.04944206   -5.35360086    8.45527196  122.34064922  10.00763039  10.25849132  0.14838705    1.69058505
   3   7   7  0  0.50617124  0.98780800    6.36526425    1.35527750   12.01979645   6.50794638   6.68730967  0.12860211    1.39471506
   3   7   8  0  0.53843669  0.92861428   -1.70608359    4.87157320  109.30086868   5.16168060   5.32214882  0.13849458    1.15866066
   3   7   9  0  0.57281129  0.87288782    1.68155783    6.06776109   74.51035806   6.29645626   6.27182594  0.13849458   -0.17784322
   3   7  10  0  0.60893797  0.82110169   -1.82226740    4.31298907  112.90439054   4.68215049   4.66924581  0.23741928   -0.05435398
   3   7  11  0  0.64652308  0.77336759   -4.11478401   -3.19016044  217.78614670   5.20658920   5.13419189  0.16817199   -0.43049563
   3   7  13  0  0.72515328  0.68950940    3.63796422   -7.77855016  295.06510708   8.58723624   8.55698649  0.20774187   -0.14561220
   3   7  14  0  0.76584320  0.65287516   -4.95188755    3.99445432  141.10851706   6.36214238   6.24214853  0.18795693   -0.63841143
   3   7  15  0  0.80726595  0.61937457    2.06252128   -9.88070760  281.79074249  10.09368004  10.18924403  0.18795693    0.50843559
   3   7  18  0  0.93494899  0.53478853   -5.54729218    0.37933473  176.08809198   5.56024688   5.64860033  0.44516115    0.19847520
   3   7  19  0  0.97840073  0.51103805   -1.47196258    1.17215942  141.46884168   1.88165659   2.36430031  0.41548374    1.16164287
   3   8   0  0  0.42815461  1.16780246    0.00000000   29.89938055   90.00000000  29.89938055  30.45891492  0.54408585    1.02839355
   3   8   1  0  0.43077065  1.16071047  -25.95882158   -4.86633457  190.61764144  26.41101342  26.94708809  0.60344067    0.88836352
   3   8   2  0  0.43852514  1.14018549  -20.31094314   -5.42216663  194.94699441  21.02223352  21.43698234  0.46494609    0.89203638
   3   8   3  0  0.45115320  1.10827098   -7.90205178    1.16059615  171.64454919   7.98682701   8.12171781  0.12860211    1.04890040
   3   8   4  0  0.46826071  1.06778124  -19.36506301   10.88980661  150.64908253  22.21696544  22.76257331  0.30666657    1.77915667
   3   8   5  0  0.48937811  1.02170486   -0.56597156   -2.59177327  257.68156531   2.65284988   2.44344007  0.18795693   -1.11413718
   3   8   6  0  0.51401143  0.97274101   -2.44152083    5.66011209  113.33322065   6.16424309   6.26193347  0.12860211    0.75963279
   3   8   7  0  0.54168121  0.92305215   -1.79077695    2.44624609  126.20603113   3.03166655   2.81935393  0.17806446   -1.19233572
   3   8   8  0  0.57194691  0.87420701    0.68658567    2.44157620   74.29370287   2.53627566   2.54236477  0.28688163    0.02122518
   3   8   9  0  0.60441871  0.82724110    1.33590458    3.28203257   67.85191976   3.54349811   3.65032140  0.18795693    0.56833923
   3   8  10  0  0.63876025  0.78276630   -0.84287911    3.05523259  105.42314291   3.16936766   3.07655815  0.27698916   -0.33506551
   3   8  12  0  0.71195639  0.70229020   -0.99069019    3.84203028  104.45908718   3.96770258   4.09548255  0.19784940    0.64584466
   3   8  13  0  0.75037089  0.66633715    3.21835578    7.01354180   65.35067974   7.71670801   7.65677173  0.18795693   -0.31888308
   3   8  14  0  0.78976263  0.63310162    4.93734147   -6.01878031  309.36280279   7.78479654   7.84472866  0.18795693    0.31886090
   3   8  15  0  0.82999248  0.60241510   -3.62945937   -3.00597923  219.63212529   4.71263052   4.54064370  0.52430091   -0.32803075
   3   8  17  0  0.91252092  0.54793265   -4.61446768   -0.75103223  189.24417515   4.67518571   4.42193406  0.25720422   -0.98463256
   3   8  20  0  1.04024493  0.48065603   -2.75696681   -1.23673621  204.16032779   3.02165227   2.76989158  0.58365573   -0.43135135
   3   9   0  0  0.47485450  1.05295412    0.00000000  -23.43345772  270.00000000  23.43345772  23.74192784  0.74193524    0.41576420
   3   9   1  0  0.47721460  1.04774664   -1.30063390    9.67271256   97.65829803   9.75976520   9.91225487  0.23741928    0.64228008
   3   9   2  0  0.48422591  1.03257590   -2.59431834   -3.41173011  232.75022900   4.28606930   4.48128888  0.12860211    1.51801227
   3   9   3  0  0.49569107  1.00869276   -7.01861067    7.30373527  133.85952492  10.12943457  10.31784614  0.16817199    1.12035050
   3   9   4  0  0.51131059  0.97787921    0.28595651    2.05864016   82.09190181   2.07840574   1.76085965  0.34623645   -0.91713653
   3   9   5  0  0.53071779  0.94212030   -1.30410728    4.64875974  105.67029550   4.82821529   4.94623497  0.13849458    0.85216099
   3   9   6  0  0.55351439  0.90331888   -9.09773823   13.57953098  123.82049076  16.34541228  16.36214527  0.19784940    0.08457436
   3   9   7  0  0.57930040  0.86311005    4.05018562  -12.33433307  288.17846372  12.98228700  13.02838290  0.17806446    0.25887197
   3   9   8  0  0.60769540  0.82278062    1.71582545   -0.00517738  359.82711461   1.71583326   1.56301025  0.44516115   -0.34329817
   3   9   9  0  0.63835132  0.78326774   -4.84033773   -2.75529205  209.65006805   5.56960534   5.52989069  0.15827952   -0.25091464
   3   9  10  0  0.67095833  0.74520276   -2.30492609   11.18805959  101.64101325  11.42301894  11.41591030  0.21763434   -0.03266322
   3   9  11  0  0.70524586  0.70897261    5.19695693    0.34032094    3.74664508   5.20808791   5.14408436  0.17806446   -0.35944034
   3   9  12  0  0.74098066  0.67478145    4.55037841    5.10404748   48.28224509   6.83792690   6.90494401  0.17806446    0.37636432
   3   9  13  0  0.77796331  0.64270383    2.11423195   -2.13643055  314.70078199   3.00571327   2.83913887  0.74193524   -0.22451339
   3   9  14  0  0.81602417  0.61272695    1.54608081    4.55564259   71.25396375   4.81084663   4.68903075  0.21763434   -0.55972731
   3   9  15  0  0.85501927  0.58478214    2.32148497   -0.04631323  358.85711065   2.32194690   2.41376266  0.47483856    0.19336207
   3   9  17  0  0.93534210  0.53456377    4.61013838   -0.79372273  350.23121652   4.67796662   4.90666509  0.36602139    0.62482270
   3  10   0  0  0.52212877  0.95761818    0.00000000   -7.41879858  270.00000000   7.41879858   7.63698679  0.14838705    1.47039928
   3  10   1  0  0.52427611  0.95369595    3.42312827   -0.93947661  344.65306472   3.54970752   3.72946116  0.20774187    0.86527403
   3  10   2  0  0.53066598  0.94221227   -5.34738297  -10.90814139  243.88500817  12.14833541  12.23698531  0.30666657    0.28907584
   3  10   3  0  0.54114813  0.92396143    6.32587152    2.09253638   18.30370977   6.66298424   6.67741720  0.13849458    0.10421320
   3  10   4  0  0.55549093  0.90010470    0.06479437   -2.75857758  271.34553449   2.75933843   2.67096688  0.27698916   -0.31904335
   3  10   5  0  0.57340476  0.87198438   10.65427627    2.76263886   14.53656684  11.00662420  11.24773831  0.15827952    1.52334372
   3  10   6  0  0.59456693  0.84094822    0.39650629   -5.58583631  274.06028628   5.59989148   5.65849280  0.14838705    0.39492209
   3  10   7  0  0.61864417  0.80821904   -3.75801370    0.27827933  175.76500100   3.76830285   3.70967622  0.17806446   -0.32924383
   3  10   8  0  0.64531028  0.77482107   -7.69501572    5.62630157  143.82715469   9.53249895   9.70451300  0.15827952    1.08677390
   3  10  10  0  0.70520688  0.70901180   -3.51185575    5.22324971  123.91494224   6.29408201   6.20257865  0.16817199   -0.54410585
   3  10  11  0  0.73790472  0.67759425   -7.41339922    1.13786451  171.27391003   7.50021491   7.50838468  0.18795693    0.04346617
   3  10  12  0  0.77212952  0.64755976   -4.24915684   -1.93396034  204.47217022   4.66856900   4.66924581  0.21763434    0.00310986
   3  10  13  0  0.80768717  0.61905156    0.31817335    3.21680876   84.35126885   3.23250566   3.63053647  0.52430091    0.75916482
   3  10  14  0  0.84440932  0.59212989    6.57468815    3.28212050   26.52862247   7.34839025   7.44902986  0.33634398    0.29921632
   3  10  20  0  1.08231770  0.46197156   -3.57999015    1.86345600  152.50212694   4.03593827   4.34279430  0.27698916    1.10782686
   3  11   0  0  0.56983448  0.87744778    0.00000000   10.93552163   90.00000000  10.93552163  11.20816843  0.27698916    0.98432300
   3  11   1  0  0.57180269  0.87442750    4.85765305    3.56843763   36.30104746   6.02748208   6.22236359  0.13849458    1.40714175
   3  11   2  0  0.57766709  0.86555043   -3.25257190   16.50167836  101.15038113  16.81917396  17.07440310  0.24731175    1.03201382
   3  11   3  0  0.58731097  0.85133774    8.36868531  -10.16159323  309.47351622  13.16407500  13.41418923  0.17806446    1.40462744
   3  11   4  0  0.60055230  0.83256696   -0.77243203    5.61114134   97.83809669   5.66405847   5.94537443  0.14838705    1.89582556
   3  11   5  0  0.61715955  0.81016327    4.71817043   -1.94488248  337.59799704   5.10330286   5.25290153  0.15827952    0.94515498
   3  11   6  0  0.63686947  0.78509023   -7.39372294    4.54634198  148.41296929   8.67965231   8.57677143  0.15827952   -0.64999492
   3  11   7  0  0.65940390  0.75826061    3.73418385   -2.35574633  327.75382173   4.41516362   4.14494490  0.18795693   -1.43766297
   3  11   8  0  0.68448392  0.73047735   -0.01588180   -8.95432456  269.89837766   8.95433865   8.90322294  0.16817199   -0.30394900
   3  11   9  0  0.71184054  0.70240451    4.94730926   -0.76231482  351.24037161   5.00569603   5.18365424  0.17806446    0.99940331
   3  11  10  0  0.74122171  0.67456200    1.40691215    3.13035826   65.79888280   3.43198844   3.46236448  0.23741928    0.12794258
   3  11  11  0  0.77239644  0.64733597   -2.98061820    2.00816155  146.03027673   3.59399467   3.73935363  0.23741928    0.61224583
   3  11  12  0  0.80515643  0.62099734    2.25673363    4.82429198   64.93049066   5.32603415   5.54967563  0.30666657    0.72926593
   3  11  14  0  0.87471137  0.57161713    2.25037965    3.02488516   53.35239751   3.77016429   3.75913857  0.25720422   -0.04286756
   3  11  19  0  1.06577303  0.46914304   -1.37235515    1.76342470  127.89122835   2.23450785   2.58193465  0.40559127    0.85659340
   3  12   0  0  0.61787171  0.80922948    0.00000000    5.01906956   90.00000000   5.01906956   5.12429942  0.15827952    0.66483564
   3  12   1  0  0.61968736  0.80685847    5.55116302    5.84986620   46.50078707   8.06451148   8.16128769  0.14838705    0.65218776
   3  12   2  0  0.62510269  0.79986857    0.22065231   -2.28557461  275.51431904   2.29620093   2.91827863  0.28688163    2.16841246
   3  12   3  0  0.63402547  0.78861186   -4.80715782   -1.58062203  198.20117199   5.06034903   5.23311659  0.15827952    1.09153454
   3  12   4  0  0.64631043  0.77362205    5.66259633   -1.47681306  345.38278269   5.85200599   5.79698738  0.15827952   -0.34760408
   3  12   5  0  0.66177037  0.75554909   -0.18735304    3.57676161   92.99844896   3.58166508   3.32386990  0.27698916   -0.93070497
   3  12   6  0  0.68018882  0.73509000   12.31943946    5.90546483   25.61126498  13.66173867  13.39440429  0.18795693   -1.42231725
   3  12   9  0  0.75084689  0.66591472    4.11225618   -0.37154150  354.83735530   4.12900641   4.24386960  0.20774187    0.55291303
   3  12  10  0  0.77875782  0.64204813   -5.25622850    4.01588974  142.61926968   6.61477954   6.68730967  0.22752681    0.31877620
   3  12  11  0  0.80848647  0.61843954    2.40083612    0.73353167   16.98957594   2.51039494   2.77978405  0.37591386    0.71662457
   3  12  12  0  0.83983986  0.59535160   -8.10845601   -1.86247266  192.93617191   8.31960716   8.11182534  0.20774187   -1.00019227
   3  12  14  0  0.90673816  0.55142711   -2.94841056   -0.19318997  183.74885714   2.95473302   3.02709580  0.46494609    0.15563693
   3  12  16  0  0.97826022  0.51111145   -2.37048581   -1.21664512  207.16903356   2.66447524   2.26537561  0.66279549   -0.60214596
   3  12  19  0  1.09221164  0.45778673   -0.18775278    1.94994138   95.49984805   1.95895954   2.56214971  0.64301055    0.93807197
   3  13   0  0  0.66616873  0.75056059    0.00000000   -4.68515296  270.00000000   4.68515296   4.32300936  0.17806446   -2.03377809
   3  13   2  0  0.67288091  0.74307354    1.36775841    8.06217008   80.37136828   8.17736813   7.94365336  0.15827952   -1.47659515
   3  13   3  0  0.68117812  0.73402240   -5.81856632    2.12842033  159.90757785   6.19563452   6.43999793  0.15827952    1.54387253
   3  13   4  0  0.69262725  0.72188901    0.01010656    7.92905108   89.92696945   7.92905753   8.10193287  0.18795693    0.91976044
   3  13   5  0  0.70707521  0.70713835    7.28480107    5.18520904   35.44267453   8.94174029   9.15053469  0.18795693    1.11086299
   3  13   6  0  0.72434258  0.69028111   -1.85253836    3.84635330  115.71709377   4.26923085   4.03612773  0.19784940   -1.17818463
   3  13   7  0  0.74423312  0.67183250   -1.81676289    6.15713435  106.43955411   6.41957404   6.41032052  0.17806446   -0.05196726
   3  13   8  0  0.76654268  0.65227940    0.88688184   -6.75503135  277.47969816   6.81300285   6.69720214  0.17806446   -0.65033028
   3  13   9  0  0.79106662  0.63205802    1.14416819   -2.57245082  293.97842101   2.81542609   2.40387019  0.47483856   -0.86672805
   3  13  10  0  0.81760569  0.61154173    0.60899068   -7.57691124  274.59524318   7.60134551   7.50838468  0.19784940   -0.46985655
   3  13  11  0  0.84597028  0.59103731   -1.33943932   -3.33141863  248.09677797   3.59060549   3.37333225  0.26709669   -0.81346289
   3  13  14  0  0.94031347  0.53173757    0.85364758    2.69420323   72.41940193   2.82620686   3.24473014  0.44516115    0.94016129
   3  14   0  0  0.71467289  0.69962077    0.00000000   -4.64827370  270.00000000   4.64827370   4.47139641  0.34623645   -0.51085695
   3  14   1  0  0.71624321  0.69808690   -1.50172469    6.38407529  103.23702751   6.55832252   6.50924522  0.16817199   -0.29182808
   3  14   2  0  0.72093362  0.69354513   -2.87529306    2.17433531  142.90293781   3.60486396   3.52171930  0.29677410   -0.28016147
   3  14   3  0  0.72868388  0.68616861    0.28489243   -2.19817852  277.38459132   2.21656322   2.36430031  0.41548374    0.35557853
   3  14   4  0  0.73939778  0.67622600   -2.67660152   -4.00087056  236.21728823   4.81364321   4.77806298  0.18795693   -0.18929992
   3  14   5  0  0.75294882  0.66405576    3.31582386    3.59806157   47.33762278   4.89292704   4.51096629  0.23741928   -1.60880258
   3  14   6  0  0.76918706  0.65003694    7.96611827   -3.69936116  335.09046084   8.78318355   8.65591119  0.18795693   -0.67713577
   3  14   7  0  0.78794639  0.63456094   10.53610235   -3.56074178  341.32699576  11.12152573  11.31698560  0.21763434    0.89811134
   3  14   8  0  0.80905145  0.61800767    3.55740990   -2.40740885  325.91257748   4.29543741   4.42193406  0.20774187    0.60891263
   3  14   9  0  0.83232383  0.60072772    5.41775534   -2.49578097  335.26603691   5.96498077   5.95526690  0.19784940   -0.04909729
   3  14  10  0  0.85758710  0.58303116   -0.53780338   -2.31124323  256.90093519   2.37298920   2.84903134  0.37591386    1.26635964
   3  14  11  0  0.88467072  0.56518204    2.47885335   -0.41032252  350.60110223   2.51258403   2.50279489  0.35612892   -0.02748762
   3  14  12  0  0.91341277  0.54739765   -2.10063327   -5.15607309  247.83355032   5.56756229   5.35182623  0.22752681   -0.94817862
   3  14  15  0  1.00813119  0.49596720    3.04433499   -0.34316314  353.56866019   3.06361493   3.14580544  0.33634398    0.24436443
   3  15   0  0  0.76334470  0.65501208    0.00000000   -3.57835000  270.00000000   3.57835000   3.65032140  0.22752681    0.31632055
   3  15   1  0  0.76481509  0.65375279   -2.21189934   -4.45471907  243.59424653   4.97363254   5.34193376  0.18795693    1.95949798
   3  15   2  0  0.76920938  0.65001808    3.88935388    2.33036303   30.92854734   4.53405618   4.57032111  0.29677410    0.12219710
   3  15   3  0  0.77647793  0.64393330    2.23587243    4.73921448   64.74294124   5.24016025   5.51999822  0.24731175    1.13151914
   3  15   4  0  0.78654108  0.63569471    2.72058105    0.42014953    8.77904753   2.75283252   3.05677321  0.25720422    1.18170957
   3  15   5  0  0.79929326  0.62555263    3.90150763    2.54080600   33.07366222   4.65590560   4.46150394  0.20774187   -0.93578468
   3  15   6  0  0.81460820  0.61379200    5.17744925    1.54755018   16.64151302   5.40378500   5.33204129  0.19784940   -0.36261776
   3  15   7  0  0.83234446  0.60071284   -0.59771654    5.10421811   96.67905813   5.13909599   5.21333165  0.22752681    0.32627217
   3  15   8  0  0.85235089  0.58661287    2.77868264    0.83204155   16.66966737   2.90058104   3.00731086  0.29677410    0.35963320
   3  15   9  0  0.87447170  0.57177379    5.55823029    0.28018502    2.88578220   5.56528774   5.49032081  0.20774187   -0.36086574
   3  15  10  0  0.89855074  0.55645161    3.42653783    2.07530581   31.20147709   4.00600246   4.05591267  0.41548374    0.12012554
   3  15  11  0  0.92443500  0.54087091   -1.77654941    2.83376708  122.08448199   3.34460217   3.25462261  0.30666657   -0.29341170
   3  15  12  0  0.95197724  0.52522264   -0.51978585    3.42326573   98.63379589   3.46250279   3.45247201  0.29677410   -0.03379940
   3  15  13  0  0.98103784  0.50966434    1.40458922    4.47728818   72.58261416   4.69243864   4.42193406  0.26709669   -1.01275900
   3  15  17  0  1.10998793  0.45045535   -2.74181441   -1.25346909  204.56835050   3.01475223   3.17548285  0.33634398    0.47787571
   3  15  18  0  1.14486575  0.43673243    0.88141656   -2.06068092  293.15788407   2.24127219   2.60171959  0.77161265    0.46713517
   3  16   0  0  0.81215402  0.61564677    0.00000000    2.24882732   90.00000000   2.24882732   2.39397772  0.33634398    0.43155345
   3  16   1  0  0.81353619  0.61460081    8.05324115    3.36007572   22.64749421   8.72609889   8.64601872  0.18795693   -0.42605594
   3  16   3  0  0.82451016  0.60642067    2.48932156    1.85137829   36.63921663   3.10230937   3.55139671  0.24731175    1.81587548
   3  16   4  0  0.83399393  0.59952474   -1.93232314   -2.56267418  232.98275426   3.20954384   3.50193436  0.25720422    1.13680296
   3  16   5  0  0.84603116  0.59099478   -5.87225450    3.63622841  148.23330270   6.90691900   6.94451389  0.19784940    0.19001775
   3  16   6  0  0.86051469  0.58104760   -3.01428773    2.82378114  136.86900015   4.13033539   3.67999881  0.24731175   -1.82092675
   3  16   7  0  0.87732338  0.56991528    0.44507118    0.79033674   60.61434633   0.90703943   2.34451537  0.62322561    2.30650977
   3  16   8  0  0.89632643  0.55783249   -5.48860740   -3.47080802  212.30786383   6.49394483   6.42021299  0.21763434   -0.33878775
   3  16   9  0  0.91738747  0.54502597   -1.41436918    2.15957788  123.22193356   2.58151444   2.31483796  0.53419338   -0.49921336
   3  16  10  0  0.94036825  0.53170659   -2.35550728   -2.81124789  230.04080537   3.66763265   3.00731086  0.72215031   -0.91438276
   3  16  11  0  0.96513164  0.51806404    0.67684471    2.40198050   74.26290166   2.49552180   3.40300966  0.28688163    3.16328327
   3  16  14  0  1.04881018  0.47673069    2.50630176   -1.48370740  329.37486074   2.91254806   3.05677321  0.53419338    0.26998678
   3  16  15  0  1.07942823  0.46320819    4.94511009   -0.02453900  359.71568486   4.94517097   5.21333165  0.24731175    1.08430224
   3  17   1  0  0.86238123  0.57978999   -1.88254839   -9.23340246  258.47621854   9.42335977   9.42752385  0.18795693    0.02215439
   3  17   3  0  0.87274123  0.57290751   -3.48645244   -7.54741419  245.20589647   8.31377241   8.35913709  0.25720422    0.17637614
   3  17   4  0  0.88170637  0.56708221   -0.71401256   -3.94536853  259.74193250   4.00945717   4.25376207  0.35612892    0.68600130
   3  17   5  0  0.89310076  0.55984724    0.99296551   -5.74395209  279.80787168   5.82914797   5.91569702  0.20774187    0.41661822
   3  17   7  0  0.92279822  0.54183026   -1.79586955    3.01311989  120.79564501   3.50771135   3.35354731  0.29677410   -0.51946595
   3  17   9  0  0.96096827  0.52030854   -2.91767038    0.50181627  170.24105811   2.96051009   3.06666568  0.32645151    0.32518026
   3  17  11  0  1.00664757  0.49669816    2.02098254    1.31349674   33.02103909   2.41032034   2.50279489  0.74193524    0.12463966
   3  17  13  0  1.05886473  0.47220385    0.17363260    1.99115915   85.01631335   1.99871535   2.40387019  0.58365573    0.69416751
   3  17  15  0  1.11670298  0.44774663   -0.03192061    2.71397436   90.67385754   2.71416208   2.89849369  0.64301055    0.28666966
   3  18   0  0  0.91009663  0.54939221    0.00000000   -5.65208328  270.00000000   5.65208328   5.98494431  0.28688163    1.16027309
   3  18   1  0  0.91133027  0.54864852    7.79985423    0.26794517    1.96748453   7.80445518   7.82494372  0.28688163    0.07141808
   3  18   5  0  0.94045226  0.53165910   -2.68082120   -4.07613396  236.66759173   4.87869556   4.59010605  0.24731175   -1.16690578
   3  19   2  0  0.96387058  0.51874184    1.55239554   -3.30637050  295.15083049   3.65267269   3.75913857  0.28688163    0.37111433
   3  19   5  0  0.98804511  0.50604977   -2.49102462    1.08703684  156.42443836   2.71787652   2.10709610  0.47483856   -1.28629070
   3  19   6  0  1.00047487  0.49976268    3.22864836    0.61377019   10.76356783   3.28646985   3.16559038  0.33634398   -0.35939240
   3  19   9  0  1.04979245  0.47628462   -2.37915454   -2.48516696  226.24849952   3.44041148   3.55139671  0.30666657    0.36190846
   3  20   0  0  1.00836625  0.49585158    0.00000000   -2.17847304  270.00000000   2.17847304   1.88946176  0.54408585   -0.53118691
   3  20   1  0  1.00947981  0.49530461   -1.28748812   -3.22698218  248.24919167   3.47434018   3.25462261  0.60344067   -0.36410799
   3  20   6  0  1.04770887  0.47723181   -2.88508197    0.96739183  161.46327180   3.04295004   3.02709580  0.36602139   -0.04331506
   3  20   7  0  1.06155766  0.47100598    3.24372892   -1.27172057  338.59208253   3.48411403   3.72946116  0.42537621    0.57677682
   3  21   2  0  1.06183595  0.47088253   -2.24537745   -2.61082928  229.30365813   3.44356638   2.66107441  0.82107500   -0.95300912
   3  21   8  0  1.12352773  0.44502684   -0.88470663    2.65993613  108.39735561   2.80320639   3.17548285  0.32645151    1.14037292
   3  21   9  0  1.14040048  0.43844247   -2.88870050   -0.40242351  187.93080618   2.91659652   3.14580544  0.37591386    0.60973789
   3  22   4  0  1.12299856  0.44523655    1.07633591    1.93420032   60.90511563   2.21351076   2.37419278  0.43526868    0.36915596
   3  22   5  0  1.13196670  0.44170911   -2.71271573   -2.85630163  226.47692914   3.93919860   3.89763315  0.54408585   -0.07639502
   3  22   6  0  1.14283219  0.43750955   -2.34233681    0.90544651  158.86564540   2.51124971   2.88860122  0.45505362    0.82924626
   4   0   0  0  0.20894275  2.39300000  -11.41139818    0.00000000  180.00000000  11.41139818  11.85117898  0.13849458    3.17543689
   4   0   1  0  0.21425232  2.33369704    0.00000000  -35.15001849  270.00000000  35.15001849  34.48515018  0.39569880   -1.68023839
   4   0   2  0  0.22944499  2.17917156  -27.31924260    0.00000000  180.00000000  27.31924260  26.39310978  0.30666657   -3.01999930
   4   0   3  0  0.25274477  1.97828030    0.00000000   18.38312060   90.00000000  18.38312060  17.69762871  0.20774187   -3.29972912
   4   0   4  0  0.28215031  1.77210507   11.09386624    0.00000000  360.00000000  11.09386624   9.96171722  0.12860211   -8.80350271
   4   0   5  0  0.31596146  1.58247148    0.00000000    5.92278200   90.00000000   5.92278200   5.60903045  0.09892470   -3.17161991
   4   0   6  0  0.35291423  1.41677482    9.26978788    0.00000000  360.00000000   9.26978788   8.87354553  0.14838705   -2.67032976
   4   0   7  0  0.39212145  1.27511513    0.00000000   34.70712713   90.00000000  34.70712713  34.55439747  0.50451597   -0.30272513
   4   0   9  0  0.47503967  1.05254368    0.00000000   32.04247743   90.00000000  32.04247743  32.15052728  0.34623645    0.31206953
   4   0  10  0  0.51803027  0.96519456    4.99319269    0.00000000  360.00000000   4.99319269   4.94623497  0.13849458   -0.33905823
   4   0  11  0  0.56173126  0.89010536    0.00000000   -2.62430020  270.00000000   2.62430020   2.47311748  0.21763434   -0.69466387
   4   0  12  0  0.60598895  0.82509755   -3.86145273    0.00000000  180.00000000   3.86145273   3.67999881  0.17806446   -1.01903498
   4   0  13  0  0.65068977  0.76841533    0.00000000    8.57914217   90.00000000   8.57914217   8.58666390  0.15827952    0.04752183
   4   0  14  0  0.69574832  0.71865068    8.51967231    0.00000000  360.00000000   8.51967231   8.44816932  0.16817199   -0.42517774
   4   0  15  0  0.74109933  0.67467339    0.00000000    4.56203248   90.00000000   4.56203248   4.40214912  0.57376326   -0.27865738
   4   0  17  0  0.83248731  0.60060975    0.00000000    4.82446777   90.00000000   4.82446777   5.06494461  0.21763434    1.10495813
   4   0  21  0  1.01714135  0.49157376    0.00000000    3.70018003   90.00000000   3.70018003   3.71956869  0.30666657    0.06322392
   4   1   0  0  0.21479685  2.32778089  -42.17437949    0.00000000  180.00000000  42.17437949  42.32987884  0.86064488    0.18067772
   4   1   1  0  0.21996515  2.27308731    6.19055818   -8.28492983  306.76734563  10.34229534  10.04085698  0.15827952   -1.90446851
   4   1   2  0  0.23478845  2.12957662   41.41844246   19.26392054   24.94336924  45.67916385  46.15826470  0.50451597    0.94962475
   4   1   3  0  0.25760538  1.94095325   -9.87352140  -11.96729560  230.47593716  15.51459277  14.94752207  0.17806446   -3.18463723
   4   1   4  0  0.28651250  1.74512456   18.54297527   -2.28057421  352.98848442  18.68269121  18.40988654  0.21763434   -1.25350009
   4   1   5  0  0.31986287  1.56316984  -31.68542649   -7.70000493  193.65891015  32.60761150  32.34837668  0.39569880   -0.65513170
   4   1   6  0  0.35641138  1.40287328    1.27698227   11.36903531   83.59133700  11.44052655  11.35655548  0.13849458   -0.60631300
   4   1   7  0  0.39527187  1.26495216   -0.97206928    4.66371280  101.77373387   4.76394120   4.66924581  0.17806446   -0.53180403
   4   1   8  0  0.43582633  1.14724596    3.47302925   -2.96446139  319.51703923   4.56617603   4.44171900  0.11870964   -1.04841552
   4   1   9  0  0.47764349  1.04680586   -2.47139670    4.26678729  120.08016165   4.93084936   5.00558979  0.12860211    0.58117572
   4   1  10  0  0.52041904  0.96076424   -9.40257698    3.29331373  160.69686213   9.96264870  10.12988921  0.14838705    1.12705597
   4   1  11  0  0.56393494  0.88662710    9.95461809    4.55442720   24.58499625  10.94701916  10.79268470  0.15827952   -0.97507539
   4   1  12  0  0.60803225  0.82232480   -9.06364464    6.45575662  144.53889276  11.12773327  11.13892114  0.17806446    0.06283048
   4   1  13  0  0.65259313  0.76617417   -2.20241838    3.82416236  119.93857706   4.41303348   4.37247171  0.26709669   -0.15186176
   4   1  14  0  0.69752873  0.71681635    0.01890007   -2.43643131  270.44445016   2.43650462   2.28516055  0.41548374   -0.36425990
   4   1  15  0  0.74277105  0.67315493   -1.89448382   -4.90254815  248.87205241   5.25585838   5.17376177  0.19784940   -0.41494493
   4   1  16  0  0.78826728  0.63430262   -3.35347952   -0.43443125  187.38135405   3.38150195   3.54150424  0.58365573    0.27413813
   4   1  18  0  0.87986371  0.56826983   -3.76694623   -3.85925519  225.69348490   5.39293376   5.38150364  0.21763434   -0.05251984
   4   1  19  0  0.92590416  0.54001269   -1.04381570   -3.91105638  255.05672085   4.04795173   4.05591267  0.26709669    0.02980545
   4   1  20  0  0.97207553  0.51436332    0.12035947    2.69105819   87.43911273   2.69374843   2.62150453  0.71225784   -0.10142942
   4   1  22  0  1.06474288  0.46959694   -3.50812892   -1.41682741  201.99229597   3.78343342   3.94709550  0.33634398    0.48659138
   4   2   0  0  0.23147252  2.16008364   20.22039892    0.00000000  360.00000000  20.22039892  19.73547751  0.23741928   -2.04246852
   4   2   1  0  0.23627634  2.11616617   -1.25947052   49.81533055   91.44828860  49.83124947  50.06579033  1.20688133    0.19433630
   4   2   2  0  0.25013488  1.99892154    3.26878481    0.18437644    3.22835870   3.27398058   3.00731086  0.09892470   -2.69568389
   4   2   3  0  0.27166592  1.84049585   -7.82644920   -6.78554773  220.92535598  10.35842483  10.01117957  0.11870964   -2.92516485
   4   2   4  0  0.29921773  1.67102395   -4.42726222   26.61916932   99.44291577  26.98482585  26.83827093  0.30666657   -0.47789665
   4   2   5  0  0.33129156  1.50924460  -23.91437178    3.46992440  171.74412081  24.16479987  23.60343326  0.27698916   -2.02667360
   4   2   6  0  0.36670276  1.36350216    4.28545708  -17.44025945  283.80532434  17.95905878  17.73719859  0.20774187   -1.06796088
   4   2   7  0  0.40457594  1.23586194    0.68415166   10.42572770   86.24554920  10.44815110  10.31784614  0.13849458   -0.94086689
   4   2   8  0  0.44428193  1.12541152  -11.41678450    3.38294026  163.49476531  11.90744528  11.91053380  0.15827952    0.01951307
   4   2   9  0  0.48537114  1.03013954  -14.99326209    1.24166474  175.26586165  15.04458838  14.74967267  0.17806446   -1.65623005
   4   2  10  0  0.52752044  0.94783057    3.39206121    2.93018750   40.82166307   4.48241877   4.74838557  0.15827952    1.68036141
   4   2  11  0  0.57049492  0.87643199    7.41532343    4.61015824   31.86950460   8.73158523   8.86365306  0.14838705    0.89002262
   4   2  12  0  0.61412138  0.81417130    0.43801885    5.08389568   85.07566459   5.10273023   5.03526720  0.15827952   -0.42622719
   4   2  13  0  0.65827018  0.75956653   -0.64790509   -3.96285674  260.71461053   4.01547190   4.24386960  0.17806446    1.28266867
   4   2  14  0  0.70284292  0.71139651    6.49370082    0.40341373    3.55486623   6.50621956   6.43999793  0.16817199   -0.39377330
   4   2  15  0  0.74776378  0.66866036    6.92019859   -5.47384184  321.65618260   8.82338331   8.82408318  0.17806446    0.00393044
   4   2  16  0  0.79297361  0.63053801    0.33353376    4.84293982   86.06025480   4.85441148   5.04515967  0.19784940    0.96410797
   4   2  19  0  0.92991416  0.53768404    0.04574117   -5.74570942  270.45611783   5.74589149   5.93548196  0.22752681    0.83326651
   4   3   0  0  0.25687077  1.94650405  -10.48423789    0.00000000  180.00000000  10.48423789  10.05074945  0.22752681   -1.90521920
   4   3   1  0  0.26120792  1.91418393   12.19977710  -27.71510555  293.75838017  30.28137442  29.97418389  0.62322561   -0.49290421
   4   3   2  0  0.27380746  1.82610072   18.66591190  -15.32475039  320.61393722  24.15086420  24.34536850  0.30666657    0.63425338
   4   3   3  0  0.29360763  1.70295302   19.36695448    3.70924081   10.84223192  19.71896025  19.62666035  0.33634398   -0.27442116
   4   3   4  0  0.31927155  1.56606502    3.88449525  -14.64547687  284.85481535  15.15187434  14.59139315  0.16817199   -3.33278567
   4   3   5  0  0.34950989  1.43057466    8.56545274   -9.92662209  310.79014995  13.11124734  12.92945820  0.17806446   -1.02091757
   4   3   6  0  0.38324141  1.30466068   22.07523081  -13.31601786  328.90116605  25.78046056  24.94880917  0.28688163   -2.89893570
   4   3   7  0  0.41962454  1.19154137  -18.36998437    7.49280383  157.81028901  19.83931539  19.85418715  0.22752681    0.06536270
   4   3   8  0  0.45802784  1.09163671    2.91278723   -1.64295810  330.57482139   3.34419509   2.85892381  0.15827952   -3.06591326
   4   3   9  0  0.49798414  1.00404803   -3.56356650    5.02742436  125.32998611   6.16230492   6.15311630  0.12860211   -0.07144999
   4   3  10  0  0.53914829  0.92738863   10.32778122    1.43248149    7.89664395  10.42665182  10.54537295  0.15827952    0.75007260
   4   3  11  0  0.58126373  0.86019473   -2.41342868   -2.80878269  229.32938967   3.70322808   3.55139671  0.17806446   -0.85267649
   4   3  12  0  0.62413791  0.80110500   14.88919130    4.30368242   16.12180170  15.49869994  15.35311333  0.19784940   -0.73584557
   4   3  13  0  0.66762467  0.74892379   -8.60417047    9.11298740  133.35498153  12.53308776  12.39526482  0.31655904   -0.43537829
   4   3  17  0  0.84578996  0.59116332   -2.76177638    2.77583692  134.85452077   3.91569654   3.97677291  0.24731175    0.24696108
   4   3  19  0  0.93655935  0.53386900   -0.84200938   -3.74602629  257.33194099   3.83949121   4.01634279  0.26709669    0.66212571
   4   3  20  0  0.98222999  0.50904575    3.86809743    3.28005795   40.29718058   5.07158337   5.25290153  0.24731175    0.73315628
   4   3  21  0  1.02805742  0.48635416   -0.05929633    3.44612163   90.98577311   3.44663174   3.31397743  0.33634398   -0.39440074
   4   3  22  0  1.07402156  0.46554000    4.06606721   -1.22974579  343.17252646   4.24796155   4.16472984  0.28688163   -0.29012561
   4   4   0  0  0.28869861  1.73190996  -15.45678625    0.00000000  180.00000000  15.45678625  16.64902690  0.42537621    2.80279109
   4   4   1  0  0.29256430  1.70902600   -2.68795908   13.90157346  100.94346290  14.15905606  13.89892025  0.27698916   -0.93915520
   4   4   2  0  0.30386645  1.64545970   32.05937517   13.82268744   23.32372356  34.91232196  35.07869838  1.01892440    0.16328633
   4   4   3  0  0.32182252  1.55365137   -1.57546817   12.69842476   97.07243223  12.79578413  12.99870549  0.15827952    1.28204435
   4   4   4  0  0.34539632  1.44761243    0.28910718    4.77364460   86.53421764   4.78239122   4.40214912  0.10881717   -3.49432080
   4   4   5  0  0.37352572  1.33859592   -5.33704264   -5.45588346  225.63085788   7.63221386   7.79526631  0.11870964    1.37354007
   4   4   7  0  0.43982843  1.13680691   15.88934435    4.87937604   17.07092601  16.62165980  16.44128503  0.19784940   -0.91167714
   4   4   8  0  0.47660654  1.04908338   -2.75862744   11.07092101  103.99189593  11.40943984  11.41591030  0.14838705    0.04360532
   4   4   9  0  0.51512377  0.97064050   -3.51498793    1.73396039  153.74265571   3.91940796   4.14494490  0.14838705    1.51992333
   4   4  10  0  0.55501818  0.90087139   -4.76343892   -4.40040621  222.73137035   6.48489978   6.46967534  0.18795693   -0.08099965
   4   4  11  0  0.59601327  0.83890750    5.18202796    2.47067330   25.49074650   5.74087453   5.90580455  0.19784940    0.83361397
   4   4  12  0  0.63789688  0.78382575   -7.96791508   -3.90140252  206.08817567   8.87178744   8.61634131  0.15827952   -1.61389251
   4   4  13  0  0.68050496  0.73474850   -8.15058807    0.76349799  174.64849291   8.18626991   8.38881450  0.16817199    1.20438957
   4   4  14  0  0.72370957  0.69088488    1.81637768   -8.33239200  282.29752147   8.52807037   8.49763167  0.16817199   -0.18099746
   4   4  15  0  0.76740996  0.65154224    5.35738801    8.51623375   57.82684381  10.06120488  10.11010427  0.22752681    0.21491704
   4   4  16  0  0.81152604  0.61612318   -4.02303336   -2.39424320  210.75830772   4.68158071   4.72860063  0.21763434    0.21605008
   4   4  17  0  0.85599354  0.58411656   -0.09978271    4.14359183   91.37948518   4.14479310   4.34279430  0.23741928    0.83397273
   4   4  18  0  0.90076043  0.55508655   -1.64789151    8.21568497  101.34181136   8.37932133   8.56687896  0.21763434    0.86180166
   4   4  19  0  0.94578418  0.52866184    1.51949257    4.98704900   73.05466529   5.21339768   5.43096599  0.25720422    0.84589713
   4   4  20  0  0.99102979  0.50452570    0.40362379    3.20020068   82.81155320   3.22555368   3.50193436  0.31655904    0.87307783
   4   4  22  0  1.08207514  0.46207512    0.20355663    2.02216280   84.25180805   2.03238227   2.78967652  0.37591386    2.01454199
   4   5   0  0  0.32507293  1.53811639  -12.00217153    0.00000000  180.00000000  12.00217153  12.48429705  0.36602139    1.31720587
   4   5   1  0  0.32851087  1.52201965    6.33609050    4.52587577   35.53825765   7.78650077   8.37892203  0.24731175    2.39544325
   4   5   2  0  0.33861533  1.47660179    7.97672836    0.59071850    4.23532136   7.99857135   7.94365336  0.16817199   -0.32655850
   4   5   3  0  0.35481721  1.40917627   -8.29677392   -1.14447986  187.85397234   8.37533830   8.56687896  0.11870964    1.61352240
   4   5   4  0  0.37632982  1.32862178   17.33831833   15.24291053   41.32018471  23.08600450  22.97031518  0.26709669   -0.43313649
   4   5   5  0  0.40230210  1.24284709    5.03498763    5.20139926   45.93136811   7.23917501   7.17204070  0.15827952   -0.42415029
   4   5   6  0  0.43193031  1.15759415    6.71213907   -8.24352739  309.15356376  10.63054818  10.95096421  0.14838705    2.15932614
   4   5   7  0  0.46451542  1.07639054    9.86589490   -0.07434689  359.56824168   9.86617503   9.71440547  0.13849458   -1.09585195
   4   5   8  0  0.49947904  1.00104300    8.97675959   -0.92191141  354.13629259   9.02397548   8.96257776  0.13849458   -0.44332218
   4   5   9  0  0.53635625  0.93221623   10.22617599  -11.95412652  310.54538499  15.73136409  15.55096273  0.18795693   -0.95980160
   4   5  10  0  0.57477883  0.86989982    4.97414231   -4.54508066  317.58075621   6.73794107   6.86537413  0.15827952    0.80511403
   4   5  11  0  0.61445695  0.81372666   -0.24400163   -3.02056278  265.38166435   3.03040200   3.08645062  0.26709669    0.20984393
   4   5  12  0  0.65516253  0.76316940    6.96423720    0.70905937    5.81350059   7.00024035   7.08300847  0.15827952    0.52292377
   4   5  14  0  0.73897297  0.67661473   -4.13940923   -1.07804692  194.59755769   4.27748688   4.57032111  0.19784940    1.48008654
   4   5  15  0  0.78182067  0.63953285   -3.48011345   -3.92177177  228.41469628   5.24323216   5.18365424  0.19784940   -0.30112759
   4   5  16  0  0.82516667  0.60593819   -6.82499091    2.27711541  161.54904677   7.19484228   7.26107293  0.18795693    0.35237140
   4   5  17  0  0.86893640  0.57541611    1.02829592    3.25643370   72.47525663   3.41493089   3.59096659  0.26709669    0.65907107
   4   5  18  0  0.91306893  0.54760378   -5.12889772    0.95171432  169.48780368   5.21645013   5.56946057  0.22752681    1.55151141
   4   5  19  0  0.95751409  0.52218553    1.94906059   -5.51802474  289.45409074   5.85213074   6.18279371  0.55397832    0.59688793
   4   5  21  0  1.04718282  0.47747154   -0.62327291    2.47665853  104.12565989   2.55388070   3.05677321  0.35612892    1.41210805
   4   6   0  0  0.36463565  1.37123180  -19.14569984    0.00000000  180.00000000  19.14569984  18.79569287  0.48473103   -0.72206431
   4   6   1  0  0.36770388  1.35978985   -5.28929187   -8.86028607  239.16422356  10.31897658  10.02107204  0.26709669   -1.11534344
   4   6   2  0  0.37675866  1.32710950   -0.41578876   20.35842062   91.17001362  20.36266609  20.50709017  0.55397832    0.26070348
   4   6   3  0  0.39138473  1.27751536    6.73402976   -7.67956325  311.24676746  10.21385572  10.49591060  0.13849458    2.03657705
   4   6   4  0  0.41098769  1.21658144   -4.18488717   17.10995212  103.74402374  17.61430505  17.69762871  0.24731175    0.33691753
   4   6   5  0  0.43489508  1.14970259    6.08399336    7.39239215   50.54536721   9.57405019   9.31870668  0.13849458   -1.84370763
   4   6   6  0  0.46243977  1.08122188   12.27695935    2.68209305   12.32353449  12.56651718  12.87010338  0.15827952    1.91803845
   4   6   7  0  0.49301249  1.01417308    3.27060488   -4.66845991  305.01411325   5.70012055   6.18279371  0.12860211    3.75322898
   4   6   8  0  0.52608560  0.95041567    1.18440996    1.79851152   56.63309350   2.15347873   2.49290242  0.18795693    1.80585891
   4   6   9  0  0.56121722  0.89092062   -0.53817928   -7.10268443  265.66690695   7.12304451   7.10279341  0.13849458   -0.14622304
   4   6  10  0  0.59804469  0.83605792    2.11302279   12.56040600   80.45061190  12.73690167  12.86021091  0.17806446    0.69249775
   4   6  11  0  0.63627360  0.78582547    3.19975287   -5.39010094  300.69485301   6.26830173   6.31139582  0.15827952    0.27226571
   4   6  12  0  0.67566611  0.74001047    3.95102345    2.68467708   34.19567785   4.77682711   4.90666509  0.17806446    0.72916276
   4   6  13  0  0.71603021  0.69829456   -5.67955607   -4.68010703  219.48944084   7.35939936   7.46881480  0.16817199    0.65061633
   4   6  14  0  0.75721054  0.66031833   -4.91384568    4.01671528  140.73647265   6.34664328   6.38064311  0.17806446    0.19094110
   4   6  15  0  0.79908092  0.62571886    4.86961109   -2.68890751  331.09334735   5.56267344   5.78709491  0.19784940    1.13430453
   4   6  17  0  0.88449828  0.56529222   -1.84232411   -3.47537562  242.07158358   3.93349639   4.00645032  0.24731175    0.29498774
   4   6  18  0  0.92789095  0.53885642   -1.16913181    4.59200251  104.28412412   4.73849725   4.62967593  0.25720422   -0.42309307
   4   6  19  0  0.97165837  0.51458415   -2.78165844   -0.78047761  195.67305529   2.88907753   2.53247230  0.40559127   -0.87922314
   4   6  21  0  1.06013141  0.47163964   -1.58635183   -3.99230906  248.32950419   4.29593340   4.61978346  0.26709669    1.21248249
   4   7   0  0  0.40645680  1.23014302   14.27907327    0.00000000  360.00000000  14.27907327  14.37375881  0.45505362    0.20807557
   4   7   1  0  0.40921158  1.22186181   -9.31050887    1.17778528  172.79034206   9.38470849   9.37806150  0.20774187   -0.03199643
   4   7   2  0  0.41736682  1.19798693   -0.58011078    4.93509525   96.70424092   4.96907372   4.83741780  0.11870964   -1.10905841
   4   7   3  0  0.43061581  1.16112782    5.00467788    4.54485168   42.24323942   6.76036075   7.49849221  0.16817199    4.38914627
   4   7   4  0  0.44850737  1.11480889   24.62192469    2.94066202    6.81072665  24.79690845  25.17633598  0.36602139    1.03662667
   4   7   5  0  0.47051217  1.06267176   -0.60907219   -2.05983853  253.52761587   2.14799993   1.88946176  0.21763434   -1.18794753
   4   7   6  0  0.49608318  1.00789550    9.71666869    1.51732715    8.87546513   9.83442586   9.75397535  0.14838705   -0.54216665
   4   7   7  0  0.52469924  0.95292686   -4.38557531   -0.19830786  182.58904882   4.39005659   4.37247171  0.13849458   -0.12697158
   4   7   8  0  0.55589031  0.89945802    0.69393338    8.70255098   85.44093379   8.73017395   8.70537354  0.14838705   -0.16713322
   4   7   9  0  0.58924761  0.84853971   -5.19704812    1.12040739  167.83406792   5.31644824   5.36171870  0.18795693    0.24085552
   4   7  10  0  0.62442407  0.80073787   -1.21964896   -5.97713711  258.46698926   6.10030422   6.08386901  0.16817199   -0.09772860
   4   7  11  0  0.66112939  0.75628162   -7.65928953   -2.91113167  200.81072368   8.19386378   8.17118016  0.15827952   -0.14331368
   4   7  12  0  0.69912279  0.71518195   10.45613998   -2.02667682  349.03057986  10.65074092  10.48601813  0.17806446   -0.92507396
   4   7  13  0  0.73820542  0.67731825    1.41973461    1.90804137   53.34781793   2.37829103   2.47311748  0.37591386    0.25225581
   4   7  14  0  0.77821320  0.64249746    6.10378798   -2.82900572  335.13304989   6.72751820   6.71698708  0.29677410   -0.03548528
   4   7  15  0  0.81901055  0.61049274   -0.79876477   -2.32180741  251.01539238   2.45536450   2.30494549  0.52430091   -0.28689442
   4   7  16  0  0.86048519  0.58106753    5.29141917   -4.71886654  318.27354753   7.08990961   7.11268588  0.26709669    0.08527352
   4   7  17  0  0.90254373  0.55398978    1.32896946   -2.63142254  296.79552914   2.94797293   2.75999911  0.33634398   -0.55887376
   4   7  18  0  0.94510824  0.52903993    5.71316051    3.15749277   28.92811488   6.52763078   6.80601931  0.21763434    1.27915722
   4   7  20  0  1.03150390  0.48472914    2.21944002   -1.90786945  319.31706988   2.92675244   3.48214942  0.30666657    1.81107768
   4   7  21  0  1.07523327  0.46501537    1.80586042    2.47936713   53.93207513   3.06731042   3.34365484  0.69247290    0.39906892
   4   8   0  0  0.44990703  1.11134071   -3.20656872    0.00000000  180.00000000   3.20656872   3.53161177  0.22752681    1.42859229
   4   8   1  0  0.45239730  1.10522321   -0.13726411    3.30673173   92.37701220   3.30957945   3.59096659  0.13849458    2.03175558
   4   8   2  0  0.45978720  1.08745960   -2.07789731    1.39850591  146.05790881   2.50469080   2.60171959  0.16817199    0.57696168
   4   8   3  0  0.47184657  1.05966650    0.35248349    2.77122775   82.75124538   2.79355470   2.76989158  0.16817199   -0.14070783
   4   8   4  0  0.48822952  1.02410850   -6.01929073  -15.01388094  248.15340814  16.17555198  16.26322057  0.19784940    0.44310768
   4   8   5  0  0.50851835  0.98324870   -3.39663313   -4.23457862  231.26626132   5.42851478   5.55956810  0.12860211    1.01906043
   4   8   6  0  0.53226659  0.93937890   -8.63209555   -7.77842459  222.02217266  11.61967997  11.69289946  0.15827952    0.46259609
   4   8   7  0  0.55903354  0.89440072    9.61559452  -15.89551632  301.17079053  18.57759664  18.86494016  0.21763434    1.32030414
   4   8   8  0  0.58840738  0.84975141    4.86315110   -5.10315649  313.62048824   7.04928682   6.91483648  0.14838705   -0.90607866
   4   8   9  0  0.62001770  0.80642859    0.33049282    2.75811019   83.16706476   2.77784041   3.01720333  0.26709669    0.89616582
   4   8  10  0  0.65354007  0.76506403    0.35730139    5.95673441   86.56735369   5.96744075   6.01462172  0.15827952    0.29808639
   4   8  12  0  0.72524608  0.68942117    7.17946153    2.16197237   16.75877867   7.49791920   7.42924492  0.16817199   -0.40835746
   4   8  13  0  0.76299177  0.65531506    3.00448080    6.50248930   65.20066127   7.16304907   7.30064281  0.20774187    0.66233033
   4   8  14  0  0.80176367  0.62362516   -2.48196059    2.04839714  140.46666109   3.21808316   3.46236448  0.24731175    0.98774651
   4   8  15  0  0.84141992  0.59423361    0.55551086    3.03670065   79.63336994   3.08709299   2.99741839  0.31655904   -0.28327923
   4   8  19  0  1.00676569  0.49663989   -0.50838980    3.71544684   97.79147603   3.75006738   3.59096659  0.30666657   -0.51880712
   4   9   0  0  0.49455714  1.01100552    5.52290517    0.00000000    0.00000000   5.52290517   5.53978316  0.12860211    0.13124198
   4   9   1  0  0.49682366  1.00639330   -1.44483115   -5.31200169  254.78400779   5.50498856   5.92558949  0.12860211    3.27056015
   4   9   2  0  0.50356201  0.99292638    3.39690933   -5.05301278  303.91113527   6.08867236   6.24214853  0.15827952    0.96965271
   4   9   3  0  0.51459655  0.97163496   10.22966529   -1.17812612  353.43032571  10.29728280  10.48601813  0.26709669    0.70661800
   4   9   4  0  0.52965884  0.94400387    2.10771223    5.23237959   68.05939021   5.64094380   5.44085846  0.14838705   -1.34840164
   4   9   5  0  0.54841712  0.91171479    7.14604851    5.54350413   37.80230623   9.04413884   8.94279282  0.14838705   -0.68298429
   4   9   6  0  0.57050692  0.87641355  -13.11620793    1.92611407  171.64583021  13.25687844  13.22623230  0.17806446   -0.17210699
   4   9   7  0  0.59555766  0.83954927   13.29913996   -4.20952334  342.43606752  13.94945197  13.94838260  0.17806446   -0.00600551
   4   9   8  0  0.62321238  0.80229472   -5.31404443    4.63688951  138.89294089   7.05264578   6.96429883  0.14838705   -0.59538182
   4   9  10  0  0.68504383  0.72988030   -2.53298766    6.69607158  110.72061077   7.15914807   7.13247082  0.16817199   -0.15863074
   4   9  11  0  0.71865965  0.69573963   -2.86835866   -3.67226271  232.00704816   4.65972046   5.05505214  0.27698916    1.42724602
   4   9  12  0  0.75375878  0.66334219   -2.21038056   -3.29290233  236.12827461   3.96597882   4.00645032  0.53419338    0.07576190
   4   9  13  0  0.79014358  0.63279639    5.94022885    3.11473017   27.67005157   6.70729922   6.79612684  0.26709669    0.33256729
   4   9  14  0  0.82764450  0.60412412    1.97941191    3.43671621   60.05976789   3.96599166   3.66021387  0.24731175   -1.23640621
   4   9  15  0  0.86611657  0.57728950    1.82398714    2.24003521   50.84520459   2.88871716   2.89849369  0.30666657    0.03188000
   4   9  18  0  0.98620952  0.50699166   -1.67973330    0.53928052  162.20070638   1.76417897   2.45333254  0.62322561    1.10578507
   4   9  19  0  1.02749579  0.48662000    2.83018252   -0.11560506  357.66092759   2.83254260   2.85892381  0.36602139    0.07207559
   4   9  20  0  1.06928945  0.46760024    1.14310714   -4.09840858  285.58457738   4.25483805   4.37247171  0.35612892    0.33031201
   4   9  21  0  1.11153328  0.44982909    2.75274671   -1.03875092  339.32596555   2.94221310   3.20516026  0.36602139    0.71839287
   4  10   0  0  0.54010964  0.92573797    3.32758607    0.00000000    0.00000000   3.32758607   3.55139671  0.16817199    1.33084371
   4  10   1  0  0.54218577  0.92219315   -9.16682007  -14.92762585  238.44656913  17.51755130  17.85590823  0.38580633    0.87701238
   4  10   2  0  0.54836699  0.91179814   -5.44948916   -4.63246373  220.36696552   7.15238788   6.98408377  0.22752681   -0.73971109
   4  10   3  0  0.55851702  0.89522786    2.51756832  -10.55509233  283.41536104  10.85118078  11.02021150  0.15827952    1.06792541
   4  10   4  0  0.57242480  0.87347719    4.95636992    2.05406272   22.51052813   5.36514459   5.42107352  0.13849458    0.40383484
   4  10   6  0  0.61041773  0.81911120   -5.40840296    1.87106401  160.91668291   5.72291037   5.56946057  0.14838705   -1.03411853
   4  10   7  0  0.63389320  0.78877641   -0.66087880  -11.10332834  266.59372900  11.12297896  11.09935126  0.16817199   -0.14049721
   4  10   8  0  0.65994343  0.75764070    5.81281024    0.67000306    6.57507892   5.85129618   5.70795515  0.15827952   -0.90561958
   4  10   9  0  0.68827613  0.72645262   -1.98296423  -13.01793964  261.33896940  13.16810159  12.93935067  0.18795693   -1.21703904
   4  10  10  0  0.71862140  0.69577667   -4.06568171    8.22526451  116.30281471   9.17522447   8.88343800  0.38580633   -0.75630297
   4  10  11  0  0.75073521  0.66601379   -7.70316368   -4.80234236  211.94043182   9.07751193   9.18021210  0.19784940    0.51908253
   4  10  12  0  0.78440038  0.63742957    2.76391967    1.57915593   29.74133791   3.18323506   2.87870875  0.45505362   -0.66920973
   4  10  13  0  0.81942573  0.61018343   -2.79729084   -2.92882584  226.31591366   4.05004406   4.17462231  0.22752681    0.54753221
   4  10  14  0  0.85564424  0.58435501   -2.09999264   -0.19107952  185.19905891   2.10866794   1.97849399  0.59354820   -0.21931488
   4  10  15  0  0.89291073  0.55996639   -0.36778790   -4.39595971  265.21748771   4.41131836   4.30322442  0.24731175   -0.43707565
   4  10  16  0  0.93109937  0.53699961    2.63252010    4.39541040   59.08156419   5.12345534   4.98580485  0.23741928   -0.57977809
   4  10  17  0  0.97010127  0.51541011    2.47791894   -1.43079585  329.99707483   2.86133868   2.78967652  0.36602139   -0.19578680
   4  10  18  0  1.00982220  0.49513667    2.44384569   -0.45732502  349.40064045   2.48626787   2.35440784  0.66279549   -0.19894527
   4  10  20  0  1.09110567  0.45825076    0.92718028    1.86518104   63.56805914   2.08292189   2.61161206  0.57376326    0.92144307
   4  11   0  0  0.58635425  0.85272683    6.15765045    0.00000000  360.00000000   6.15765045   5.77720244  0.17806446   -2.13657464
   4  11   1  0  0.58826719  0.84995391  -11.52020722    3.13404204  164.78114634  11.93890254  11.97978109  0.24731175    0.16529158
   4  11   2  0  0.59396905  0.84179470    2.70500373    1.41027867   27.53569966   3.05056242   3.22494520  0.18795693    0.92778052
   4  11   3  0  0.60335243  0.82870306  -11.50749470   -1.98389190  189.78163865  11.67725402  11.91053380  0.31655904    0.73692346
   4  11   4  0  0.61624916  0.81136013    4.61009274   -3.42906524  323.35750323   5.74555859   5.55956810  0.28688163   -0.64831788
   4  11   5  0  0.63244437  0.79058337    2.12867772    2.87121438   53.44728543   3.57423290   3.44257954  0.23741928   -0.55451843
   4  11   6  0  0.65169217  0.76723340    8.04903450    1.29962628    9.17202447   8.15328062   8.19096510  0.15827952    0.23808821
   4  11   7  0  0.67373100  0.74213595   -1.26033386   -7.53561528  260.50514531   7.64028397   7.64687926  0.15827952    0.04166862
   4  11   8  0  0.69829665  0.71602807   -0.32836250   -4.99650500  266.24001775   5.00728311   4.99569732  0.17806446   -0.06506519
   4  11   9  0  0.72513235  0.68952930    2.14155940    1.42254965   33.59444971   2.57097728   2.63139700  0.38580633    0.15660636
   4  11  12  0  0.81693136  0.61204653   -1.14899004   -4.70699508  256.28221157   4.84520183   4.51096629  0.21763434   -1.53576658
   4  11  13  0  0.85061825  0.58780775   -1.39449127    3.84327512  109.94276150   4.08844341   4.03612773  0.23741928   -0.22035145
   4  11  14  0  0.88556194  0.56461324    2.23519764    2.99758206   53.28932582   3.73919867   3.38322472  0.27698916   -1.28515484
   4  11  15  0  0.92161947  0.54252326    4.22191395    4.24695412   45.16940775   5.98842022   6.07397654  0.26709669    0.32031966
   4  11  19  0  1.07469630  0.46524772   -1.77361925    1.44395355  140.84999102   2.28707829   2.91827863  0.35612892    1.77239283
   4  11  20  0  1.11472170  0.44854245    0.80543733   -1.93769488  292.57108194   2.09842577   2.40387019  0.42537621    0.71805713
   4  12   0  0  0.63313933  0.78971559    9.21015388    0.00000000  360.00000000   9.21015388   9.15053469  0.15827952   -0.37667031
   4  12   1  0  0.63491133  0.78751154   -1.91456324   -6.45104212  253.46997713   6.72915276   6.73677202  0.14838705    0.05134724
   4  12   2  0  0.64019790  0.78100850   -4.95735330    3.88370020  141.92406589   6.29749783   6.18279371  0.25720422   -0.44596518
   4  12   3  0  0.64891314  0.77051915    4.38257599    4.02686801   42.57791071   5.95169205   5.76730997  0.28688163   -0.64271136
   4  12   4  0  0.66092143  0.75651957    3.45622817   -7.40653063  295.01592285   8.17326184   8.22064251  0.15827952    0.29934807
   4  12   5  0  0.67604733  0.73959319   -0.53712789    3.28448247   99.28765316   3.32811230   3.16559038  0.42537621   -0.38206631
   4  12   6  0  0.69408703  0.72037076   -6.13461884   -1.73692361  195.80865954   6.37577069   6.53892263  0.16817199    0.97014927
   4  12   7  0  0.71481996  0.69947683   -0.70559189    5.52351580   97.27972257   5.56840073   5.67827774  0.17806446    0.61706314
   4  12   8  0  0.73801919  0.67748916    2.56272201   -5.10712386  296.64720419   5.71404044   5.63870786  0.23741928   -0.31729766
   4  12  10  0  0.79092585  0.63217051   -1.39039266   -7.52177170  259.52714244   7.64919873   7.64687926  0.18795693   -0.01234044
   4  12  11  0  0.82021360  0.60959731   -3.04898330    5.65798656  118.31939837   6.42721643   6.41032052  0.21763434   -0.07763442
   4  12  12  0  0.85113510  0.58745081   -2.81891966    3.09245539  132.35065513   4.18444601   4.06580514  0.24731175   -0.47972191
   4  12  13  0  0.88351883  0.56591889    2.81663976    0.33877970    6.85847309   2.83694047   3.12602050  0.29677410    0.97407431
   4  12  14  0  0.91720993  0.54513147   -3.94053419    0.14019770  177.96237020   3.94302740   4.06580514  0.31655904    0.38785100
   4  12  15  0  0.95206962  0.52517168   -0.27169884   -3.06156215  264.92856234   3.07359448   3.28430002  0.30666657    0.68708349
   4  12  16  0  0.98797421  0.50608609   -1.21710708   -2.13187036  240.27750231   2.45483622   2.43354760  0.64301055   -0.03310773
   4  12  17  0  1.02481387  0.48789347    0.02611832   -3.75396115  270.39863096   3.75405201   3.96688044  0.28688163    0.74186847
   4  12  18  0  1.06249135  0.47059207   -0.44546105   -2.74323901  260.77652973   2.77917178   2.33462290  0.43526868   -1.02132063
   4  12  20  0  1.14002569  0.43858661    0.95923164   -1.03930977  312.70548371   1.41431614   1.97849399  0.49462350    1.14062080
   4  13   0  0  0.68035340  0.73491218   -2.82951239    0.00000000  180.00000000   2.82951239   2.54236477  0.49462350   -0.58053777
   4  13   1  0  0.68200274  0.73313489    7.03151623   -0.83253207  353.24761108   7.08063063   7.24128799  0.15827952    1.01502306
   4  13   2  0  0.68692699  0.72787940   -7.38647413   -5.53357951  216.83872804   9.22932838   9.17031963  0.16817199   -0.35088334
   4  13   3  0  0.69505654  0.71936594   -5.36229739   -2.68197970  206.57215413   5.99560242   6.27182594  0.17806446    1.55125573
   4  13   4  0  0.70628074  0.70793379  -10.06228065   -7.14619829  215.38224320  12.34170336  12.39526482  0.33634398    0.15924610
   4  13   5  0  0.72045494  0.69400593    1.90435119    1.68487907   41.50086842   2.54270937   2.70064429  0.26709669    0.59130244
   4  13   6  0  0.73740907  0.67804970   -6.54290300    2.49202926  159.14940555   7.00141339   7.32042775  0.17806446    1.79156671
   4  13   7  0  0.75695635  0.66054007    3.46048909   -0.81495210  346.74819472   3.55515565   3.42279460  0.23741928   -0.55749917
   4  13   8  0  0.77890157  0.64192963   -8.09447279   -2.74553600  198.73624320   8.54742404   8.41849191  0.20774187   -0.62063620
   4  13  10  0  0.82920386  0.60298803   -5.43776285    1.69614627  162.67626224   5.69615457   5.80687985  0.19784940    0.55964424
   4  13  11  0  0.85718474  0.58330483    3.99072968    0.88628236   12.52133107   4.08796035   3.92731056  0.24731175   -0.64958413
   4  13  12  0  0.88681807  0.56381350   -5.29464774   -3.43613943  212.98290882   6.31192117   6.24214853  0.29677410   -0.23510355
   4  13  13  0  0.91794382  0.54469564    8.41904814   -1.82006727  347.80127020   8.61353681   8.58666390  0.20774187   -0.12935723
   4  13  15  0  0.98409954  0.50807869    4.91786534   -1.72780005  340.64202821   5.21255144   5.27268647  0.43526868    0.13815613
   4  13  16  0  1.01887603  0.49073683    0.77989462    2.54403841   72.95667469   2.66089591   2.61161206  0.39569880   -0.12454889
   4  14   0  0  0.72791299  0.68689529   14.23022896    0.00000000  360.00000000  14.23022896  14.68042538  0.56387079    0.79840352
   4  14   1  0  0.72945480  0.68544343   -1.28785043   -9.41761707  262.21315424   9.50526538   9.61548077  0.21763434    0.50642463
   4  14   2  0  0.73406079  0.68114250    0.98058196   -7.96335519  277.01988040   8.02350091   8.05247052  0.16817199    0.17226180
   4  14   3  0  0.74167389  0.67415074   -3.26116349   -3.00100582  222.62105284   4.43184197   4.45161147  0.19784940    0.09992198
   4  14   5  0  0.76552720  0.65314466    2.01491412   -9.24704860  282.29249655   9.46402593   9.52644854  0.17806446    0.35056190
   4  14   6  0  0.78150413  0.63979189   -3.26037920    2.57839340  141.66212785   4.15670363   4.28343948  0.20774187    0.61006408
   4  14   7  0  0.79997467  0.62501979   -1.14901528   -2.81510791  247.79666723   3.04057046   2.96774098  0.54408585   -0.13385659
   4  14   9  0  0.84371970  0.59261387    3.48216356   -4.82893629  305.79551079   5.95349383   6.13333136  0.35612892    0.50497874
   4  14  11  0  0.89540061  0.55840927    1.87680301   -0.32537648  350.16454030   1.90479904   2.22580573  0.63311808    0.50702501
   4  14  15  0  1.01756006  0.49137149   -0.85337132   -2.54026644  251.43085799   2.67977540   2.43354760  0.64301055   -0.38292964
   4  14  17  0  1.08592604  0.46043651   -1.48804516   -3.40378523  246.38631933   3.71483947   3.60085906  0.31655904   -0.36006052
   4  14  18  0  1.12155239  0.44581065    1.18708186   -2.19939024  298.35716792   2.49929606   2.63139700  0.55397832    0.23845869
   4  15   0  0  0.77575454  0.64453377    3.01624986    0.00000000    0.00000000   3.01624986   3.15569791  0.25720422    0.54216861
   4  15   2  0  0.78152610  0.63977390    1.90421970   -0.42041824  347.54982848   1.95007799   1.91913917  0.46494609   -0.06654281
   4  15   3  0  0.78868115  0.63396976   -4.53277557    4.89649809  132.79098168   6.67246191   6.70709461  0.18795693    0.18425874
   4  15   4  0  0.79859053  0.62610309   -3.40790548   -5.71952700  239.21195217   6.65783815   6.49935275  0.18795693   -0.84320067
   4  15   6  0  0.82624844  0.60514486   -0.62378107    2.30477167  105.14415658   2.38769246   2.26537561  0.64301055   -0.19022525
   4  15   7  0  0.84374005  0.59259958   -0.81201051    3.67229816  102.46849306   3.76100184   4.01634279  0.23741928    1.07548532
   4  15   8  0  0.86348249  0.57905054    7.07630328   -0.63277553  354.89010137   7.10453890   7.24128799  0.21763434    0.62834336
   4  15  10  0  0.90911682  0.54998432    2.85798070   -0.63368867  347.49828777   2.92739048   2.82924640  0.33634398   -0.29179676
   4  15  13  0  0.99072459  0.50468112   -2.93167940   -2.72586152  222.91653344   4.00313191   4.14494490  0.27698916    0.51198028
   4  16   1  0  0.82519156  0.60591992    7.18786172    2.68839785   20.50675878   7.67416700   7.61720185  0.17806446   -0.31991310
   4  16   2  0  0.82926597  0.60294286   -4.02409542    0.96896541  166.46142922   4.13911076   4.33290183  0.22752681    0.85172850
   4  16   3  0  0.83601254  0.59807715   -1.27328407    4.89704223  104.57479806   5.05986907   4.89677262  0.20774187   -0.78509185
   4  16   4  0  0.84536729  0.59145889   -1.98821393    4.18952568  115.38750950   4.63736132   4.35268677  0.35612892   -0.79935814
   4  16   5  0  0.85724483  0.58326394    3.61020109    7.52253603   64.36280878   8.34398588   8.28988980  0.19784940   -0.27342046
   4  16   6  0  0.87154203  0.57369580   -0.44182348    4.34512268   95.80602991   4.36752780   4.64946087  0.36602139    0.77026391
   4  16   7  0  0.88814204  0.56297301   -0.06091151    5.80595121   90.60108059   5.80627072   5.65849280  0.21763434   -0.67901931
   4  16  10  0  0.95046958  0.52605577    0.46862354   -7.78327843  273.44556299   7.79737334   7.55784703  0.20774187   -1.15299972
   4  16  12  0  1.00112919  0.49943604   -1.09670493   -4.72697775  256.93791871   4.85253340   4.76817051  0.25720422   -0.32799963
   4  16  15  0  1.08823953  0.45945767   -1.20683617    2.00870787  120.99754186   2.34336528   2.56214971  0.57376326    0.38131482
   4  16  16  0  1.11978647  0.44651370    1.51255920   -2.33246201  302.96267532   2.77996661   2.80946146  0.36602139    0.08058232
   4  17   0  0  0.87209768  0.57333027  -11.96051508    0.00000000  180.00000000  11.96051508  11.95999615  0.21763434   -0.00238442
   4  17   2  0  0.87723560  0.56997231  -10.11511991    0.20711030  178.82701456  10.11724001  10.16945909  0.18795693    0.27782471
   4  17   4  0  0.89247190  0.56024173   -8.06528121    4.13647600  152.84787520   9.06417094   9.30881421  0.21763434    1.12410235
   4  17   5  0  0.90373057  0.55326224   -2.68561623   -6.17129068  246.48233537   6.73033158   7.00386871  0.18795693    1.45531815
   4  17  10  0  0.99259894  0.50372812   -2.65320592    0.71522289  164.91342742   2.74791656   2.51268736  0.41548374   -0.56615742
   4  17  12  0  1.04121079  0.48021016   -3.82829181   -0.86194715  192.68866673   3.92412679   3.79870845  0.50451597   -0.24859141
   4  17  14  0  1.09588458  0.45625243   -4.47766996   -0.49835937  186.35081518   4.50531801   4.55053617  0.26709669    0.16929509
   4  18   1  0  0.92174987  0.54244651    3.24908536   -1.09864517  341.31755690   3.42980712   2.96774098  0.94967711   -0.48655078
   4  18   3  0  0.93144978  0.53679759   -3.02905290   -3.95379127  232.54378677   4.98072553   4.95612744  0.23741928   -0.10360615
   4  18   4  0  0.93985508  0.53199691   -1.81545651    3.11582490  120.22750656   3.60614020   3.64042893  0.40559127    0.08454011
   4  18   5  0  0.95055269  0.52600977    0.03427215   -4.41449949  270.44480923   4.41463252   4.30322442  0.25720422   -0.43315036
   4  18   7  0  0.97850805  0.51098200   -5.68052795   -1.93531466  198.81360420   6.00115327   5.75741750  0.25720422   -0.94763521
   4  18   8  0  0.99558161  0.50221900    3.58637254   -0.73511778  348.41623201   3.66093788   3.85806327  0.28688163    0.68713147
   4  18  10  0  1.03541013  0.48290043    3.11021554   -2.93003438  316.70863124   4.27300154   4.17462231  0.65290302   -0.15067970
   4  19   0  0  0.96910192  0.51594160    5.16425034    0.00000000  360.00000000   5.16425034   4.79784792  0.24731175   -1.48154072
   4  19   2  0  0.97372813  0.51349035    6.22140914   -0.60050862  354.48672312   6.25032337   6.41032052  0.21763434    0.73516499
   4  19   3  0  0.97948016  0.51047486    4.64131498   -1.49194993  342.18000689   4.87521479   4.87698768  0.32645151    0.00543077
   4  19   7  0  1.02433427  0.48812191   -2.67137573    4.44757689  120.99055208   5.18817776   5.12429942  0.24731175   -0.25829073
   4  19   9  0  1.05885039  0.47221024   -0.72151550    2.18981926  108.23634482   2.30562204   2.16645092  0.71225784   -0.19539431
   4  19  10  0  1.07882196  0.46346850    0.94279609   -1.46778524  302.71367325   1.74449362   2.30494549  0.60344067    0.92876054
   4  19  11  0  1.10047420  0.45434959   -0.29170297    2.92273788   95.69951373   2.93725848   3.00731086  0.34623645    0.20232527
   4  20   1  0  1.01889619  0.49072713    1.15833589    9.31459941   82.91125938   9.38634669   9.32859915  0.20774187   -0.27797741
   4  20   2  0  1.02219881  0.48914164    1.64744224   -3.14881902  297.61828053   3.55374833   3.80860092  0.29677410    0.85874272
   4  20   3  0  1.02767958  0.48653297   -2.91369909    3.73698573  127.94326897   4.73863955   4.77806298  0.40559127    0.09719990
   4  20   4  0  1.03530391  0.48294998   -1.32415213   -3.22952832  247.70567949   3.49044869   3.46236448  0.38580633   -0.07279354
   4  20   5  0  1.04502490  0.47845750   -2.26850591    4.10665696  118.91613872   4.69156162   4.68903075  0.32645151   -0.00775268
   4  20   7  0  1.07051606  0.46706446   -2.14927889    2.27276459  133.40042927   3.12807586   3.26451508  0.31655904    0.43100717
   4  21   2  0  1.07079202  0.46694408   -2.34691927   -0.83144365  199.50772114   2.48984510   2.86881628  0.52430091    0.72281237
   4  21   4  0  1.08330944  0.46154864   -3.26364799    0.37067741  173.52024854   3.28463087   3.45247201  0.30666657    0.54730824
   4  21   5  0  1.09260340  0.45762259   -0.09301157   -2.03690766  267.38551170   2.03903015   2.37419278  0.58365573    0.57424714
   4  21   6  0  1.10385642  0.45295746   -1.79867415   -3.51699771  242.91374486   3.95025336   4.06580514  0.34623645    0.33373662
   4  22   2  0  1.11949182  0.44663122    3.15213549    1.35828119   23.31160873   3.43232952   3.40300966  0.30666657   -0.09560829
   4  22   3  0  1.12449849  0.44464266    4.06525380   -0.69215033  350.33747389   4.12375563   3.97677291  0.28688163   -0.51234622
   5   0   1  0  0.26544521  1.88362790    0.00000000  -23.63467032  270.00000000  23.63467032  23.33633657  0.27698916   -1.07705931
   5   0   2  0  0.27785267  1.79951481    6.15630485    0.00000000    0.00000000   6.15630485   5.83655726  0.13849458   -2.30873723
   5   0   3  0  0.29738363  1.68132995    0.00000000  -17.43060319  270.00000000  17.43060319  16.55010220  0.19784940   -4.45035971
   5   0   4  0  0.32274743  1.54919902   19.43629240    0.00000000  360.00000000  19.43629240  19.87397209  0.24731175    1.76974889
   5   0   5  0  0.35268789  1.41768406    0.00000000    6.01249688   90.00000000   6.01249688   5.97505184  0.23741928   -0.15771694
   5   0   6  0  0.38614189  1.29486080   28.70964429    0.00000000  360.00000000  28.70964429  28.48042093  1.08817169   -0.21064999
   5   0   7  0  0.42227519  1.18406198    0.00000000   33.20849450   90.00000000  33.20849450  32.83310770  0.51440844   -0.72974463
   5   0   8  0  0.46045747  1.08587662   -9.26914566    0.00000000  180.00000000   9.26914566   8.96257776  0.13849458   -2.21357328
   5   0  10  0  0.54121388  0.92384918    9.79971927    0.00000000  360.00000000   9.79971927   9.91225487  0.15827952    0.71099285
   5   0  11  0  0.58318017  0.85736798    0.00000000   12.90346067   90.00000000  12.90346067  12.66236151  0.17806446   -1.35399933
   5   0  12  0  0.62592309  0.79882019  -13.07997680    0.00000000  180.00000000  13.07997680  12.89978079  0.32645151   -0.55198400
   5   0  14  0  0.71317797  0.70108727    6.13161944    0.00000000  360.00000000   6.13161944   6.17290124  0.41548374    0.09935840
   5   0  15  0  0.75748619  0.66007804    0.00000000    8.66357944   90.00000000   8.66357944   8.61634131  0.17806446   -0.26528665
   5   0  16  0  0.80214824  0.62332618    4.21903852    0.00000000  360.00000000   4.21903852   4.18451478  0.22752681   -0.15173483
   5   0  19  0  0.93774997  0.53319117    0.00000000   -2.30169710  270.00000000   2.30169710   2.67096688  0.54408585    0.67869764
   5   0  22  0  1.07505995  0.46509034    3.87731996    0.00000000  360.00000000   3.87731996   4.16472984  0.27698916    1.03762143
   5   1   0  0  0.26588492  1.88051283    0.00000000  -36.09360858  270.00000000  36.09360858  36.55267640  0.66279549    0.69262363
   5   1   1  0  0.27007735  1.85132152   25.89965761    9.24380344   19.64190562  27.49982121  27.49117394  0.37591386   -0.02300332
   5   1   2  0  0.28228128  1.77128288   -2.16882414   18.23298797   96.78349119  18.36152631  18.85504769  0.22752681    2.16906916
   5   1   3  0  0.30152551  1.65823447  -19.18419617  -14.52578742  217.13208304  24.06308132  23.39569139  0.36602139   -1.82336322
   5   1   4  0  0.32656778  1.53107572  -12.35047130  -21.66497093  240.31398978  24.93802532  24.64214260  0.28688163   -1.03137563
   5   1   5  0  0.35618726  1.40375600   -6.32397285   -5.28314830  219.87592315   8.24040584   7.73591149  0.11870964   -4.24981797
   5   1   6  0  0.38934069  1.28422231   -2.76470432   -2.64765647  223.76111319   3.82801185   4.04602020  0.14838705    1.46918718
   5   1   7  0  0.42520225  1.17591100    2.07732222   11.15080492   79.44714019  11.34265039  11.56429735  0.14838705    1.49370826
   5   1   8  0  0.46314328  1.07957953   -6.02125024  -24.11894034  255.98272863  24.85917813  24.93891670  0.28688163    0.27794936
   5   1   9  0  0.50269315  0.99464255    7.96354123    1.11238523    7.95189407   8.04085753   8.03268558  0.13849458   -0.05900550
   5   1  10  0  0.54350076  0.91996191   -4.58228711  -10.11387956  245.62618493  11.10350913  11.13892114  0.15827952    0.22373088
   5   1  11  0  0.58530310  0.85425825    4.70410676   -3.67423107  322.00771474   5.96896929   5.78709491  0.14838705   -1.22567556
   5   1  12  0  0.62790153  0.79630321   -8.07130506    0.05325807  179.62194239   8.07148077   8.26021239  0.15827952    1.19239450
   5   1  13  0  0.67114447  0.74499608   -4.68247374    4.19589125  138.13698083   6.28737335   6.06408407  0.16817199   -1.32774363
   5   1  14  0  0.71491499  0.69938386   -8.98807914   -0.74913245  184.76443844   9.01924421   9.07139493  0.16817199    0.31010349
   5   1  15  0  0.75912182  0.65865581    7.51459837   -3.89955148  332.57384145   8.46614968   8.41849191  0.25720422   -0.18529155
   5   1  20  0  0.98462579  0.50780713    2.87125727    0.19765552    3.93799229   2.87805246   3.53161177  0.30666657    2.13117232
   5   1  21  0  1.03034666  0.48527357   -4.23520757   -2.81726932  213.63193757   5.08664817   5.10451448  0.25720422    0.06946354
   5   2   0  0  0.27952930  1.78872125    0.00000000  -12.80381661  270.00000000  12.80381661  12.43483470  0.51440844   -0.71729365
   5   2   1  0  0.28352004  1.76354377    4.26334740   -5.15659630  309.58310823   6.69078594   7.00386871  0.12860211    2.43450732
   5   2   2  0  0.29516870  1.69394655    6.57236972   10.65144569   58.32374781  12.51596337  11.27741572  0.18795693   -6.58952906
   5   2   3  0  0.31362314  1.59427010  -18.69384150    3.36825358  169.78604527  18.99486357  19.02321968  0.22752681    0.12462753
   5   2   4  0  0.33776968  1.48029865  -16.92394198   -6.46615254  200.91042186  18.11714494  18.24171455  0.21763434    0.57238034
   5   2   5  0  0.36648493  1.36431259  -13.80396838   -0.32504317  181.34889913  13.80779476  13.61203863  0.16817199   -1.16402342
   5   2   6  0  0.39878317  1.25381421   21.44516774   -2.12977829  354.32839693  21.55066530  21.54579951  0.24731175   -0.01967471
   5   2   7  0  0.43386495  1.15243235   -6.86152769    7.33225827  133.10050725  10.04204031   9.98150216  0.13849458   -0.43711567
   5   2   8  0  0.47110884  1.06132588    5.62330509    6.04620374   47.07546944   8.25700550   8.29978227  0.12860211    0.33262885
   5   2   9  0  0.51004141  0.98031255   -3.06874249  -18.69111926  260.67625520  18.94136002  19.27053143  0.22752681    1.44673679
   5   2  10  0  0.55030439  0.90858807   -3.34604692   -6.15065553  241.45316007   7.00189927   7.17204070  0.13849458    1.22850606
   5   2  11  0  0.59162620  0.84512822    0.14756247   -6.55859594  271.28888570   6.56025574   6.57849250  0.14838705    0.12289997
   5   2  12  0  0.63379978  0.78889266   -1.80020679   -1.76827075  224.48724588   2.52339571   2.54236477  0.37591386    0.05046119
   5   2  13  0  0.67666590  0.73891709   -0.44427152   -3.65353676  263.06684949   3.68044944   3.84817080  0.19784940    0.84772240
   5   2  14  0  0.72010088  0.69434716    3.57863629    2.85143353   38.54760320   4.57573064   4.47139641  0.19784940   -0.52734166
   5   2  15  0  0.76400771  0.65444366   -1.80051114    3.50427229  117.19430629   3.93976708   3.65032140  0.26709669   -1.08367378
   5   2  16  0  0.80830950  0.61857494    0.75057795    5.82439378   82.65687826   5.87255738   6.11354642  0.18795693    1.28215033
   5   2  17  0  0.85294471  0.58620446    5.09176796   -3.83840757  322.98934197   6.37647815   6.51913769  0.23741928    0.60087594
   5   2  18  0  0.89786362  0.55687744    2.97639702    2.05353156   34.60329707   3.61606569   3.62064400  0.34623645    0.01322305
   5   2  19  0  0.94302569  0.53020825   -2.22490041   -1.19778856  208.29606930   2.52683187   2.35440784  0.41548374   -0.41499585
   5   2  22  0  1.07966493  0.46310664    1.24276617   -1.86086069  303.73677520   2.23769307   2.03784881  0.51440844   -0.38849336
   5   3   0  0  0.30089815  1.66169183    0.00000000  -35.13038666  270.00000000  35.13038666  35.50407459  1.46408555    0.25523640
   5   3   1  0  0.30460906  1.64144821  -17.50471920  -20.92967291  230.09227321  27.28491162  26.99655044  0.67268796   -0.42867005
   5   3   2  0  0.31548000  1.58488653   31.22122055  -10.84700433  340.84154113  33.05180957  32.86278511  0.42537621   -0.44437007
   5   3   3  0  0.33281007  1.50235838   -5.71471007   -7.19452674  231.53940792   9.18798815   9.26924433  0.28688163    0.28323940
   5   3   4  0  0.35565633  1.40585155   -6.91004344    1.81043465  165.31847518   7.14327474   7.04343859  0.10881717   -0.91746687
   5   3   5  0  0.38303299  1.30537060    1.58072656    3.02874078   62.43954618   3.41642608   3.32386990  0.12860211   -0.71970968
   5   3   6  0  0.41404237  1.20760589    1.90593077   -3.70657825  297.21232822   4.16788848   4.10537502  0.12860211   -0.48609979
   5   3   7  0  0.44793064  1.11624424   12.89232286   -8.73648360  325.87646671  15.57363588  15.70924225  0.18795693    0.72147580
   5   3   8  0  0.48409359  1.03285813   -0.53518622   -1.94548828  254.61890411   2.01775840   1.73118224  0.34623645   -0.82768917
   5   3   9  0  0.52205872  0.95774666    6.06672004    3.61683076   30.80236766   7.06304161   7.08300847  0.12860211    0.15526073
   5   3  10  0  0.56146058  0.89053446    4.26304672   -6.46357965  303.40680293   7.74283083   7.65677173  0.13849458   -0.62138965
   5   3  11  0  0.60201713  0.83054115   -4.81389907   -3.07659495  212.58291684   5.71306054   5.65849280  0.20774187   -0.26267088
   5   3  12  0  0.64351009  0.77698860    7.27937809   -0.64471346  354.93868489   7.30787252   7.30064281  0.18795693   -0.03846472
   5   3  13  0  0.68576950  0.72910796   -6.22719865    1.84332992  163.51057696   6.49429505   6.53892263  0.16817199    0.26536866
   5   3  14  0  0.72866202  0.68618918   -0.58374560    3.48488952   99.50919744   3.53344222   3.20516026  0.25720422   -1.27634750
   5   3  15  0  0.77208215  0.64759948    1.59211992    1.94199183   50.65377638   2.51121049   2.61161206  0.36602139    0.27430522
   5   3  16  0  0.81594566  0.61278591    3.01523571   -3.04611924  314.70807172   4.28608082   4.33290183  0.22752681    0.20578238
   5   3  19  0  0.94957913  0.52654906    1.22108836   -5.50884016  282.49809557   5.64255055   5.69806268  0.22752681    0.24398061
   5   3  20  0  0.99465213  0.50268831    3.59543854   -0.40890133  353.51175399   3.61861556   4.13505243  0.33634398    1.53544259
   5   3  21  0  1.03993228  0.48080054   -1.55562596   -3.38495987  245.31790814   3.72530877   3.01720333  0.87053735   -0.81341190
   5   4   1  0  0.33189000  1.50652323   -7.15720049  -15.37452969  245.03692886  16.95882314  16.70838172  0.42537621   -0.58875277
   5   4   2  0  0.34189461  1.46243897  -14.78002899   -7.36970028  206.50201702  16.51549997  16.67870431  0.45505362    0.35864859
   5   4   3  0  0.35794809  1.39685057   -1.24506996    2.64439008  115.21267208   2.92284076   2.69075182  0.13849458   -1.67579797
   5   4   4  0  0.37928316  1.31827629    3.49723976  -27.57155178  277.22892623  27.79246577  28.01547485  0.31655904    0.70447863
   5   4   5  0  0.40506612  1.23436637  -21.88125046   10.24382535  154.91310285  24.16040313  24.10794922  0.27698916   -0.18937169
   5   4   6  0  0.43450590  1.15073236   -6.61291959  -11.85252598  240.84139467  13.57251184  13.70107086  0.16817199    0.76444966
   5   4   7  0  0.46691129  1.07086723   -3.17120296   -2.01658290  212.45247290   3.75807594   3.45247201  0.16817199   -1.81721070
   5   4   8  0  0.50170798  0.99659567    2.17975135   11.43426685   79.20701910  11.64017931  11.65332958  0.17806446    0.07385118
   5   4   9  0  0.53843255  0.92862143   -8.91336220    2.12338480  166.60047207   9.16279372   9.24945939  0.14838705    0.58405141
   5   4  10  0  0.57671681  0.86697663   -1.54867071    1.92421401  128.82825436   2.47001630   2.58193465  0.41548374    0.26936879
   5   4  11  0  0.61627017  0.81133247   -9.48995780   -0.55919800  183.37226788   9.50641897   9.42752385  0.15827952   -0.49845438
   5   4  12  0  0.65686340  0.76119327    2.85699059    1.50848296   27.83392727   3.23077639   2.99741839  0.22752681   -1.02562859
   5   4  13  0  0.69831519  0.71600906   -4.35755548   -0.46117190  186.04127933   4.38189107   4.23397713  0.19784940   -0.74760872
   5   4  14  0  0.74048136  0.67523645    1.08385860   -5.76950238  280.63957885   5.87042649   5.57935304  0.18795693   -1.54861782
   5   4  15  0  0.78324654  0.63836860    1.64899352    5.99752400   74.62664046   6.22008632   6.15311630  0.18795693   -0.35630513
   5   4  16  0  0.82651776  0.60494768    5.63184615    2.52335274   24.13480001   6.17130457   6.58838497  0.27698916    1.50576437
   5   4  17  0  0.87021954  0.57456765    4.42697518    2.81077202   32.41225243   5.24390585   5.38150364  0.21763434    0.63224302
   5   4  23  0  1.13866498  0.43911072   -2.26982071    1.23359100  151.47702190   2.58337624   2.71053676  0.81118253    0.15675944
   5   5   0  0  0.36087326  1.38552797    0.00000000   18.05644768   90.00000000  18.05644768  17.93504799  0.43526868   -0.27890748
   5   5   1  0  0.36397321  1.37372749   25.07501845  -15.95060069  327.53893985  29.71831443  30.28085046  0.68258043    0.82413151
   5   5   2  0  0.37311854  1.34005670    5.23658654  -20.42087802  284.38261607  21.08160568  20.93246638  0.36602139   -0.40746062
   5   5   3  0  0.38788189  1.28905220   16.91352212   -4.74267079  344.33612930  17.56588047  17.57891907  0.47483856    0.02745901
   5   5   4  0  0.40765333  1.22653235    0.43379891    2.94882385   81.63129251   2.98056095   3.33376237  0.25720422    1.37323338
   5   5   5  0  0.43174539  1.15808995   -7.67967851  -14.10445016  241.43231771  16.05966925  16.44128503  0.38580633    0.98913820
   5   5   6  0  0.45947894  1.08818915  -12.30619690   -2.30034306  190.58785820  12.51934745  12.76128621  0.15827952    1.52855384
   5   5   7  0  0.49023635  1.01991622   -0.86371120    3.81747141  102.74865225   3.91396027   3.99655785  0.13849458    0.59639580
   5   5   8  0  0.52348488  0.95513743   -7.79226338    0.68833127  174.95186811   7.82260625   7.64687926  0.13849458   -1.26883659
   5   5   9  0  0.55878004  0.89480649   -0.29533364   -5.99924357  267.18169112   6.00650858   6.07397654  0.13849458    0.48715231
   5   5  10  0  0.59575817  0.83926670   11.23245054    3.78862122   18.63886448  11.85418052  11.60386723  0.16817199   -1.48843628
   5   5  11  0  0.63412494  0.78848814   -1.97256423   -5.63989181  250.72260632   5.97489659   5.96515937  0.14838705   -0.06562043
   5   5  12  0  0.67364312  0.74223277    1.71067853    2.96599572   60.02521430   3.42396724   3.02709580  0.35612892   -1.11440387
   5   5  13  0  0.71412157  0.70016089   -1.98310327    4.37755434  114.37129914   4.80579656   4.91655756  0.22752681    0.48680416
   5   5  14  0  0.75540596  0.66189576   -6.37801352    0.40181845  176.39509790   6.39065838   6.57849250  0.17806446    1.05486590
   5   5  15  0  0.79737110  0.62706060   -2.36782331    1.47603316  148.06176966   2.79020808   3.13591297  0.33634398    1.02783136
   5   5  18  0  0.92641890  0.53971265   -4.22198136   -0.49519343  186.68962032   4.25092262   4.34279430  0.25720422    0.35719351
   5   5  21  0  1.05884322  0.47221344    0.67278550   -3.63109373  280.49698023   3.69289616   3.12602050  0.35612892   -1.59177093
   5   5  22  0  1.10352582  0.45309316   -3.19290424    1.27678508  158.20441692   3.43872326   3.80860092  0.30666657    1.20612321
   5   6   0  0  0.39688318  1.25981654    0.00000000   25.26518518   90.00000000  25.26518518  25.58192724  0.66279549    0.47788808
   5   6   1  0  0.39970395  1.25092585    4.78946822   -2.66085634  330.94502425   5.47897457   5.51999822  0.13849458    0.29621127
   5   6   2  0  0.40804925  1.22534227   -0.29298665    1.32857283  102.43623564   1.36049511   1.53333284  0.34623645    0.49918987
   5   6   3  0  0.42159116  1.18598312  -10.52154222  -13.11905389  231.27022485  16.81702785  17.05461816  0.34623645    0.68620828
   5   6   4  0  0.43984996  1.13675127   -1.02601951    3.46689388  106.48600208   3.61553167   3.60085906  0.13849458   -0.10594358
   5   6   5  0  0.46226706  1.08162585  -17.72562140  -15.28812388  220.77735353  23.40778473  23.58364832  0.26709669    0.65842670
   5   6   6  0  0.48827005  1.02402348   -9.76832186    5.97127048  148.56300220  11.44885073  11.38623289  0.17806446   -0.35165828
   5   6   7  0  0.51731849  0.96652257    0.19915265   -2.57849999  274.41652033   2.58617941   2.61161206  0.17806446    0.14282832
   5   6   8  0  0.54892911  0.91086443    4.86306065    7.62230440   57.46196180   9.04150890   8.93290035  0.14838705   -0.73192746
   5   6   9  0  0.58268506  0.85809649   -7.23288292    2.16735893  163.31896945   7.55063177   7.51827715  0.14838705   -0.21804209
   5   6  10  0  0.61823503  0.80875391   -5.50995475   -8.82569448  238.02312268  10.40444542  10.03096451  0.21763434   -1.71609366
   5   6  11  0  0.65528711  0.76302432    0.70044589   -3.18092325  282.41846135   3.25713021   3.16559038  0.30666657   -0.29849953
   5   6  12  0  0.69360060  0.72087596    4.77253493   -4.99520162  313.69410359   6.90862713   6.97419130  0.16817199    0.38986380
   5   6  13  0  0.73297774  0.68214895   -9.27902848    4.43684932  154.44479353  10.28523220  10.40687837  0.17806446    0.68315802
   5   6  14  0  0.77325604  0.64661635    1.51354142   -9.96347029  278.63770975  10.07777495  10.16945909  0.26709669    0.34326199
   5   6  15  0  0.81430179  0.61402296   -1.08473224   -3.94919207  254.64122523   4.09545626   4.03612773  0.23741928   -0.24988928
   5   6  16  0  0.85600460  0.58410901   -1.56707276    4.08845550  110.97143439   4.37849123   4.37247171  0.22752681   -0.02645630
   5   6  20  0  1.02776915  0.48649057   -1.70640990   -3.31136976  242.73711384   3.72518516   3.88774068  0.29677410    0.54774162
   5   6  21  0  1.07165093  0.46656984   -2.39888319   -2.92519329  230.64561590   3.78304062   3.64042893  0.30666657   -0.46503826
   5   7   0  0  0.43561937  1.14779101    0.00000000    5.43145912   90.00000000   5.43145912   5.17376177  0.11870964   -2.17082073
   5   7   1  0  0.43819085  1.14105532  -10.22218481  -18.27459061  240.77883417  20.93928663  21.41719740  0.46494609    1.02788428
   5   7   2  0  0.44581629  1.12153819   11.24092127   -2.67898138  346.59509868  11.55574542  11.55440488  0.17806446   -0.00752840
   5   7   3  0  0.45824348  1.09112301   -7.60532263   -0.13982917  181.05330427   7.60660795   7.81505125  0.13849458    1.50506463
   5   7   4  0  0.47509574  1.05241945    5.24581271    9.10518164   60.05225511  10.50822933  10.46623319  0.14838705   -0.28301758
   5   7   5  0  0.49592218  1.00822270   -0.76961037   -2.30039133  251.50201147   2.42571647   2.27526808  0.19784940   -0.76041870
   5   7   6  0  0.52024573  0.96108429    3.08030563    4.99242072   58.32556341   5.86622088   5.85634220  0.12860211   -0.07681585
   5   7   7  0  0.54760058  0.91307427   -3.01793426    5.78596295  117.54635833   6.52574091   6.41032052  0.13849458   -0.83339289
   5   7   8  0  0.57755618  0.86571665   11.09396408    8.80208557   38.42891039  14.16166478  14.09676965  0.17806446   -0.36444741
   5   7   9  0  0.60972933  0.82003600  -10.18450712   -6.05091067  210.71577345  11.84642162  11.91053380  0.16817199    0.38122983
   5   7  10  0  0.64378764  0.77665362    4.74159283    5.64364210   49.96418493   7.37111923   7.39956751  0.15827952    0.17973442
   5   7  11  0  0.67944769  0.73589182    3.05244461   -4.34182270  305.10848339   5.30743276   5.33204129  0.16817199    0.14632958
   5   7  12  0  0.71647036  0.69786558    2.85211428   -3.51510871  309.05543328   4.52664833   4.56042864  0.22752681    0.14846737
   5   7  13  0  0.75465512  0.66255431    2.85229842   -8.05067779  289.50887760   8.54101979   8.59655637  0.17806446    0.31189030
   5   7  14  0  0.79383429  0.62985437   -8.70919372    1.21489556  172.05872726   8.79352184   8.83397565  0.17806446    0.22718630
   5   7  15  0  0.83386773  0.59961548   -1.21551392    1.98323033  121.50396546   2.32608612   2.16645092  0.62322561   -0.25614352
   5   7  17  0  0.91604710  0.54582346    6.01684788   -0.56006604  354.68206261   6.04285796   6.50924522  0.20774187    2.24503254
   5   7  20  0  1.04333954  0.47923038    3.51230562    1.02180684   16.22087358   3.65792018   3.49204189  0.59354820   -0.27946895
   5   8   0  0  0.47641730  1.04950010    0.00000000    7.58274731   90.00000000   7.58274731   7.59741691  0.22752681    0.06447416
   5   8   1  0  0.47876970  1.04434346   -7.61773201    9.16678884  129.72706382  11.91888664  12.30623260  0.32645151    1.18653445
   5   8   2  0  0.48575855  1.02931796   -7.96350882   -6.48711809  219.16644968  10.27132776  10.23870638  0.21763434   -0.14989078
   5   8   3  0  0.49718838  1.00565504   -6.77858356   16.09697462  112.83640551  17.46601807  17.70752118  0.32645151    0.73978250
   5   8   4  0  0.51276229  0.97511071   -0.69719398   -3.65400558  259.19765287   3.71992422   3.82838586  0.14838705    0.73093738
   5   8   5  0  0.53211654  0.93964379   -8.73885299    6.02311230  145.42407809  10.61345530  10.51569554  0.14838705   -0.65881599
   5   8   6  0  0.55485568  0.90113523   -9.03019845  -16.91556416  241.90493336  19.17500443  19.11225191  0.24731175   -0.25373854
   5   8   7  0  0.58058212  0.86120461    1.15315365   -4.07546493  285.79887168   4.23546665   4.32300936  0.15827952    0.55308934
   5   8   8  0  0.60891735  0.82112950    1.25332275    5.34100840   76.79389382   5.48609047   5.42107352  0.14838705   -0.43815784
   5   8   9  0  0.63951470  0.78184285    5.75680975    5.21137368   42.15308721   7.76526073   7.89419101  0.15827952    0.81457335
   5   8  10  0  0.67206527  0.74397536    6.84747179   -5.66767417  320.38533427   8.88877946   8.86365306  0.16817199   -0.14940897
   5   8  12  0  0.74198314  0.67386976    0.06650612   -4.61199467  270.82616228   4.61247416   4.45161147  0.20774187   -0.77433928
   5   8  13  0  0.77891819  0.64191594   -7.03166782    2.35781175  161.46301246   7.41644312   7.43913739  0.17806446    0.12744971
   5   8  15  0  0.85588819  0.58418846   -0.28473849   -3.54720987  265.41064412   3.55861966   3.83827833  0.25720422    1.08730204
   5   8  16  0  0.89565678  0.55824956   -2.42561713    3.36360272  125.79675413   4.14697983   4.49118135  0.44516115    0.77320655
   5   8  17  0  0.93613647  0.53411016   -3.68586330    0.76711979  168.24315915   3.76484542   3.69978375  0.29677410   -0.21922958
   5   8  20  0  1.06102149  0.47124399   -2.51414349    1.08591940  156.63931587   2.73863806   2.77978405  0.37591386    0.10945589
   5   9   0  0  0.51879078  0.96377967    0.00000000   11.52541197   90.00000000  11.52541197  11.66322205  0.42537621    0.32397224
   5   9   1  0  0.52095187  0.95978156  -12.34730510    5.96600164  154.21097988  13.71310026  13.89892025  0.27698916    0.67085654
   5   9   2  0  0.52738202  0.94807934    6.51740079    0.82725012    7.23383912   6.56969221   7.09290094  0.14838705    3.52597301
   5   9   3  0  0.53792817  0.92949213    8.49209799    1.41638603    9.46912539   8.60940635   8.84386812  0.18795693    1.24742288
   5   9   4  0  0.55235459  0.90521561    3.88944283    0.38569822    5.66324466   3.90852000   3.95698797  0.14838705    0.32663207
   5   9   5  0  0.57036694  0.87662866    4.98324663    4.08399750   39.33617914   6.44296380   6.56860003  0.20774187    0.60477088
   5   9   6  0  0.59163777  0.84511170  -10.99615980   10.28881722  136.90335346  15.05906007  14.92773713  0.18795693   -0.69868635
   5   9   7  0  0.61582955  0.81191298    4.02671829    8.06749184   63.47489123   9.01658942   8.73505095  0.15827952   -1.77874228
   5   9   8  0  0.64261246  0.77807393   -1.78102683    5.32450160  108.49490485   5.61447895   5.57935304  0.15827952   -0.22192326
   5   9   9  0  0.67167662  0.74440584    2.49990092   -7.39385261  288.68066890   7.80503434   7.81505125  0.15827952    0.06328618
   5   9  10  0  0.70273904  0.71150167   -3.37159205    5.90137894  119.74031044   6.79660991   6.43010546  0.16817199   -2.17934307
   5   9  11  0  0.73554660  0.67976659    2.22913111   -3.31845349  303.89075573   3.99764419   3.81849339  0.21763434   -0.82317339
   5   9  12  0  0.76987623  0.64945505    5.60297381    0.00056517    0.00577938   5.60297384   5.53978316  0.18795693   -0.33619764
   5   9  13  0  0.80553335  0.62070677    5.39590221   -3.51466829  326.92143715   6.43961597   6.62795485  0.18795693    1.00203214
   5   9  14  0  0.84234940  0.59357791   -0.91375269   -2.72257752  251.44719429   2.87182387   3.06666568  0.28688163    0.67917143
   5   9  15  0  0.88017897  0.56806629   -4.13200620    1.02604162  166.05462426   4.25749182   4.36257924  0.24731175    0.42491882
   5   9  17  0  0.95839550  0.52170529   -3.35922182   -1.61411814  205.66445170   3.72689531   3.66021387  0.29677410   -0.22468750
   5   9  19  0  1.03937707  0.48105737   -1.99032592    0.05942249  178.28990474   1.99121277   2.37419278  0.44516115    0.86031770
   5  10   0  0  0.56238379  0.88907257    0.00000000    9.10663896   90.00000000   9.10663896   9.38795397  0.31655904    0.88866522
   5  10   1  0  0.56437798  0.88593109   -0.66031590    3.51719076  100.63291521   3.57863772   3.64042893  0.15827952    0.39039299
   5  10   2  0  0.57031873  0.87670275    8.08870017   -7.82748760  315.94023989  11.25595987  11.12902867  0.17806446   -0.71283845
   5  10   3  0  0.58008480  0.86194295  -11.08652073    3.37143646  163.08536282  11.58781799  11.71268440  0.16817199    0.74249231
   5  10   5  0  0.61028690  0.81928680    6.95459573    0.97426326    7.97461892   7.02250601   7.29075034  0.15827952    1.69475075
   5  10   6  0  0.63021180  0.79338407   -5.10208077    1.62851480  162.29762410   5.35567817   5.20343918  0.15827952   -0.96183629
   5  10   7  0  0.65297602  0.76572490    0.01315454   -3.28585477  270.22937578   3.28588110   3.09634309  0.20774187   -0.91237270
   5  10   8  0  0.67829376  0.73714374   -3.72643214    8.00760795  114.95545357   8.83221839   8.69548107  0.15827952   -0.86389773
   5  10   9  0  0.70589032  0.70832534    4.91480060    8.96693148   61.27272749  10.22551343  10.52558801  0.23741928    1.26390146
   5  10  10  0  0.73550922  0.67980113   -0.60421351    9.35728329   93.69454350   9.37677047   9.20988951  0.24731175   -0.67477977
   5  10  11  0  0.76691620  0.65196172    2.01532197    1.09469826   28.51026845   2.29344433   1.93892411  0.63311808   -0.55995910
   5  10  13  0  0.83427551  0.59932240   -0.90183481   -4.13064085  257.68398599   4.22794274   4.37247171  0.22752681    0.63521732
   5  10  15  0  0.90655760  0.55153694   -1.54071547   -5.01315582  252.91600348   5.24457199   4.95612744  0.23741928   -1.21491633
   5  10  16  0  0.94419444  0.52955194   -3.77815376   -2.21598525  210.39272955   4.38007266   3.88774068  0.28688163   -1.71615024
   5  11   0  0  0.60693361  0.82381333    0.00000000   10.29535545   90.00000000  10.29535545  10.46623319  0.34623645    0.49352904
   5  11   1  0  0.60878189  0.82131221   -3.28733224    4.58350763  125.64842570   5.64048716   5.74752503  0.18795693    0.56948085
   5  11   2  0  0.61429337  0.81394335   -9.93255533   10.86482271  132.43336626  14.72073462  14.55182327  0.18795693   -0.89867051
   5  11   3  0  0.62337088  0.80209072   -0.56276748   -3.30338361  260.33185734   3.35097754   3.57118165  0.18795693    1.17156682
   5  11   4  0  0.63586173  0.78633448   -6.11441977    0.36456531  176.58784399   6.12527852   6.02451419  0.17806446   -0.56588682
   5  11   5  0  0.65156963  0.76737770   -2.14360408    7.27557809  106.41655870   7.58479235   7.66666420  0.21763434    0.37618994
   5  11   6  0  0.67026845  0.74596977  -10.79252250   -5.08142622  205.21238871  11.92893266  12.04902838  0.17806446    0.67445080
   5  11   7  0  0.69171567  0.72284035  -11.31537499    1.69888348  171.46142395  11.44219892  11.48515759  0.20774187    0.20678869
   5  11   8  0  0.71566425  0.69865164   -0.76706828    9.11554589   94.81007678   9.14776315   9.18021210  0.21763434    0.14909849
   5  11   9  0  0.74187197  0.67397074   -5.93093176    1.77723221  163.31890256   6.19148656   5.95526690  0.17806446   -1.32659636
   5  11  10  0  0.77010824  0.64925938   -0.22322580    2.87829902   94.43468375   2.88694215   2.74021417  0.47483856   -0.30900604
   5  11  13  0  0.86493267  0.57807968    3.97434712   -3.97848744  314.97017129   5.62350401   5.86623467  0.20774187    1.16842438
   5  11  14  0  0.89932033  0.55597542    2.79851079    2.13319281   37.31682368   3.51883137   3.46236448  0.27698916   -0.20385959
   5  12   0  0  0.65224422  0.76658403    0.00000000   -9.93790213  270.00000000   9.93790213   9.82322264  0.22752681   -0.50402626
   5  12   1  0  0.65396445  0.76456756   -0.66969002    5.34338481   97.14367038   5.38518765   5.37161117  0.15827952   -0.08577529
   5  12   2  0  0.65909821  0.75861229    6.55931685   -7.05312795  312.92242385   9.63178339   9.68472806  0.33634398    0.15741228
   5  12   3  0  0.66756675  0.74898877    2.01271277   -5.02726698  291.81915107   5.41520323   5.31225635  0.16817199   -0.61215234
   5  12   4  0  0.67924535  0.73611104    2.74183814    0.61886851   12.71926088   2.81081388   3.38322472  0.20774187    2.75539469
   5  12   5  0  0.69397197  0.72049020   -0.05869043   -7.52930261  269.55339210   7.52953135   7.48859974  0.21763434   -0.18807517
   5  12   6  0  0.71155738  0.70268402   -2.46258587    1.82210071  143.50175882   3.06339357   3.34365484  0.22752681    1.23177251
   5  12   7  0  0.73179552  0.68325097   -1.28366662  -11.63795576  263.70571834  11.70853595  11.66322205  0.17806446   -0.25448033
   5  12   8  0  0.75447294  0.66271429   -3.53955511   -3.45080250  224.27258702   4.94332765   4.62967593  0.20774187   -1.50981468
   5  12   9  0  0.77937676  0.64153825    8.63164153   -0.43847190  357.09197684   8.64277114   8.89333047  0.32645151    0.76752387
   5  12  11  0  0.83504937  0.59876699   -0.86957289    3.71720132  103.16655605   3.81755716   3.91741809  0.24731175    0.40378564
   5  12  13  0  0.89730855  0.55722193    2.75711213    0.17687044    3.67052985   2.76277948   3.33376237  0.34623645    1.64911259
   5  12  14  0  0.93050049  0.53734523   -6.32587919    2.71960012  156.73633080   6.88570783   6.85548166  0.27698916   -0.10912402
   5  12  16  0  1.00032502  0.49983754   -1.59398798    1.15229002  144.13692548   1.96686806   2.12688104  0.48473103    0.33010674
   5  12  17  0  1.03672589  0.48228756   -2.02848522    1.93297526  136.38112145   2.80198958   2.65118194  0.66279549   -0.22753269
   5  12  20  0  1.15074570  0.43450086    2.66112616    1.12700476   22.95298324   2.88993636   2.73032170  0.44516115   -0.35855479
   5  13   0  0  0.69816750  0.71616052    0.00000000   11.11488361   90.00000000  11.11488361  11.31698560  0.23741928    0.85124508
   5  13   1  0  0.69977485  0.71451554    0.53561787    3.51515807   81.33626696   3.55573098   3.03698827  0.23741928   -2.18492244
   5  13   3  0  0.71250312  0.70175131    7.11220921    0.22384191    1.80266976   7.11573082   7.30064281  0.31655904    0.58413115
   5  13   4  0  0.72345669  0.69112638    6.04134213   -0.21171284  357.99294764   6.04505063   6.16300877  0.30666657    0.38464623
   5  13   5  0  0.73730077  0.67814930   11.74497823    2.99284202   14.29580677  12.12029773  12.10838320  0.28688163   -0.04153118
   5  13   6  0  0.75387614  0.66323892    7.55777091    0.41505464    3.14338917   7.56915923   7.56773950  0.40559127   -0.00350041
   5  13   7  0  0.77300713  0.64682457   -3.54964231   -1.02077446  196.04370477   3.69349984   3.49204189  0.32645151   -0.61711447
   5  13   8  0  0.79450913  0.62931939    1.82306362    1.30038530   35.50013867   2.23932197   2.20602079  0.60344067   -0.05518551
   5  13   9  0  0.81819525  0.61110108   -3.35121043    2.03970736  148.67330146   3.92313872   4.23397713  0.30666657    1.01360383
   5  13  10  0  0.84388159  0.59250018   -0.95577389   -2.14527502  245.98582727   2.34855458   2.38408525  0.60344067    0.05888014
   5  13  11  0  0.87139129  0.57379504   -5.24707050   -0.01229609  180.13426778   5.24708491   5.47053587  0.25720422    0.86876865
   5  13  12  0  0.90055727  0.55521178   -3.19622258    2.17666734  145.74464978   3.86700394   3.11612803  0.47483856   -1.58132886
   5  13  14  0  0.96324789  0.51907718    0.84944462   -2.08813452  292.13629163   2.25429855   2.63139700  0.57376326    0.65723702
   5  13  16  0  1.03085667  0.48503348   -1.40808290    6.03303061  103.13740656   6.19517197   6.21247112  0.23741928    0.07286326
   5  13  18  0  1.10247917  0.45352331    0.32463245    3.02885073   83.88238826   3.04619812   3.20516026  0.33634398    0.47261777
   5  14   0  0  0.74459010  0.67151040    0.00000000    7.32646922   90.00000000   7.32646922   7.28085787  0.17806446   -0.25615080
   5  14   1  0  0.74609745  0.67015375    3.00366899    9.81938934   72.99156707  10.26851666  10.10021180  0.24731175   -0.68053725
   5  14   2  0  0.75060133  0.66613258    3.43706836   11.08688936   72.77593836  11.60743532  11.89074886  0.23741928    1.19330470
   5  14   3  0  0.75804833  0.65958855    3.25968421    2.89810092   41.63946793   4.36171183   4.76817051  0.19784940    2.05438417
   5  14   4  0  0.76835288  0.65074267    1.52935262    3.39606477   65.75649415   3.72453693   3.51182683  0.23741928   -0.89592601
   5  14   5  0  0.78140194  0.63987556    8.11966025    2.93123297   19.84980470   8.63255520   8.58666390  0.19784940   -0.23195067
   5  14   7  0  0.81517886  0.61336232    2.62386460   -3.58716988  306.18390770   4.44437320   4.46150394  0.21763434    0.07871339
   5  14   8  0  0.83559639  0.59837501   -2.12649464   -7.81067447  254.77007391   8.09497468   8.23053498  0.29677410    0.45677942
   5  14   9  0  0.85814919  0.58264927   -1.84546559   -0.40081250  192.25363635   1.88848984   2.01806387  0.62322561    0.20790869
   5  14  11  0  0.90901009  0.55004890    2.41332228    1.78431418   36.47774288   3.00131663   3.21505273  0.30666657    0.69696575
   5  14  14  0  0.99740817  0.50129928   -4.03555478   -0.15918862  182.25894827   4.03869328   4.67913828  0.25720422    2.49002525
   5  14  17  0  1.09717477  0.45571591    1.36266360    0.49943822   20.12870143   1.45130652   2.09720363  0.47483856    1.36024570
   5  15   0  0  0.79142417  0.63177247    0.00000000    2.89000821   90.00000000   2.89000821   2.54236477  0.71225784   -0.48808651
   5  15   1  0  0.79284248  0.63064230   -4.79370651    1.65979556  160.90185859   5.07292257   4.78795545  0.20774187   -1.37173659
   5  15   2  0  0.79708227  0.62728782    0.01684247    4.18221158   89.76926154   4.18224549   4.55053617  0.20774187    1.77282835
   5  15   3  0  0.80409891  0.62181405   -6.11938091    1.20230231  168.88442570   6.23637343   6.31139582  0.18795693    0.39914671
   5  15   5  0  0.82615179  0.60521566    3.02638942   -3.78787240  308.62374109   4.84840285   4.92645003  0.20774187    0.37569304
   5  15   6  0  0.84097776  0.59454604    5.47192892   -4.32715750  321.66333541   6.97612343   6.94451389  0.18795693   -0.16817437
   5  15   7  0  0.85816920  0.58263569   -1.82587383   -3.31742061  241.17207048   3.78669972   3.60085906  0.27698916   -0.67093117
   5  15   8  0  0.87758710  0.56974402   -2.57548531    3.55975603  125.88575756   4.39374414   4.20429972  0.25720422   -0.73655255
   5  15  10  0  0.92252398  0.54199133   -2.48385775   -0.64069263  194.46374270   2.56515816   2.14666598  0.43526868   -0.96145715
   5  15  11  0  0.94775373  0.52756321    2.21044622    3.14238252   54.87629555   3.84195789   3.53161177  0.29677410   -1.04573184
   5  15  13  0  1.00304153  0.49848384    2.34437094    4.32597901   61.54547769   4.92038306   5.00558979  0.24731175    0.34453165
   5  16   0  0  0.83860076  0.59623128    0.00000000  -11.15517436  270.00000000  11.15517436  11.50494253  0.30666657    1.14054876
   5  16   1  0  0.83993941  0.59528103    3.65898564    2.19533326   30.96308725   4.26704395   4.26365454  0.28688163   -0.01181465
   5  16   2  0  0.84394263  0.59245733    4.60709476    2.25574375   26.08747509   5.12968829   5.29247141  0.20774187    0.78358361
   5  16   3  0  0.85057279  0.58783917    8.43099794   -2.13560671  345.78571812   8.69727212   8.75483589  0.18795693    0.30626045
   5  16   4  0  0.85976913  0.58155147    0.83484344    2.33119976   70.29666512   2.47617768   2.34451537  0.43526868   -0.30248514
   5  16   5  0  0.87145040  0.57375612    0.70826510    2.36367491   73.31937967   2.46750856   2.59182712  0.49462350    0.25133977
   5  16   6  0  0.88551827  0.56464109    0.99374416    2.48648463   68.21547118   2.67771045   2.79956899  0.32645151    0.37328220
   5  16   9  0  0.94088089  0.53141690   -3.45605615    1.29433490  159.46846600   3.69047787   3.94709550  0.26709669    0.96076680
   5  16  13  0  1.04066870  0.48046031    2.82270462   -2.82244460  315.00263912   3.99172330   3.83827833  0.29677410   -0.51704297
   5  16  15  0  1.09946459  0.45476681    2.13677169   -3.15032843  304.14784779   3.80662088   3.77892351  0.34623645   -0.07999551
   5  16  16  0  1.13069839  0.44220457   -0.36210203   -2.79600472  262.62087015   2.81935459   3.03698827  0.34623645    0.62856954
   5  17   1  0  0.88733221  0.56348681    0.47626456   -1.87502837  284.25195252   1.93456955   2.21591326  0.37591386    0.74842604
   5  17   2  0  0.89112255  0.56109005   -5.56804094   -0.28651502  182.94567437   5.57540768   5.68817021  0.25720422    0.43841634
   5  17   5  0  0.91721647  0.54512759   -1.32510613   -3.66941953  250.14426121   3.90135181   3.81849339  0.31655904   -0.26174711
   5  17   6  0  0.93059275  0.53729196    5.02952180   -0.22137314  357.47976733   5.03439128   5.23311659  0.22752681    0.87341493
   5  17   8  0  0.96380412  0.51877761    2.10329623   -1.67032358  321.54530628   2.68585850   2.70064429  0.70236537    0.02105142
   5  17   9  0  0.98342111  0.50842919    2.04846770    4.40929529   65.08139049   4.86190342   4.70881569  0.25720422   -0.59519916
   5  17  11  0  1.02810330  0.48633245    0.26313321    3.06475230   85.09273888   3.07602759   2.37419278  0.65290302   -1.07494496
   5  17  14  0  1.10703212  0.45165808    2.90942955   -2.29667506  321.71278497   3.70668270   3.51182683  0.45505362   -0.42820421
   5  18   0  0  0.93377350  0.53546176    0.00000000   -6.42054961  270.00000000   6.42054961   6.71698708  0.43526868    0.68104480
   5  18   1  0  0.93497590  0.53477314    1.88387694   -1.72114318  317.58462697   2.55173004   2.51268736  0.59354820   -0.06577844
   5  18   3  0  0.94453999  0.52935821    2.86497234    1.11126882   21.20033532   3.07294401   3.06666568  0.97935452   -0.00641069
   5  18   5  0  0.96338337  0.51900418    1.92118125    1.51230885   38.20899215   2.44499805   2.80946146  0.34623645    1.05264312
   5  18   6  0  0.97612721  0.51222832    0.79136862    3.41775018   76.96309942   3.50817340   3.42279460  0.33634398   -0.25384370
   5  18   8  0  1.00783920  0.49611089    1.35224838   -2.25548811  300.94424295   2.62979130   2.73032170  0.61333314    0.16390831
   5  18   9  0  1.02661510  0.48703745   -2.60744686    0.70095201  164.95308684   2.70002090   2.66107441  0.57376326   -0.06787902
   5  18  10  0  1.04720162  0.47746297    2.00862107    0.00754763    0.21529450   2.00863525   2.38408525  0.42537621    0.88263047
   5  18  11  0  1.06949421  0.46751071    2.03230300    2.78261881   53.85724297   3.44575433   3.50193436  0.45505362    0.12345804
   5  18  12  0  1.09338853  0.45729399    0.50587672    3.77041585   82.35826133   3.80420122   3.73935363  0.51440844   -0.12606245
   5  18  13  0  1.11878195  0.44691461    3.00413207    3.88609361   52.29429988   4.91187673   5.12429942  0.39569880    0.53682926
   5  19   0  0  0.98169020  0.50932565    0.00000000   -5.81146540  270.00000000   5.81146540   5.81677232  0.38580633    0.01375541
   5  19   1  0  0.98283398  0.50873292    1.51240722    2.35924408   57.33786048   2.80239330   2.37419278  0.65290302   -0.65584092
   5  19   2  0  0.98625736  0.50696707   -1.04652926   -2.33664349  245.87348233   2.56029809   2.72042923  0.89032229    0.17985750
   5  19   3  0  0.99193674  0.50406440    0.56205368    2.63426703   77.95582893   2.69356031   2.46322501  0.55397832   -0.41578396
   5  19   8  0  1.05238897  0.47510950   -4.02033224   -0.57740729  188.17303229   4.06158473   3.87784821  0.29677410   -0.61911236
   5  19  10  0  1.09014400  0.45865500   -3.79160491    0.33088629  175.01253964   3.80601544   4.09548255  0.27698916    1.04504851
   5  19  12  0  1.13458414  0.44069010   -3.87788642   -1.96186347  206.83532770   4.34590743   4.44171900  0.32645151    0.29349403
   5  20   1  0  1.03087659  0.48502411   -3.39300817   -3.10625735  222.47372012   4.60014556   4.50107382  0.65290302   -0.15174036
   5  20   9  0  1.11465922  0.44856759   -0.08435639   -3.10963038  268.44609182   3.11077436   2.76989158  0.37591386   -0.90681089
   5  21   0  0  1.07803744  0.46380578    0.00000000   -3.42991684  270.00000000   3.42991684   3.08645062  0.33634398   -1.02117546
   5  21   1  0  1.07907910  0.46335806    2.50759656    0.83501952   18.41755000   2.64297145   2.71053676  0.71225784    0.09486075
   5  21   2  0  1.08219807  0.46202263    0.21542600   -4.06606440  273.03277808   4.07176720   4.15483737  0.60344067    0.13766088
   5  21   5  0  1.10378408  0.45298715   -2.97289650    1.09304263  159.81307679   3.16746835   3.29419249  0.32645151    0.38818670
   5  21   7  0  1.12794809  0.44328281    2.58408608   -1.70661473  326.55792632   3.09677812   2.73032170  0.48473103   -0.75599950
   5  21   8  0  1.14279116  0.43752526    1.36428090   -1.52841797  311.75241425   2.04873714   2.75010664  0.60344067    1.16228411
   5  22   0  0  1.12642403  0.44388257    0.00000000   -2.80346100  270.00000000   2.80346100   3.15569791  0.32645151    1.07898691
   5  22   1  0  1.12742099  0.44349006   -0.22488029   -3.39774096  266.21338796   3.40517470   4.00645032  0.26709669    2.25115340
   5  22   2  0  1.13040658  0.44231873   -2.45994633   -1.64807490  213.82065227   2.96099423   3.08645062  0.33634398    0.37300025
   6   0   0  0  0.31341412  1.59533333   -1.04832597    0.00000000  180.00000000   1.04832597   1.74107471  0.29677410    2.33426280
   6   0   1  0  0.31697854  1.57739384    0.00000000   25.62418477   90.00000000  25.62418477  23.91999230  0.27698916   -6.15256022
   6   0   2  0  0.32743907  1.52700165  -26.37888653    0.00000000  180.00000000  26.37888653  25.13676610  0.35612892   -3.48783930
   6   0   3  0  0.34416749  1.45278104    0.00000000   25.22230966   90.00000000  25.22230966  24.07827181  0.28688163   -3.98783936
   6   0   4  0  0.36630607  1.36497873    8.38397754    0.00000000  360.00000000   8.38397754   7.67655667  0.16817199   -4.20653211
   6   0   5  0  0.39294145  1.27245419    0.00000000   15.55721765   90.00000000  15.55721765  14.91784466  0.17806446   -3.59068279
   6   0   6  0  0.42322547  1.18140338   24.65041968    0.00000000  360.00000000  24.65041968  24.57289531  0.27698916   -0.27988233
   6   0   7  0  0.45643244  1.09545237    0.00000000   12.33079960   90.00000000  12.33079960  12.14795308  0.19784940   -0.92417023
   6   0   8  0  0.49197085  1.01632037    6.00627358    0.00000000  360.00000000   6.00627358   5.89591208  0.12860211   -0.85816244
   6   0  10  0  0.56826640  0.87986902    6.61114823    0.00000000  360.00000000   6.61114823   6.66752473  0.13849458    0.40706652
   6   0  11  0  0.60836941  0.82186906    0.00000000    6.76109684   90.00000000   6.76109684   6.71698708  0.15827952   -0.27868263
   6   0  13  0  0.69135268  0.72321988    0.00000000   -5.17166664  270.00000000   5.17166664   5.00558979  0.34623645   -0.47966313
   6   0  15  0  0.77704541  0.64346304    0.00000000   -9.20583253  270.00000000   9.20583253   9.30881421  0.31655904    0.32531587
   6   1   0  0  0.31734686  1.57556311  -25.80387165    0.00000000  180.00000000  25.80387165  25.40386279  0.39569880   -1.01089231
   6   1   1  0  0.32086759  1.55827518    2.06851384    9.81729247   78.10175563  10.03284510  10.57505036  0.12860211    4.21614590
   6   1   2  0  0.33120531  1.50963762   -7.01161058   12.85943978  118.60143016  14.64677010  13.84945790  0.15827952   -5.03736807
   6   1   3  0  0.34775260  1.43780376  -11.67019329   20.71976406  119.38993751  23.78028667  24.07827181  0.28688163    1.03870416
   6   1   4  0  0.36967655  1.35253371  -17.10666636    3.58348016  168.16883726  17.47796796  17.22279015  0.21763434   -1.17250712
   6   1   5  0  0.39608534  1.26235421    4.36409490   -6.90053196  302.31043773   8.16472079   7.54795456  0.11870964   -5.19558679
   6   1   6  0  0.42614600  1.17330681   10.16744301    7.99066294   38.16404709  12.93165077  13.06795278  0.15827952    0.86114748
   6   1   7  0  0.45914180  1.08898820   -5.63201267   10.44329099  118.33775478  11.86515459  12.24687778  0.15827952    2.41170297
   6   1   8  0  0.49448552  1.01115195    0.98899400   -3.88260331  284.29072711   4.00658428   3.82838586  0.13849458   -1.28668153
   6   1   9  0  0.53170917  0.94036370   -2.29885331   17.58815469   97.44661011  17.73775386  17.64816636  0.20774187   -0.43124433
   6   1  10  0  0.57044484  0.87650894    7.94476080   -4.37227026  331.17452552   9.06840512   8.93290035  0.14838705   -0.91318460
   6   1  11  0  0.61040475  0.81912862    3.84762352    8.62718675   65.96369233   9.44629864   9.52644854  0.31655904    0.25319103
   6   1  12  0  0.65136362  0.76762040    6.01584325   -2.78498967  335.15857519   6.62921846   6.69720214  0.15827952    0.42951659
   6   1  13  0  0.69314438  0.72135043    0.02861803    5.79381848   89.71699513   5.79388916   5.72774009  0.16817199   -0.39334178
   6   1  14  0  0.73560701  0.67971076    2.13323713   -2.99213157  305.48693104   3.67471794   3.69978375  0.22752681    0.11016641
   6   1  15  0  0.77863995  0.64214532   -0.96496567    1.92333748  116.64356906   2.15183313   2.11698857  0.57376326   -0.06072986
   6   1  16  0  0.82215366  0.60815882    3.68080964    0.26836399    4.16999714   3.69057974   4.08559008  0.23741928    1.66376690
   6   1  17  0  0.86607568  0.57731675   -5.62153900   -1.70899387  196.90970108   5.87557323   6.07397654  0.20774187    0.95504729
   6   1  18  0  0.91034690  0.54924117    0.60582000   -2.76126501  282.37459345   2.82694222   2.87870875  0.33634398    0.15390948
   6   1  19  0  0.95491877  0.52360475   -4.47051964    0.60459662  172.29800317   4.51121746   4.50107382  0.25720422   -0.03943807
   6   1  23  0  1.13550120  0.44033419   -2.94769193    0.27504691  174.66920926   2.96049632   2.84903134  0.37591386   -0.29651736
   6   2   0  0  0.32886299  1.52038999  -12.07537894    0.00000000  180.00000000  12.07537894  13.01849043  0.31655904    2.97925939
   6   2   1  0  0.33226172  1.50483781    7.94293537   -8.26071031  313.87649794  11.45991087  11.01031903  0.25720422   -1.74799560
   6   2   2  0  0.34225546  1.46089708   -9.26141224    4.86831057  152.27110111  10.46299214  10.88171693  0.13849458    3.02340200
   6   2   3  0  0.35829278  1.39550678   -1.32351342    7.23646812  100.36455478   7.35650451   7.76558890  0.11870964    3.44609242
   6   2   4  0  0.37960847  1.31714657  -17.24345960   18.81725615  132.50102810  25.52304896  25.94794863  0.66279549    0.64107207
   6   2   5  0  0.40537074  1.23343879   -9.30291915   -3.33760802  199.73646211   9.88351820   9.96171722  0.13849458    0.56463600
   6   2   6  0  0.43478989  1.14998073  -25.88523679    3.72409848  171.81305678  26.15175698  25.90837875  0.43526868   -0.55914483
   6   2   7  0  0.46717559  1.07026140   -8.12529551   10.38599568  128.03720514  13.18671048  13.40429676  0.16817199    1.29383186
   6   2   8  0  0.50195395  0.99610730   -7.36238286   13.30798142  118.95271200  15.20878203  15.47182297  0.18795693    1.39947458
   6   2   9  0  0.53866175  0.92822629   -8.64158781    4.53838802  152.29244845   9.76084042   9.70451300  0.14838705   -0.37959792
   6   2  10  0  0.57693081  0.86665505   -3.96992902  -11.58762599  251.08850312  12.24881270  12.23698531  0.16817199   -0.07032914
   6   2  11  0  0.61647044  0.81106890    4.03792277    9.85111790   67.71152732  10.64656490  10.58494283  0.16817199   -0.36642293
   6   2  12  0  0.65705130  0.76097559   -9.31399110    5.37631853  150.00515254  10.75431221  10.69376000  0.16817199   -0.36006123
   6   2  14  0  0.74064804  0.67508449   -0.12127218   -5.43041031  268.72068056   5.43176427   5.55956810  0.18795693    0.67996340
   6   2  15  0  0.78340412  0.63824020    3.90227096   -0.05467238  359.19731574   3.90265393   3.84817080  0.27698916   -0.19669769
   6   2  16  0  0.82666710  0.60483840   -4.47637852   -1.76862270  201.55903740   4.81310616   4.54064370  0.22752681   -1.19749609
   6   2  18  0  0.91442513  0.54679162   -2.84457368   -0.29197181  185.86041199   2.85951866   3.13591297  0.54408585    0.50799761
   6   2  19  0  0.95880743  0.52148115   -0.38305165    3.74763182   95.83602929   3.76715712   3.64042893  0.29677410   -0.42701904
   6   2  21  0  1.04836555  0.47693288   -1.32984408    1.37256631  134.09429028   1.91113149   2.17634339  0.65290302    0.40620413
   6   3   0  0  0.34720878  1.44005576  -16.43126219    0.00000000  180.00000000  16.43126219  17.43053202  0.46494609    2.14921656
   6   3   1  0  0.35042962  1.42682003   14.01391716   -8.98725469  327.32757173  16.64814167  17.05461816  0.50451597    0.80567617
   6   3   2  0  0.35991925  1.38920049   24.07876164  -20.71134442  319.29953219  31.76077061  31.51740920  0.42537621   -0.57210865
   6   3   3  0  0.37520232  1.33261436  -15.92434250  -13.28667693  219.84035939  20.73934589  20.65547722  0.37591386   -0.22310609
   6   3   4  0  0.39560796  1.26387749   -9.93844158  -15.77081587  237.78171896  18.64111730  19.24085402  0.22752681    2.63589475
   6   3   5  0  0.42039090  1.18936923    0.85929913   -2.74250070  287.39717514   2.87397026   2.89849369  0.15827952    0.15493748
   6   3   6  0  0.44882660  1.11401596   23.36537612   -4.07209282  350.11384583  23.71756187  23.63311067  0.26709669   -0.31618214
   6   3   7  0  0.48026669  1.04108823   -4.89124405    1.88826766  158.89088896   5.24307382   5.06494461  0.12860211   -1.38511892
   6   3   8  0  0.51416033  0.97245932    5.75328374   -0.97969968  350.33606774   5.83610189   5.76730997  0.18795693   -0.36599831
   6   3   9  0  0.55005413  0.90900144   -2.36963704   -8.98930548  255.23241512   9.29638600   9.39784644  0.14838705    0.68375531
   6   3  10  0  0.58758167  0.85094553    7.01893721    3.05792237   23.54118877   7.65613276   7.72601902  0.14838705    0.47097275
   6   3  11  0  0.62644941  0.79814905   -0.45627200    1.61490132  105.77703532   1.67812110   2.12688104  0.52430091    0.85592058
   6   3  12  0  0.66642289  0.75027435    2.80802748   -0.00960720  359.80397274   2.80804391   2.81935393  0.22752681    0.04970852
   6   3  13  0  0.70731467  0.70689895    5.96689760   -1.57529876  345.21098310   6.17133965   6.19268618  0.25720422    0.08299446
   6   3  15  0  0.79128066  0.63188705   -1.98393638   -3.35235125  239.38276462   3.89541558   4.03612773  0.27698916    0.50800601
   6   3  17  0  0.87745769  0.56982805   -0.47376729    4.32231970   96.25519088   4.34820688   4.31311689  0.24731175   -0.14188565
   6   3  18  0  0.92118206  0.54278087   -3.84890276   -1.55299900  201.97364990   4.15040460   4.17462231  0.26709669    0.09067021
   6   3  19  0  0.96525373  0.51799852   -0.13651148   -3.59627135  267.82614341   3.59886134   3.61075153  0.29677410    0.04006475
   6   3  20  0  1.00962720  0.49523230   -3.28106782   -0.91569189  195.59354095   3.40644942   3.12602050  0.35612892   -0.78743654
   6   4   0  0  0.37137344  1.34635370   24.43708617    0.00000000  360.00000000  24.43708617  24.45418567  0.67268796    0.02541967
   6   4   1  0  0.37438645  1.33551843   -4.69712471    1.41874082  163.19334576   4.90671031   5.16386930  0.25720422    0.99982416
   6   4   2  0  0.38328339  1.30451777    8.89596751   -3.02317536  341.23035920   9.39562809   9.20988951  0.15827952   -1.17348465
   6   4   3  0  0.39766956  1.25732532   -2.11656747    9.09862568  103.09552532   9.34156556   9.44730879  0.12860211    0.82225107
   6   4   4  0  0.41697716  1.19910643    4.59184764   21.30911489   77.83942557  21.79824401  21.89203596  0.49462350    0.18962291
   6   4   5  0  0.44055965  1.13492011    4.49026394   -3.46321880  322.35797219   5.67065734   5.75741750  0.11870964    0.73086026
   6   4   6  0  0.46777090  1.06889933   12.84785338   -0.43749931  358.04969894  12.85530016  12.60300669  0.24731175   -1.02014347
   6   4   7  0  0.49801646  1.00398289    5.81961918    4.09377401   35.12422568   7.11526198   7.34021269  0.12860211    1.74919921
   6   4   8  0  0.53077786  0.94201367   -5.01657265   10.47177183  115.59706409  11.61137401  11.71268440  0.15827952    0.64007265
   6   4   9  0  0.56561811  0.88398867   -0.50090790    2.42203288  101.68477887   2.47328769   2.61161206  0.37591386    0.36796827
   6   4  10  0  0.60217648  0.83032136    1.69521481   -2.57045969  303.40479907   3.07912590   2.74021417  0.30666657   -1.10514729
   6   4  11  0  0.64015870  0.78105632    1.22133474    3.44711608   70.49044604   3.65708461   3.63053647  0.18795693   -0.14124589
   6   4  12  0  0.67932596  0.73602369    2.28528411    6.37459762   70.27731602   6.77185486   6.85548166  0.22752681    0.36754701
   6   4  13  0  0.71948477  0.69494174  -10.73309455   -1.16723205  186.20656771  10.79637668  10.84214705  0.17806446    0.25704381
   6   4  15  0  0.80217790  0.62330314   -1.19005724    3.36159518  109.49475899   3.56602838   3.30408496  0.31655904   -0.82747101
   6   4  16  0  0.84447963  0.59208059    3.67810635    1.44103027   21.39454643   3.95032081   3.69978375  0.39569880   -0.63315092
   6   4  17  0  0.88729718  0.56350906   -0.26718658   -3.60701325  265.76359867   3.61689553   3.62064400  0.27698916    0.01353291
   6   4  18  0  0.93055934  0.53731125    3.93414328    0.03160088    0.46021662   3.93427020   4.18451478  0.31655904    0.79051473
   6   4  20  0  1.01819025  0.49106736    0.03408846    4.16573784   89.53115596   4.16587731   4.38236418  0.27698916    0.78157163
   6   4  21  0  1.06246773  0.47060253    2.23287450   -3.21864709  304.75023517   3.91732276   3.94709550  0.31655904    0.09405115
   6   4  22  0  1.10700404  0.45166953    2.05205548    1.84773543   42.00086939   2.76135074   2.77978405  0.38580633    0.04777866
   6   5   0  0  0.40030457  1.24904894   -8.50507899    0.00000000  180.00000000   8.50507899   9.04171752  0.31655904    1.69522416
   6   5   1  0  0.40310139  1.24038271    5.82778895   16.47926011   70.52417258  17.47939180  18.23182208  0.46494609    1.61831727
   6   5   2  0  0.41137779  1.21542781   17.27048592   12.41190423   35.70394048  21.26793480  21.61504680  0.41548374    0.83544064
   6   5   3  0  0.42481360  1.17698679   -2.19510965   26.29135382   94.77265235  26.38283138  26.96687303  0.58365573    1.00066122
   6   5   4  0  0.44293959  1.12882211   -0.63082765    6.68656746   95.38947649   6.71625847   6.49935275  0.11870964   -1.82719557
   6   5   5  0  0.46520783  1.07478845    0.80813255    2.89509000   74.40350858   3.00576518   3.38322472  0.13849458    2.72544630
   6   5   6  0  0.49105512  1.01821563    9.34079392   -1.67983242  349.80500100   9.49064107   9.45720126  0.13849458   -0.24145217
   6   5   7  0  0.51994799  0.96163464  -10.01965026    6.92600559  145.34613370  12.18043286  12.19741543  0.15827952    0.10729479
   6   5   8  0  0.55140789  0.90676977    8.94513296   -1.98171350  347.50839329   9.16201900   9.10107234  0.14838705   -0.41072761
   6   5   9  0  0.58502082  0.85467043   -2.31908985    6.47335076  109.71015669   6.87622337   6.99397624  0.14838705    0.79355225
   6   5  10  0  0.62043698  0.80588363    1.32368696   -6.79683580  281.02043504   6.92453060   6.91483648  0.14838705   -0.06532993
   6   5  11  0  0.65736495  0.76061250  -10.48823067   -2.85518830  195.22848058  10.86991642  11.01031903  0.16817199    0.83487518
   6   5  12  0  0.69556401  0.71884111   -0.28816632    2.88874956   95.69667688   2.90308695   2.91827863  0.26709669    0.05687707
   6   5  13  0  0.73483594  0.68042399   -0.93419378    6.87424475   97.73895334   6.93743173   6.96429883  0.19784940    0.13579574
   6   5  14  0  0.77501768  0.64514658    5.61172963    2.70034823   25.69672657   6.22763117   6.41032052  0.17806446    1.02597310
   6   5  15  0  0.81597482  0.61276401   -4.05171561    5.14663255  128.21179018   6.55013175   6.43010546  0.18795693   -0.63858405
   6   5  17  0  0.89978987  0.55568530    1.25431665    5.70337492   77.59666190   5.83967428   5.80687985  0.21763434   -0.15068594
   6   5  19  0  0.98559859  0.50730592    2.26719284    2.91368968   52.11289145   3.69184925   4.13505243  0.27698916    1.60007411
   6   5  21  0  1.07292274  0.46601678    1.33256840    2.26502039   59.53063142   2.62793758   3.20516026  0.33634398    1.71616772
   6   5  22  0  1.11704229  0.44761063    3.31827194    0.18186172    3.13702283   3.32325177   3.30408496  0.33634398   -0.05698575
   6   6   0  0  0.43304792  1.15460664  -32.05766689    0.00000000  180.00000000  32.05766689  32.09117246  0.91010723    0.03681497
   6   6   1  0  0.43563457  1.14775096    9.83264426    6.55553906   33.69185413  11.81761336  11.87096392  0.25720422    0.20742490
   6   6   2  0  0.44330399  1.12789419   -2.82366784   -6.94429307  247.87250362   7.49641957   7.28085787  0.18795693   -1.14686753
   6   6   3  0  0.45579968  1.09697314    8.15449516   -7.65386975  316.81385869  11.18380586  11.68300699  0.25720422    1.94087459
   6   6   4  0  0.47273907  1.05766592   -4.82534288    1.06473553  167.55679587   4.94141636   5.09462202  0.12860211    1.19131524
   6   6   5  0  0.49366494  1.01283272   -3.82369194    0.85701295  167.36694412   3.91855729   4.09548255  0.18795693    0.94130746
   6   6   6  0  0.51809447  0.96507495   -0.38601421   -5.64163710  266.08578739   5.65482768   5.67827774  0.15827952    0.14815599
   6   6   7  0  0.54555720  0.91649418    2.01922163   -9.21252788  282.36271459   9.43122081   9.45720126  0.16817199    0.15448738
   6   6   8  0  0.57561915  0.86862989    3.94498793   -6.97811590  299.48108764   8.01604836   8.36902956  0.14838705    2.37878713
   6   6   9  0  0.60789482  0.82251071   -7.95979226   -3.76230566  205.29840608   8.80416019   8.84386812  0.16817199    0.23611500
   6   6  10  0  0.64205046  0.77875500   -5.02908280   -3.39764702  214.04295008   6.06924040   5.94537443  0.15827952   -0.78257736
   6   6  12  0  0.71490981  0.69938892   -4.65023679   -0.41391537  185.08646553   4.66862166   4.64946087  0.18795693   -0.10194244
   6   6  15  0  0.83252727  0.60058093   -3.64177200    6.26971944  120.15019930   7.25064723   7.04343859  0.19784940   -1.04730485
   6   6  16  0  0.87336025  0.57250144   -3.54757378    0.67877905  169.16816362   3.61192757   3.82838586  0.26709669    0.81041176
   6   6  17  0  0.91482706  0.54655139   -2.14153847    2.88827877  126.55539570   3.59560027   2.75999911  0.56387079   -1.48190184
   6   6  18  0  0.95684532  0.52255050   -2.99443671    0.70723915  166.71115781   3.07682278   2.75999911  0.36602139   -0.86558786
   6   6  19  0  0.99934545  0.50032749   -1.65934905    3.01717627  118.80936640   3.44336927   3.37333225  0.32645151   -0.21454035
   6   6  20  0  1.04226851  0.47972283   -1.54907805    4.16877387  110.38460332   4.44728214   4.27354701  0.34623645   -0.50178174
   6   6  22  0  1.12919007  0.44279525   -0.80968556    2.46688949  108.17093516   2.59636948   2.77978405  0.37591386    0.48791650
   6   7   0  0  0.46880537  1.06654069   11.92666222    0.00000000  360.00000000  11.92666222  12.05892085  0.37591386    0.35183226
   6   7   1  0  0.47119577  1.06113006   -6.14507997    2.93803095  154.44701898   6.81131659   6.85548166  0.16817199    0.26261847
   6   7   2  0  0.47829531  1.04537926    7.08304364   -8.28782330  310.51827826  10.90217970  11.17849102  0.31655904    0.87285873
   6   7   3  0  0.48989930  1.02061792   17.98554304  -10.54622838  329.61381151  20.84952496  21.03139108  0.46494609    0.39115527
   6   7   4  0  0.50569774  0.98873292    6.94601961   11.67860771   59.25732671  13.58812226  13.24601724  0.23741928   -1.44093192
   6   7   5  0  0.52531233  0.95181470    9.04222298   -2.69248624  343.41814342   9.43457887   9.33849162  0.18795693   -0.51121955
   6   7   6  0  0.54833371  0.91185348    6.01566959   -3.75623683  328.01898295   7.09207978   7.35999763  0.22752681    1.17752210
   6   7   7  0  0.57435236  0.87054574    6.10072507   -2.02866011  341.60660436   6.42917633   6.63784732  0.16817199    1.24081898
   6   7   8  0  0.60298041  0.82921433    0.21423932    4.00738341   86.93981503   4.01310606   3.99655785  0.23741928   -0.06970036
   6   7   9  0  0.63386441  0.78881223    8.71825299    1.93092769   12.48833289   8.92952501   8.99225517  0.15827952    0.39632518
   6   7  10  0  0.66669091  0.74997273   -1.08334073    2.17939631  116.43118716   2.43380267   2.58193465  0.24731175    0.59896865
   6   7  12  0  0.73711872  0.67831678   -3.96485931   -3.80414577  223.81491974   5.49469147   5.65849280  0.18795693    0.87148334
   6   7  13  0  0.77428585  0.64575634   -1.13738552   -3.12283528  249.98758397   3.32351410   2.65118194  0.76172018   -0.88264979
   6   7  14  0  0.81251900  0.61537023    1.12181335   -2.36792548  295.34942553   2.62021683   2.90838616  0.29677410    0.97100566
   6   7  15  0  0.85167460  0.58707868   -0.40929948   -6.88452600  266.59765080   6.89668213   6.82580425  0.21763434   -0.32567413
   6   7  17  0  0.93228565  0.53631631    2.57165381   -2.31409350  318.01764908   3.45954217   3.39311719  0.62322561   -0.10658257
   6   7  22  0  1.14338016  0.43729987    1.62551933    1.17289674   35.81240811   2.00449491   2.61161206  0.58365573    1.04019736
   6   8   0  0  0.50693952  0.98631095   14.08579333    0.00000000  360.00000000  14.08579333  14.42322116  0.43526868    0.77521734
   6   8   1  0  0.50915092  0.98202710   -8.95418674    5.95239883  146.38556887  10.75213988  10.99053409  0.27698916    0.86066262
   6   8   2  0  0.51572823  0.96950287   13.61109186    4.46947979   18.17864972  14.32613246  14.52214586  0.29677410    0.66048016
   6   8   3  0  0.52650786  0.94965345   -1.42029018   -8.17241395  260.14099281   8.29491254   8.16128769  0.13849458   -0.96483809
   6   8   4  0  0.54123877  0.92380670    0.39151344   -3.45959152  276.45655277   3.48167435   3.23483767  0.16817199   -1.46776334
   6   8   5  0  0.55960901  0.89348096   -2.18519731    1.75021838  141.30726369   2.79970564   3.10623556  0.19784940    1.54930933
   6   8   6  0  0.58127365  0.86018005    2.83947735    5.42472775   62.37099031   6.12293253   6.10365395  0.13849458   -0.13920099
   6   8   7  0  0.60587939  0.82524675   -6.34057568  -11.07903068  240.21731307  12.76510168  12.68214645  0.19784940   -0.41928471
   6   8   8  0  0.63308339  0.78978537    3.19866662    0.78974711   13.86889094   3.29471829   3.18537532  0.19784940   -0.55265761
   6   8   9  0  0.66256569  0.75464216    5.86528111   -3.53367000  328.93219663   6.84750657   6.77634190  0.15827952   -0.44961386
   6   8  10  0  0.69403600  0.72042373    5.54445332    3.78378863   34.31141606   6.71252702   6.75655696  0.16817199    0.26181494
   6   8  11  0  0.72723628  0.68753446    4.22919878  -11.26116301  290.58397553  12.02912776  12.14795308  0.40559127    0.29296814
   6   8  12  0  0.76194043  0.65621928   11.34959751    7.33310445   32.86696362  13.51250475  13.42408170  0.36602139   -0.24157891
   6   8  13  0  0.79795225  0.62660391    1.52699347   -2.14406223  305.45833391   2.63224465   2.03784881  0.59354820   -1.00142810
   6   8  14  0  0.83510258  0.59872884    3.10256128    3.57601507   49.05499560   4.73431835   4.81763286  0.21763434    0.38281875
   6   8  16  0  0.91225835  0.54809035    4.05890030    1.34827445   18.37531471   4.27697506   4.43182653  0.24731175    0.62613876
   6   8  19  0  1.03351270  0.48378699   -1.77730136   -2.08366549  229.53686099   2.73869713   2.62150453  0.76172018   -0.15385256
   6   9   0  0  0.54695348  0.91415453   10.47892275    0.00000000    0.00000000  10.47892275  10.19913650  0.45505362   -0.61484239
   6   9   1  0  0.54900372  0.91074064   -7.18102686   -0.03828533  180.30546705   7.18112892   7.35999763  0.17806446    1.00451663
   6   9   2  0  0.55510903  0.90072395    1.84982364    0.35161440   10.76238881   1.88294455   2.18623585  0.22752681    1.33299150
   6   9   3  0  0.56513799  0.88473967   11.14308575    5.32377066   25.53681446  12.34953012  12.09849073  0.17806446   -1.40982313
   6   9   4  0  0.57888672  0.86372685    3.33978963   -5.64283821  300.61973857   6.55711963   6.56860003  0.13849458    0.08289422
   6   9   5  0  0.59609788  0.83878843   -6.15809127   10.75457049  119.79554945  12.39285579  12.54365187  0.26709669    0.56457491
   6   9   6  0  0.61648154  0.81105429    4.46620513    0.07240681    0.92880674   4.46679203   4.37247171  0.16817199   -0.56085628
   6   9   7  0  0.63973453  0.78157420    6.75413140    6.99393263   45.99928289   9.72282801   9.36816903  0.24731175   -1.43405637
   6   9   8  0  0.66555617  0.75125140   -4.74069678    6.53635817  125.95266582   8.07453925   8.48773920  0.24731175    1.67076558
   6   9   9  0  0.69365966  0.72081459   -0.76241890    7.04116564   96.17992176   7.08232280   7.04343859  0.16817199   -0.23121689
   6   9  10  0  0.72377924  0.69081837    2.47287134    2.56282434   46.02336977   3.56134262   3.49204189  0.36602139   -0.18933520
   6   9  12  0  0.78912841  0.63361044    0.57909558    6.44296298   84.86403754   6.46893528   6.66752473  0.18795693    1.05656894
   6   9  13  0  0.82395280  0.60683088   -3.21777583    1.91249962  149.27467559   3.74322536   3.50193436  0.41548374   -0.58074717
   6   9  14  0  0.85998067  0.58140842    5.78221677    3.74319307   32.91752501   6.88807122   6.70709461  0.33634398   -0.53807001
   6   9  15  0  0.89706703  0.55737195   -1.21938949    5.39995968  102.72479738   5.53592588   5.62881539  0.20774187    0.44713911
   6   9  16  0  0.93508595  0.53471021    2.54787982   -1.10540284  336.54629098   2.77733811   2.35440784  0.68258043   -0.61960504
   6   9  17  0  0.97392821  0.51338486    1.28024422    2.00672107   57.46301358   2.38032660   2.33462290  0.62322561   -0.07333410
   6   9  19  0  1.05371672  0.47451083   -0.06422107    2.06728899   91.77934173   2.06828627   2.41376266  0.80129006    0.43115023
   6  10   0  0  0.58846390  0.84966979   -4.83983428    0.00000000  180.00000000   4.83983428   5.14408436  0.26709669    1.13910093
   6  10   2  0  0.59605175  0.83885333   -2.77730318    0.67420183  166.35515419   2.85796450   2.54236477  0.21763434   -1.45013755
   6  10   3  0  0.60540285  0.82589635   -1.07244395   -2.01375200  241.96201652   2.28151992   2.21591326  0.40559127   -0.16175558
   6  10   4  0  0.61825681  0.80872542    4.17725030   -6.73620390  301.80385151   7.92627675   7.92386842  0.20774187   -0.01159289
   6  10   5  0  0.63440077  0.78814533   -3.13867696   -0.09278097  181.69320080   3.14004798   3.13591297  0.37591386   -0.01099990
   6  10   6  0  0.65359096  0.76500446   -1.49081045   -2.16792701  235.48500545   2.63104985   2.71053676  0.28688163    0.27707216
   6  10   7  0  0.67556785  0.74011811    2.58698370   -2.45657363  316.48115343   3.56752557   3.45247201  0.44516115   -0.25845374
   6  10   8  0  0.70006904  0.71421527   -1.46210083   -1.93915746  232.98415670   2.42859434   1.89935423  0.62322561   -0.84919507
   6  10   9  0  0.72683931  0.68790996   -1.36276584    2.40538118  119.53367047   2.76459570   2.80946146  0.37591386    0.11935119
   6  10  10  0  0.75563751  0.66169293   -6.07969701    2.17070795  160.35129464   6.45559360   6.37075064  0.17806446   -0.47647332
   6  10  11  0  0.78624086  0.63593744   -5.95041535   -7.44619949  231.37090953   9.53170130   9.48687866  0.19784940   -0.22654924
   6  10  12  0  0.81844688  0.61091320   -2.72288859    3.46916132  128.12779477   4.41012500   4.50107382  0.22752681    0.39972791
   6  10  15  0  0.92296312  0.54173346   -3.81035924   -1.32953321  199.23520503   4.03565312   4.34279430  0.27698916    1.10885632
   6  10  18  0  1.03649034  0.48239716   -0.57932208   -4.26619445  262.26689851   4.30534890   4.80774039  0.25720422    1.95327856
   6  10  19  0  1.07584878  0.46474933    2.48786808   -2.73699277  312.27016816   3.69873181   3.93720303  0.28688163    0.83125303
   6  11   0  0  0.63117561  0.79217257   -4.64483495    0.00000000  180.00000000   4.64483495   4.41204159  0.16817199   -1.38425762
   6  11   2  0  0.63825589  0.78338486   -3.15808796    4.18394139  127.04593259   5.24203063   5.04515967  0.20774187   -0.94767110
   6  11   3  0  0.64699729  0.77280077    3.50519507   -6.25302066  299.27325883   7.16844891   6.82580425  0.17806446   -1.92427315
   6  11   4  0  0.65904049  0.75867872   -3.52457464    6.50738115  118.44118032   7.40058348   7.53806209  0.15827952    0.86858115
   6  11   5  0  0.67420859  0.74161025   -4.87848690   -5.52253282  228.54331206   7.36871788   7.31053528  0.23741928   -0.24506267
   6  11   6  0  0.69229620  0.72223421   -4.37713150   -1.14975634  194.71760215   4.52561816   4.31311689  0.18795693   -1.13058494
   6  11   7  0  0.71308121  0.70118241    7.20167860   -8.64623643  309.79180838  11.25262543  11.17849102  0.25720422   -0.28823169
   6  11   8  0  0.73633522  0.67903855   -7.85429859   -7.53055793  223.79451352  10.88114466  10.94107174  0.46494609    0.12889039
   6  11   9  0  0.76183217  0.65631253    0.96328451   -4.26581170  282.72482476   4.37322152   4.67913828  0.19784940    1.54621018
   6  11  11  0  0.81869871  0.61072528    6.02999959   -2.26075743  339.44805692   6.43986950   6.03440666  0.45505362   -0.89102214
   6  11  12  0  0.84967534  0.58846006   -1.10674525   -2.47828003  245.93551373   2.71417703   2.96774098  0.29677410    0.85440054
   6  11  14  0  0.91585550  0.54593765    4.74763080    0.84631466   10.10740190   4.82247309   5.06494461  0.23741928    1.02127979
   6  11  15  0  0.95076485  0.52589239    5.13963167   -0.97642179  349.24319735   5.23155935   5.39139611  0.23741928    0.67322570
   6  11  17  0  1.02360183  0.48847119    2.75843609   -1.47122607  331.92654021   3.12625588   3.13591297  0.59354820    0.01627010
   6  11  19  0  1.09979247  0.45463123    2.38837202   -0.28540194  353.18567084   2.40536384   2.05763375  0.51440844   -0.67598054
   6  12   0  0  0.67486055  0.74089381    6.32633030    0.00000000    0.00000000   6.32633030   6.65763226  0.24731175    1.33961274
   6  12   1  0  0.67652327  0.73907288   -2.68789102  -12.37137010  257.74202473  12.65999827  12.55354434  0.24731175   -0.43044427
   6  12   3  0  0.68968080  0.72497306    6.22075236   -7.92251417  308.13897725  10.07293357   9.75397535  0.23741928   -1.34343857
   6  12   4  0  0.70099107  0.71327585    9.02051227    0.37692135    2.39270743   9.02838365   9.10107234  0.21763434    0.33399457
   6  12   5  0  0.71527011  0.69903662    2.58899597   -6.30378284  292.32820764   6.81473244   7.23139552  0.18795693    2.21680085
   6  12   6  0  0.73234428  0.68273900    5.71845381    0.30275454    3.03060539   5.72646263   5.72774009  0.27698916    0.00461195
   6  12   7  0  0.75202322  0.66487309   -4.48718105   -0.11817234  181.50856662   4.48873685   4.72860063  0.19784940    1.21235536
   6  12   8  0  0.77410830  0.64590446    7.06450480    1.19926622    9.63464762   7.16557517   7.36989010  0.17806446    1.14742118
   6  12  10  0  0.82470300  0.60627886    4.97917461    5.77535607   49.23400812   7.62541261   7.92386842  0.30666657    0.97322575
   6  12  11  0  0.85283157  0.58628224    1.91008865   -1.17061545  328.49756605   2.24026320   2.14666598  0.71225784   -0.13140919
   6  12  12  0  0.88261107  0.56650094    4.28964594    2.35337542   28.74994940   4.89279451   5.03526720  0.27698916    0.51436195
   6  12  13  0  0.91388011  0.54711771    2.05746089    0.97719997   25.40558329   2.27773244   2.26537561  0.67268796   -0.01836933
   6  12  15  0  0.98031011  0.51004269    2.38483676   -0.14550074  356.50866779   2.38927120   2.30494549  0.44516115   -0.18942737
   6  12  19  0  1.12543217  0.44427377   -0.86922690   -3.62645538  256.52103525   3.72917337   3.33376237  0.32645151   -1.21123962
   6  13   2  0  0.72556187  0.68912111    1.22816418    2.10158359   59.69801081   2.43414068   2.14666598  0.53419338   -0.53814726
   6  13   3  0  0.73326321  0.68188338   -6.97784380   -0.45194618  183.70579957   6.99246448   7.19182564  0.24731175    0.80611277
   6  13   4  0  0.74391116  0.67212327    4.04421238   -5.53151703  306.17134961   6.85225032   6.82580425  0.26709669   -0.09901309
   6  13   5  0  0.75738145  0.66016932   -6.28810466    3.00730656  154.44038964   6.97023335   7.04343859  0.27698916    0.26428920
   6  13   6  0  0.77352665  0.64639014   -1.22666452    4.85767493  104.17210409   5.01016083   5.32214882  0.27698916    1.12635451
   6  13   7  0  0.79218322  0.63116712   -3.09982197    2.57874638  140.24288071   4.03222384   4.22408466  0.21763434    0.88157422
   6  13   8  0  0.81317833  0.61487128   -1.05095759    2.76503169  110.81123702   2.95802503   2.39397772  0.46494609   -1.21314562
   6  13   9  0  0.83633588  0.59784593   -2.60991873    5.16730693  116.79756328   5.78901863   5.63870786  0.31655904   -0.47482697
   6  13  11  0  0.88844641  0.56278015    2.04704729    2.09808643   45.70544876   2.93127434   3.22494520  0.28688163    1.02366561
   6  13  13  0  0.94720230  0.52787034   -2.56833830    0.45558199  169.94127683   2.60843183   2.67096688  0.52430091    0.11927321
   6  13  15  0  1.01144612  0.49434171    4.19570503   -0.43977405  354.01637481   4.21868959   4.08559008  0.28688163   -0.46395272
   6  13  16  0  1.04531321  0.47832553   -1.85386043   -0.81583567  203.75304382   2.02543485   2.75010664  0.52430091    1.38216772
   6  13  18  0  1.11600831  0.44802534   -0.37170107    2.76104106   97.66726215   2.78594856   2.98752592  0.37591386    0.53623284
   6  14   0  0  0.76447934  0.65403991    4.59650374    0.00000000  360.00000000   4.59650374   4.73849310  0.19784940    0.71766385
   6  14   1  0  0.76594754  0.65278622   -1.01375199   -3.72542007  254.77740503   3.86088691   3.80860092  0.21763434   -0.24024697
   6  14   2  0  0.77033537  0.64906795   -1.71421694    0.92855490  151.55653587   1.94955223   2.01806387  0.56387079    0.12150236
   6  14   3  0  0.77759340  0.64300957   -5.04674917    0.34447465  176.09523337   5.05849187   5.09462202  0.19784940    0.18261439
   6  14   4  0  0.78764229  0.63480593   -0.74158396   -2.62198883  254.20736653   2.72484352   3.06666568  0.42537621    0.80357611
   6  14   5  0  0.80037693  0.62470566   -4.56041941    2.02630346  156.04327745   4.99032373   4.92645003  0.19784940   -0.32284000
   6  14   6  0  0.81567153  0.61299185   -4.59471145   -3.39845252  216.48827309   5.71496744   5.89591208  0.54408585    0.33256634
   6  14   7  0  0.83338516  0.59996269    4.33429509    6.40364602   55.90797153   7.73258018   7.74580396  0.38580633    0.03427568
   6  14   8  0  0.85336719  0.58591425   -3.76166264   -4.30405697  228.84716921   5.71620610   5.72774009  0.20774187    0.05552078
   6  14  11  0  0.92537213  0.54032316    0.75138825    3.11728095   76.44795765   3.20655966   3.30408496  0.45505362    0.21431606
   6  14  12  0  0.95288729  0.52472103   -1.71804513   -4.75149717  250.12103591   5.05256414   5.47053587  0.22752681    1.83702190
   6  14  14  0  1.01234248  0.49390400   -0.88205554   -2.91652316  253.17290256   3.04698693   2.58193465  0.40559127   -1.14660327
   6  15   0  0  0.81016446  0.61715865   -3.93203478    0.00000000  180.00000000   3.93203478   3.81849339  0.23741928   -0.47823153
   6  15   1  0  0.81155002  0.61610497   -0.58122005   -5.41432507  263.87284398   5.44543228   5.51010575  0.19784940    0.32688232
   6  15   2  0  0.81569258  0.61297603   -7.26350166   -1.03175526  188.08458183   7.33641434   7.56773950  0.23741928    0.97433183
   6  15   3  0  0.82255048  0.60786543   -3.91694237   -1.10602191  195.76801860   4.07010098   4.02623526  0.22752681   -0.19279363
   6  15   6  0  0.85863719  0.58231812   -4.53897912   -2.33259225  207.19874026   5.10326543   5.51010575  0.20774187    1.95839348
   6  15   7  0  0.87548193  0.57111402    1.83409023   -2.74032709  303.79424088   3.29746563   3.35354731  0.28688163    0.19548718
   6  15   8  0  0.89452409  0.55895644   -2.13290695   -4.13695202  242.72552261   4.65442413   4.52085876  0.22752681   -0.58703138
   6  15   9  0  0.91562660  0.54607413    1.07309322   -5.73352189  280.60090533   5.83307829   5.78709491  0.33634398   -0.13671533
   6  15  10  0  0.93865049  0.53267964   -3.19044389    2.47524002  142.19464017   4.03803732   4.23397713  0.56387079    0.34749063
   6  15  11  0  0.96345803  0.51896397    3.86792960   -5.15989516  306.85574034   6.44867409   6.26193347  0.34623645   -0.53934420
   6  15  13  0  1.01789320  0.49121067    0.40657463   -2.68978270  278.59548589   2.72033709   2.62150453  0.76172018   -0.12974917
   6  15  14  0  1.04727031  0.47743166   -5.40427650    0.69407111  172.68156624   5.44866398   5.09462202  0.37591386   -0.94181674
   6  15  15  0  1.07793209  0.46385111    3.10235090   -1.40895648  335.57446148   3.40730678   3.55139671  0.56387079    0.25553714
   6  15  16  0  1.10977208  0.45054296   -1.81890749    1.54737287  139.61167065   2.38805093   2.24559067  0.65290302   -0.21819513
   6  16   0  0  0.85630921  0.58390123   -2.15525247    0.00000000  180.00000000   2.15525247   1.94881658  0.61333314   -0.33658037
   6  16   1  0  0.85762022  0.58300864    0.83312148   -3.49041114  283.42466880   3.58846226   3.56128918  0.25720422   -0.10564788
   6  16   3  0  0.86803705  0.57601228    2.89657600    0.51354140   10.05364706   2.94174732   3.31397743  0.30666657    1.21379422
   6  16   4  0  0.87705028  0.57009274    3.92934934    0.03748036    0.54650310   3.92952809   4.10537502  0.24731175    0.71103348
   6  16   5  0  0.88850438  0.56274343    6.64159058   -1.33622435  348.62450026   6.77467497   6.38064311  0.20774187   -1.89673784
   6  16   6  0  0.90230641  0.55413549    3.46449670   -0.64035630  349.52798628   3.52317947   3.62064400  0.26709669    0.36490353
   6  16  12  0  1.02802286  0.48637051   -0.26347118   -3.19482582  265.28559482   3.20567139   3.53161177  0.30666657    1.06284939
   6  16  14  0  1.08336241  0.46152607    3.22362401   -0.38386296  353.20930456   3.24639840   3.08645062  0.33634398   -0.47554821
   6  16  16  0  1.14389383  0.43710350    2.41065379   -1.32698268  331.16871624   2.75175122   2.70064429  0.37591386   -0.13595382
   6  17   2  0  0.90780705  0.55077783   -1.11071897    3.80292257  106.28149124   3.96180726   3.77892351  0.47483856   -0.38514931
   6  17   5  0  0.93343467  0.53565613    2.54508975   -2.91909512  311.08440076   3.87280236   3.65032140  0.28688163   -0.77551484
   6  17   7  0  0.96188766  0.51981122    3.55095901   -1.42246283  338.16967479   3.82527259   3.95698797  0.27698916    0.47552541
   6  17   8  0  0.97925105  0.51059430    3.87230394    1.02583473   14.83772248   4.00588002   3.93720303  0.68258043   -0.10061376
   6  17   9  0  0.99856463  0.50071872   -1.04183426   -2.47111299  247.13945547   2.68175653   2.59182712  0.56387079   -0.15948584
   6  17  11  0  1.04259802  0.47957121   -1.18157948    3.12861393  110.68998017   3.34430190   2.98752592  0.34623645   -1.03044027
   6  17  14  0  1.12050630  0.44622685   -3.47692842   -0.60950278  189.94287834   3.52994687   3.92731056  0.28688163    1.38511377
   6  18   0  0  0.94970900  0.52647706   -1.94274668    0.00000000  180.00000000   1.94274668   2.29505302  0.44516115    0.79141306
   6  18   1  0  0.95089125  0.52582249    3.48011463    5.91854606   59.54440312   6.86588562   6.61806238  0.40559127   -0.61101718
   6  18   2  0  0.95442921  0.52387332   -3.63950476    0.64265354  169.98609675   3.69580823   3.78881598  0.27698916    0.33578120
   6  18   3  0  0.96029684  0.52067233   -1.55060385    6.39425895  103.63106102   6.57958356   6.41032052  0.21763434   -0.77774052
   6  18   4  0  0.96845181  0.51628795   -4.41063457    3.55906497  141.09896523   5.66750746   5.56946057  0.42537621   -0.23049452
   6  18   5  0  0.97883694  0.51081031    0.04696044    4.35369297   89.38201187   4.35394623   4.55053617  0.36602139    0.53709960
   6  18  12  0  1.10702878  0.45165944    0.26837215   -3.37218960  274.55023380   3.38285180   3.16559038  0.33634398   -0.64595008
   6  19   0  0  0.99686001  0.50157494   -6.00707467    0.00000000  180.00000000   6.00707467   5.90580455  0.23741928   -0.42654547
   6  19   1  0  0.99798640  0.50100883   -1.16570519   -6.59972900  259.98320428   6.70188716   6.89505154  0.37591386    0.51385279
   6  19   2  0  1.00135798  0.49932193   -5.33286254   -2.81605174  207.83657704   6.03071889   5.89591208  0.22752681   -0.59248759
   6  19   4  0  1.01473228  0.49274080   -3.92434169    0.27237132  176.02971862   3.93378238   3.87784821  0.37591386   -0.14879518
   6  19   5  0  1.02464845  0.48797224    1.83960538   -1.47408090  321.29470623   2.35734224   3.06666568  0.33634398    2.10892266
   6  19   6  0  1.03663941  0.48232779   -3.16430222    0.20556874  176.28300580   3.17097257   2.62150453  0.73204277   -0.75059554
   6  19  11  0  1.12499547  0.44444623   -2.87376330   -1.36037204  205.33177506   3.17948543   3.30408496  0.32645151    0.38167851
   6  20   2  0  1.04855221  0.47684798    2.48826536   -0.68706277  344.56404352   2.58137943   2.72042923  0.37591386    0.36989805
   6  20   3  0  1.05389594  0.47443014   -4.64819037   -0.85852266  190.46462003   4.72681022   4.75827804  0.41548374    0.07573779
   6  20   7  0  1.09570798  0.45632597   -0.15237216   -2.72145469  266.79539904   2.72571695   2.86881628  0.50451597    0.28363687
   6  21   0  0  1.09186948  0.45793019    4.21213443    0.00000000  360.00000000   4.21213443   4.13505243  0.29677410   -0.25973292
   6  21   5  0  1.11729742  0.44750842    0.71014797    1.94471456   69.93941270   2.07031999   2.41376266  0.61333314    0.55996107
   6  21   6  0  1.12830419  0.44314291    0.40327361   -2.99495197  277.66881484   3.02198063   3.43268707  0.31655904    1.29740865
   6  21   7  0  1.14117532  0.43814477   -1.52419760    0.70493058  155.17979336   1.67931696   2.07741869  0.46494609    0.85623202
   6  22   1  0  1.14065434  0.43834489    1.37146728    2.34156787   59.64229403   2.71364378   2.22580573  0.64301055   -0.75867814
   6  22   3  0  1.14850694  0.43534783    2.99139376    1.85058452   31.74243579   3.51754171   3.68989128  0.34623645    0.49777998
   7   0   1  0  0.36870960  1.35608078    0.00000000   -2.31532213  270.00000000   2.31532213   2.14666598  0.18795693   -0.89731277
   7   0   2  0  0.37774028  1.32366081    1.77969714    0.00000000    0.00000000   1.77969714   2.52257983  0.46494609    1.59778244
   7   0   3  0  0.39232975  1.27443816    0.00000000  -15.41209642  270.00000000  15.41209642  15.36300580  0.17806446   -0.27569014
   7   0   4  0  0.41188774  1.21392299  -20.98729952    0.00000000  180.00000000  20.98729952  21.04128355  0.24731175    0.21828329
   7   0   5  0  0.43574575  1.14745813    0.00000000  -10.03823817  270.00000000  10.03823817  10.14967415  0.13849458    0.80462343
   7   0   6  0  0.46323986  1.07935444   23.72529373    0.00000000  360.00000000  23.72529373  24.14751910  0.27698916    1.52433898
   7   0   7  0  0.49376305  1.01263147    0.00000000  -18.75531393  270.00000000  18.75531393  19.19139167  0.22752681    1.91659936
   7   0   9  0  0.56187668  0.88987499    0.00000000   11.01300902   90.00000000  11.01300902  10.82236211  0.15827952   -1.20449516
   7   0  10  0  0.59866357  0.83519362    2.93802811    0.00000000  360.00000000   2.93802811   2.86881628  0.20774187   -0.33316263
   7   0  11  0  0.63685533  0.78510766    0.00000000   11.36062583   90.00000000  11.36062583  11.52472747  0.16817199    0.97579654
   7   0  12  0  0.67621396  0.73941094   -5.90745063    0.00000000  180.00000000   5.90745063   5.90580455  0.29677410   -0.00554659
   7   0  13  0  0.71654720  0.69779074    0.00000000   -6.08835000  270.00000000   6.08835000   6.04429913  0.17806446   -0.24738721
   7   0  14  0  0.75769943  0.65989227    2.51386957    0.00000000    0.00000000   2.51386957   1.79053706  0.45505362   -1.58955448
   7   0  16  0  0.84197827  0.59383955   -4.47338904    0.00000000  180.00000000   4.47338904   4.69892322  0.22752681    0.99124224
   7   0  23  0  1.14993641  0.43480665    0.00000000   -2.12481240  270.00000000   2.12481240   2.78967652  0.39569880    1.68022781
   7   1   0  0  0.36902628  1.35491704    0.00000000  -29.76656917  270.00000000  29.76656917  29.53891522  0.33634398   -0.67684861
   7   1   1  0  0.37205830  1.34387540    6.96578933   -9.61126127  305.93283020  11.87007010  12.20730790  0.18795693    1.79422911
   7   1   2  0  0.38100962  1.31230283  -15.57427845   19.83121619  128.14402044  25.21577452  26.03698086  0.29677410    2.76710920
   7   1   3  0  0.39547850  1.26429123   17.72501102   -2.43003007  352.19363649  17.89080942  18.34063925  0.30666657    1.46683689
   7   1   4  0  0.41488809  1.20514427   10.72894751   -8.58791798  321.32469529  13.74273080  14.03741483  0.16817199    1.75227773
   7   1   5  0  0.43858291  1.14003530   12.58940005   -0.65473728  357.02289896  12.60641402  13.20644736  0.16817199    3.56797433
   7   1   6  0  0.46590963  1.07316949    9.56149593    5.86859094   31.54049138  11.21884860  11.31698560  0.14838705    0.66135825
   7   1   7  0  0.49626864  1.00751884  -10.58953288  -12.26035808  229.18212758  16.20045020  16.19397328  0.19784940   -0.03273663
   7   1   8  0  0.52913827  0.94493261    8.27765276  -12.76425212  302.96352023  15.21333847  15.33332839  0.18795693    0.63839052
   7   1   9  0  0.56407979  0.88639942   -1.07249557    2.23122643  115.67244703   2.47560460   2.63139700  0.22752681    0.68472109
   7   1  10  0  0.60073179  0.83231819    8.16802900   -6.38455786  321.98696010  10.36722127  10.47612566  0.15827952    0.68805102
   7   1  12  0  0.67804567  0.73741345   -2.68228268   -2.78241326  226.04972311   3.86477217   3.67010634  0.28688163   -0.67855801
   7   1  13  0  0.71827607  0.69611118    9.98269783    0.90851518    5.20010535  10.02395410   9.87268499  0.29677410   -0.50971127
   7   1  16  0  0.84345007  0.59280332    3.76455047   -1.72229311  335.41576344   4.13982292   4.18451478  0.23741928    0.18824022
   7   1  17  0  0.88631736  0.56413202   -2.20362115   -3.02428688  233.92136317   3.74195902   3.67999881  0.27698916   -0.22369181
   7   1  19  0  0.97331456  0.51370854    2.60406552   -4.64876046  299.25595343   5.32842669   5.45075093  0.47483856    0.25761228
   7   1  21  0  1.06164959  0.47096519    2.56088205   -2.12232184  320.34988046   3.32601366   3.35354731  0.32645151    0.08434223
   7   1  22  0  1.10621884  0.45199013    1.46893188    0.87695259   30.83720897   1.71079125   2.12688104  0.70236537    0.59241216
   7   2   0  0  0.37897525  1.31934738    0.00000000  -14.02489501  270.00000000  14.02489501  13.70107086  0.34623645   -0.93526883
   7   2   1  0  0.38192829  1.30914627   -4.08062402   25.12386517   99.22543341  25.45309595  25.45332514  0.29677410    0.00077226
   7   2   2  0  0.39065352  1.27990656    2.84273912   -7.13801622  291.71508718   7.68325720   8.32945968  0.19784940    3.26613315
   7   2   3  0  0.40477782  1.23524554   -1.98264968   12.45063704   99.04785997  12.60750818  12.87999585  0.15827952    1.72155989
   7   2   4  0  0.42376168  1.17990847   13.15879140    2.00858895    8.67877243  13.31120659  13.51311393  0.16817199    1.20060031
   7   2   5  0  0.44698637  1.11860235  -14.25818387   -0.13323494  180.53538218  14.25880636  14.48257598  0.17806446    1.25667763
   7   2   6  0  0.47382869  1.05523371   15.79681245    5.07137560   17.79859919  16.59090516  16.57977961  0.26709669   -0.04165367
   7   2   7  0  0.50371063  0.99263341   -3.77372823   -0.32366203  184.90210095   3.78758258   3.70967622  0.19784940   -0.39376597
   7   2   8  0  0.53612419  0.93261974   -3.62537619  -13.30661160  254.75970970  13.79163749  13.94838260  0.31655904    0.49515286
   7   2   9  0  0.57063811  0.87621207   -5.36222103    3.86677160  144.20410640   6.61100121   6.46967534  0.13849458   -1.02044336
   7   2  10  0  0.60689417  0.82386688    6.89335534   -5.77148649  320.06212513   8.99046184   9.06150246  0.15827952    0.44883013
   7   2  11  0  0.64459846  0.77567670   -3.44925183    9.76603255  109.45264232  10.35725495  10.42666331  0.16817199    0.41272248
   7   2  12  0  0.68351136  0.73151674   -4.95186376    0.67194951  172.27237575   4.99724633   5.28257894  0.25720422    1.10936212
   7   2  13  0  0.72343787  0.69114436    3.80679807    5.05246502   53.00367021   6.32606626   6.40042805  0.17806446    0.41761162
   7   2  14  0  0.76421914  0.65426260    4.20448416   -1.88224507  335.88310103   4.60657504   4.49118135  0.21763434   -0.53021820
   7   2  15  0  0.80572538  0.62055883    3.62389013   -2.01072857  330.97613754   4.14434664   4.15483737  0.22752681    0.04610769
   7   2  16  0  0.84785014  0.58972686    3.39955096   -1.05913088  342.69556525   3.56071692   3.57118165  0.33634398    0.03111318
   7   2  17  0  0.89050564  0.56147876    6.36155298    2.82621200   23.95387779   6.96109407   7.01376118  0.20774187    0.25352191
   7   2  19  0  0.97713001  0.51170263    0.16276040    3.56356077   87.38491683   3.56727576   3.28430002  0.50451597   -0.56088560
   7   2  22  0  1.10957738  0.45062202    2.92598963    1.83934801   32.15446406   3.45609844   3.56128918  0.31655904    0.33229421
   7   3   0  0  0.39500039  1.26582154    0.00000000   -3.57062641  270.00000000   3.57062641   3.62064400  0.14838705    0.33707517
   7   3   1  0  0.39783450  1.25680402   -5.80801963   -3.98141504  214.43075554   7.04164453   7.16214823  0.18795693    0.64112400
   7   3   2  0  0.40621821  1.23086553   -5.72529483   -1.77165896  197.19437576   5.99314411   6.14322383  0.11870964    1.26425889
   7   3   3  0  0.41981919  1.19098891    3.44262949   -3.96506838  310.96580989   5.25104419   5.28257894  0.12860211    0.24521182
   7   3   4  0  0.43815184  1.14115692   -5.69017845   -8.59582594  236.49663802  10.30855734  10.55526542  0.14838705    1.66259846
   7   3   5  0  0.46065158  1.08541905   22.77892724   -3.59626158  351.02838237  23.06106293  23.18794952  0.30666657    0.41376074
   7   3   6  0  0.48674089  1.02724060    8.55336823   -6.48065917  322.84976077  10.73121854  10.57505036  0.14838705   -1.05243810
   7   3   7  0  0.51587544  0.96922622    6.16300202   10.48182646   59.54573889  12.15941116  12.22709284  0.15827952    0.42760855
   7   3   8  0  0.54756937  0.91312632   -1.99865362  -11.17201635  259.85718528  11.34938614  11.35655548  0.15827952    0.04529545
   7   3   9  0  0.58140427  0.85998681   -3.70610765    5.75667078  122.77317429   6.84649490   6.57849250  0.24731175   -1.08366219
   7   3  10  0  0.61702803  0.81033595   -5.54490657   -0.55173005  185.68234867   5.57228812   5.71784762  0.15827952    0.91963571
   7   3  11  0  0.65414848  0.76435246    6.41418002   -1.09861310  350.28075756   6.50758450   6.73677202  0.16817199    1.36281626
   7   3  12  0  0.69252498  0.72199562    0.65163152    3.46121679   79.33791942   3.52202290   3.47225695  0.20774187   -0.23955669
   7   3  13  0  0.73195998  0.68309745    2.45715098    8.24707877   73.40899664   8.60534131   8.59655637  0.16817199   -0.05223783
   7   3  14  0  0.77229137  0.64742404    4.79488688    2.78890459   30.18405396   5.54697476   5.65849280  0.35612892    0.31313952
   7   3  16  0  0.85513328  0.58470418    1.51247624    1.41746077   43.14259564   2.07286744   2.30494549  0.37591386    0.61737031
   7   3  17  0  0.89744268  0.55713865   -1.03082071   -1.53099503  236.04757246   1.84568067   2.22580573  0.64301055    0.59116459
   7   3  19  0  0.98345622  0.50841104   -1.53401442   -1.61159458  226.41279948   2.22495783   2.99741839  0.53419338    1.44603170
   7   3  21  0  1.07095507  0.46687299    1.29442741   -3.87462560  288.47334308   4.08512740   4.33290183  0.27698916    0.89452754
   7   4   0  0  0.41640077  1.20076627    0.00000000  -27.52438086  270.00000000  27.52438086  27.59999111  0.78150512    0.09674953
   7   4   1  0  0.41909019  1.19306063    4.85652870    2.86311640   30.52103702   5.63766854   5.73763256  0.11870964    0.84208847
   7   4   2  0  0.42705683  1.17080438   -2.89523385    5.40728797  118.16601188   6.13360761   5.67827774  0.11870964   -3.83566043
   7   4   3  0  0.44001414  1.13632711   -4.47184361    7.39553964  121.15999644   8.64241817   8.51741661  0.12860211   -0.97200241
   7   4   4  0  0.45753833  1.09280461   -7.19630470   -0.50616457  184.02337183   7.21408372   7.27096540  0.17806446    0.31944432
   7   4   5  0  0.47912856  1.04356126  -12.78933508   -0.97969783  184.38045767  12.82680395  12.72171633  0.16817199   -0.62488184
   7   4   6  0  0.50426281  0.99154645   -6.21937556   -4.03538682  212.97716660   7.41383700   7.46881480  0.19784940    0.27787699
   7   4   7  0  0.53243945  0.93907393    3.00986526   -2.98308440  315.25603749   4.23769765   4.54064370  0.14838705    2.04159358
   7   4   8  0  0.56320201  0.88778092   -0.38304362   -4.98472449  265.60582792   4.99942003   5.04515967  0.14838705    0.30824545
   7   4   9  0  0.59615033  0.83871463   -4.54078348    0.78983749  170.13252724   4.60896494   4.61978346  0.19784940    0.05468055
   7   4  10  0  0.63094207  0.79246579  -10.19283523    0.33290975  178.12931877  10.19827039  10.34752355  0.16817199    0.88750308
   7   4  11  0  0.66728894  0.74930059    3.31843705   -0.30410674  354.76395068   3.33234233   3.36343978  0.20774187    0.14969275
   7   4  12  0  0.70495045  0.70926971    0.31855387    3.76029403   85.15774118   3.77376307   3.70967622  0.21763434   -0.29447029
   7   4  13  0  0.74372691  0.67228978   -3.57363638   -1.48094753  202.50956337   3.86834365   4.01634279  0.21763434    0.68003582
   7   4  15  0  0.82399075  0.60680293   -1.35479936   -5.41545396  255.95443775   5.58234923   5.38150364  0.23741928   -0.84595314
   7   4  16  0  0.86522669  0.57788324    0.05175928  -10.28951151  270.28821227  10.28964169  10.56515789  0.19784940    1.39255514
   7   4  18  0  0.94942723  0.52663331    1.98678662   -4.29692001  294.81462162   4.73400915   4.85720274  0.24731175    0.49813074
   7   5   0  0  0.44239702  1.13020653    0.00000000   -8.51049490  270.00000000   8.51049490   8.25031992  0.49462350   -0.52600609
   7   5   1  0  0.44492933  1.12377398   -2.04778876  -21.09867455  264.45636747  21.19781844  21.15010071  0.51440844   -0.09276233
   7   5   2  0  0.45244122  1.10511594   -9.09900724  -13.03130019  235.07561886  15.89360618  16.28300551  0.37591386    1.03587384
   7   5   3  0  0.46469126  1.07598322   -0.78475862    1.27014334  121.70986376   1.49302049   1.79053706  0.46494609    0.63989476
   7   5   4  0  0.48131782  1.03881463   -6.75219256   10.01507451  123.98796434  12.07865149  12.35569495  0.20774187    1.33359471
   7   5   5  0  0.50188614  0.99624190  -10.22365399   -7.15847601  214.99923443  12.48066023  12.62279163  0.16817199    0.84515506
   7   5   6  0  0.52593394  0.95068974   12.88543891    1.84832255    8.16298038  13.01732815  12.98881302  0.16817199   -0.16955934
   7   5   7  0  0.55300749  0.90414689   -2.18288726   -2.23807492  225.71519631   3.12633590   3.20516026  0.27698916    0.28457561
   7   5   8  0  0.58268519  0.85809629    0.49903438   10.01456543   87.14726188  10.02699138  10.05074945  0.15827952    0.15010199
   7   5   9  0  0.61458989  0.81355064   -1.54665755   -6.20178217  255.99669843   6.39173307   6.39053558  0.18795693   -0.00637112
   7   5  10  0  0.64839295  0.77113732    0.23548050    4.58880744   87.06237082   4.59484546   4.49118135  0.16817199   -0.61641722
   7   5  11  0  0.68381288  0.73119418    3.80405285   -4.78122275  308.50657971   6.10990254   6.03440666  0.16817199   -0.44892066
   7   5  12  0  0.72061131  0.69385533    4.22420928   -0.45149972  353.89916879   4.24826977   4.17462231  0.20774187   -0.35451427
   7   5  13  0  0.75858766  0.65911961    3.45137313   -4.06337209  310.34412119   5.33131965   5.28257894  0.32645151   -0.14930458
   7   5  14  0  0.79757368  0.62690133   10.04473337    2.95798238   16.40869559  10.47121427  10.16945909  0.20774187   -1.45254868
   7   5  16  0  0.87803345  0.56945439    4.40681090   -2.87401443  326.88859124   5.26117299   5.43096599  0.22752681    0.74625493
   7   5  18  0  0.96111268  0.52023037   -1.05073535   -1.35133054  232.13292993   1.71176488   2.51268736  0.38580633    2.07597032
   7   6   0  0  0.47223074  1.05880443    0.00000000  -36.49086657  270.00000000  36.49086657  36.23611736  0.87053735   -0.29263444
   7   6   1  0  0.47460389  1.05351012   -4.92139318   -7.15766960  235.48878465   8.68633092   8.57677143  0.32645151   -0.33560725
   7   6   2  0  0.48165320  1.03809131  -16.06708166   -9.50406971  210.60534738  18.66757762  18.82537028  0.78150512    0.20190867
   7   6   3  0  0.49317818  1.01383237    1.49745721   -4.39598340  288.81100647   4.64403360   4.75827804  0.12860211    0.88835584
   7   6   4  0  0.50887483  0.98255989   -1.30401339   -0.70038219  208.24012950   1.48019800   1.72128977  0.32645151    0.73852244
   7   6   5  0  0.52837150  0.94630388  -12.87684381   -0.33398667  181.48574739  12.88117439  13.26580218  0.20774187    1.85146977
   7   6   6  0  0.55126514  0.90700457  -12.23664041    0.49077739  177.70325766  12.24647831  12.15784555  0.17806446   -0.49775664
   7   6   7  0  0.57715165  0.86632343    1.46737702    2.15788358   55.78400394   2.60953193   2.39397772  0.29677410   -0.72632418
   7   6   8  0  0.60564740  0.82556286    4.64082891  -12.25564362  290.74010952  13.10488815  13.29547959  0.17806446    1.07035082
   7   6   9  0  0.63640198  0.78566694   -7.16135232    4.79612329  146.18886486   8.61903508   8.75483589  0.15827952    0.85798096
   7   6  10  0  0.66910400  0.74726799    3.87446240   -5.65649929  304.40949141   6.85619742   6.59827744  0.22752681   -1.13358061
   7   6  11  0  0.70348191  0.71075033   -4.87280537   -1.24839171  194.36985834   5.03018032   5.01548226  0.32645151   -0.04502373
   7   6  12  0  0.73930197  0.67631363    6.34258576    2.09531063   18.28127699   6.67972460   6.53892263  0.27698916   -0.50833029
   7   6  13  0  0.77636459  0.64402731   -8.52193843    2.94931526  160.91002941   9.01786533   9.12085728  0.17806446    0.57839699
   7   6  14  0  0.81450016  0.61387342    2.07138800    2.36286756   48.76084699   3.14225896   2.60171959  0.32645151   -1.65580294
   7   6  15  0  0.85356489  0.58577855    2.75391753    0.03521409    0.73259589   2.75414266   2.79956899  0.42537621    0.10679094
   7   6  16  0  0.89343690  0.55963661    2.60360632   -2.74890564  313.44503040   3.78619176   3.22494520  0.43526868   -1.28942558
   7   6  19  0  1.01693790  0.49167211    2.26657932    0.58970786   14.58362149   2.34203697   2.92817110  0.36602139    1.60136581
   7   6  20  0  1.05914826  0.47207744   -2.43985638    1.39146162  150.30368373   2.80874787   3.08645062  0.66279549    0.41898708
   7   7   0  0  0.50522257  0.98966283    0.00000000    7.74007348   90.00000000   7.74007348   7.83483619  0.20774187    0.45615601
   7   7   1  0  0.50744145  0.98533535    2.65409476   -8.93841014  286.53780827   9.32412971   9.37806150  0.24731175    0.21807207
   7   7   2  0  0.51404064  0.97268574   -9.99006866  -13.45877523  233.41454466  16.76126792  17.13375792  0.34623645    1.07582550
   7   7   3  0  0.52485492  0.95264420    2.16409848    2.30681197   46.82828655   3.16302129   2.94795604  0.23741928   -0.90584577
   7   7   4  0  0.53963096  0.92655914   -4.09379119    0.80306418  168.90142478   4.17181476   4.41204159  0.14838705    1.61892049
   7   7   5  0  0.55805414  0.89597042   -2.16956178  -12.65857116  260.27452761  12.84314690  12.81074856  0.24731175   -0.13100201
   7   7   6  0  0.57977688  0.86240072   12.86560851    2.61144725   11.47395270  13.12796782  13.34494194  0.21763434    0.99696636
   7   7   7  0  0.60444355  0.82720710    5.20976745    4.06174495   37.94141708   6.60601612   6.52903016  0.14838705   -0.51881862
   7   7   8  0  0.63170939  0.79150320    5.01628819    2.48635220   26.36558065   5.59866899   5.28257894  0.15827952   -1.99703693
   7   7   9  0  0.66125295  0.75614030    0.45074417  -10.13635478  272.54615557  10.14637170  10.16945909  0.16817199    0.13728442
   7   7  10  0  0.69278289  0.72172683   -6.49223712    4.79875631  143.52993087   8.07324005   7.94365336  0.16817199   -0.77056054
   7   7  11  0  0.72604048  0.68866684   -5.94655359    0.56617438  174.56123447   5.97344566   5.86623467  0.17806446   -0.60209090
   7   7  12  0  0.76079917  0.65720366   -6.14516587   -0.47114811  184.38427389   6.16320080   6.10365395  0.18795693   -0.31681114
   7   7  13  0  0.79686257  0.62746077   -3.08661708    1.85886088  148.94228589   3.60313319   3.38322472  0.78150512   -0.28139095
   7   7  14  0  0.83406144  0.59947622    2.99462077   -1.94946134  326.93636696   3.57325525   3.54150424  0.26709669   -0.11887460
   7   7  15  0  0.87225054  0.57322980   -1.98518095    3.71463642  118.12099785   4.21182468   4.19440725  0.33634398   -0.05178457
   7   7  16  0  0.91130536  0.54866351    0.55329445   -2.93990158  280.65848889   2.99151401   2.36430031  0.67268796   -0.93239917
   7   8   1  0  0.54286834  0.92103364    8.31767966   -5.49706343  326.53972061   9.97003016  10.03096451  0.29677410    0.20532234
   7   8   2  0  0.54904187  0.91067735    5.63693262    3.56502075   32.31089092   6.66966133   6.71698708  0.20774187    0.22781037
   7   8   3  0  0.55917966  0.89416700   -2.90936103    3.67788085  128.34550398   4.68947643   4.59999852  0.14838705   -0.60300348
   7   8   4  0  0.57307135  0.87249170    4.74317880    7.39290836   57.31637975   8.78366888   8.46795426  0.16817199   -1.87733180
   7   8   5  0  0.59045205  0.84680882    1.06004997    7.41694771   81.86621831   7.49231735   7.80515878  0.34623645    0.90354850
   7   8   6  0  0.61102408  0.81829835   -3.52135984   -1.14263865  197.97761939   3.70210726   3.75913857  0.17806446    0.32028465
   7   8   7  0  0.63447712  0.78805049    1.99343432   -4.06611141  296.11666703   4.52847020   4.41204159  0.28688163   -0.40584200
   7   8   8  0  0.66050432  0.75699732    3.06250843  -11.84387261  284.49761813  12.23340820  12.15784555  0.17806446   -0.42435564
   7   8   9  0  0.68881395  0.72588541   -2.73698036   -6.50778208  247.18982012   7.05990716   6.71698708  0.16817199   -2.03910341
   7   8  10  0  0.71913652  0.69527827   -2.01044733   -4.12095419  243.99411852   4.58521122   4.55053617  0.28688163   -0.12086884
   7   8  11  0  0.75122831  0.66557662    2.19832167   -6.79529314  287.92673271   7.14203242   7.14236329  0.17806446    0.00185817
   7   8  13  0  0.81987753  0.60984718   -5.42173890   -1.80679527  198.43065897   5.71487199   5.54967563  0.26709669   -0.61848898
   7   8  14  0  0.85607692  0.58405967   -0.64954391    2.28181368  105.88959888   2.37246305   2.22580573  0.39569880   -0.37062867
   7   8  15  0  0.89332536  0.55970649    0.49868418    2.13326771   76.84250243   2.19078000   2.40387019  0.60344067    0.35312534
   7   8  16  0  0.93149700  0.53677038   -4.03865080   -1.91592198  205.37950099   4.47006234   4.48128888  0.25720422    0.04364835
   7   8  17  0  0.97048292  0.51520742   -1.15258935   -2.11800956  241.44562410   2.41131224   2.24559067  0.44516115   -0.37227319
   7   8  20  0  1.09144501  0.45810828   -3.01314977    0.68545329  167.18404441   3.09013232   2.78967652  0.42537621   -0.70632957
   7   8  21  0  1.13286297  0.44135965   -2.96467882    0.24512922  175.27335169   2.97479560   3.16559038  0.35612892    0.53574638
   7   9   0  0  0.57847167  0.86434656    0.00000000   15.19679768   90.00000000  15.19679768  15.23440370  0.56387079    0.06669261
   7   9   1  0  0.58041060  0.86145912   -8.10322687   -2.94832517  199.99370486   8.62292914   8.40859944  0.29677410   -0.72219814
   7   9   2  0  0.58618888  0.85296738   -3.81047198   12.04829672  107.55041528  12.63650073  12.68214645  0.23741928    0.19225787
   7   9   3  0  0.59569482  0.83935596  -10.80006334    1.44305243  172.38949054  10.89604371  11.06967385  0.31655904    0.54849214
   7   9   4  0  0.60875381  0.82135009   10.41113150    7.47942381   35.69370952  12.81926049  12.87010338  0.22752681    0.22345888
   7   9   5  0  0.62514322  0.79981672  -10.37070081    4.75287926  155.37807256  11.40794883  11.39612536  0.24731175   -0.04780796
   7   9   6  0  0.64460908  0.77566392    1.86487258   -0.57180732  342.95341041   1.95056745   1.98838646  0.39569880    0.09557525
   7   9   7  0  0.66688203  0.74975780    2.48653542    6.98681789   70.40988764   7.41609619   7.20171811  0.15827952   -1.35442715
   7   9   8  0  0.69169096  0.72286618   -0.01278154    4.48088745   90.16343338   4.48090568   4.48128888  0.18795693    0.00203875
   7   9   9  0  0.71877332  0.69562960    3.91950194   -2.32081903  329.36933801   4.55507370   4.93634250  0.23741928    1.60588811
   7   9  10  0  0.74788219  0.66855450   -2.46459640    0.74978926  163.07898297   2.57612487   2.37419278  0.46494609   -0.43431292
   7   9  11  0  0.77879035  0.64202131   -4.55745034   -0.30009842  183.76736661   4.56732008   4.75827804  0.21763434    0.87742570
   7   9  12  0  0.81129219  0.61630077   -1.99217397   -4.88319065  247.80622846   5.27392719   5.37161117  0.19784940    0.49372898
   7   9  13  0  0.84520387  0.59157325   -5.36041838   -7.91318238  235.88614509   9.55785230   9.57591089  0.18795693    0.09607838
   7   9  14  0  0.88036250  0.56794786    3.36526855    0.91849594   15.26613856   3.48836168   3.07655815  0.36602139   -1.12508052
   7   9  16  0  0.95386430  0.52418358    3.02382389   -0.20179344  356.18205454   3.03054970   3.08645062  0.41548374    0.13454417
   7  10   0  0  0.61786822  0.80923405    0.00000000    2.40184009   90.00000000   2.40184009   2.90838616  0.39569880    1.28013042
   7  10   1  0  0.61968388  0.80686300  -12.98051952   -6.39330499  206.22166407  14.46956239  14.18580188  0.60344067   -0.47023762
   7  10   2  0  0.62509924  0.79987299    1.02509628   -8.44070705  276.92447426   8.50272650   8.46795426  0.19784940   -0.17575102
   7  10   3  0  0.63402207  0.78861609   -9.50737153   -7.79065546  219.33232737  12.29164049  12.44472717  0.32645151    0.46894159
   7  10   4  0  0.64630709  0.77362604    2.28350698   -0.65845469  343.91495720   2.37654512   2.70064429  0.31655904    1.02381904
   7  10   5  0  0.66176711  0.75555281   -3.11978902   -0.42204202  187.70414806   3.14820631   2.92817110  0.24731175   -0.88970788
   7  10   6  0  0.68018565  0.73509343   -1.76104188   -0.73863752  202.75474162   1.90967376   2.18623585  0.55397832    0.49922909
   7  10   7  0  0.70132966  0.71293149    0.23877665   10.23464456   88.66351850  10.23742954  10.04085698  0.16817199   -1.16887814
   7  10   8  0  0.72496072  0.68969254    1.08775248   -4.79299561  282.78647889   4.91487664   5.01548226  0.36602139    0.27486268
   7  10   9  0  0.75084402  0.66591727   12.22217362   -5.43958864  336.00811331  13.37799135  13.65160851  0.37591386    0.72787196
   7  10  11  0  0.80848381  0.61844158    1.47534837   -6.06967044  283.66187785   6.24640313   6.28171841  0.18795693    0.18789026
   7  10  12  0  0.83983729  0.59535342   -2.05740818    2.06464387  134.89942532   2.91473545   3.12602050  0.41548374    0.50852785
   7  10  14  0  0.90673578  0.55142855   -3.80236760    0.28608566  175.69723991   3.81311478   3.84817080  0.80129006    0.04374948
   7  10  16  0  0.97825802  0.51111260   -2.05401559   -1.66647010  219.05321470   2.64501467   2.50279489  0.63311808   -0.22463389
   7  10  17  0  1.01545024  0.49239242   -4.01071205   -1.80187997  204.19280326   4.39688328   4.91655756  0.24731175    2.10129233
   7  11   0  0  0.65867596  0.75909860    0.00000000    2.73975703   90.00000000   2.73975703   3.22494520  0.20774187    2.33553385
   7  11   1  0  0.66037944  0.75714048   11.68749647    9.17176753   38.12306421  14.85661110  14.60128562  0.37591386   -0.67921274
   7  11   2  0  0.66546371  0.75135577   -2.51111194   -5.71349618  246.27425592   6.24097122   6.32128829  0.15827952    0.50743814
   7  11   3  0  0.67385226  0.74200241   -8.65098579    4.16125238  154.31175595   9.59976961   9.53634101  0.37591386   -0.16873172
   7  11   4  0  0.68542377  0.72947572   -1.70090443   -1.93758535  228.72180217   2.57823832   2.59182712  0.30666657    0.04431132
   7  11   5  0  0.70002042  0.71426488   -8.41677786   10.77597776  127.99227771  13.67347235  13.37461935  0.39569880   -0.75525376
   7  11   7  0  0.73753385  0.67793499   -0.46671917    4.90202218   95.43870936   4.92419011   4.91655756  0.19784940   -0.03857761
   7  11   8  0  0.76004008  0.65786004    5.38467598    2.51146453   25.00479708   5.94156457   6.16300877  0.18795693    1.17816459
   7  11  12  0  0.87029854  0.57451550    1.16384933    1.89738341   58.47517130   2.22589511   2.10709610  0.51440844   -0.23094298
   7  11  13  0  0.90199453  0.55432709   -6.04221606   -5.09699459  220.14976633   7.90491801   8.06236299  0.19784940    0.79578197
   7  11  16  0  1.00453056  0.49774494   -0.09660412    4.05734929   91.36393556   4.05849918   4.19440725  0.27698916    0.49066206
   7  11  17  0  1.04078435  0.48040691    1.74157088   -1.26854303  323.93077494   2.15459289   3.14580544  0.71225784    1.39164850
   7  12   0  0  0.70064836  0.71362473    0.00000000    1.87039091   90.00000000   1.87039091   2.27526808  0.29677410    1.36426048
   7  12   1  0  0.70225003  0.71199712    0.92042350   -7.71800585  276.80078336   7.77269540   7.95354583  0.20774187    0.87055359
   7  12   2  0  0.70703328  0.70718029    1.78756327    4.26140940   67.24307095   4.62114623   4.46150394  0.18795693   -0.84935574
   7  12   3  0  0.71493424  0.69936502   -2.92854430   -5.53992122  242.13792233   6.26634653   6.17290124  0.32645151   -0.28624555
   7  12   4  0  0.72585112  0.68884649   -3.14541918    6.52834256  115.72522112   7.24657977   7.48859974  0.16817199    1.43912174
   7  12   5  0  0.73965039  0.67599505   10.27094414   -1.10056844  353.88388903  10.32974077  10.56515789  0.24731175    0.95190431
   7  12   6  0  0.75617426  0.66122325   -4.63580865    2.24130681  154.19730171   5.14919198   5.34193376  0.24731175    0.77934748
   7  12   7  0  0.77524853  0.64495446    1.30457870    5.75382263   77.22516879   5.89986444   6.04429913  0.33634398    0.42942553
   7  12   8  0  0.79669005  0.62759664   -3.53279443    4.96471521  125.43491227   6.09335980   6.10365395  0.18795693    0.05476865
   7  12   9  0  0.82031320  0.60952329    3.94044218   -3.19052792  321.00333056   5.07016301   5.17376177  0.19784940    0.52362437
   7  12  12  0  0.90248195  0.55402770    0.90766442   -3.39411889  284.97185095   3.51338836   3.51182683  0.28688163   -0.00544313
   7  12  14  0  0.96504755  0.51810919   -1.98366780    3.52205686  119.38877194   4.04225463   4.28343948  0.31655904    0.76189533
   7  12  15  0  0.99823809  0.50088251   -0.56641596    4.33298496   97.44758187   4.36984962   4.60989099  0.25720422    0.93327149
   7  12  19  0  1.14108236  0.43818047   -0.53684959   -3.54310910  261.38411659   3.58354985   3.98666538  0.35612892    1.13193709
   7  13   0  0  0.74358824  0.67241516    0.00000000    5.14920147   90.00000000   5.14920147   5.40128858  0.18795693    1.34119618
   7  13   1  0  0.74509761  0.67105302   -2.15494259    3.88833186  118.99554794   4.44554858   4.29333195  0.20774187   -0.73272004
   7  13   2  0  0.74960749  0.66701574    3.78219536    3.97340042   46.41227375   5.48570074   5.27268647  0.18795693   -1.13331426
   7  13   3  0  0.75706427  0.66044591   -4.05638334   -4.06315267  225.04776801   5.74138097   5.52989069  0.22752681   -0.92951807
   7  13   5  0  0.78044733  0.64065822   -7.51445104   -0.29465554  182.24552317   7.52022582   7.64687926  0.17806446    0.71127861
   7  13   6  0  0.79612489  0.62804216   -2.40127318   -5.39148139  245.99263019   5.90204918   5.94537443  0.18795693    0.23050626
   7  13   8  0  0.83470376  0.59901491   -0.59788981    7.76191089   94.40472079   7.78490416   7.89419101  0.22752681    0.48032512
   7  13  11  0  0.90818962  0.55054582   -5.85011135    3.07771972  152.25132519   6.61030722   6.71698708  0.20774187    0.51352126
   7  13  12  0  0.93620991  0.53406826   -3.22249867    4.31656083  126.74292475   5.38676109   5.70795515  0.22752681    1.41167568
   7  13  13  0  0.96574509  0.51773497   -3.88725278    2.53516772  146.88862846   4.64088456   4.94623497  0.24731175    1.23467812
   7  13  14  0  0.99666048  0.50167536   -3.45441619    0.71510156  168.30435204   3.52765665   3.65032140  0.53419338    0.22962613
   7  13  15  0  1.02883167  0.48598815    3.44095969    1.17529988   18.85819949   3.63614266   3.84817080  0.29677410    0.71444290
   7  13  16  0  1.06214457  0.47074571   -1.18099333    2.92349940  111.99701607   3.15302934   2.78967652  0.55397832   -0.65589718
   7  14   0  0  0.78733730  0.63505184    0.00000000    9.85215055   90.00000000   9.85215055  10.12988921  0.34623645    0.80216472
   7  14   1  0  0.78876296  0.63390400    4.88330998   -2.79594325  330.20666868   5.62707873   5.69806268  0.19784940    0.35877771
   7  14   2  0  0.79302456  0.63049749    5.83567140    1.81884459   17.31105566   6.11254909   6.32128829  0.33634398    0.62061227
   7  14   3  0  0.80007679  0.62494001    5.72286982   -2.00759645  340.66900727   6.06479039   6.03440666  0.28688163   -0.10591035
   7  14   4  0  0.80984675  0.61740076    1.40065016   -5.04440073  285.51807645   5.23524590   5.14408436  0.24731175   -0.36860981
   7  14   5  0  0.82223756  0.60809677   -1.72801158    1.19044784  145.43657914   2.09837796   2.35440784  0.57376326    0.44622913
   7  14   7  0  0.85440166  0.58520486   -4.98790665    0.73678048  171.59740869   5.04202918   4.76817051  0.25720422   -1.06475187
   7  14   8  0  0.87390327  0.57214570   -4.27360480    1.43566845  161.43081695   4.50830810   4.56042864  0.28688163    0.18167961
   7  14   9  0  0.89549184  0.55835238   -2.33662255   -3.81805152  238.53364042   4.47630678   4.53075123  0.23741928    0.22931774
   7  14  10  0  0.91902030  0.54405762   -3.68294429    2.26099455  148.45384008   4.32159403   4.51096629  0.24731175    0.76572286
   7  14  11  0  0.94434367  0.52946826   -2.90786550   -2.23626113  217.56167795   3.66831645   3.53161177  0.30666657   -0.44577628
   7  14  14  0  1.02971291  0.48557224   -4.74643798    0.19587027  177.63692773   4.75047773   5.05505214  0.35612892    0.85523638
   7  14  16  0  1.09321894  0.45736493    0.87461763    3.45030189   75.77570245   3.55942961   3.94709550  0.29677410    1.30626593
   7  15   0  0  0.83176789  0.60112924    0.00000000    6.11685150   90.00000000   6.11685150   5.70795515  0.20774187   -1.96829052
   7  15   1  0  0.83311752  0.60015543    3.72748671   -1.83814493  333.75059460   4.15607194   4.19440725  0.31655904    0.12110002
   7  15   2  0  0.83715336  0.59726213    5.43894364    0.82280527    8.60249617   5.50082870   5.52989069  0.20774187    0.13989471
   7  15   3  0  0.84383687  0.59253159   -2.78080967   -3.74320950  233.39154668   4.66310195   4.71870816  0.21763434    0.25550293
   7  15   5  0  0.86487710  0.57811682   -0.79157159   -4.76088712  260.56003956   4.82624406   4.93634250  0.21763434    0.50588725
   7  15   6  0  0.87905017  0.56879575   -5.34589299   -3.33834515  211.98350539   6.30262804   6.12343889  0.29677410   -0.60378973
   7  15   7  0  0.89551102  0.55834042   -0.01182133   -5.13010089  269.86797319   5.13011451   5.08472955  0.35612892   -0.12743972
   7  15   8  0  0.91413605  0.54696453   -2.95799755   -2.41815665  219.26592486   3.82063229   3.51182683  0.29677410   -1.04054050
   7  15   9  0  0.93479593  0.53487610    4.03065138    1.50729310   20.50367033   4.30326424   4.21419219  0.25720422   -0.34630864
   7  15  10  0  0.95735892  0.52227016    3.99012843   -5.75154456  304.75094145   7.00009926   6.71698708  0.21763434   -1.30086172
   7  15  14  0  1.06407071  0.46989359   -0.97660663   -2.29996595  246.99305561   2.49872045   2.59182712  0.63311808    0.14706052
   7  16   0  0  0.87677639  0.57027083    0.00000000    2.98174799   90.00000000   2.98174799   2.83913887  0.31655904   -0.45049769
   7  16   1  0  0.87805684  0.56943922    3.13221895    0.14209500    2.59747662   3.13544040   3.13591297  0.28688163    0.00164725
   7  16   3  0  0.88823402  0.56291471    4.30392068   -3.99163262  317.15589508   5.86999695   6.07397654  0.20774187    0.98188963
   7  16   4  0  0.89704435  0.55738604    3.10841395   -1.39194587  335.87719390   3.40584066   3.76903104  0.25720422    1.41207011
   7  16   5  0  0.90824634  0.55051144    3.68922265    1.48135488   21.87722582   3.97552211   3.64042893  0.29677410   -1.12911867
   7  16   6  0  0.92175280  0.54244479    4.41017228    3.29137126   36.73447817   5.50297595   5.82666479  0.21763434    1.48730592
   7  16   7  0  0.93746413  0.53335374    2.92124221    4.32588473   55.96909559   5.21985965   5.13419189  0.23741928   -0.36082899
   7  16   8  0  0.95527155  0.52341138    2.85695388    9.47786665   73.22539286   9.89909803   9.65505065  0.20774187   -1.17476257
   7  16   9  0  0.97506023  0.51278884   -2.20407244    2.07258162  136.76107209   3.02548011   3.36343978  0.30666657    1.10204274
   7  16  10  0  0.99671216  0.50164934    2.61111498    3.43351556   52.74778938   4.31357747   4.69892322  0.28688163    1.34322213
   7  16  14  0  1.09961152  0.45470604   -1.96779672   -1.44797346  216.34693121   2.44312322   2.22580573  0.47483856   -0.45766606
   7  17   1  0  0.92349557  0.54142111    1.92948848    1.80473866   43.08662395   2.64197037   2.79956899  0.33634398    0.46856383
   7  17   2  0  0.92713808  0.53929400   -0.01041221    2.22652092   90.26793877   2.22654526   2.21591326  0.62322561   -0.01705963
   7  17   3  0  0.93317733  0.53580384    0.99562028    3.71291183   74.98922302   3.84408298   3.86795574  0.41548374    0.05745775
   7  17   4  0  0.94156721  0.53102954   -5.39926056    1.79043626  161.65408265   5.68838084   5.73763256  0.21763434    0.22630492
   7  17   6  0  0.96513650  0.51806143   -5.63719222    0.19523233  178.01647362   5.64057194   5.47053587  0.22752681   -0.74732323
   7  17  10  0  1.03696450  0.48217658    2.77425625   -0.42294581  351.33178735   2.80631090   2.90838616  0.35612892    0.28662446
   7  17  13  0  1.10920566  0.45077303   -0.13939663    3.48963330   92.28751664   3.49241635   3.57118165  0.30666657    0.25684344
   7  17  14  0  1.13622433  0.44005395   -3.55468374   -1.23867765  199.21158277   3.76431917   3.64042893  0.30666657   -0.40399001
   7  18   0  0  0.96820378  0.51642021    0.00000000    3.79331288   90.00000000   3.79331288   3.59096659  0.53419338   -0.37878847
   7  18   1  0  0.96936347  0.51580240   -2.30378386    1.73278719  143.05140565   2.88270212   2.96774098  0.33634398    0.25283302
   7  18   3  0  0.97859154  0.51093840    2.48173158    0.31558780    7.24708428   2.50171687   2.58193465  0.56387079    0.14226271
   7  18   7  0  1.02348459  0.48852714   -0.47719041   -3.54619789  262.33609006   3.57816017   3.49204189  0.31655904   -0.27204493
   7  18   8  0  1.03981992  0.48085249   -0.69387233    4.26756456   99.23502794   4.32360568   3.91741809  0.29677410   -1.36867602
   7  18  12  0  1.12293548  0.44526156    2.19787420   -0.55906834  345.72846612   2.26786429   3.06666568  0.57376326    1.39221427
   7  19   0  0  1.01449557  0.49285578    0.00000000   -2.73049012  270.00000000   2.73049012   2.36430031  0.44516115   -0.82260056
   7  19   2  0  1.01891569  0.49071774    5.01673795   -3.21376275  327.35604820   5.95784614   6.11354642  0.55397832    0.28105843
   7  19   3  0  1.02441403  0.48808391    2.67905251   -1.03243456  338.92468319   2.87110493   3.12602050  0.33634398    0.75790140
   7  19   4  0  1.03206249  0.48446679    3.00218161   -2.35728347  321.86134564   3.81705119   2.54236477  0.69247290   -1.84077446
   7  19   5  0  1.04181372  0.47993225    4.14123232   -0.50289592  353.07611481   4.17165547   4.13505243  0.27698916   -0.13214612
   7  19   7  0  1.06738157  0.46843604    1.48313116   -2.15942797  304.48192921   2.61969602   3.03698827  0.34623645    1.20522335
   7  19   9  0  1.10054844  0.45431894   -1.02227425    3.43067061  106.59305046   3.57974098   3.34365484  0.32645151   -0.72318901
   7  20   0  0  1.06110564  0.47120662    0.00000000    4.71412118   90.00000000   4.71412118   4.75827804  0.69247290    0.06376691
   7  20   2  0  1.06533239  0.46933708   -2.64877041    2.36568459  138.23114371   3.55140088   3.36343978  0.44516115   -0.42223161
   7  20   3  0  1.07059237  0.46703116    0.04970198    3.34370827   89.14839941   3.34407764   2.78967652  0.71225784   -0.77837139
   7  20   6  0  1.09856113  0.45514081   -1.23130481   -3.25830023  249.29852654   3.48319277   3.52171930  0.30666657    0.12563000
   7  21   0  0  1.10799383  0.45126605    0.00000000   -3.89332884  270.00000000   3.89332884   3.60085906  0.75182771   -0.38901170
   7  21   3  0  1.11708244  0.44759454    2.44459807    0.27157848    6.33918407   2.45963709   2.30494549  0.42537621   -0.36365832
   8   0   0  0  0.41788550  1.19650000  -23.36346725    0.00000000  180.00000000  23.36346725  24.05848687  0.45505362    1.52733567
   8   0   1  0  0.42056542  1.18887568    0.00000000    9.99026306   90.00000000   9.99026306   9.97160969  0.13849458   -0.13468661
   8   0   2  0  0.42850463  1.16684852  -23.87958265    0.00000000  180.00000000  23.87958265  24.69160495  0.28688163    2.83051344
   8   0   3  0  0.44141946  1.13270947    0.00000000   -3.21021768  270.00000000   3.21021768   2.89849369  0.24731175   -1.26044956
   8   0   4  0  0.45888998  1.08958578  -10.24116196    0.00000000  180.00000000  10.24116196  11.29720066  0.23741928    4.44799053
   8   0   5  0  0.48041947  1.04075716    0.00000000  -15.98860174  270.00000000  15.98860174  16.00601635  0.20774187    0.08382810
   8   0   6  0  0.50548954  0.98914015  -17.62827755    0.00000000  180.00000000  17.62827755  17.99440281  0.24731175    1.48042001
   8   0   8  0  0.56430063  0.88605254   -2.65096988    0.00000000  180.00000000   2.65096988   2.88860122  0.19784940    1.20107183
   8   0   9  0  0.59718833  0.83725681    0.00000000   -5.66529311  270.00000000   5.66529311   5.60903045  0.14838705   -0.37916155
   8   0  10  0  0.63192292  0.79123574   -9.15515456    0.00000000  180.00000000   9.15515456   9.19010457  0.15827952    0.22081196
   8   0  11  0  0.66821645  0.74826054    0.00000000   -1.95326544  270.00000000   1.95326544   1.86967682  0.52430091   -0.15942872
   8   0  12  0  0.70582847  0.70838741  -10.32477754    0.00000000  180.00000000  10.32477754  10.21892144  0.17806446   -0.59448190
   8   0  14  0  0.78424291  0.63755757  -10.54460953    0.00000000  180.00000000  10.54460953  10.51569554  0.18795693   -0.15383310
   8   0  16  0  0.86594221  0.57740574   -4.10663701    0.00000000  180.00000000   4.10663701   3.86795574  0.56387079   -0.42329071
   8   0  17  0  0.90774795  0.55081369    0.00000000    2.46397420   90.00000000   2.46397420   2.56214971  0.69247290    0.14177524
   8   0  18  0  0.95007934  0.52627184   -4.40610806    0.00000000  180.00000000   4.40610806   4.68903075  0.24731175    1.14399211
   8   0  19  0  0.99286913  0.50359104    0.00000000   -3.14419954  270.00000000   3.14419954   2.85892381  0.57376326   -0.49720111
   8   0  22  0  1.12346251  0.44505268   -3.02871785    0.00000000  180.00000000   3.02871785   2.75999911  0.87053735   -0.30868145
   8   1   0  0  0.42084309  1.18809127   -1.29091262    0.00000000  180.00000000   1.29091262   2.46322501  0.33634398    3.48545676
   8   1   1  0  0.42350429  1.18062557   12.22781816   -0.10487478  359.50860120  12.22826790  12.46451211  0.16817199    1.40477746
   8   1   2  0  0.43138942  1.15904557    8.52590763   -1.31437504  351.23613367   8.62662638   8.13161028  0.12860211   -3.84920668
   8   1   3  0  0.44422038  1.12556744    2.48052306   -9.94422582  284.00623310  10.24893272  10.69376000  0.17806446    2.49812502
   8   1   4  0  0.46158491  1.08322432   -3.75836308   -2.57617279  214.42871765   4.55652930   4.64946087  0.14838705    0.62627815
   8   1   5  0  0.48299428  1.03520894   -1.68646666  -10.23268842  260.64111871  10.37073199  10.67397506  0.14838705    2.04359522
   8   1   6  0  0.50793729  0.98437349    9.18518930   -0.92068014  354.27605938   9.23121630   9.20988951  0.13849458   -0.15399012
   8   1   7  0  0.53592076  0.93297374    1.76910060   -6.78215176  284.61963703   7.00908692   7.01376118  0.13849458    0.03375054
   8   1   8  0  0.56649432  0.88262139    6.83680292   -6.18233084  317.87783727   9.21754244   9.18021210  0.14838705   -0.25157416
   8   1   9  0  0.59926164  0.83436009   -2.40867669   -9.77664438  256.15964587  10.06898697  10.19913650  0.15827952    0.82227649
   8   1  10  0  0.63388263  0.78878955   10.03303679   -5.82652421  329.85481382  11.60216408  11.43569524  0.16817199   -0.98987260
   8   1  11  0  0.67007002  0.74619067    5.08629482    0.55556655    6.23359957   5.11654661   4.93634250  0.23741928   -0.75901214
   8   1  12  0  0.70758352  0.70663036    7.94966609   -8.72801026  312.32795506  11.80573395  11.72257687  0.18795693   -0.44242625
   8   1  13  0  0.74622317  0.67004084   -3.70330389   -4.77890729  232.22693192   6.04585929   5.99483678  0.18795693   -0.27145854
   8   1  14  0  0.78582285  0.63627572   -2.28981465   -2.87559771  231.46998048   3.67590986   3.99655785  0.23741928    1.35055583
   8   1  15  0  0.82624455  0.60514771   -0.10402449   -3.39949633  268.24729764   3.40108753   3.12602050  0.28688163   -0.95881717
   8   1  16  0  0.86737335  0.57645304   -3.28860664    0.62901202  169.17181512   3.34822188   3.26451508  0.29677410   -0.28205561
   8   2   0  0  0.42959370  1.16389045   20.18571298    0.00000000  360.00000000  20.18571298  20.51698264  0.29677410    1.11623507
   8   2   1  0  0.43220103  1.15686907    9.80556740   -1.86776314  349.21549904   9.98186812  10.19913650  0.13849458    1.56878614
   8   2   2  0  0.43993031  1.13654365   -2.71982409   -0.41964625  188.77109753   2.75200764   2.53247230  0.19784940   -1.10960833
   8   2   3  0  0.45251916  1.10492559    4.22529797   12.83612034   71.77987610  13.51366450  13.11741513  0.16817199   -2.35621505
   8   2   4  0  0.46957691  1.06478831    6.16679572   18.54299566   71.60455690  19.54154695  19.91354197  0.24731175    1.50415426
   8   2   5  0  0.49063766  1.01908198   12.61749876    3.83447973   16.90411767  13.18728592  13.19655489  0.16817199    0.05511603
   8   2   7  0  0.54281940  0.92111667   -1.74857214   16.28547337   96.12837290  16.37907651  16.56988714  0.21763434    0.87674870
   8   2   8  0  0.57302500  0.87256228    5.45642468   13.34520269   67.76192403  14.41759359  14.63096303  0.18795693    1.13520389
   8   2   9  0  0.60543898  0.82584706    1.44089371    7.84760344   79.59584021   7.97878778   7.83483619  0.14838705   -0.97010886
   8   2  10  0  0.63972575  0.78158492    3.95274798   -1.43205827  340.08483430   4.20416549   4.23397713  0.17806446    0.16742050
   8   2  12  0  0.71282276  0.70143664    4.06425075   -4.29966333  313.38776599   5.91652253   5.78709491  0.17806446   -0.72685827
   8   2  14  0  0.79054373  0.63247608   -5.04499862   -7.04783980  234.40408014   8.66741351   8.89333047  0.18795693    1.20196132
   8   2  17  0  0.91319702  0.54752697   -2.44195694   -0.97596167  201.78479920   2.62976327   2.69075182  0.48473103    0.12581936
   8   2  20  0  1.04083808  0.48038212    0.89054867    2.18377759   67.81427118   2.35838111   2.61161206  0.63311808    0.39997428
   8   3   0  0  0.44379479  1.12664686  -42.80955917    0.00000000  180.00000000  42.80955917  43.42794300  0.93978464    0.65800589
   8   3   1  0  0.44631916  1.12027455   -3.84383835   23.94520696   99.11968328  24.25176344  25.13676610  0.85075241    1.04025877
   8   3   2  0  0.45380805  1.10178743    6.24672945    0.26009286    2.38422696   6.25214180   6.67741720  0.27698916    1.53535036
   8   3   3  0  0.46602216  1.07291034  -16.68067465   25.78150776  122.90292848  30.70718237  32.04171011  1.51354790    0.88172151
   8   3   4  0  0.48260288  1.03604852   -7.94681370   -5.08309330  212.60457400   9.43343445   9.41763138  0.13849458   -0.11410609
   8   3   5  0  0.50311866  0.99380135   -8.86185370    8.01818651  137.86127161  11.95088976  12.29634013  0.20774187    1.66288275
   8   3   6  0  0.52711023  0.94856819   -1.45119261    8.57176049   99.60901842   8.69373556   8.58666390  0.13849458   -0.77311080
   8   3   7  0  0.55412632  0.90232134   -7.75689937   12.33991021  122.15357440  14.57542013  14.81891996  0.31655904    0.76920827
   8   3   8  0  0.58374713  0.85653525    3.59561866    4.64660854   52.26673290   5.87532505   5.86623467  0.14838705   -0.06126129
   8   3   9  0  0.61559681  0.81221994    5.50226108    4.04765604   36.33950246   6.83069516   6.74666449  0.14838705   -0.56629381
   8   3  10  0  0.64934744  0.77000380    0.75523203    2.46507839   72.96638018   2.57817511   2.51268736  0.36602139   -0.17891781
   8   3  11  0  0.68471800  0.73022762    1.76460027    5.33060262   71.68380188   5.61508134   5.65849280  0.22752681    0.19079714
   8   3  12  0  0.72147027  0.69302925    0.62098102   -3.67929374  279.57994009   3.73132950   3.71956869  0.22752681   -0.05168978
   8   3  15  0  0.83816762  0.59653939    0.74683376    4.51833242   80.61445761   4.57963847   4.60989099  0.28688163    0.10545297
   8   3  16  0  0.87873855  0.56899746   -2.43431881   -1.90653841  218.06775432   3.09205381   2.88860122  0.46494609   -0.43758319
   8   3  17  0  0.91996297  0.54350014    0.55143261    2.61491238   78.09194115   2.67242300   2.75999911  0.59354820    0.14754676
   8   3  19  0  1.00404912  0.49798360   -0.29728019    4.30903826   93.94657758   4.31928076   4.09548255  0.36602139   -0.61143478
   8   3  20  0  1.04677933  0.47765559    1.05856245   -2.88852825  290.12643131   3.07638586   2.74021417  0.40559127   -0.82884350
   8   4   0  0  0.46294504  1.08004182  -12.36647904    0.00000000  180.00000000  12.36647904  12.73160880  0.31655904    1.15343339
   8   4   1  0  0.46536554  1.07442420    7.68003783   -4.57886112  329.19647885   8.94141769   9.00214764  0.24731175    0.24556032
   8   4   2  0  0.47255268  1.05808308  -18.86406444    3.72844590  168.81969877  19.22899468  20.00257420  0.46494609    1.66380479
   8   4   3  0  0.48429428  1.03243011   -6.06479136  -17.97376942  251.35434138  18.96939855  18.94407992  0.22752681   -0.11127759
   8   4   4  0  0.50026976  0.99946077  -11.42111376    8.79821240  142.39127574  14.41701707  14.63096303  0.58365573    0.36656192
   8   4   6  0  0.54333184  0.92024792  -16.80985781  -12.54000143  216.72260468  20.97195641  21.31827270  0.32645151    1.06085064
   8   4   7  0  0.56957903  0.87784131   -3.55313471    0.00559836  179.90972421   3.55313912   2.73032170  0.37591386   -2.18884567
   8   4   8  0  0.59843547  0.83551197   -3.13665574    1.74037781  150.97623523   3.58713314   3.52171930  0.17806446   -0.36736046
   8   4   9  0  0.62954247  0.79422759   -3.82987292   -5.02920600  232.70977210   6.32145866   6.26193347  0.15827952   -0.37607640
   8   4  10  0  0.66258312  0.75462230   -5.48235683   -2.87269603  207.65405512   6.18939568   6.22236359  0.15827952    0.20828915
   8   4  11  0  0.69728261  0.71706937   -6.09376686    7.01472098  130.98121288   9.29194840   9.31870668  0.19784940    0.13524569
   8   4  12  0  0.73340551  0.68175108   -2.16620286    3.71588516  120.24036489   4.30119022   4.43182653  0.20774187    0.62883956
   8   4  13  0  0.77075172  0.64871733   -3.84328508   -3.02438436  218.20015860   4.89057675   5.15397683  0.22752681    1.15766615
   8   4  15  0  0.84846288  0.58930097   -6.91842910    0.54110119  175.52791104   6.93955702   6.86537413  0.26709669   -0.27773796
   8   4  17  0  0.92935255  0.53800896   -2.37435154    0.11753185  177.16613696   2.37725871   2.51268736  0.60344067    0.22442745
   8   5   0  0  0.48646030  1.02783309    8.35469903    0.00000000  360.00000000   8.35469903   8.02279311  0.18795693   -1.76586156
   8   5   1  0  0.48876437  1.02298782    2.14661893   -1.24848521  329.81748507   2.48328173   2.31483796  0.18795693   -0.89618280
   8   5   2  0  0.49561231  1.00885307   10.09874286   -0.62238028  356.47335133  10.11790317   9.72429794  0.26709669   -1.47364323
   8   5   3  0  0.50681996  0.98654362    9.66497895   -3.97759026  337.63054543  10.45146125  10.85203952  0.21763434    1.84060229
   8   5   4  0  0.52210665  0.95765875    5.41413115    0.81573116    8.56813997   5.47523820   5.51010575  0.12860211    0.27112735
   8   5   5  0  0.54112679  0.92399787   11.16258448   -5.34083735  334.43080365  12.37448326  12.48429705  0.21763434    0.50457935
   8   5   6  0  0.56350245  0.88730759   12.38645932   -1.49348949  353.12478716  12.47617270  12.51397446  0.20774187    0.18196506
   8   5   7  0  0.58885125  0.84911088   -8.15450724   -2.81501715  199.04518411   8.62672069   8.36902956  0.14838705   -1.73661468
   8   5   8  0  0.61680672  0.81062670   -7.32328096   -3.32846044  204.44198599   8.04419622   8.06236299  0.14838705    0.12242828
   8   5   9  0  0.64703110  0.77276038    0.77957008   -2.27299003  288.93049089   2.40295926   2.25548314  0.39569880   -0.37269790
   8   5  11  0  0.71311188  0.70115225   -5.18964136    1.80133403  160.85801842   5.49337617   5.39139611  0.17806446   -0.57271429
   8   5  12  0  0.74847122  0.66802836    6.66305564   -2.44497627  339.84963048   7.09747979   7.33032022  0.17806446    1.30761878
   8   5  13  0  0.78510110  0.63686065    0.76326238   -1.67486737  294.49947159   1.84058419   2.52257983  0.31655904    2.15440268
   8   5  14  0  0.82283186  0.60765756   -4.46857650    1.28662789  163.93741367   4.65011691   4.66924581  0.29677410    0.06445609
   8   5  16  0  0.90103898  0.55491495    2.57261655   -1.89249701  323.66064001   3.19372836   2.89849369  0.39569880   -0.74610960
   8   5  17  0  0.94128725  0.53118748    2.26045956    2.16773209   43.80038702   3.13189077   2.74021417  0.37591386   -1.04193180
   8   5  18  0  0.98217416  0.50907468    1.99453449   -2.04136815  314.33515478   2.85400626   2.93806357  0.36602139    0.22965136
   8   5  21  0  1.10795446  0.45128209    1.54134123   -2.03106420  307.19426483   2.54969696   2.99741839  0.35612892    1.25718921
   8   6   0  0  0.51374155  0.97325203    9.66321254    0.00000000    0.00000000   9.66321254   9.99139463  0.34623645    0.94785542
   8   6   1  0  0.51592379  0.96913538    3.51567710   13.00794323   74.87592386  13.47466409  13.03827537  0.28688163   -1.52114559
   8   6   2  0  0.52241584  0.95709196   11.39718695    3.97875202   19.24406799  12.07171645  12.09849073  0.32645151    0.08201610
   8   6   3  0  0.53306024  0.93798029    1.91543032   11.33011056   80.40449571  11.49087806  11.50494253  0.24731175    0.05686939
   8   6   4  0  0.54761492  0.91305036    7.59723310   -7.41194108  315.70729485  10.61389756  10.59483530  0.36602139   -0.05207965
   8   6   5  0  0.56577818  0.88373857    2.09160910   -4.25599678  296.17180375   4.74218697   4.42193406  0.15827952   -2.02333763
   8   6   6  0  0.58721526  0.85147651    8.59979669   -1.25523976  351.69566122   8.69092228   8.78451330  0.15827952    0.59130217
   8   6   7  0  0.61158200  0.81755186   -8.81867673   -9.80976609  228.04543705  13.19092756  13.46365158  0.23741928    1.14870207
   8   6   8  0  0.63854309  0.78303251    4.44128636    7.27210825   58.58638336   8.52106701   8.57677143  0.15827952    0.35193702
   8   6   9  0  0.66778439  0.74874467   -1.09660161    1.25388508  131.17174400   1.66576195   1.97849399  0.59354820    0.52688567
   8   6  10  0  0.69901979  0.71528733    3.44932303   -0.60860835  349.99356206   3.50260381   3.29419249  0.28688163   -0.72647149
   8   6  11  0  0.73199406  0.68306565   -0.97192703   -2.96191755  251.83320817   3.11730617   3.71956869  0.22752681    2.64699589
   8   6  12  0  0.76648282  0.65233034    4.17119634    1.98346268   25.43174666   4.61876641   4.66924581  0.20774187    0.24299098
   8   6  13  0  0.80229077  0.62321544    2.69508076    3.21650297   50.04064183   4.19634981   4.30322442  0.25720422    0.41552435
   8   6  14  0  0.83924908  0.59577068    4.14477293   -0.46716278  353.56925784   4.17101711   4.52085876  0.34623645    1.01041254
   8   6  15  0  0.87721236  0.56998741   -1.71432301    6.14058551  105.59862139   6.37539754   6.33118076  0.20774187   -0.21284483
   8   6  16  0  0.91605567  0.54581835    4.11030113   -0.22769113  356.82932688   4.11660280   3.95698797  0.27698916   -0.57624938
   8   6  18  0  0.99596829  0.50202402    3.01923698    5.73145104   62.22045402   6.47806475   6.55870756  0.22752681    0.35443213
   8   6  19  0  1.03686605  0.48222237   -0.37583787    5.30582992   94.05177249   5.31912448   5.47053587  0.62322561    0.24294796
   8   7   0  0  0.54422270  0.91874153   -3.11935948    0.00000000  180.00000000   3.11935948   3.33376237  0.16817199    1.27490246
   8   7   1  0  0.54628320  0.91527618    1.99238080   11.11886486   79.84102863  11.29596109  11.23784584  0.28688163   -0.20257570
   8   7   2  0  0.55241858  0.90511077   -0.35455165   -3.02886410  263.32347630   3.04954498   3.14580544  0.24731175    0.38922720
   8   7   3  0  0.56249551  0.88889599    4.57860242    8.73740288   62.34441554   9.86437070   9.60558830  0.14838705   -1.74396885
   8   7   5  0  0.59359323  0.84232766    1.24720673    4.62079460   74.89513810   4.78615371   4.75827804  0.15827952   -0.17611676
   8   7   6  0  0.61406004  0.81425262   -6.94194577   -0.94505433  187.75240649   7.00597879   7.16214823  0.17806446    0.87703883
   8   7   7  0  0.63740138  0.78443508    9.57186754    9.00072560   43.23860280  13.13901479  12.99870549  0.29677410   -0.47278148
   8   7   8  0  0.66331384  0.75379099    1.89009584    5.90206274   72.24268591   6.19732256   6.09376148  0.15827952   -0.65429234
   8   7   9  0  0.69150847  0.72305694   -2.17808573   13.39324194   99.23690450  13.56919257  13.74064074  0.18795693    0.91216730
   8   7  10  0  0.72171784  0.69279152    0.94502874    2.07564313   65.52049067   2.28065204   2.61161206  0.29677410    1.11519174
   8   7  11  0  0.75369973  0.66339416   -8.31119417   10.39006487  128.65692407  13.30523944  13.30537206  0.28688163    0.00046229
   8   7  12  0  0.78723814  0.63513183    0.05619775    6.98042817   89.53873543   6.98065438   7.02365365  0.18795693    0.22877193
   8   7  13  0  0.82214260  0.60816700    1.44615666    4.26386554   71.26482968   4.50243472   4.47139641  0.22752681   -0.13641606
   8   7  14  0  0.85824647  0.58258323   -2.60870356    2.80541868  132.91914739   3.83088870   3.86795574  0.25720422    0.14411524
   8   7  15  0  0.89540466  0.55840674   -7.14927004    3.69977884  152.63823545   8.04987115   8.01290064  0.19784940   -0.18686185
   8   7  16  0  0.93349128  0.53562364   -5.97417251    2.04631869  161.09225511   6.31491547   6.28171841  0.21763434   -0.15253595
   8   7  19  0  1.05230185  0.47514884    1.89746588    3.70912937   62.90724157   4.16629541   4.38236418  0.33634398    0.64240417
   8   8   1  0  0.57933974  0.86305144    2.90331308   -5.38513072  298.33066595   6.11791302   6.11354642  0.13849458   -0.03152904
   8   8   2  0  0.58512861  0.85451300   10.81693583   -0.89114829  355.29034941  10.85358218  11.25763078  0.34623645    1.16697305
   8   8   3  0  0.59465149  0.84082863   -6.95944645   -2.85358068  202.29509257   7.52175629   7.52816962  0.14838705    0.04322028
   8   8   4  0  0.60773290  0.82272985   -5.60799373    4.70117392  140.02693957   7.31782959   7.46881480  0.14838705    1.01750935
   8   8   5  0  0.62414912  0.80109061   -5.84937855    7.83487516  126.74436459   9.77755072   9.99139463  0.26709669    0.80062358
   8   8   6  0  0.64364504  0.77682569   -2.55185300   -1.35422578  207.95414588   2.88892388   2.61161206  0.30666657   -0.90427796
   8   8   7  0  0.66595023  0.75080685   -9.85780077   -7.29309894  216.49515506  12.26236225  12.20730790  0.29677410   -0.18550930
   8   8   8  0  0.69079263  0.72380622   -6.82535788   -5.40355390  218.36823657   8.70539516   8.92300788  0.16817199    1.29398907
   8   8   9  0  0.71790889  0.69646721   -2.67946847   -3.15640832  229.67214187   4.14034597   4.03612773  0.31655904   -0.32922213
   8   8  10  0  0.74705143  0.66929796   -3.37890301    4.14928138  129.15711510   5.35102995   5.21333165  0.19784940   -0.69597531
   8   8  11  0  0.77799260  0.64267964   -3.03273447   -6.47654610  244.90799097   7.15144235   7.17204070  0.18795693    0.10959078
   8   8  12  0  0.81052643  0.61688303   -4.00834965   -6.25119744  237.33147564   7.42592327   7.35010516  0.23741928   -0.31934269
   8   8  13  0  0.84446886  0.59208814    1.39633193   -2.28993978  301.37350090   2.68208260   2.53247230  0.39569880   -0.37809136
   8   8  15  0  0.91594689  0.54588318   -4.90226708   -2.32282805  205.35287224   5.42473527   5.36171870  0.23741928   -0.26542311
   8   8  17  0  0.99134535  0.50436510   -1.66003891   -0.84290336  206.91969315   1.86177744   2.32473043  0.44516115    1.03996720
   8   9   0  0  0.61282786  0.81588980    2.48529891    0.00000000  360.00000000   2.48529891   2.20602079  0.26709669   -1.04560681
   8   9   1  0  0.61465841  0.81345995  -13.08538126   -3.72932459  195.90751519  13.60643468  13.65160851  0.40559127    0.11137772
   8   9   2  0  0.62011766  0.80629860   -0.90976344   -6.41875185  261.93290124   6.48290404   6.52903016  0.16817199    0.27427941
   8   9   3  0  0.62911114  0.79477213    3.05373741   -4.76615418  302.64821884   5.66052452   5.61892292  0.34623645   -0.12015373
   8   9   4  0  0.64149023  0.77943510    7.40980856   -1.62223049  347.65106269   7.58530781   7.24128799  0.15827952   -2.17349549
   8   9   5  0  0.65706359  0.76096136    1.42962142   -1.47748745  314.05670076   2.05591502   1.88946176  0.32645151   -0.50988663
   8   9   6  0  0.67561037  0.74007153    2.67477773   -9.21099395  286.19275268   9.59149860   9.46709372  0.16817199   -0.73974791
   8   9   7  0  0.69689321  0.71747004    3.04304649    1.15037202   20.70824691   3.25322728   3.02709580  0.59354820   -0.38098251
   8   9   9  0  0.74670181  0.66961134    4.29737354   -2.14435238  333.48119890   4.80267285   5.03526720  0.19784940    1.17561310
   8   9  10  0  0.77476207  0.64535942    0.55755129   -2.70698103  281.63833802   2.76380349   2.76989158  0.35612892    0.01709518
   8   9  11  0  0.80463837  0.62139716    2.98078075   -1.39547372  334.91302171   3.29126127   3.43268707  0.25720422    0.54985798
   8   9  12  0  0.83613607  0.59798880   -0.71404590    2.58749559  105.42738816   2.68421217   2.20602079  0.57376326   -0.83342977
   8   9  13  0  0.86907888  0.57532177    2.93772146   -6.24934689  295.17749258   6.90539962   6.81591178  0.20774187   -0.43076456
   8   9  14  0  0.90330871  0.55352062    5.06828396   -0.70463513  352.08499843   5.11703165   5.22322412  0.22752681    0.46672510
   8   9  15  0  0.93868479  0.53266017    3.00418598   -2.66041342  318.47290034   4.01284600   3.79870845  0.28688163   -0.74643170
   8   9  16  0  0.97508236  0.51277720    1.35447511    1.69381210   51.35204460   2.16877898   2.31483796  0.51440844    0.28393583
   8   9  18  0  1.05051437  0.47595732    3.02327989   -0.53755672  349.91784520   3.07069838   3.14580544  0.91010723    0.08252551
   8   9  20  0  1.12887162  0.44292016    0.60932035    2.35167540   75.47406677   2.42933087   2.80946146  0.36602139    1.03854749
   8  10   0  0  0.65014586  0.76905819    4.04220545    0.00000000    0.00000000   4.04220545   3.94709550  0.29677410   -0.32047928
   8  10   2  0  0.65702174  0.76100982   12.08857829    2.70061379   12.59321240  12.38656692  12.40515729  0.25720422    0.07227866
   8  10   4  0  0.67723066  0.73830089    7.29943779   -7.43314566  314.48001747  10.41793868  10.25849132  0.21763434   -0.73263882
   8  10   5  0  0.69200015  0.72254319    5.97177605    2.92350827   26.08425503   6.64898562   6.78623437  0.15827952    0.86712897
   8  10   6  0  0.70963443  0.70458814   13.39783598    1.99908116    8.48645122  13.54615571  13.92859766  0.31655904    1.20812205
   8  10   7  0  0.72992589  0.68500105   -0.26842985   -3.80631288  265.96604973   3.81576628   3.91741809  0.21763434    0.46707617
   8  10   8  0  0.75265965  0.66431089    3.30212402   -0.77424059  346.80436842   3.39167681   3.11612803  0.25720422   -1.07132293
   8  10   9  0  0.77762154  0.64298631    8.14007157    4.23729266   27.49911177   9.17689568   9.42752385  0.27698916    0.90483025
   8  10  10  0  0.80460421  0.62142355    4.03615154    4.62772475   48.90611765   6.14055011   6.05419160  0.29677410   -0.29099073
   8  10  11  0  0.83341140  0.59994379    3.95932551    4.03568786   45.54722947   5.65358603   5.88601961  0.24731175    0.93984042
   8  10  12  0  0.86386062  0.57879707    3.12824228    7.43360572   67.17745677   8.06501046   8.42838438  0.35612892    1.02034376
   8  10  13  0  0.89578443  0.55817000    2.61178704    2.88412489   47.83684615   3.89096491   4.05591267  0.52430091    0.31460515
   8  10  14  0  0.92903083  0.53819527    5.49583714    2.89407504   27.77102314   6.21127171   6.12343889  0.22752681   -0.38603285
   8  10  15  0  0.96346292  0.51896133   -0.23416806   -2.38172996  264.38481303   2.39321380   2.94795604  0.52430091    1.05806080
   8  10  16  0  0.99895809  0.50052150    2.80523991    1.28363433   24.58809853   3.08497781   3.59096659  0.31655904    1.59840257
   8  10  18  0  1.07271250  0.46610812    2.12470103   -2.92254183  306.01732002   3.61325411   3.70967622  0.29677410    0.32490071
   8  11   0  0  0.68904464  0.72564239    8.05631648    0.00000000  360.00000000   8.05631648   8.07225546  0.24731175    0.06444897
   8  11   1  0  0.69067323  0.72393135   -0.36760096    5.83526325   93.60466822   5.84683057   5.94537443  0.22752681    0.43310880
   8  11   2  0  0.69553609  0.71886996    1.04406098    7.81594992   82.39142494   7.88537484   7.64687926  0.16817199   -1.41816475
   8  11   3  0  0.70356618  0.71066520    2.94914122    3.17430012   47.10581677   4.33285301   4.46150394  0.24731175    0.52019740
   8  11   4  0  0.71465673  0.69963659   -3.34137507    5.58331002  120.89873785   6.50677633   6.72687955  0.23741928    0.92706552
   8  11   5  0  0.72866803  0.68618353   -1.38764302    1.95243830  125.40228800   2.39532221   2.25548314  0.61333314   -0.22799854
   8  11   6  0  0.74543538  0.67074895   -5.52465003    3.83538302  145.23042213   6.72546807   6.79612684  0.22752681    0.31055141
   8  11   7  0  0.76477754  0.65378489    0.39101259    3.19934084   83.03206012   3.22314639   3.49204189  0.24731175    1.08727345
   8  11   8  0  0.78650456  0.63572422   -8.39911188    3.46917943  157.55735708   9.08736960   9.15053469  0.17806446    0.35473158
   8  11   9  0  0.81042466  0.61696049   -7.23706378    3.46224884  154.43330574   8.02260925   7.91397595  0.26709669   -0.40671904
   8  11  11  0  0.86409921  0.57863726   -0.69263665    2.23252280  107.23642029   2.33749942   2.75999911  0.32645151    1.29421882
   8  11  12  0  0.89350325  0.55959505   -3.85488511    5.81755205  123.52965349   6.97882877   7.08300847  0.31655904    0.32910037
   8  11  14  0  0.95665624  0.52265378    3.38748391    1.89500548   29.22325445   3.88150654   3.66021387  0.61333314   -0.36080337
   8  12   0  0  0.72927130  0.68561590   -6.39969789    0.00000000  180.00000000   6.39969789   6.09376148  0.18795693   -1.62769426
   8  12   1  0  0.73081025  0.68417213    1.99141865   -3.54873465  299.29952901   4.06930779   4.49118135  0.19784940    2.13229640
   8  12   2  0  0.73540775  0.67989493   -3.20378333   -5.69717633  240.64895723   6.53621035   6.91483648  0.27698916    1.36693486
   8  12   4  0  0.75351732  0.66355475   -0.64040257   -4.50110587  261.90249111   4.54643482   4.75827804  0.23741928    0.89227472
   8  12   5  0  0.76681889  0.65204445   -3.12691843   -2.53649177  219.04825193   4.02633945   4.00645032  0.22752681   -0.08741444
   8  12   6  0  0.78276945  0.63875768    3.42989982    1.62094212   25.29502844   3.79363495   3.85806327  0.22752681    0.28316805
   8  12   9  0  0.84489186  0.59179172   -1.04739317   -4.11270941  255.71207896   4.24398529   4.66924581  0.22752681    1.86905674
   8  12  10  0  0.86979016  0.57485130    2.29217593    0.46973508   11.58126435   2.33981228   2.52257983  0.49462350    0.36950843
   8  12  14  0  0.98602499  0.50708654    1.95660716   -2.48853020  308.17620380   3.16561118   3.18537532  0.56387079    0.03505083
   8  12  16  0  1.05217121  0.47520783   -2.58199781    1.27648421  153.69319827   2.88029940   2.74021417  0.38580633   -0.36309727
   8  12  18  0  1.12243445  0.44546031   -2.23019835   -2.22983221  224.99529641   3.15371786   3.58107412  0.36602139    1.16757180
   8  13   1  0  0.77207445  0.64760594   -1.95734525   -5.28727128  249.68547227   5.63794626   5.77720244  0.18795693    0.74089410
   8  13   2  0  0.77642765  0.64397500   -1.77685685    2.01196778  131.44913277   2.68425681   2.78967652  0.40559127    0.25991613
   8  13   3  0  0.78362926  0.63805683   -6.76435652   -6.12554648  222.16280272   9.12572402   9.23956692  0.21763434    0.52309254
   8  13   4  0  0.79360172  0.63003895   -2.69403258    3.93073844  124.42579180   4.76534535   4.49118135  0.21763434   -1.25974604
   8  13   5  0  0.80624224  0.62016101    0.70189196   -3.89644243  280.21155551   3.95915596   3.89763315  0.31655904   -0.19434861
   8  13   6  0  0.82142763  0.60869635    3.70135753    2.57177432   34.79231525   4.50711334   4.13505243  0.38580633   -0.96437223
   8  13   7  0  0.83901974  0.59593353    1.29255220   -3.98321412  287.97823654   4.18768265   4.26365454  0.24731175    0.30719081
   8  13   9  0  0.88082778  0.56764785    0.67907083   -1.32069930  297.21110388   1.48505348   2.06752622  0.60344067    0.96525271
   8  13  11  0  0.93044984  0.53737448    3.70985702   -4.24364037  311.16046399   5.63662334   5.50021328  0.22752681   -0.59953401
   8  13  13  0  0.98670770  0.50673568   -1.73624570   -2.59401300  236.20449427   3.12145040   2.92817110  0.55397832   -0.34889326
   8  13  14  0  1.01698605  0.49164883    0.05713272   -3.40603674  270.96098696   3.40651587   2.80946146  0.37591386   -1.58827455
   8  13  15  0  1.04853380  0.47685635    2.69534242   -2.97645091  312.16259740   4.01548637   3.79870845  0.30666657   -0.70688473
   8  13  17  0  1.11500225  0.44842959   -0.06493331   -2.45782063  268.48665135   2.45867822   2.57204218  0.61333314    0.18483261
   8  14   1  0  0.81429449  0.61402847   -4.54136565   -7.39066174  238.43037793   8.67443848   8.79440577  0.23741928    0.50529717
   8  14   2  0  0.81842316  0.61093090    1.00197146    4.03475775   76.05357894   4.15730886   4.17462231  0.22752681    0.07609413
   8  14   4  0  0.83473365  0.59899347    2.67767968    2.56069934   43.72071755   3.70501681   3.97677291  0.24731175    1.09884025
   8  14   6  0  0.86123163  0.58056391    4.34351104    2.99607634   34.59721830   5.27660512   5.32214882  0.32645151    0.13951138
   8  14   7  0  0.87802659  0.56945884    2.21398159    6.60986432   71.48166753   6.97079772   6.93462142  0.35612892   -0.10158202
   8  14   9  0  0.91805999  0.54462672    1.39469357    1.62711684   49.39825892   2.14305374   2.17634339  0.63311808    0.05258046
   8  14  10  0  0.94102435  0.53133588    5.17045378   -5.61680211  312.63060262   7.63426868   7.47870727  0.20774187   -0.74882071
   8  14  11  0  0.96577092  0.51772112    2.66677194    2.57626055   44.01099108   3.70793622   4.07569761  0.27698916    1.32771044
   8  14  12  0  0.99216635  0.50394775    2.74261083   -0.22984786  355.20945158   2.75222531   3.04688074  0.58365573    0.50484457
   8  14  14  0  1.04939849  0.47646343    4.52845314    1.19551832   14.78875676   4.68360459   4.46150394  0.27698916   -0.80183878
   8  14  15  0  1.07999985  0.46296303    3.16211895   -0.59280625  349.38193846   3.21720616   3.20516026  0.33634398   -0.03581424
   8  15   0  0  0.85601771  0.58410006   -2.10356045    0.00000000  180.00000000   2.10356045   2.35440784  0.44516115    0.56349796
   8  15   1  0  0.85732917  0.58320656    3.88848317   -3.45077700  318.41302058   5.19886173   5.07483708  0.21763434   -0.56987632
   8  15   2  0  0.86125156  0.58055047   -1.21342770    4.02303005  106.78437935   4.20204445   4.16472984  0.23741928   -0.15716754
   8  15   3  0  0.86774949  0.57620316   -4.57919257   -3.31750947  215.92238152   5.65463294   5.46064340  0.20774187   -0.93380086
   8  15   5  0  0.88822345  0.56292141   -3.88421540    0.50642521  172.57166084   3.91709022   4.18451478  0.25720422    1.03973630
   8  15   9  0  0.95643711  0.52277353   -2.05274370   -0.41716322  191.48734331   2.09470329   2.23569820  0.44516115    0.31672781
   8  15  12  0  1.02778006  0.48648540   -2.69566863    2.68834605  135.07792558   3.80707682   3.79870845  0.29677410   -0.02819775
   8  15  13  0  1.05475421  0.47404409    2.67695309    3.66632990   53.86512990   4.53960932   4.85720274  0.25720422    1.23479085
   8  15  15  0  1.11280613  0.44931456    1.31247379    1.94108945   55.93528355   2.34316360   2.59182712  0.51440844    0.48339705
   8  16   0  0  0.89981406  0.55567036   -2.37765529    0.00000000  180.00000000   2.37765529   2.47311748  0.36602139    0.26081041
   8  16   3  0  0.91098199  0.54885827    2.62583073    0.34156790    7.41141620   2.64795310   2.58193465  0.79139759   -0.08342008
   8  16   5  0  0.93050519  0.53734251   -1.06493728   -3.41212820  252.66667236   3.57445244   3.07655815  0.82107500   -0.60639319
   8  16   6  0  0.94369313  0.52983325    1.59565819   -1.90506737  309.94907759   2.48503656   2.61161206  0.72215031    0.17527584
   8  16   7  0  0.95904510  0.52135192    3.04181817    0.47197259    8.81976019   3.07821635   2.82924640  0.36602139   -0.68020602
   8  16   8  0  0.97645904  0.51205425   -4.48501626   -1.29662711  196.12468666   4.66868426   4.59999852  0.25720422   -0.26704749
   8  16   9  0  0.99582677  0.50209536   -2.98111355    0.55358142  169.48021807   3.03207691   3.02709580  0.53419338   -0.00932454
   8  16  10  0  1.01703669  0.49162435   -3.22659141    0.25712490  175.44376622   3.23682025   2.99741839  0.35612892   -0.67223370
   8  16  12  0  1.06453317  0.46968945   -3.36020972   -1.29779212  201.11773487   3.60212073   3.47225695  0.31655904   -0.41023558
   8  16  14  0  1.11806708  0.44720036   -2.19119488    0.87647534  158.19864944   2.35998814   2.54236477  0.45505362    0.40078054
   8  17   3  0  0.95485519  0.52363961    3.88325753   -0.70230277  349.74863677   3.94625370   4.33290183  0.28688163    1.34776191
   8  17   5  0  0.97349893  0.51361125    2.67895632   -3.81545708  305.07393922   4.66202957   4.45161147  0.38580633   -0.54539826
   8  17   6  0  0.98611205  0.50704177   -3.39841439   -3.57136146  226.42143802   4.92989280   5.03526720  0.50451597    0.20886236
   8  17   7  0  1.00081354  0.49959356   -0.51581680   -4.78923199  263.85274332   4.81692952   4.71870816  0.60344067   -0.16276889
   8  17   8  0  1.01751290  0.49139426    2.87941108   -2.48536218  319.20089848   3.80368681   4.31311689  0.45505362    1.11949462
   8  17   9  0  1.03611351  0.48257261    0.98877945   -4.33565280  282.84703103   4.44697313   4.37247171  0.47483856   -0.15689843
   8  17  11  0  1.07861509  0.46355739    0.53499678   -4.08395830  277.46322430   4.11885141   4.31311689  0.31655904    0.61367852
   8  18   1  0  0.99024948  0.50492326   -0.19383437    3.75531170   92.95475989   3.76031085   4.01634279  0.27698916    0.92433921
   8  18   5  0  1.01711437  0.49158680    2.39567088    2.01437688   40.05847928   3.13000849   3.10623556  0.34623645   -0.06866099
   8  18   6  0  1.02919310  0.48581748   -1.55218086    2.08426154  126.67560872   2.59873269   2.77978405  0.66279549    0.27316324
   8  18   7  0  1.04328770  0.47925419    3.40243603   -0.82983100  346.29353885   3.50216939   3.86795574  0.28688163    1.27504281
   8  18   8  0  1.05931769  0.47200194   -0.82112651    2.26060583  109.96268913   2.40511693   2.68085935  0.54408585    0.50679947
   8  19   0  0  1.03447076  0.48333894   -3.99369530    0.00000000  180.00000000   3.99369530   3.93720303  0.65290302   -0.08652475
   8  19   2  0  1.03880590  0.48132187   -3.71290475   -0.80692720  192.26144344   3.79957802   3.19526779  0.50451597   -1.19780201
   8  19   6  0  1.07285653  0.46604554    2.40479682   -0.91941083  339.07695962   2.57456094   2.43354760  0.80129006   -0.17598288
   8  20   2  0  1.08437153  0.46109658   -2.68176801    2.21607841  140.43138250   3.47891983   3.55139671  0.46494609    0.15588232
   8  20   4  0  1.09673397  0.45589907   -1.38567569    3.87749061  109.66506234   4.11764867   4.15483737  0.27698916    0.13426050
   8  20   6  0  1.11703405  0.44761393   -3.01398876    0.60296134  168.68707737   3.07370958   3.62064400  0.38580633    1.41763982
   8  20   7  0  1.13003356  0.44246474    2.79270945   -0.62436628  347.39762092   2.86165325   2.67096688  0.39569880   -0.48189777
   9   0   1  0  0.47250493  1.05819001    0.00000000   17.09021149   90.00000000  17.09021149  17.10408051  0.19784940    0.07009888
   9   0   2  0  0.47958509  1.04256785    9.42238238    0.00000000  360.00000000   9.42238238   9.69462053  0.13849458    1.96569537
   9   0   3  0  0.49115861  1.01800110    0.00000000  -13.86559800  270.00000000  13.86559800  14.38365128  0.17806446    2.90935811
   9   0   4  0  0.50691780  0.98635321  -12.19183472    0.00000000  180.00000000  12.19183472  12.28644766  0.16817199    0.56259630
   9   0   5  0  0.52648694  0.94969117    0.00000000   -1.62049030  270.00000000   1.62049030   1.86967682  0.52430091    0.47527386
   9   0   6  0  0.54945911  0.90998582    2.22687868    0.00000000  360.00000000   2.22687868   2.38408525  0.25720422    0.61121305
   9   0   7  0  0.57542688  0.86892013    0.00000000    3.06475511   90.00000000   3.06475511   3.08645062  0.18795693    0.11542809
   9   0   8  0  0.60400400  0.82780908    2.13184221    0.00000000  360.00000000   2.13184221   2.28516055  0.24731175    0.61993961
   9   0   9  0  0.63483820  0.78760225    0.00000000   -2.80070374  270.00000000   2.80070374   2.87870875  0.79139759    0.09856614
   9   0  10  0  0.66761682  0.74893260   13.77624881    0.00000000  360.00000000  13.77624881  13.91870519  0.18795693    0.75792036
   9   0  12  0  0.73795628  0.67754692    4.08849681    0.00000000    0.00000000   4.08849681   3.84817080  0.23741928   -1.01224302
   9   0  13  0  0.77508325  0.64509200    0.00000000   11.37953666   90.00000000  11.37953666  11.16859855  0.22752681   -0.92709120
   9   0  17  0  0.93294801  0.53593555    0.00000000    2.83267087   90.00000000   2.83267087   3.43268707  0.58365573    1.02803103
   9   0  18  0  0.97418499  0.51324954    2.48878439    0.00000000  360.00000000   2.48878439   2.76989158  0.37591386    0.74779682
   9   0  19  0  1.01596002  0.49214535    0.00000000    2.92260587   90.00000000   2.92260587   3.12602050  0.35612892    0.57118257
   9   0  20  0  1.05820938  0.47249628    2.83779419    0.00000000  360.00000000   2.83779419   3.13591297  0.52430091    0.56860245
   9   1   0  0  0.47275210  1.05763677    0.00000000   -4.33369130  270.00000000   4.33369130   3.72946116  0.16817199   -3.59292971
   9   1   1  0  0.47512264  1.05235986   17.20904782    0.44178166    1.47054424  17.21471748  17.71741365  0.23741928    2.11733511
   9   1   2  0  0.48216437  1.03699078    6.92892147    5.57040828   38.79704867   8.89041063   9.11096481  0.18795693    1.17342938
   9   1   3  0  0.49367741  1.01280712    3.75931432    5.43568719   55.33231535   6.60901954   6.75655696  0.12860211    1.14723950
   9   1   4  0  0.50935869  0.98162653  -11.16624043  -10.45059239  223.10385533  15.29378327  15.40257568  0.18795693    0.57881567
   9   1   5  0  0.52883751  0.94546999   11.54127158    1.08196556    5.35568403  11.59187643  11.80171663  0.15827952    1.32575713
   9   1   6  0  0.55171182  0.90627024    2.62409452    0.40114433    8.69149661   2.65457884   2.72042923  0.19784940    0.33283087
   9   1   7  0  0.57757831  0.86568348    0.23999380   -7.32861374  271.87562345   7.33254229   7.26107293  0.13849458   -0.51604446
   9   1   8  0  0.60605400  0.82500899    6.36969216    9.38694290   55.84038525  11.34405903  11.57418982  0.16817199    1.36842524
   9   1   9  0  0.63678894  0.78518951    2.02264834    5.75795429   70.64469657   6.10287997   6.18279371  0.14838705    0.53854930
   9   1  10  0  0.66947206  0.74685716   -2.71509773   -0.76644409  195.76382591   2.82120404   2.77978405  0.47483856   -0.08722963
   9   1  11  0  0.70383199  0.71039681   -2.85738353    5.77889772  116.31015376   6.44672781   6.42021299  0.20774187   -0.12763352
   9   1  12  0  0.73963510  0.67600902    7.16302466   -2.14617594  343.32080234   7.47763288   7.39956751  0.33634398   -0.23209980
   9   1  13  0  0.77668182  0.64376426    1.83350024    8.40441648   77.69322474   8.60208925   8.45806179  0.18795693   -0.76627907
   9   1  14  0  0.81480255  0.61364560    0.51597247   -2.86011038  280.22633727   2.90627923   3.12602050  0.28688163    0.76596494
   9   1  16  0  0.89371257  0.55946399   -2.18918706    5.48600300  111.75444892   5.90667156   5.97505184  0.20774187    0.32915984
   9   1  17  0  0.93427651  0.53517347    4.50915692    1.73617770   21.05839076   4.83185359   4.64946087  0.25720422   -0.70913582
   9   1  19  0  1.01718011  0.49155503   -1.83980108   -1.47843540  218.78481477   2.36022016   2.87870875  0.36602139    1.41655270
   9   1  20  0  1.05938081  0.47197381   -2.04851359   -0.68108239  198.39074782   2.15876843   2.26537561  0.73204277    0.14562972
   9   2   0  0  0.48055841  1.04045625    0.00000000   -9.64998076  270.00000000   9.64998076   9.48687866  0.13849458   -1.17767857
   9   2   1  0  0.48289064  1.03543113    0.14622583   -4.97592635  271.68324691   4.97807443   5.13419189  0.13849458    1.12724605
   9   2   2  0  0.48982070  1.02078169   14.66821407    0.10945095    0.42752044  14.66862241  15.01676936  0.18795693    1.85226981
   9   2   3  0  0.50115789  0.99768957   15.35607208   -6.14867894  338.17848980  16.54131804  16.82709135  0.19784940    1.44439820
   9   2   4  0  0.51661215  0.96784406    3.16089897   -1.07546527  341.20962524   3.33884828   3.65032140  0.15827952    1.96786754
   9   2   5  0  0.53582736  0.93313638    3.44493089    6.09407636   60.52088363   7.00037967   7.02365365  0.17806446    0.13070540
   9   2   6  0  0.55841541  0.89539077   -5.91994142   -2.28446655  201.10127432   6.34543094   6.46967534  0.13849458    0.89710654
   9   2   7  0  0.58398506  0.85618629   -1.33338191   -8.37096703  260.94958849   8.47649670   8.49763167  0.14838705    0.14243136
   9   2   8  0  0.61216280  0.81677620  -11.59767739    5.17522079  155.95218234  12.69996186  12.85031844  0.17806446    0.84439413
   9   2   9  0  0.64260563  0.77808219   -8.65905843    5.54824923  147.35048134  10.28408296  10.34752355  0.16817199    0.37723633
   9   2  10  0  0.67500717  0.74073288    0.14290493   -2.87510457  272.84550228   2.87865387   2.90838616  0.26709669    0.11131658
   9   2  11  0  0.70909895  0.70512021   -4.23030621    2.76166376  146.86235933   5.05195777   4.87698768  0.18795693   -0.93090527
   9   2  12  0  0.74464886  0.67145742   -3.27448949   -7.56293545  246.58905709   8.24137574   8.24042745  0.23741928   -0.00399414
   9   2  13  0  0.78145793  0.63982971    3.61265032    2.95300104   39.26276049   4.66598944   4.54064370  0.22752681   -0.55090537
   9   2  14  0  0.81935647  0.61023500   -6.19211792   -1.56045039  194.14436260   6.38571294   6.06408407  0.19784940   -1.62562471
   9   2  15  0  0.85820017  0.58261466    0.59851331    3.72211102   80.86506824   3.76992422   3.49204189  0.30666657   -0.90613833
   9   2  16  0  0.89786636  0.55687575   -1.84415969   -6.44116398  254.02313513   6.69996406   6.90494401  0.22752681    0.90090464
   9   2  17  0  0.93825073  0.53290659    3.35210734    0.63664079   10.75368436   3.41202801   3.26451508  0.32645151   -0.45186782
   9   2  20  0  1.06288736  0.47041673    2.36262016   -1.12474409  334.54284535   2.61668173   2.29505302  0.72215031   -0.44537641
   9   2  21  0  1.10537588  0.45233482    2.16853789    2.37783839   47.63585187   3.21817836   3.08645062  0.35612892   -0.36988780
   9   3   0  0  0.49329449  1.01359332    0.00000000   27.53364856   90.00000000  27.53364856  28.17375437  0.71225784    0.89869957
   9   3   2  0  0.50232199  0.99537748   -2.03188452    9.86013998  101.64397832  10.06731916  10.45634072  0.15827952    2.45781363
   9   3   3  0  0.51338319  0.97393139    8.08113500   -2.47960797  342.94194045   8.45299938   8.51741661  0.13849458    0.46512454
   9   3   4  0  0.52848006  0.94610948    3.51136844   -5.56370459  302.25686641   6.57909698   6.66752473  0.13849458    0.63849254
   9   3   5  0  0.54727874  0.91361122   -3.83267371   -8.79515578  246.45382482   9.59396440   9.88257746  0.14838705    1.94500170
   9   3   6  0  0.56941271  0.87809771    0.31334381   -6.72911002  272.66607593   6.73640156   6.89505154  0.13849458    1.14553205
   9   3   7  0  0.59450956  0.84102937    2.43639770  -12.94475970  280.65922426  13.17204758  13.07784525  0.17806446   -0.52903500
   9   3   8  0  0.62221086  0.80358610    4.33117340    1.89196303   23.59688845   4.72637145   4.65935334  0.16817199   -0.39850937
   9   3   9  0  0.65218484  0.76665382    5.22301626    5.28339723   45.32927855   7.42927891   7.35010516  0.15827952   -0.50021474
   9   3  10  0  0.68413284  0.73085221    9.88921899   -0.36319140  357.89670081   9.89588603   9.70451300  0.16817199   -1.13796015
   9   3  11  0  0.71779132  0.69658128   -1.34491234   -3.11306561  246.63460086   3.39116008   3.46236448  0.34623645    0.20565252
   9   3  12  0  0.75293093  0.66407154    3.64148916    0.76517840   11.86679656   3.72101347   3.51182683  0.26709669   -0.78318698
   9   3  13  0  0.78935389  0.63342945    5.47342505    1.37085264   14.06083567   5.64248338   5.18365424  0.20774187   -2.20865029
   9   3  15  0  0.86539621  0.57777004    4.38411771   -7.08362386  301.75373285   8.33055911   8.21075004  0.24731175   -0.48444550
   9   3  17  0  0.94483729  0.52919164    1.46100797    1.46727365   45.12259637   2.07061253   2.33462290  0.61333314    0.43045184
   9   4   0  0  0.51059156  0.97925629    0.00000000   -6.09699311  270.00000000   6.09699311   6.20257865  0.13849458    0.76238033
   9   4   1  0  0.51278722  0.97506331   -6.89736027    2.86407652  157.44970241   7.46836749   7.48859974  0.19784940    0.10226085
   9   4   2  0  0.51931847  0.96280033    4.74526373   -6.84979981  304.71264830   8.33290377   8.68558860  0.20774187    1.69770704
   9   4   3  0  0.53002509  0.94335158    2.62865677    4.87691257   61.67532438   5.54022677   5.83655726  0.19784940    1.49775785
   9   4   4  0  0.54466088  0.91800241    7.94807356  -11.80166203  303.95911144  14.22853119  14.66064044  0.19784940    2.18403113
   9   4   5  0  0.56291946  0.88822653   -4.18877377    4.87998031  130.64143046   6.43117668   6.53892263  0.13849458    0.77797950
   9   4   6  0  0.58446140  0.85548849   -0.64980288    4.08362260   99.04133901   4.13499908   3.94709550  0.16817199   -1.11732979
   9   4   7  0  0.60893834  0.82110119   -2.22262372    6.75864898  108.20377154   7.11473065   7.23139552  0.24731175    0.47173201
   9   4   8  0  0.63601152  0.78614928    4.42731859   -6.21843469  305.44960097   7.63348413   7.70623408  0.17806446    0.40855964
   9   4   9  0  0.66536408  0.75146828   -4.57476809    4.42696038  135.94070790   6.36604126   6.36085817  0.15827952   -0.03274644
   9   4  10  0  0.69670800  0.71766077    4.41150667    0.06212177    0.80677193   4.41194404   4.41204159  0.18795693    0.00051900
   9   4  11  0  0.72978673  0.68513167    6.31376214    0.08697263    0.78920449   6.31436114   6.57849250  0.17806446    1.48334693
   9   4  12  0  0.76437509  0.65412911    4.17433871   -4.30304317  314.13019652   5.99510502   5.99483678  0.18795693   -0.00142713
   9   4  13  0  0.80027736  0.62478339    6.33702508    3.09940713   26.06302467   7.05437534   6.90494401  0.18795693   -0.79502961
   9   4  14  0  0.83732454  0.59714003   -1.80357563   -2.35468522  232.54962186   2.96604577   2.66107441  0.41548374   -0.73401516
   9   4  15  0  0.87537129  0.57118620   -4.20774290   -1.73629242  202.42311145   4.55190198   4.02623526  0.25720422   -2.04377177
   9   4  20  0  1.07679938  0.46433905    1.54236181   -2.72238922  299.53359785   3.12894279   3.01720333  0.36602139   -0.30528124
   9   4  21  0  1.11875967  0.44692351    4.10856944    0.11143436    1.55361953   4.11008034   4.45161147  1.00903193    0.33847405
   9   5   0  0  0.53200495  0.93984088    0.00000000   -6.33035037  270.00000000   6.33035037   6.32128829  0.23741928   -0.03816911
   9   5   1  0  0.53411258  0.93613223   -7.01270566    5.71091604  140.84176568   9.04392629   8.81419071  0.22752681   -1.00970776
   9   5   2  0  0.54038616  0.92526426    2.37205770  -16.51002741  278.17594999  16.67955823  17.00515581  0.22752681    1.43102953
   9   5   3  0  0.55068332  0.90796286   -4.84498741   10.51695614  114.73474073  11.57930349  11.53461994  0.15827952   -0.28230787
   9   5   4  0  0.56478402  0.88529416   -5.96069347    3.14709862  152.16705501   6.74048191   6.94451389  0.17806446    1.14583217
   9   5   6  0  0.60325836  0.82883227   -1.18663163    1.71010037  124.75662200   2.08147493   2.08731116  0.47483856    0.01229097
   9   5   7  0  0.62700194  0.79744570    5.41010150   -1.98017000  339.89669381   5.76109985   5.99483678  0.14838705    1.57518416
   9   5   8  0  0.65332700  0.76531354   -1.08892257    4.76414314  102.87472233   4.88700442   4.96601991  0.16817199    0.46984928
   9   5   9  0  0.68193466  0.73320807    2.41962743    8.69830376   74.45490425   9.02857049   8.75483589  0.16817199   -1.62770628
   9   5  10  0  0.71255004  0.70170511    4.76238123    0.13109342    1.57677491   4.76418518   4.75827804  0.18795693   -0.03142818
   9   5  11  0  0.74492563  0.67120794    5.53929356    1.69144638   16.98026936   5.79178418   5.77720244  0.18795693   -0.07758021
   9   5  12  0  0.77884196  0.64197876   -0.75465589   -2.68526273  254.30271751   2.78929049   2.74021417  0.50451597   -0.09727406
   9   5  14  0  0.85055154  0.58785386    4.50573837   -0.56666521  352.83181800   4.54123196   4.76817051  0.22752681    0.99741456
   9   5  15  0  0.88803177  0.56304292   -0.63842677   -5.10645113  262.87365377   5.14620559   5.11440695  0.31655904   -0.10045087
   9   5  17  0  0.96561241  0.51780610   -0.48877008    2.37596033  101.62442105   2.42571302   1.97849399  0.53419338   -0.83718566
   9   5  18  0  1.00551068  0.49725976    4.55168795    0.66252167    8.28153806   4.59965196   4.88688015  0.41548374    0.69131029
   9   5  19  0  1.04603542  0.47799529   -1.22633936    3.19748576  110.98343678   3.42459099   2.64128947  0.64301055   -1.21817833
   9   6   0  0  0.55706015  0.89756913    0.00000000  -18.09736380  270.00000000  18.09736380  18.26149949  0.64301055    0.25526128
   9   6   1  0  0.55907334  0.89433705   -4.51459383    1.14186150  165.80603977   4.65675909   4.37247171  0.24731175   -1.14951019
   9   6   2  0  0.56506986  0.88484634  -12.55303796   -2.27838826  190.28725084  12.75812741  12.81074856  0.23741928    0.22163806
   9   6   3  0  0.57492509  0.86967851   11.30733411    7.20348320   32.49970052  13.40693757  13.59225369  0.34623645    0.53522996
   9   6   4  0  0.58844519  0.84969681   -6.93110664  -14.35170678  244.22194266  15.93774535  16.24343563  0.38580633    0.79234128
   9   6   5  0  0.60538466  0.82592116   11.67482604    6.00215406   27.20818503  13.12735375  13.23612477  0.22752681    0.47805806
   9   6   6  0  0.62546575  0.79940429  -10.07552719    0.91822367  174.79278737  10.11728140  10.14967415  0.17806446    0.18191586
   9   6   7  0  0.64839662  0.77113295    2.95575959    0.43450284    8.36270434   2.98752531   3.17548285  0.21763434    0.86363915
   9   6   8  0  0.67388643  0.74196478    4.32279777   -2.72740941  327.75069074   5.11129560   4.85720274  0.28688163   -0.88570629
   9   6   9  0  0.70165635  0.71259955   -7.29416379   -0.69070920  185.40940244   7.32679361   7.42924492  0.16817199    0.60920555
   9   6  10  0  0.73144672  0.68357679   -1.86079922    2.20209638  130.19823163   2.88301963   2.81935393  0.78150512   -0.08146550
   9   6  11  0  0.76302093  0.65529002    1.47281643   -2.87522276  297.12353484   3.23049441   3.17548285  0.27698916   -0.19860548
   9   6  12  0  0.79616679  0.62800912    3.82931781   -3.44775041  318.00151085   5.15273304   5.28257894  0.20774187    0.62503484
   9   6  13  0  0.83069617  0.60190479    4.11899396   -4.79235243  310.67883224   6.31923675   6.15311630  0.19784940   -0.83963080
   9   6  14  0  0.86644369  0.57707155    1.20178812    1.70417916   54.80848767   2.08531084   2.18623585  0.51440844    0.19619627
   9   6  20  0  1.09959500  0.45471287   -2.37930065   -1.37487087  210.02132505   2.74797044   2.94795604  0.35612892    0.56155396
   9   7   0  0  0.58528966  0.85427786    0.00000000    3.39450127   90.00000000   3.39450127   3.40300966  0.17806446    0.04778264
   9   7   1  0  0.58720607  0.85148983   -7.73561323    5.51574569  144.50988612   9.50069274   9.61548077  0.29677410    0.38678589
   9   7   2  0  0.59291814  0.84328673   -2.02552491   -2.66793880  232.79388078   3.34972366   3.44257954  0.17806446    0.52147337
   9   7   3  0  0.60231789  0.83012643   -1.47442782    7.05193073  101.80936304   7.20441979   7.04343859  0.14838705   -1.08487363
   9   7   4  0  0.61523631  0.81269586   -2.44911163    7.68690033  107.67232002   8.06762570   8.09204040  0.19784940    0.12340046
   9   7   5  0  0.63145749  0.79181894   -0.75559199   -7.84630468  264.49942998   7.88260214   7.96343830  0.30666657    0.26359626
   9   7   6  0  0.65073449  0.76836253   -1.70593277    1.47975296  139.06111593   2.25829038   2.27526808  0.49462350    0.03432451
   9   7   7  0  0.67280469  0.74315772   -0.56147259   -9.65728311  266.67258011   9.67359130   9.76386782  0.16817199    0.53681073
   9   7   8  0  0.69740297  0.71694562   -5.02318212    1.67438621  161.56513154   5.29489639   5.48042834  0.16817199    1.10322746
   9   7  10  0  0.75316816  0.66386237    6.56916801    6.89625521   46.39149221   9.52430072   9.48687866  0.36602139   -0.10224008
   9   7  11  0  0.78386792  0.63786256   -0.84831255    5.66476657   98.51689239   5.72793283   5.60903045  0.25720422   -0.46228781
   9   7  14  0  0.88485741  0.56506279    3.23592047    1.49607504   24.81269085   3.56502761   3.47225695  0.27698916   -0.33492524
   9   7  15  0  0.92094253  0.54292204   -3.45315578   -1.81856764  207.77305496   3.90275199   4.15483737  0.26709669    0.94379823
   9   7  16  0  0.95801441  0.52191282    2.22098879   -5.79299476  290.97643218   6.20415824   6.31139582  0.21763434    0.49274197
   9   7  17  0  0.99596287  0.50202674   -2.81457171   -1.20886554  203.24364304   3.06319601   2.52257983  0.81118253   -0.66645441
   9   7  18  0  1.03469148  0.48323584    3.55252903   -2.44775570  325.43246704   4.31415930   4.61978346  0.26709669    1.14424539
   9   8   0  0  0.61625741  0.81134927    0.00000000   -5.99195574  270.00000000   5.99195574   5.85634220  0.25720422   -0.52726018
   9   8   1  0  0.61807781  0.80895964   -6.72500737    4.03416663  149.04149219   7.84220789   7.95354583  0.22752681    0.48933987
   9   8   3  0  0.63245240  0.79057333    0.77803297   -1.38357997  299.35049377   1.58733387   2.18623585  0.37591386    1.59318942
   9   8   4  0  0.64476734  0.77547352    5.93829159   -9.07702232  303.19316947  10.84691851  10.76300729  0.26709669   -0.31416050
   9   8   5  0  0.66026341  0.75727353    0.84073600   -6.98301449  276.86521206   7.03344357   6.92472895  0.15827952   -0.68685208
   9   8   7  0  0.69991096  0.71437658   -7.56757247   -1.48706197  191.11722868   7.71229579   7.87440607  0.16817199    0.96395529
   9   8   8  0  0.72358835  0.69100062    0.43266663   -5.22078546  274.73749622   5.23868316   5.19354671  0.18795693   -0.24014249
   9   8   9  0  0.74951905  0.66709445   -5.43219540   -4.31204910  218.44236754   6.93559762   6.87526660  0.33634398   -0.17937296
   9   8  10  0  0.77747764  0.64310531   -6.07269507   -0.68522797  186.43788394   6.11123251   6.02451419  0.18795693   -0.46137339
   9   8  11  0  0.80725344  0.61938416    0.19363509   -3.69461806  273.00012933   3.69968879   3.75913857  0.24731175    0.24038398
   9   8  13  0  0.87150060  0.57372307    3.73840831   -1.58067871  337.08032261   4.05884735   4.08559008  0.25720422    0.10397469
   9   8  15  0  0.94092739  0.53139063    2.94551234   -1.63228282  331.00656734   3.36754958   3.18537532  0.32645151   -0.55804385
   9   8  19  0  1.09129923  0.45816948    2.18976814    2.50694367   48.86339841   3.32864103   3.42279460  1.08817169    0.08652455
   9   9   0  0  0.64957188  0.76973776    0.00000000   -6.78128721  270.00000000   6.78128721   6.73677202  0.39569880   -0.11249764
   9   9   1  0  0.65129917  0.76769636    0.73737082    2.33577044   72.47980519   2.44939570   2.58193465  0.24731175    0.53591855
   9   9   2  0  0.65645377  0.76166826    6.69360759   -2.46127554  339.81125327   7.13177817   7.33032022  0.33634398    0.59029464
   9   9   3  0  0.66495599  0.75192946   -2.01001099   -0.39668753  191.16418979   2.04878139   2.23569820  0.28688163    0.65154684
   9   9   4  0  0.67667965  0.73890208    1.77826074   -1.67196335  316.76465802   2.44083443   2.04774128  0.59354820   -0.66227671
   9   9   6  0  0.70910860  0.70511061    5.89353570   -2.93111709  333.55680097   6.58218888   6.65763226  0.25720422    0.29332094
   9   9   7  0  0.72941469  0.68548113   -4.20989230   -0.25499946  183.46625591   4.21760807   4.33290183  0.22752681    0.50672603
   9   9   8  0  0.75216390  0.66474874    3.94428262  -11.86654278  288.38612773  12.50488716  12.86021091  0.44516115    0.79819129
   9   9   9  0  0.77714171  0.64338330   -7.06602009    1.61315244  167.13993258   7.24782041   6.83569672  0.22752681   -1.81131925
   9   9  11  0  0.83296372  0.60026624   -1.59092839    3.98533362  111.76167605   4.29114638   4.56042864  0.29677410    0.90736443
   9   9  13  0  0.89536793  0.55842965   -3.24203603   -5.29230486  238.50859992   6.20639093   6.17290124  0.20774187   -0.16120818
   9   9  14  0  0.92862924  0.53842802   -0.46027714    3.68258551   97.12431087   3.71123849   3.98666538  0.27698916    0.99435985
   9   9  15  0  0.96307568  0.51917000   -4.81978372   -1.48518889  197.12638359   5.04342157   5.10451448  0.33634398    0.18163820
   9  10   0  0  0.68489071  0.73004349    0.00000000    5.30067595   90.00000000   5.30067595   5.59913798  0.16817199    1.77474283
   9  10   1  0  0.68652914  0.72830120    0.29076773   -4.61928830  273.60181301   4.62843065   4.66924581  0.17806446    0.22921562
   9  10   2  0  0.69142115  0.72314825   -8.60882766    8.49029058  135.39718804  12.09119298  11.80171663  0.50451597   -0.57377045
   9  10   3  0  0.69949848  0.71479784    0.65354260    1.92826930   71.27709063   2.03601091   1.83010694  0.53419338   -0.38544838
   9  10   4  0  0.71065252  0.70357873   -0.27471260    4.47885710   93.50986398   4.48727399   4.82752533  0.21763434    1.56340830
   9  10   5  0  0.72474123  0.68990141    7.85443775   -4.16433742  332.06795157   8.89010115   9.28902927  0.39569880    1.00816106
   9  10   6  0  0.74159737  0.67422030    7.68712359   -5.95053846  322.25684388   9.72115101  10.11010427  0.31655904    1.22869105
   9  10   7  0  0.76103708  0.65699821    1.77426913   -4.11562941  293.32112404   4.48178941   4.39225665  0.20774187   -0.43098084
   9  10   8  0  0.78286792  0.63867734    2.67057224   -3.15594420  310.23802895   4.13423994   3.89763315  0.22752681   -1.03990730
   9  10   9  0  0.80689584  0.61965867    6.92059638   -0.95617331  352.13362064   6.98633821   7.06322353  0.19784940    0.38860526
   9  10  10  0  0.83293071  0.60029003   -1.09236700   -4.59052838  256.61477790   4.71870920   4.90666509  0.21763434    0.86363158
   9  10  12  0  0.89030378  0.56160606   -5.06861327   -5.13812292  225.39018819   7.21741974   7.19182564  0.40559127   -0.06310317
   9  10  13  0  0.92131178  0.54270445    0.27431528   -4.51159227  273.47943290   4.51992408   4.14494490  0.26709669   -1.40390802
   9  10  17  0  1.05756954  0.47278215   -5.58326348   -0.98538767  190.00903355   5.66955201   5.90580455  0.23741928    0.99508575
   9  11   0  0  0.72191978  0.69259773    0.00000000  -10.08880005  270.00000000  10.08880005   9.97160969  0.33634398   -0.34842412
   9  11   1  0  0.72347436  0.69110950   -8.90740118    8.28982236  137.05669596  12.16811203  12.45461964  0.28688163    0.99869627
   9  11   2  0  0.72811819  0.68670170    1.38300873    4.12709435   71.47375694   4.35265677   4.15483737  0.20774187   -0.95223654
   9  11   3  0  0.73579278  0.67953915    1.13539648    4.18679951   74.82717107   4.33801975   4.36257924  0.23741928    0.10344355
   9  11   4  0  0.74640464  0.66987794    8.70392540    7.54346237   40.91461010  11.51790527  11.79182416  0.37591386    0.72867463
   9  11   5  0  0.75983073  0.65804130   -7.62393971    6.81623456  138.20147963  10.22670574  10.40687837  0.26709669    0.67455958
   9  11   6  0  0.77592496  0.64439221    3.89480443    9.51379741   67.73655118  10.28016745  10.31784614  0.31655904    0.11902580
   9  11   7  0  0.79452522  0.62930665   -3.13250452    1.35387720  156.62586453   3.41256033   3.27440755  0.26709669   -0.51723884
   9  11   8  0  0.81546003  0.61315083    2.94567178   -4.33877158  304.17330376   5.24422740   5.35182623  0.43526868    0.24720095
   9  11   9  0  0.83855458  0.59626411   -1.30855479   -3.60091175  250.02908789   3.83130279   3.81849339  0.24731175   -0.05179451
   9  11  12  0  0.91909396  0.54401402   -2.76642085    1.46103972  152.15996182   3.12853343   3.29419249  0.30666657    0.54019277
   9  11  14  0  0.98060023  0.50989178   -2.31487496    0.41953498  169.72753454   2.35258489   2.31483796  0.69247290   -0.05451033
   9  11  18  0  1.11767196  0.44735845   -0.82196123   -1.53220144  241.78832461   1.73875286   2.19612832  0.70236537    0.65119308
   9  12   0  0  0.76040928  0.65754063    0.00000000    9.08039662   90.00000000   9.08039662   9.46709372  0.46494609    0.83170310
   9  12   1  0  0.76188533  0.65626674   -5.86050838   -2.86778815  206.07440745   6.52455112   6.90494401  0.36602139    1.03926411
   9  12   2  0  0.76629642  0.65248902   -5.35684436   -0.86910901  189.21552393   5.42688971   5.54967563  0.18795693    0.65326625
   9  12   3  0  0.77359235  0.64633525   -6.49715768    4.66446947  144.32450285   7.99814562   7.92386842  0.27698916   -0.26815926
   9  12   4  0  0.78369254  0.63800531   -5.18542287    3.25180871  147.90793727   6.12069197   6.22236359  0.18795693    0.54093040
   9  12   5  0  0.79649033  0.62775401    3.26352849   -3.50232829  312.97859407   4.78716217   4.60989099  0.26709669   -0.66369668
   9  12   6  0  0.81185815  0.61587113    5.10031558    2.94934910   30.03941931   5.89167880   5.99483678  0.18795693    0.54883837
   9  12   7  0  0.82965320  0.60266145   -1.34543540    3.19404558  112.84240122   3.46585106   3.37333225  0.27698916   -0.33401600
   9  12   8  0  0.84972300  0.58842705   -2.17019846   -4.20951531  242.72681585   4.73600892   4.88688015  0.40559127    0.37197849
   9  12  10  0  0.89605835  0.55799938   -2.38857443    0.16801754  175.97631745   2.39447650   2.21591326  0.67268796   -0.26544735
   9  12  11  0  0.92201258  0.54229195   -3.57133835    1.95038949  151.36003759   4.06921083   3.62064400  0.44516115   -1.00765046
   9  12  13  0  0.97875553  0.51085280   -0.57370751   -3.18381361  259.78520081   3.23509033   3.37333225  0.31655904    0.43670186
   9  12  14  0  1.00927247  0.49540636    3.17715276   -1.36091877  336.81235137   3.45635640   3.07655815  0.35612892   -1.06646283
   9  12  17  0  1.10797127  0.45127524    0.49325310   -1.65801972  286.56749497   1.72983468   2.35440784  0.60344067    1.03502001
   9  13   0  0  0.80014849  0.62488401    0.00000000   -7.27670968  270.00000000   7.27670968   7.48859974  0.43526868    0.48680291
   9  13   2  0  0.80574533  0.62054346   -3.44222447    1.14445239  161.60934142   3.62748956   3.68989128  0.23741928    0.26283342
   9  13   3  0  0.81268718  0.61524288   -5.25576505   -5.44817877  226.02983599   7.57005404   7.43913739  0.29677410   -0.44113235
   9  13   5  0  0.83451314  0.59915174   -1.47755065   -1.52476222  225.90090578   2.12321826   2.88860122  0.33634398    2.27559587
   9  13   6  0  0.84919314  0.58879420   -1.51395364   -3.85574931  248.56262747   4.14232524   4.11526749  0.23741928   -0.11396608
   9  13   7  0  0.86622155  0.57721954   -2.04555219   -1.74929514  220.53607323   2.69152694   2.42365513  0.36602139   -0.73184741
   9  13   8  0  0.88546288  0.56467641   -1.14888857   -4.48468888  255.63097326   4.62951178   4.80774039  0.22752681    0.78333015
   9  13   9  0  0.90677628  0.55140392   -5.19434388   -2.24403533  203.36507668   5.65834807   6.12343889  0.20774187    2.23879191
   9  13  11  0  0.95505107  0.52353221    4.47444435    0.54725071    6.97297756   4.50778610   4.90666509  0.50451597    0.79061717
   9  13  12  0  0.98173476  0.50930253   -0.06749710    4.34533946   90.88991621   4.34586366   4.24386960  0.27698916   -0.36822400
   9  14   0  0  0.84096027  0.59455841    0.00000000   -4.73680765  270.00000000   4.73680765   5.08472955  0.21763434    1.59865349
   9  14   1  0  0.84229517  0.59361613    9.26947379   -1.84805466  348.72478174   9.45190195   9.46709372  0.20774187    0.07312814
   9  14   2  0  0.84628725  0.59081595    2.29730706    0.43649758   10.75818955   2.33840755   2.42365513  0.58365573    0.14605799
   9  14   4  0  0.86207070  0.57999883    2.74868550    3.60519492   52.67724957   4.53350884   4.41204159  0.22752681   -0.53385906
   9  14   5  0  0.87372121  0.57226492   -3.85799642   -4.55240228  229.71992903   5.96728606   5.88601961  0.20774187   -0.39118955
   9  14   6  0  0.88775309  0.56321966    7.55329384    1.05449548    7.94754557   7.62654631   7.89419101  0.19784940    1.35276982
   9  14   7  0  0.90405549  0.55306339   -0.98622874    3.15499990  107.35884347   3.30555162   3.42279460  0.27698916    0.42327641
   9  14   8  0  0.92250804  0.54200070    0.21728497    5.52777746   87.74898581   5.53204632   5.56946057  0.22752681    0.16443889
   9  14  10  0  0.96535613  0.51794357   -2.03588579    3.69801467  118.83431404   4.22139117   3.96688044  0.47483856   -0.53599423
   9  14  12  0  1.01527322  0.49247827   -1.25607363    3.34664723  110.57226764   3.57460048   3.71956869  0.30666657    0.47272258
   9  15   1  0  0.88396773  0.56563151    2.22477339   -5.64356160  291.51507417   6.06625124   6.12343889  0.20774187    0.27528222
   9  15   2  0  0.88777243  0.56320739   -3.03389188    4.28790411  125.28118514   5.25267756   5.51999822  0.25720422    1.03933232
   9  15   3  0  0.89407763  0.55923555    2.11422141   -3.00864223  305.09633166   3.67720821   3.64042893  0.25720422   -0.14299639
   9  15   4  0  0.90283093  0.55381355   -5.62057074    4.83829693  139.27748844   7.41619395   7.45892233  0.49462350    0.08638567
   9  15   5  0  0.91396200  0.54706870   -2.69750565    1.04937281  158.74316934   2.89442913   2.61161206  0.37591386   -0.75234543
   9  15   7  0  0.94300272  0.53022117   -2.67610376    5.53435447  115.80580903   6.14740683   6.04429913  0.22752681   -0.45316728
   9  15   8  0  0.96070748  0.52044978   -3.29854484   -2.16696121  213.30269666   3.94665922   4.25376207  0.68258043    0.44991454
   9  15  10  0  1.00192328  0.49904021   -3.47623105   -4.72183808  233.63939059   5.86344072   5.75741750  0.28688163   -0.36957132
   9  15  15  0  1.13345627  0.44112862    1.83277421    1.78655023   44.26829026   2.55945756   2.79956899  0.36602139    0.65600383
[truncated: 215,607 more chars]
