# Supplementary material for: lamaGOET: an interface for quantum crystallography
Source: J Appl Crystallogr. 2021 Apr 16;54(Pt 3):987–95. doi: 10.1107/S1600576721002545 (PMC8202027; doi:10.1107/S1600576721002545)
Supplement: Supplementary file 4 [file j-54-00987-sup4.zip › Gly-L-Thr_HAR-ELMO.fcf]

#\#CIF_2.0

# ========================
# Tonto generated CIF file
# ========================

# NOTE: This is an incomplete CIF file
# Manually edit it to pass checkCIF

data_Gly-L-Thr_ELMO

_audit_creation_date                2020-6-2
_audit_creation_method              'Tonto 19.05.21 github v. dbec73a'

# ============
# QCr software
# ============

_QCr_software                       'Tonto'
_QCr_software_version               '19.05.21 v. dbec73a'
_QCr_software_platform              'Linux-3.19.0-80-generic'
_QCr_software_build_date            '2019-05-21 16:48'
_QCr_software_website               'https://github.com/dylan-jayatilaka/tonto'

# ================
# Diffraction data
# ================

_diffrn_radiation_type              ?
_diffrn_radiation_wavelength        0.710730

_diffrn_measurement_method          \w/2\q
_diffrn_measurement_device_type     'ENRAF-NONIUS CAD4'

_diffrn_reflns_number               15903
_diffrn_reflns_theta_max            54.920130

# ===========
# Reflections
# ===========

_reflns_d_resolution_high           0.434245
_reflns_d_resolution_low            7.271932
_reflns_limit_h_max                 22
_reflns_limit_h_min                 0
_reflns_limit_k_max                 23
_reflns_limit_k_min                 0
_reflns_limit_l_max                 23
_reflns_limit_l_min                 0
_reflns_number_gt                   4579
_reflns_number_total                4579
_reflns_threshold_expression        'F>0 & F/u(F)>3.0 & |F_calc|>10^-3'

_reflns_special_details
;
* Specify symmetry and Friedel pair averaging *

. Only.data reflections which satisfy the threshold expression
  are listed below, and only they are considered observed,
  thus the *_gt, *_all, & *_total data are always the same
;

loop_
    _refln_index_h
    _refln_index_k
    _refln_index_l
    _refln_index_group
    _refln_stl
    _refln_d_spacing
    _refln_A_calc
    _refln_B_calc
    _refln_phase_calc
    _refln_F_calc
    _refln_F_meas
    _refln_F_sigma
    _refln_delta_F_on_sigma
   0   0   2  0  0.094805  5.274000   30.659256    0.000000  360.000000  30.659256  30.875359  0.364514   0.592851
   0   0   4  0  0.189609  2.637000   53.657741    0.000000  360.000000  53.657741  53.406292  0.591105  -0.425387
   0   0   8  0  0.379219  1.318500    8.609871    0.000000  360.000000   8.609871   8.728643  0.128073   0.927385
   0   0  10  0  0.474024  1.054800    9.769348    0.000000  360.000000   9.769348   9.536486  0.177331  -1.313144
   0   0  12  0  0.568828  0.879000    5.115158    0.000000  360.000000   5.115158   5.290385  0.147776   1.185765
   0   0  14  0  0.663633  0.753429   -2.652867    0.000000  180.000000   2.652867   2.600860  0.265997  -0.195516
   0   0  16  0  0.758438  0.659250   12.991169    0.000000  360.000000  12.991169  13.092965  0.256145   0.397414
   0   0  18  0  0.853242  0.586000    8.711775    0.000000  360.000000   8.711775   8.630126  0.197035  -0.414387
   0   1   1  0  0.068758  7.271932    0.000000   30.979764   90.000000  30.979764  31.890088  0.384218   2.369291
   0   1   2  0  0.107091  4.668914    0.000000  -44.323624  270.000000  44.323624  45.426382  0.561549   1.963778
   0   1   4  0  0.196042  2.550478    0.000000  -75.479749  270.000000  75.479749  75.316566  0.748732  -0.217945
   0   1   5  0  0.242188  2.064509    0.000000    6.083136   90.000000   6.083136   6.029266  0.098517  -0.546806
   0   1   6  0  0.288742  1.731649    0.000000   40.566919   90.000000  40.566919  39.623706  0.423625  -2.226530
   0   1   7  0  0.335534  1.490164    0.000000   16.769894   90.000000  16.769894  16.915441  0.197035   0.738688
   0   1   8  0  0.382476  1.307273    0.000000   -6.593515  270.000000   6.593515   6.580964  0.108369  -0.115822
   0   1   9  0  0.429519  1.164094    0.000000   10.598418   90.000000  10.598418  10.423143  0.137924  -1.270805
   0   1  10  0  0.476633  1.049025    0.000000    7.903337   90.000000   7.903337   7.743469  0.128073  -1.248259
   0   1  11  0  0.523799  0.954564    0.000000  -15.514374  270.000000  15.514374  15.506642  0.187183  -0.041309
   0   1  14  0  0.665499  0.751316    0.000000   16.992974   90.000000  16.992974  17.073069  0.216738   0.369544
   0   1  15  0  0.712778  0.701481    0.000000    3.920291   90.000000   3.920291   3.920993  0.206887   0.003394
   0   1  16  0  0.760071  0.657833    0.000000    3.902711   90.000000   3.902711   3.930845  0.216738   0.129807
   0   1  17  0  0.807378  0.619289    0.000000    2.078447   90.000000   2.078447   2.226494  0.709325   0.208715
   0   1  18  0  0.854695  0.585004    0.000000    1.456808   90.000000   1.456808   1.674796  0.512291   0.425516
   0   1  22  0  1.044040  0.478909    0.000000    2.323578   90.000000   2.323578   2.994930  0.344811   1.947014
   0   2   0  0  0.099612  5.019500    4.131681    0.000000  360.000000   4.131681   4.226397  0.068962   1.373451
   0   2   1  0  0.110315  4.532468   45.844435    0.000000  360.000000  45.844435  47.022364  0.591105   1.992759
   0   2   2  0  0.137515  3.635966  -40.351388    0.000000  180.000000  40.351388  41.328057  0.502439   1.943856
   0   2   3  0  0.173624  2.879786   14.172038    0.000000  360.000000  14.172038  14.068287  0.167480  -0.619481
   0   2   5  0  0.257093  1.944818  -11.383680    0.000000  180.000000  11.383680  11.260541  0.157628  -0.781199
   0   2   6  0  0.301353  1.659182  -25.653465    0.000000  180.000000  25.653465  25.791860  0.403921   0.342629
   0   2   7  0  0.346446  1.443228   23.230181    0.000000  360.000000  23.230181  22.767375  0.265997  -1.739890
   0   2   8  0  0.392083  1.275239   21.175676    0.000000  360.000000  21.175676  20.856137  0.334959  -0.953962
   0   2   9  0  0.438096  1.141302   -1.044882    0.000000  180.000000   1.044882   1.369392  0.394070   0.823484
   0   2  10  0  0.484377  1.032255   -4.990218    0.000000  180.000000   4.990218   4.916019  0.128073  -0.579351
   0   2  11  0  0.530855  0.941876   10.534663    0.000000  360.000000  10.534663  10.620178  0.147776   0.578676
   0   2  12  0  0.577484  0.865825  -13.848649    0.000000  180.000000  13.848649  13.792439  0.187183  -0.300298
   0   2  13  0  0.624230  0.800987   -3.524168    0.000000  180.000000   3.524168   3.852031  0.256145   1.279988
   0   2  15  0  0.717979  0.696399   -6.414130    0.000000  180.000000   6.414130   6.512001  0.167480   0.584377
   0   2  16  0  0.764951  0.653637    3.478864    0.000000    0.000000   3.478864   3.891438  0.216738   1.903561
   0   2  22  0  1.047598  0.477282   -4.187831    0.000000  180.000000   4.187831   4.531801  0.265997   1.293135
   0   3   1  0  0.156756  3.189667    0.000000  -22.258584  270.000000  22.258584  23.013669  0.265997   2.838698
   0   3   2  0  0.176956  2.825560    0.000000   -9.469143  270.000000   9.469143   9.674410  0.118221   1.736306
   0   3   3  0  0.206273  2.423977    0.000000  -68.461276  270.000000  68.461276  69.720777  0.689622   1.826364
   0   3   4  0  0.241407  2.071193    0.000000   43.898591   90.000000  43.898591  43.554551  0.600956  -0.572489
   0   3   5  0  0.280179  1.784575    0.000000  -48.170014  270.000000  48.170014  48.332645  0.689622   0.235827
   0   3   6  0  0.321274  1.556305    0.000000   17.857721   90.000000  17.857721  17.871060  0.216738   0.061542
   0   3   7  0  0.363906  1.373981    0.000000   -3.979372  270.000000   3.979372   3.930845  0.177331  -0.273654
   0   3   8  0  0.407593  1.226713    0.000000   -4.653241  270.000000   4.653241   4.975130  0.118221   2.722773
   0   3   9  0  0.452030  1.106121    0.000000  -10.981426  270.000000  10.981426  10.767954  0.177331  -1.203804
   0   3  10  0  0.497015  1.006006    0.000000   -3.960854  270.000000   3.960854   3.852031  0.216738  -0.502095
   0   3  11  0  0.542412  0.921809    0.000000   -6.828308  270.000000   6.828308   6.807554  0.137924  -0.150473
   0   3  12  0  0.588125  0.850159    0.000000   -8.197176  270.000000   8.197176   8.039021  0.147776  -1.070234
   0   3  13  0  0.634086  0.788536    0.000000  -14.040984  270.000000  14.040984  13.812142  0.187183  -1.222558
   0   3  14  0  0.680246  0.735029    0.000000    3.678266   90.000000   3.678266   3.773217  0.423625   0.224139
   0   3  15  0  0.726565  0.688170    0.000000  -11.989178  270.000000  11.989178  11.950163  0.216738  -0.180011
   0   3  16  0  0.773016  0.646817    0.000000    3.155243   90.000000   3.155243   3.162409  0.384218   0.018652
   0   3  18  0  0.866226  0.577216    0.000000   -4.245773  270.000000   4.245773   4.305211  0.226590   0.262316
   0   3  19  0  0.912955  0.547672    0.000000   -6.264899  270.000000   6.264899   6.482446  0.206887   1.051526
   0   4   0  0  0.199223  2.509750   17.179147    0.000000  360.000000  17.179147  17.427731  0.206887   1.201551
   0   4   1  0  0.204785  2.441588   29.750896    0.000000  360.000000  29.750896  29.377894  0.344811  -1.081758
   0   4   2  0  0.220630  2.266234   30.107608    0.000000  360.000000  30.107608  30.106923  0.344811  -0.001986
   0   4   3  0  0.244771  2.042729    7.287386    0.000000    0.000000   7.287386   7.487324  0.128073   1.561128
   0   4   4  0  0.275030  1.817983   -3.931186    0.000000  180.000000   3.931186   3.773217  0.226590  -0.697157
   0   4   5  0  0.309620  1.614884   -3.411078    0.000000  180.000000   3.411078   3.566331  0.108369   1.432628
   0   4   6  0  0.347248  1.439893   29.963193    0.000000    0.000000  29.963193  29.811371  0.463032  -0.327887
   0   4   7  0  0.387030  1.291891  -24.802199    0.000000  180.000000  24.802199  24.718020  0.561549  -0.149904
   0   4   8  0  0.428365  1.167228   21.781009    0.000000  360.000000  21.781009  21.762498  0.453180  -0.040847
   0   4   9  0  0.470845  1.061920   10.729678    0.000000  360.000000  10.729678  10.718695  0.157628  -0.069677
   0   4  10  0  0.514187  0.972409   17.234917    0.000000  360.000000  17.234917  17.171586  0.285701  -0.221668
   0   4  11  0  0.558189  0.895754   25.011479    0.000000  360.000000  25.011479  24.678613  0.354663  -0.938541
   0   4  12  0  0.602707  0.829591   10.372636    0.000000  360.000000  10.372636  10.147294  0.344811  -0.653524
   0   4  13  0  0.647634  0.772041    7.142450    0.000000  360.000000   7.142450   7.211475  0.206887   0.333638
   0   4  15  0  0.738418  0.677123    7.335048    0.000000  360.000000   7.335048   7.408510  0.285701   0.257130
   0   4  16  0  0.784167  0.637620    5.137227    0.000000  360.000000   5.137227   5.241127  0.197035   0.527316
   0   4  23  0  1.108307  0.451139   -3.296574    0.000000  180.000000   3.296574   3.428406  0.325107   0.405502
   0   5   2  0  0.266464  1.876423    0.000000  -17.851851  270.000000  17.851851  17.664173  0.206887  -0.907155
   0   5   3  0  0.286772  1.743545    0.000000   -8.290821  270.000000   8.290821   8.324722  0.108369   0.312830
   0   5   4  0  0.312997  1.597460    0.000000    3.510268   90.000000   3.510268   3.714107  0.118221   1.724219
   0   5   5  0  0.343788  1.454386    0.000000  -26.383087  270.000000  26.383087  26.402668  0.305404   0.064114
   0   5   6  0  0.378030  1.322646    0.000000    8.331821   90.000000   8.331821   8.088280  0.157628  -1.545036
   0   5   7  0  0.414870  1.205195    0.000000   27.737292   90.000000  27.737292  27.338584  0.305404  -1.305510
   0   5   8  0  0.453676  1.102107    0.000000   26.907856   90.000000  26.907856  27.121845  0.394070   0.543024
   0   5   9  0  0.493985  1.012177    0.000000   15.904233   90.000000  15.904233  15.900711  0.275849  -0.012766
   0   5  11  0  0.577841  0.865290    0.000000   10.522284   90.000000  10.522284  10.364032  0.285701  -0.553907
   0   5  12  0  0.620952  0.805216    0.000000    4.869994   90.000000   4.869994   5.152461  0.216738   1.303261
   0   5  13  0  0.664647  0.752279    0.000000   -9.077115  270.000000   9.077115   9.014344  0.157628  -0.398225
   0   5  14  0  0.708819  0.705399    0.000000   -2.810975  270.000000   2.810975   2.423528  0.650215  -0.595875
   0   6   0  0  0.298835  1.673167  -38.024669    0.000000  180.000000  38.024669  38.865122  0.423625   1.983955
   0   6   1  0  0.302571  1.652506   30.256473    0.000000  360.000000  30.256473  29.762112  0.334959  -1.475883
   0   6   2  0  0.313512  1.594833    8.595077    0.000000  360.000000   8.595077   8.561164  0.118221  -0.286863
   0   6   3  0  0.330946  1.510823  -25.218760    0.000000  180.000000  25.218760  24.718020  0.285701  -1.752673
   0   6   4  0  0.353912  1.412780  -33.389625    0.000000  180.000000  33.389625  33.160963  0.630511  -0.362661
   0   6   5  0  0.381414  1.310911   -9.385472    0.000000  180.000000   9.385472   9.280341  0.128073  -0.820871
   0   6   6  0  0.412545  1.211989  -19.815078    0.000000  180.000000  19.815078  19.526152  0.256145  -1.127976
   0   6   7  0  0.446547  1.119703  -22.548944    0.000000  180.000000  22.548944  22.294492  0.256145  -0.993389
   0   6   8  0  0.482814  1.035596  -10.634902    0.000000  180.000000  10.634902  10.846768  0.206887   1.024065
   0   6   9  0  0.520872  0.959929    7.863557    0.000000  360.000000   7.863557   7.664655  0.236442  -0.841230
   0   6  10  0  0.560357  0.892288   -3.957177    0.000000  180.000000   3.957177   4.049066  0.236442   0.388631
   0   6  11  0  0.600988  0.831963    3.706941    0.000000    0.000000   3.706941   3.832328  0.167480   0.748668
   0   6  14  0  0.727812  0.686990   -5.484599    0.000000  180.000000   5.484599   5.388903  0.187183  -0.511245
   0   6  15  0  0.771280  0.648273   -4.725291    0.000000  180.000000   4.725291   4.886464  0.197035   0.817991
   0   6  16  0  0.815187  0.613356   -2.669267    0.000000  180.000000   2.669267   2.600860  0.453180  -0.150949
   0   6  17  0  0.859465  0.581757    4.089991    0.000000    0.000000   4.089991   4.019511  0.246294  -0.286164
   0   6  19  0  0.948927  0.526911    6.140792    0.000000  360.000000   6.140792   6.364225  0.394070   0.566990
   0   7   1  0  0.351848  1.421068    0.000000  -14.065247  270.000000  14.065247  14.422950  0.167480   2.135799
   0   7   2  0  0.361300  1.383890    0.000000   -0.130954  270.000000   0.130954   1.517168  0.374366   3.702831
   0   7   3  0  0.376527  1.327924    0.000000  -31.640714  270.000000  31.640714  31.673350  0.344811   0.094648
   0   7   4  0  0.396865  1.259874    0.000000    7.218512   90.000000   7.218512   7.309992  0.128073   0.714285
   0   7   5  0  0.421574  1.186031    0.000000  -24.561506  270.000000  24.561506  24.846093  0.502439   0.566411
   0   7   6  0  0.449935  1.111272    0.000000  -21.368715  270.000000  21.368715  21.220652  0.443328  -0.333981
   0   7   7  0  0.481303  1.038847    0.000000   -3.709955  270.000000   3.709955   3.635293  0.147776  -0.505237
   0   7   8  0  0.515128  0.970632    0.000000   -6.226919  270.000000   6.226919   6.275560  0.128073   0.379786
   0   7   9  0  0.550959  0.907509    0.000000  -16.347448  270.000000  16.347448  15.999229  0.354663  -0.981831
   0   7  10  0  0.588429  0.849721    0.000000   -9.621247  270.000000   9.621247   9.398562  0.236442  -0.941820
   0   7  11  0  0.627244  0.797138    0.000000   -6.201336  270.000000   6.201336   6.206597  0.157628   0.033377
   0   7  12  0  0.667170  0.749434    0.000000   -4.146812  270.000000   4.146812   4.334766  0.187183   1.004119
   0   7  13  0  0.708018  0.706196    0.000000  -13.483909  270.000000  13.483909  13.408221  0.197035  -0.384136
   0   7  14  0  0.749639  0.666988    0.000000   -4.992221  270.000000   4.992221   4.916019  0.197035  -0.386743
   0   7  15  0  0.791910  0.631385    0.000000    4.281386   90.000000   4.281386   4.364322  0.216738   0.382651
   0   7  17  0  0.878025  0.569460    0.000000    2.942200   90.000000   2.942200   3.132854  0.325107   0.586434
   0   7  21  0  1.054737  0.474052    0.000000   -7.484384  270.000000   7.484384   7.910949  0.216738   1.968110
   0   8   0  0  0.398446  1.254875  -20.220488    0.000000  180.000000  20.220488  20.402957  0.236442   0.771732
   0   8   1  0  0.401256  1.246088   16.241733    0.000000  360.000000  16.241733  16.432705  0.197035   0.969232
   0   8   2  0  0.409570  1.220794   -2.124120    0.000000  180.000000   2.124120   2.325011  0.167480   1.199495
   0   8   3  0  0.423063  1.181858   18.130189    0.000000  360.000000  18.130189  18.038539  0.226590  -0.404475
   0   8   4  0  0.441261  1.133117   11.178518    0.000000  360.000000  11.178518  11.290096  0.187183   0.596090
   0   8   5  0  0.463610  1.078494   17.041188    0.000000  360.000000  17.041188  16.826775  0.197035  -1.088197
   0   8   6  0  0.489541  1.021364   21.396452    0.000000  360.000000  21.396452  21.240355  0.305404  -0.511114
   0   8   7  0  0.518518  0.964286   -7.530714    0.000000  180.000000   7.530714   7.566138  0.137924   0.256837
   0   8   9  0  0.583751  0.856530   12.203638    0.000000  360.000000  12.203638  11.871349  0.167480  -1.984057
   0   8  10  0  0.619239  0.807442   -3.346910    0.000000  180.000000   3.346910   3.191964  0.265997  -0.582508
   0   8  12  0  0.694496  0.719946    5.462114    0.000000  360.000000   5.462114   5.497272  0.177331   0.198260
   0   8  14  0  0.774059  0.645945   -5.683887    0.000000  180.000000   5.683887   5.645048  0.187183  -0.207493
   0   8  15  0  0.815065  0.613448   -5.215260    0.000000  180.000000   5.215260   4.896316  0.256145  -1.245171
   0   8  16  0  0.856730  0.583614   -2.984954    0.000000  180.000000   2.984954   2.935819  0.463032  -0.106115
   0   8  17  0  0.898965  0.556195    5.777865    0.000000  360.000000   5.777865   5.753417  0.256145  -0.095444
   0   8  19  0  0.984845  0.507694    4.441338    0.000000  360.000000   4.441338   4.689429  0.275849   0.899372
   0   8  21  0  1.072231  0.466318    3.842511    0.000000  360.000000   3.842511   3.684551  0.305404  -0.517216
   0   8  22  0  1.116378  0.447877    4.012213    0.000000  360.000000   4.012213   4.472691  0.423625   1.086994
   0   9   1  0  0.450751  1.109259    0.000000   21.550126   90.000000  21.550126  21.260059  0.246294  -1.177727
   0   9   2  0  0.458168  1.091304    0.000000   19.045709   90.000000  19.045709  18.806975  0.216738  -1.101486
   0   9   3  0  0.470269  1.063222    0.000000    6.470513   90.000000   6.470513   6.314967  0.128073  -1.214514
   0   9   4  0  0.486705  1.027317    0.000000    6.575811   90.000000   6.575811   6.669629  0.128073   0.732537
   0   9   5  0  0.507054  0.986087    0.000000  -10.003051  270.000000  10.003051  10.019221  0.167480   0.096549
   0   9   6  0  0.530868  0.941853    0.000000   -6.681482  270.000000   6.681482   6.561260  0.157628  -0.762696
   0   9   7  0  0.557702  0.896536    0.000000   -5.728743  270.000000   5.728743   5.743565  0.157628   0.094037
   0   9   9  0  0.618818  0.807992    0.000000   11.615158   90.000000  11.615158  11.418169  0.256145  -0.769052
   0   9  14  0  0.800836  0.624348    0.000000   -3.830256  270.000000   3.830256   3.723958  0.236442  -0.449571
   0   9  15  0  0.840536  0.594858    0.000000    5.971012   90.000000   5.971012   5.940600  0.206887  -0.146995
   0   9  16  0  0.880998  0.567538    0.000000   -3.741428  270.000000   3.741428   4.265804  0.236442   2.217781
   0   9  18  0  0.963822  0.518768    0.000000    5.939929   90.000000   5.939929   5.920897  0.453180  -0.041996
   0   9  19  0  1.006027  0.497005    0.000000    6.275300   90.000000   6.275300   6.433187  0.226590   0.696797
   0  10   0  0  0.498058  1.003900  -25.619727    0.000000  180.000000  25.619727  25.752453  0.285701   0.464562
   0  10   1  0  0.500308  0.999384    5.473915    0.000000    0.000000   5.473915   5.428310  0.128073  -0.356087
   0  10   2  0  0.507000  0.986193   -4.696229    0.000000  180.000000   4.696229   4.768243  0.128073   0.562288
   0  10   3  0  0.517962  0.965323   12.231478    0.000000  360.000000  12.231478  12.048680  0.157628  -1.159677
   0  10   4  0  0.532929  0.938212   -5.114588    0.000000  180.000000   5.114588   4.984981  0.187183  -0.692406
   0  10   5  0  0.551576  0.906494   -5.444500    0.000000  180.000000   5.444500   5.398755  0.137924  -0.331668
   0  10   6  0  0.573544  0.871773  -14.686774    0.000000  180.000000  14.686774  14.462357  0.187183  -1.198918
   0  10   8  0  0.625994  0.798730  -12.706736    0.000000  180.000000  12.706736  12.708747  0.285701   0.007039
   0  10  10  0  0.687575  0.727193   -6.865787    0.000000  180.000000   6.865787   6.649926  0.354663  -0.608638
   0  10  11  0  0.721073  0.693411   -4.767144    0.000000  180.000000   4.767144   4.669726  0.226590  -0.429934
   0  10  13  0  0.792339  0.631043    6.100044    0.000000  360.000000   6.100044   6.137635  0.187183   0.200826
   0  10  14  0  0.829741  0.602598   -2.345431    0.000000  180.000000   2.345431   1.960497  0.403921  -0.952993
   0  10  15  0  0.868120  0.575957   -9.132763    0.000000  180.000000   9.132763   9.093158  0.187183  -0.211583
   0  10  16  0  0.907353  0.551054  -11.429443    0.000000  180.000000  11.429443  11.546241  0.206887   0.564552
   0  10  18  0  0.987970  0.506088   -5.580287    0.000000  180.000000   5.580287   5.408606  0.246294  -0.697057
   0  11   1  0  0.549910  0.909239    0.000000    2.222992   90.000000   2.222992   2.453084  0.206887   1.112163
   0  11   2  0  0.556006  0.899272    0.000000   -5.944076  270.000000   5.944076   5.851935  0.137924  -0.668058
   0  11   3  0  0.566019  0.883363    0.000000   -6.898439  270.000000   6.898439   6.975033  0.137924   0.555334
   0  11   4  0  0.579746  0.862446    0.000000   -2.505814  270.000000   2.505814   2.462935  0.216738  -0.197837
   0  11   5  0  0.596933  0.837615    0.000000    7.291109   90.000000   7.291109   7.152365  0.147776  -0.938882
   0  11   6  0  0.617289  0.809993    0.000000  -16.035355  270.000000  16.035355  15.920415  0.197035  -0.583348
   0  11   7  0  0.640513  0.780625    0.000000   -8.643635  270.000000   8.643635   8.856716  0.187183   1.138355
   0  11   8  0  0.666304  0.750408    0.000000   -4.872082  270.000000   4.872082   4.561356  0.177331  -1.752234
   0  11   9  0  0.694377  0.720070    0.000000   -1.225954  270.000000   1.225954   1.881683  0.610808   1.073542
   0  11  10  0  0.724467  0.690163    0.000000    9.558989   90.000000   9.558989   9.428117  0.177331  -0.738011
   0  11  11  0  0.756333  0.661085    0.000000   -7.676779  270.000000   7.676779   7.684359  0.305404   0.024819
   0  11  12  0  0.789759  0.633104    0.000000   -2.539706  270.000000   2.539706   2.344715  0.600956  -0.324468
   0  11  13  0  0.824557  0.606386    0.000000   -6.256082  270.000000   6.256082   6.108080  0.285701  -0.518032
   0  11  14  0  0.860560  0.581017    0.000000   -9.665807  270.000000   9.665807   9.635004  0.197035  -0.156336
   0  11  15  0  0.897622  0.557027    0.000000   -4.233233  270.000000   4.233233   4.206694  0.246294  -0.107754
   0  11  17  0  0.974439  0.513116    0.000000   -1.939424  270.000000   1.939424   2.206790  0.660067   0.405060
   0  11  18  0  1.013990  0.493101    0.000000   -3.810820  270.000000   3.810820   4.177139  0.275849   1.327970
   0  11  21  0  1.136254  0.440042    0.000000   -2.209396  270.000000   2.209396   2.462935  0.413773   0.612750
   0  12   0  0  0.597669  0.836583   -8.094055    0.000000  180.000000   8.094055   8.216353  0.147776   0.827589
   0  12   1  0  0.599546  0.833964  -15.425327    0.000000  180.000000  15.425327  15.132275  0.187183  -1.565589
   0  12   3  0  0.614354  0.813863    6.098798    0.000000  360.000000   6.098798   6.019414  0.147776  -0.537189
   0  12   4  0  0.627025  0.797417    4.227706    0.000000  360.000000   4.227706   3.861883  0.177331  -2.062934
   0  12   5  0  0.642949  0.777667    6.453804    0.000000  360.000000   6.453804   6.590815  0.157628   0.869207
   0  12   7  0  0.683601  0.731421    4.163335    0.000000    0.000000   4.163335   4.177139  0.216738   0.063689
   0  12   8  0  0.707824  0.706390  -14.188207    0.000000  180.000000  14.188207  13.910659  0.197035  -1.408619
   0  12   9  0  0.734312  0.680910    6.713962    0.000000    0.000000   6.713962   6.600667  0.177331  -0.638887
   0  12  12  0  0.825090  0.605994    3.823358    0.000000  360.000000   3.823358   3.694403  0.246294  -0.523582
   0  12  13  0  0.858457  0.582440   -2.633913    0.000000  180.000000   2.633913   2.059014  0.620660  -0.926271
   0  12  14  0  0.893094  0.559851   10.303180    0.000000  360.000000  10.303180  10.127591  0.197035  -0.891157
   0  12  16  0  0.965627  0.517798    2.017144    0.000000  360.000000   2.017144   2.236345  0.679770   0.322464
   0  12  18  0  1.041744  0.479964    3.215826    0.000000  360.000000   3.215826   3.359444  0.847250   0.169511
   0  12  20  0  1.120715  0.446144    3.126189    0.000000  360.000000   3.126189   3.605738  0.295552   1.622552
   0  13   1  0  0.649208  0.770170    0.000000    6.477338   90.000000   6.477338   6.334670  0.157628  -0.905094
   0  13   2  0  0.654379  0.764083    0.000000   15.154718   90.000000  15.154718  15.092868  0.197035  -0.313901
   0  13   3  0  0.662908  0.754253    0.000000    6.218021   90.000000   6.218021   6.285411  0.157628   0.427526
   0  13   4  0  0.674667  0.741106    0.000000   -3.593170  270.000000   3.593170   3.615589  0.197035   0.113784
   0  13   5  0  0.689491  0.725172    0.000000   10.459999   90.000000  10.459999  10.019221  0.167480  -2.631829
   0  13   6  0  0.707188  0.707025    0.000000   -3.669428  270.000000   3.669428   3.526924  0.256145  -0.556341
   0  13   7  0  0.727548  0.687240    0.000000   -1.914713  270.000000   1.914713   2.029459  0.472884   0.242652
   0  13  10  0  0.802447  0.623094    0.000000    4.179672   90.000000   4.179672   3.881586  0.226590  -1.315530
   0  13  11  0  0.831329  0.601446    0.000000    5.525138   90.000000   5.525138   5.684455  0.206887   0.770069
   0  13  12  0  0.861852  0.580146    0.000000   12.155059   90.000000  12.155059  12.176753  0.197035   0.110103
   0  13  13  0  0.893848  0.559379    0.000000    8.243739   90.000000   8.243739   7.881393  0.197035  -1.838992
   0  13  15  0  0.961663  0.519933    0.000000    4.660116   90.000000   4.660116   4.679577  0.246294   0.079018
   0  13  17  0  1.033732  0.483684    0.000000    4.716229   90.000000   4.716229   4.541653  0.265997  -0.656307
   0  13  19  0  1.109227  0.450764    0.000000    2.636961   90.000000   2.636961   2.886560  0.364514   0.684743
   0  14   0  0  0.697281  0.717071   -9.558419    0.000000  180.000000   9.558419   9.644855  0.216738   0.398807
   0  14   2  0  0.703696  0.710534   -6.261403    0.000000  180.000000   6.261403   5.989859  0.167480  -1.621357
   0  14   5  0  0.736461  0.678923   -2.827061    0.000000  180.000000   2.827061   2.531898  0.581253  -0.507806
   0  14   6  0  0.753055  0.663962    2.995347    0.000000  360.000000   2.995347   3.152557  0.246294   0.638306
   0  14   8  0  0.793730  0.629937  -14.170725    0.000000  180.000000  14.170725  13.743180  0.226590  -1.886867
   0  14   9  0  0.817439  0.611667  -12.874060    0.000000  180.000000  12.874060  12.669340  0.197035  -1.039005
   0  14  10  0  0.843148  0.593016   -2.890502    0.000000  180.000000   2.890502   2.847153  0.788139  -0.055001
   0  14  11  0  0.870681  0.574263   -6.532506    0.000000  180.000000   6.532506   6.669629  0.216738   0.632665
   0  14  12  0  0.899870  0.555636   -4.385819    0.000000  180.000000   4.385819   3.911142  0.256145  -1.853156
   0  14  16  0  1.030256  0.485316   -3.647701    0.000000  180.000000   3.647701   3.162409  0.522142  -0.929424
   0  14  18  0  1.101918  0.453754   -2.139189    0.000000  180.000000   2.139189   2.571305  0.472884   0.913788
   0  15   1  0  0.748589  0.667924    0.000000   -5.593767  270.000000   5.593767   5.980007  0.285701   1.351906
   0  15   3  0  0.760500  0.657462    0.000000    4.172710   90.000000   4.172710   4.285508  0.216738   0.520432
   0  15   4  0  0.770772  0.648700    0.000000   -1.465166  270.000000   1.465166   1.664944  0.433477   0.460876
   0  15   8  0  0.837822  0.596786    0.000000   -4.007247  270.000000   4.007247   3.635293  0.315256  -1.179850
   0  15  10  0  0.884780  0.565112    0.000000    2.380459   90.000000   2.380459   2.403825  0.748732   0.031207
   0  15  11  0  0.911056  0.548814    0.000000    4.329226   90.000000   4.329226   4.689429  0.236442   1.523432
   0  15  13  0  0.968441  0.516294    0.000000    3.852235   90.000000   3.852235   3.369296  0.847250  -0.570008
   0  15  14  0  0.999273  0.500364    0.000000   -5.472355  270.000000   5.472355   5.063795  0.246294  -1.658834
   0  15  15  0  1.031363  0.484795    0.000000   -4.311328  270.000000   4.311328   3.852031  0.660067  -0.695835
   0  15  17  0  1.098870  0.455013    0.000000   -3.894310  270.000000   3.894310   4.137732  0.315256   0.772139
   0  16   0  0  0.796892  0.627437    5.007651    0.000000  360.000000   5.007651   5.231275  0.344811   0.648540
   0  16   1  0  0.798301  0.626330   -7.366019    0.000000  180.000000   7.366019   7.083402  0.187183  -1.509839
   0  16   2  0  0.802512  0.623044    4.479151    0.000000    0.000000   4.479151   4.255952  0.226590  -0.985031
   0  16   3  0  0.809481  0.617680  -11.618553    0.000000  180.000000  11.618553  11.487131  0.187183  -0.702106
   0  16   4  0  0.819139  0.610397    1.890236    0.000000    0.000000   1.890236   2.236345  0.581253   0.595455
   0  16   5  0  0.831391  0.601401   -3.737953    0.000000  180.000000   3.737953   3.950548  0.226590   0.938240
   0  16  10  0  0.927219  0.539247    3.680297    0.000000  360.000000   3.680297   3.960400  0.265997   1.053030
   0  16  14  0  1.037037  0.482143    4.527502    0.000000  360.000000   4.527502   4.689429  0.384218   0.421446
   0  16  15  0  1.067993  0.468168    5.647571    0.000000  360.000000   5.647571   5.822379  0.236442   0.739329
   0  17   1  0  0.848024  0.589606    0.000000   -8.205544  270.000000   8.205544   8.236056  0.187183   0.163006
   0  17   3  0  0.858557  0.582373    0.000000    5.591294   90.000000   5.591294   5.576086  0.206887  -0.073508
   0  17   4  0  0.867669  0.576257    0.000000   -4.188243  270.000000   4.188243   4.177139  0.236442  -0.046963
   0  17   5  0  0.879245  0.568670    0.000000   10.602934   90.000000  10.602934  10.462550  0.197035  -0.712483
   0  17   7  0  0.909395  0.549816    0.000000    8.048620   90.000000   8.048620   7.950356  0.197035  -0.498717
   0  17  11  0  0.994375  0.502828    0.000000    5.083739   90.000000   5.083739   5.004685  0.246294  -0.320976
   0  17  13  0  1.047205  0.477462    0.000000    4.595787   90.000000   4.595787   4.728836  0.502439   0.264807
   0  17  14  0  1.075782  0.464778    0.000000    2.329897   90.000000   2.329897   2.275752  0.650215  -0.083272
   0  18   0  0  0.896504  0.557722    3.558396    0.000000  360.000000   3.558396   3.270778  0.482735  -0.595808
   0  18   1  0  0.897756  0.556944   -2.639435    0.000000  180.000000   2.639435   2.906264  0.344811   0.773840
   0  18   3  0  0.907712  0.550835   -5.616203    0.000000  180.000000   5.616203   5.250978  0.246294  -1.482885
   0  18   7  0  0.955940  0.523045    6.913458    0.000000  360.000000   6.913458   7.152365  0.206887   1.154770
   0  18  10  0  1.014109  0.493044   -4.088487    0.000000  180.000000   4.088487   3.999807  0.315256  -0.281296
   0  18  12  0  1.061736  0.470927   -3.013127    0.000000  180.000000   3.013127   3.142706  1.024581   0.126470
   0  19   3  0  0.956935  0.522502    0.000000    5.816450   90.000000   5.816450   5.408606  0.354663  -1.149947
   0  19   4  0  0.965118  0.518071    0.000000    4.988802   90.000000   4.988802   4.906167  0.265997  -0.310659
   0  19   7  0  1.002798  0.498605    0.000000   -3.223724  270.000000   3.223724   3.428406  0.817695   0.250316
   0  19   9  0  1.038030  0.481681    0.000000   -4.573447  270.000000   4.573447   4.571208  0.265997  -0.008416
   0  20   3  0  1.006215  0.496912    3.188624    0.000000  360.000000   3.188624   3.714107  0.374366   1.403660
   0  20   5  0  1.023924  0.488318    3.660092    0.000000  360.000000   3.660092   3.162409  0.709325  -0.701629
   0  20   8  0  1.065858  0.469106    9.224152    0.000000  360.000000   9.224152   8.817309  0.285701  -1.424019
   0  20  10  0  1.103152  0.453247    3.715027    0.000000  360.000000   3.715027   3.950548  0.285701   0.824366
   0  20  12  0  1.147088  0.435886    3.117148    0.000000  360.000000   3.117148   3.546627  0.295552   1.453140
   0  21   4  0  1.062969  0.470381    0.000000    3.168099   90.000000   3.168099   3.388999  0.315256   0.700702
   0  21   5  0  1.072439  0.466227    0.000000    2.281533   90.000000   2.281533   2.630415  0.571401   0.610573
   0  21   6  0  1.083901  0.461297    0.000000    6.135831   90.000000   6.135831   5.970156  0.226590  -0.731169
   0  21   8  0  1.112545  0.449420    0.000000    4.927463   90.000000   4.927463   4.778095  0.256145  -0.583139
   0  21  10  0  1.148324  0.435417    0.000000   -2.485188  270.000000   2.485188   2.768339  0.571401   0.495538
   0  22   0  0  1.095727  0.456318    2.786690    0.000000  360.000000   2.786690   2.591008  0.857102  -0.228307
   0  22   4  0  1.112011  0.449636   -3.084229    0.000000  180.000000   3.084229   3.615589  0.295552   1.797856
   0  22   5  0  1.121067  0.446004   -2.164521    0.000000  180.000000   2.164521   2.728932  0.364514   1.548392
   0  23   1  0  1.146513  0.436105    0.000000   -3.655845  270.000000   3.655845   3.654996  0.443328  -0.001914
   1   0   1  0  0.070538  7.088420    0.000000   34.275602   90.000000  34.275602  34.796352  0.423625   1.229272
   1   0   2  0  0.108243  4.619246    8.666737    0.000000  360.000000   8.666737   8.433091  0.197035  -1.185810
   1   0   3  0  0.151497  3.300390    0.000000   45.331417   90.000000  45.331417  45.278605  0.531994  -0.099271
   1   0   4  0  0.196673  2.542290    5.878665    0.000000  360.000000   5.878665   5.980007  0.088666   1.142969
   1   0   5  0  0.242700  2.060159    0.000000   22.442953   90.000000  22.442953  22.540785  0.265997   0.367796
   1   0   6  0  0.289171  1.729080   -6.391984    0.000000  180.000000   6.391984   6.403632  0.098517   0.118231
   1   0   7  0  0.335903  1.488526    0.000000   -7.841959  270.000000   7.841959   7.841986  0.118221   0.000234
   1   0   8  0  0.382800  1.306167  -13.897587    0.000000  180.000000  13.897587  13.693921  0.167480  -1.216063
   1   0   9  0  0.429807  1.163312    0.000000  -21.319601  270.000000  21.319601  21.151690  0.246294  -0.681752
   1   0  10  0  0.476893  1.048453  -15.659049    0.000000  180.000000  15.659049  15.664270  0.285701   0.018274
   1   0  12  0  0.571222  0.875317   -3.085318    0.000000  180.000000   3.085318   2.896412  0.709325  -0.266318
   1   0  13  0  0.618441  0.808485    0.000000  -10.340167  270.000000  10.340167  10.373884  0.216738   0.155566
   1   0  16  0  0.760234  0.657692   -1.473588    0.000000  180.000000   1.473588   2.433380  0.305404   3.142698
   1   0  20  0  0.949485  0.526601    5.153462    0.000000  360.000000   5.153462   5.280534  0.236442   0.537435
   1   0  21  0  0.996819  0.501596    0.000000    5.127438   90.000000   5.127438   5.369199  0.315256   0.766875
   1   1   0  0  0.072175  6.927640    0.000000    6.754077   90.000000   6.754077   7.231179  0.206887   2.306104
   1   1   1  0  0.086349  5.790450  -46.094776  -14.626778  197.605256  48.359808  45.918969  1.576279  -1.548482
   1   1   2  0  0.119152  4.196334   15.894897  -12.374408  322.098724  20.143826  20.737917  0.236442   2.512630
   1   1   3  0  0.159474  3.135303  -33.650778  -26.935612  218.675367  43.103388  42.983150  0.502439  -0.239309
   1   1   5  0  0.247757  2.018103   15.551087    1.807579    6.630018  15.655786  15.802194  0.187183   0.782164
   1   1   6  0  0.293429  1.703990    3.291429  -15.164366  282.246113  15.517458  15.368717  0.177331  -0.838775
   1   1   7  0  0.339575  1.472428   -6.926074  -14.353522  244.241075  15.937192  15.762787  0.197035  -0.885150
   1   1   8  0  0.386026  1.295249  -19.345347   -8.646209  204.081776  21.189606  21.013765  0.246294  -0.713946
   1   1   9  0  0.432683  1.155580   -0.392198   -6.105815  266.324737   6.118398   6.147487  0.118221   0.246052
   1   1  10  0  0.479487  1.042782    5.050643   -0.507760  354.259129   5.076102   5.152461  0.157628   0.484425
   1   1  11  0  0.526397  0.949853   -7.098116   -7.155694  225.231444  10.079048  10.038925  0.147776  -0.271516
   1   1  12  0  0.573389  0.872009   -4.345459    6.056798  125.657607   7.454382   7.339548  0.147776  -0.777085
   1   1  13  0  0.620443  0.805876   -5.790198   -6.468233  228.165905   8.681269   8.551312  0.157628  -0.824457
   1   1  14  0  0.667546  0.749012    2.603087   -4.133207  302.202652   4.884615   4.689429  0.177331  -1.100682
   1   1  15  0  0.714689  0.699605   -3.525710   -3.096751  221.293935   4.692600   4.679577  0.285701  -0.045582
   1   1  17  0  0.809066  0.617997   -8.042450   -0.030947  180.220472   8.042510   8.157242  0.187183   0.612941
   1   1  18  0  0.856289  0.583915   -3.353080    0.881187  165.275661   3.466935   3.408703  0.275849  -0.211101
   1   1  19  0  0.903532  0.553384   -1.872713   -0.135158  184.128012   1.877584   2.541749  0.354663   1.872669
   1   1  20  0  0.950790  0.525878   -2.994186    1.378098  155.285364   3.296104   3.231371  0.827546  -0.078223
   1   1  21  0  0.998062  0.500971   -0.433667    1.782053  103.677232   1.834061   2.522046  0.413773   1.662711
   1   1  23  0  1.092640  0.457607    2.082180    0.509374   13.746579   2.143580   2.393973  0.600956   0.416659
   1   2   0  0  0.112477  4.445363    0.000000  -14.544800  270.000000  14.544800  14.885982  0.295552   1.154387
   1   2   1  0  0.122057  4.096434   12.568142   24.990099   63.301041  27.972544  28.658717  0.334959   2.048526
   1   2   3  0  0.181312  2.757685  -23.602027  -33.991342  235.225662  41.381965  40.983246  0.472884  -0.843166
   1   2   4  0  0.220460  2.267982   20.939478  -20.363185  315.799391  29.208236  28.776938  0.334959  -1.287614
   1   2   5  0  0.262346  1.905878   -3.070388   -8.559672  250.266888   9.093694   8.974937  0.128073  -0.927266
   1   2   6  0  0.305847  1.634804   12.052544   17.242445   55.046284  21.037246  20.737917  0.246294  -1.215337
   1   2   7  0  0.350362  1.427097   -6.062904   -0.515398  184.858941   6.084772   5.989859  0.108369  -0.875826
   1   2   8  0  0.395548  1.264070    5.134490   -2.855162  330.922652   5.874942   5.940600  0.118221   0.555388
   1   2   9  0  0.441199  1.133275   -1.373947   -5.427508  255.794281   5.598712   5.546531  0.147776  -0.353112
   1   2  10  0  0.487185  1.026304    9.761373    3.830663   21.426570  10.486105  10.669436  0.147776   1.240605
   1   2  11  0  0.533419  0.937349   -2.514431   -1.686106  213.844676   3.027428   3.054040  0.236442   0.112553
   1   2  12  0  0.579842  0.862304    6.095287    1.912287   17.418312   6.388221   6.403632  0.137924   0.111736
   1   2  13  0  0.626411  0.798198   -1.882547   -4.862004  248.833809   5.213738   5.073647  0.157628  -0.888745
   1   2  14  0  0.673097  0.742835    1.751383   -1.231755  324.881122   2.141159   2.206790  0.600956   0.109211
   1   2  15  0  0.719876  0.694564   -3.236355   -5.831955  240.972581   6.669759   6.541557  0.177331  -0.722955
   1   2  16  0  0.766732  0.652118    4.286300   -0.409293  354.545447   4.305797   4.433284  0.206887   0.616217
   1   2  17  0  0.813652  0.614514    0.909451   -2.888375  287.477439   3.028170   3.241223  0.265997   0.800960
   1   2  18  0  0.860624  0.580974   -2.250563   -1.278897  209.607690   2.588554   2.659970  0.334959   0.213210
   1   2  19  0  0.907641  0.550879   -3.366115    0.398619  173.246419   3.389636   3.753514  0.265997   1.367978
   1   2  20  0  0.954696  0.523727    3.206772    0.616124   10.875823   3.265424   3.320037  0.591105   0.092391
   1   2  22  0  1.048900  0.476690    1.293527    1.835723   54.829886   2.245683   2.256049  0.669918   0.015473
   1   3   0  0  0.158285  3.158862    0.000000  -36.495024  270.000000  36.495024  36.609073  0.689622   0.165378
   1   3   1  0  0.165230  3.026078    6.017886   28.538971   78.092732  29.166553  29.377894  0.344811   0.612918
   1   3   2  0  0.184505  2.709957   29.511772  -25.428387  319.250650  38.955713  39.574447  0.463032   1.336267
   1   3   3  0  0.212784  2.349803  -23.465790   -8.108683  199.062762  24.827284  24.530837  0.285701  -1.037615
   1   3   4  0  0.246994  2.024344  -20.375229    6.977249  161.096855  21.536758  21.388132  0.256145  -0.580244
   1   3   5  0  0.285006  1.754346  -13.603346   -0.730893  183.075483  13.622966  13.812142  0.157628   1.200141
   1   3   6  0  0.325493  1.536133   33.395434   -5.964936  349.872891  33.923966  33.860437  0.374366  -0.169698
   1   3   7  0  0.367636  1.360041  -23.532421    7.872153  161.503689  24.814222  24.422468  0.403921  -0.969876
   1   3   8  0  0.410927  1.216761   -4.749100    3.615724  142.716193   5.968870   5.940600  0.118221  -0.239123
   1   3   9  0  0.455038  1.098809   -1.266673   -1.098340  220.928773   1.676548   1.645241  0.443328  -0.070617
   1   3  10  0  0.499752  1.000496    3.569637   -5.038390  305.317102   6.174762   6.255856  0.128073   0.633187
   1   3  11  0  0.544921  0.917564   -3.692200   -1.951434  207.857748   4.176175   4.088473  0.157628  -0.556386
   1   3  12  0  0.590440  0.846826  -11.451612   -0.849802  184.244030  11.483099  11.388614  0.167480  -0.564163
   1   3  13  0  0.636234  0.785874    5.773640   13.025519   66.094396  14.247774  14.107694  0.285701  -0.490303
   1   3  14  0  0.682248  0.732871   -1.740801   -3.451190  243.233340   3.865372   4.049066  0.197035   0.932292
   1   3  15  0  0.728440  0.686398   -0.810630   -1.385672  239.672002   1.605368   2.019607  0.512291   0.808602
   1   3  16  0  0.774778  0.645346   -4.309099   -2.218186  207.237960   4.846513   5.014537  0.197035   0.852760
   1   4   0  0  0.205957  2.427688    0.000000  -19.512119  270.000000  19.512119  20.274885  0.246294   3.096977
   1   4   1  0  0.211342  2.365836   13.226182   10.596637   38.701232  16.947584  16.954848  0.197035   0.036863
   1   4   2  0  0.226730  2.205270   17.118955   59.951026   74.063361  62.347286  63.159517  0.630511   1.288209
   1   4   3  0  0.250282  1.997744    3.602513  -10.350379  289.190767  10.959399  11.053654  0.128073   0.735949
   1   4   4  0  0.279947  1.786055  -19.152344    7.587650  158.387845  20.600600  20.816730  0.295552   0.731278
   1   4   5  0  0.313995  1.592381    4.218676   18.131340   76.901855  18.615658  18.452312  0.216738  -0.753653
   1   4   6  0  0.351155  1.423873    0.232222   17.627035   89.245218  17.628564  17.752839  0.206887   0.600688
   1   4   7  0  0.390539  1.280283    2.616024  -13.717966  280.796702  13.965177  13.910659  0.167480  -0.325519
   1   4   8  0  0.431538  1.158646    4.802563   -7.650570  302.118105   9.033041   9.191675  0.187183   0.847479
   1   4   9  0  0.473734  1.055444   -6.805471   11.683806  120.219534  13.521307  13.398369  0.197035  -0.623943
   1   4  10  0  0.516833  0.967430  -12.191023   -8.865976  216.026690  15.074036  15.102720  0.187183   0.153240
   1   4  11  0  0.560628  0.891858   -9.871269    2.263568  167.084859  10.127472  10.334477  0.157628   1.313251
   1   4  12  0  0.604966  0.826493    6.860220    0.784134    6.520700   6.904889   6.679481  0.147776  -1.525333
   1   4  13  0  0.649737  0.769542    0.452125    3.215605   81.996480   3.247235   3.182113  0.246294  -0.264410
   1   4  14  0  0.694858  0.719572   -1.924321    7.224652  104.914737   7.476537   7.497176  0.177331   0.116384
   1   4  16  0  0.785905  0.636210   -4.545361    8.068692  119.394001   9.260891   9.388710  0.187183   0.682856
   1   4  17  0  0.831743  0.601147    3.536055   -1.672234  334.690089   3.911528   3.812624  0.354663  -0.278869
   1   4  18  0  0.877748  0.569640   -0.977623    3.786733  104.475987   3.910894   4.058918  0.591105   0.250418
   1   4  19  0  0.923894  0.541188   -3.599821   -2.995227  219.762108   4.682958   5.270682  0.226590   2.593775
   1   5   0  0  0.254448  1.965036    0.000000   26.905021   90.000000  26.905021  27.614432  0.433477   1.636561
   1   5   1  0  0.258826  1.931800  -23.252625  -23.570775  225.389301  33.109908  32.904818  0.374366  -0.547833
   1   5   2  0  0.271536  1.841376   -5.125245   19.797656  104.514167  20.450314  20.639399  0.246294   0.767724
   1   5   3  0  0.291491  1.715321    6.707978   -8.545684  308.130320  10.863963  11.033951  0.137924   1.232473
   1   5   4  0  0.317326  1.575668    0.372239   11.960535   88.217400  11.966326  12.088087  0.147776   0.823957
   1   5   5  0  0.347733  1.437883    7.334260    8.996028   50.810407  11.606890  11.575797  0.285701  -0.108831
   1   5   6  0  0.381622  1.310197    9.068705   -9.253688  314.421561  12.956549  12.945189  0.177331  -0.064063
   1   5   7  0  0.418146  1.195755    6.530936  -20.172286  287.939768  21.203166  20.797027  0.374366  -1.084871
   1   5   8  0  0.456674  1.094874  -10.157440    5.333014  152.298946  11.472342  11.408317  0.147776  -0.433256
   1   5   9  0  0.496739  1.006565    0.110622    2.492893   87.459159   2.495346   2.403825  0.187183  -0.488938
   1   5  10  0  0.537998  0.929371   -3.484524    0.158081  177.402466   3.488107   3.260927  0.265997  -0.854073
   1   5  11  0  0.580197  0.861776   -5.805606   -1.916316  198.267039   6.113700   6.186894  0.147776   0.495303
   1   5  12  0  0.623145  0.802382  -15.499371   -3.017096  191.015399  15.790294  15.713528  0.315256  -0.243502
   1   5  13  0  0.666696  0.749967    4.934562    0.116128    1.348129   4.935929   4.945574  0.167480   0.057593
   1   5  14  0  0.710741  0.703491   -6.865261   -0.501370  184.176898   6.883544   7.063699  0.167480   1.075680
   1   5  16  0  0.799982  0.625014    0.899694   -3.206503  285.673281   3.330332   3.595886  0.512291   0.518366
   1   5  17  0  0.845057  0.591676    4.314884   -4.393939  314.479908   6.158322   6.186894  0.197035   0.145009
   1   5  18  0  0.890374  0.561562   -0.772521   -1.765997  246.373406   1.927572   2.068866  0.531994   0.265593
   1   5  19  0  0.935898  0.534246   -2.421517   -5.107513  244.633958   5.652471   5.576086  0.226590  -0.337108
   1   5  23  0  1.119553  0.446607   -2.241095   -1.401110  212.013211   2.643031   2.945671  0.364514   0.830254
   1   6   0  0  0.303366  1.648177    0.000000   21.669789   90.000000  21.669789  21.535908  0.315256  -0.424676
   1   6   1  0  0.307047  1.628417  -21.529958    5.710528  165.145119  22.274407  22.353602  0.265997   0.297729
   1   6   2  0  0.317834  1.573147    0.000211   13.379248   89.999098  13.379248  13.565848  0.157628   1.183807
   1   6   3  0  0.335043  1.492348   -6.085886   12.152468  116.601447  13.591192  13.467331  0.157628  -0.785779
   1   6   4  0  0.357746  1.397639   20.670019    6.357992   17.097631  21.625766  21.654129  0.256145   0.110729
   1   6   5  0  0.384974  1.298788  -24.517992   -1.131616  182.642583  24.544093  24.442171  0.285701  -0.356741
   1   6   6  0  0.415839  1.202389   -2.234349    7.899978  105.792484   8.209870   8.285315  0.177331   0.425445
   1   6   7  0  0.449592  1.112120   -4.144562   -3.420382  219.531830   5.373678   5.388903  0.147776   0.103028
   1   6   8  0  0.485631  1.029588   -1.151681    3.419752  108.612148   3.608473   3.507220  0.265997  -0.380653
   1   6   9  0  0.523485  0.955138    4.507388    1.238275   15.361396   4.674384   4.630319  0.137924  -0.319493
   1   6  10  0  0.562787  0.888436    6.876727    6.194791   42.013608   9.255529   9.211379  0.246294  -0.179259
   1   6  11  0  0.603254  0.828838   -6.143055   -5.485107  221.761525   8.235504   8.354277  0.216738   0.548004
   1   6  12  0  0.644668  0.775594   -1.516494    9.745594   98.844755   9.862878   9.851742  0.167480  -0.066493
   1   6  13  0  0.686856  0.727955    4.765888    7.910523   58.932112   9.235261   9.162120  0.167480  -0.436718
   1   6  14  0  0.729684  0.685228    0.636553    4.589224   82.103122   4.633161   4.630319  0.285701  -0.009948
   1   6  15  0  0.773047  0.646791    3.970212   -3.513549  318.491887   5.301661   5.438161  0.187183   0.729234
   1   6  16  0  0.816859  0.612101    2.433772    1.338178   28.803620   2.777403   2.315159  0.729029  -0.634054
   1   7   0  0  0.352532  1.418312    0.000000    3.426709   90.000000   3.426709   3.428406  0.118221   0.014355
   1   7   1  0  0.355704  1.405662   13.237985    6.378973   25.727968  14.694746  14.639688  0.177331  -0.310477
   1   7   2  0  0.365057  1.369649   -3.058232  -16.640752  259.586403  16.919438  17.073069  0.197035   0.779711
   1   7   3  0  0.380133  1.315327    7.355137   -1.041911  351.937261   7.428568   7.388806  0.157628  -0.252251
   1   7   4  0  0.400288  1.249101   -8.930692  -11.404091  231.935042  14.484838  14.442654  0.177331  -0.237887
   1   7   5  0  0.424798  1.177030   -8.214240    7.517420  137.536208  11.134870  10.915730  0.147776  -1.482919
   1   7   6  0  0.452957  1.103858  -10.893872    8.726410  141.303931  13.958033  14.068287  0.177331   0.621741
   1   7   7  0  0.484129  1.032783    5.511493   10.507474   62.321611  11.865225  11.625055  0.197035  -1.218920
   1   7   8  0  0.517770  0.965680   -4.919368   -6.615908  233.366738   8.244417   8.236056  0.137924  -0.060621
   1   7   9  0  0.553430  0.903457   -9.211748    1.843535  168.682976   9.394409   8.965085  0.206887  -2.075168
   1   7  10  0  0.590743  0.846392   -6.726569    2.765466  157.651174   7.272863   7.319844  0.197035   0.238440
   1   7  11  0  0.629415  0.794388    6.741810   -2.640953  338.608354   7.240624   7.329696  0.147776   0.602747
   1   7  12  0  0.669212  0.747148    3.479727    1.759878   26.828086   3.899445   3.999807  0.246294   0.407488
   1   7  13  0  0.709943  0.704282    0.293311    2.716842   83.838196   2.732629   2.571305  0.423625  -0.380819
   1   7  14  0  0.751457  0.665374    3.196515   -0.513346  350.876454   3.237473   3.359444  0.660067   0.184786
   1   7  15  0  0.793631  0.630016   -0.320975   -4.408267  265.835522   4.419937   4.531801  0.206887   0.540703
   1   7  16  0  0.836365  0.597825    1.463817    4.275897   71.101797   4.519519   4.866760  0.216738   1.602123
   1   7  17  0  0.879578  0.568455    4.232066   -1.111691  345.281896   4.375642   4.334766  0.275849  -0.148180
   1   7  20  0  1.011470  0.494330   -3.436611   -1.263653  200.188633   3.661573   2.906264  0.906360  -0.833343
   1   8   0  0  0.401855  1.244228    0.000000  -10.616887  270.000000  10.616887  10.679288  0.137924   0.452433
   1   8   1  0  0.404642  1.235661    5.295827  -26.939404  281.121556  27.455004  27.328732  0.374366  -0.337296
   1   8   2  0  0.412887  1.210985   -5.969807   -8.329654  234.371085  10.248011  10.137442  0.137924  -0.801660
   1   8   3  0  0.426275  1.172951   -6.989441   -5.687515  219.136272   9.011110   9.132565  0.128073   0.948325
   1   8   4  0  0.444342  1.125260  -13.129344    8.218173  147.955931  15.489288  15.339162  0.187183  -0.802026
   1   8   5  0  0.466543  1.071712   11.826027  -17.884086  303.475061  21.440510  21.092579  0.246294  -1.412667
   1   8   6  0  0.492320  1.015599   -7.610062    4.720478  148.188910   8.955220   8.965085  0.187183   0.052705
   1   8   7  0  0.521143  0.959430    5.203018    1.802069   19.103566   5.506255   5.467717  0.128073  -0.300910
   1   8   8  0  0.552535  0.904920   -1.020429   10.070232   95.786102  10.121801   9.920704  0.147776  -1.360820
   1   8   9  0  0.586083  0.853121    0.162843    6.201001   88.495714   6.203139   6.482446  0.147776   1.890070
   1   8  10  0  0.621439  0.804585    2.003350    6.676443   73.297472   6.970531   7.172068  0.147776   1.363799
   1   8  11  0  0.658311  0.759520    3.147047    3.009516   43.720293   4.354434   4.413580  0.177331   0.333538
   1   8  12  0  0.696458  0.717919   -3.065090    0.564662  169.561801   3.116668   3.201816  0.216738   0.392862
   1   8  13  0  0.735682  0.679642   -1.782314    5.035613  109.491005   5.341726   5.211571  0.187183  -0.695335
   1   8  14  0  0.775820  0.644479   -0.351799    4.503627   94.466561   4.517346   4.502246  0.206887  -0.072986
   1   8  15  0  0.816737  0.612192   -2.650791    2.360626  138.313775   3.549542   3.635293  0.236442   0.362670
   1   8  16  0  0.858321  0.582532   -0.897536   -3.633399  256.124360   3.742614   3.507220  0.265997  -0.884950
   1   8  17  0  0.900481  0.555259    0.408954    3.844551   83.928141   3.866240   3.861883  0.285701  -0.015251
   1   8  18  0  0.943139  0.530145    2.306411   -1.551582  326.070267   2.779737   2.985078  0.630511   0.325673
   1   8  19  0  0.986230  0.506981   -4.592077    0.472599  174.124024   4.616332   4.827353  0.256145   0.823836
   1   9   0  0  0.451285  1.107947    0.000000   -6.293031  270.000000   6.293031   6.334670  0.118221   0.352211
   1   9   1  0  0.453768  1.101885   19.704899    7.085617   19.777904  20.940129  20.747768  0.236442  -0.813565
   1   9   2  0  0.461136  1.084279  -13.804554   11.318853  140.650436  17.851671  17.841504  0.206887  -0.049139
   1   9   3  0  0.473161  1.056723   22.053387    0.935651    2.429411  22.073226  22.284640  0.256145   0.825368
   1   9   4  0  0.489500  1.021451   -3.337874    1.999516  149.076758   3.890947   3.674700  0.137924  -1.567868
   1   9   5  0  0.509738  0.980896   -6.017518    2.302794  159.059070   6.443088   6.403632  0.128073  -0.308072
   1   9   6  0  0.533432  0.937327   -3.391190    8.005276  112.958456   8.693941   8.502053  0.167480  -1.145736
   1   9   7  0  0.560143  0.892629    5.611515   -4.739092  319.817909   7.344937   7.428213  0.137924   0.603784
   1   9   8  0  0.589462  0.848231    7.115127   11.291631   57.783989  13.346384  13.378665  0.177331   0.182042
   1   9   9  0  0.621018  0.805129   -5.054645   -4.214394  219.820214   6.581076   6.541557  0.206887  -0.191018
   1   9  10  0  0.654490  0.763954    0.987532    5.178230   79.202861   5.271554   5.083499  0.167480  -1.122854
   1   9  11  0  0.689596  0.725062    2.010566   -1.132829  330.601444   2.307743   2.384122  0.453180   0.168539
   1   9  12  0  0.726102  0.688609   -1.166286   -2.389107  243.979837   2.658582   1.990052  0.610808  -1.094501
   1   9  13  0  0.763805  0.654617   -2.276296    1.448073  147.537384   2.697858   2.925967  0.265997   0.857564
   1   9  14  0  0.802538  0.623024    0.273134    5.333862   87.068586   5.340850   5.388903  0.197035   0.243877
   1   9  15  0  0.842158  0.593713    3.752208   -1.052782  344.327120   3.897103   3.891438  0.246294  -0.023002
   1   9  16  0  0.882545  0.566543   -1.864499   -1.413017  217.156783   2.339439   2.068866  0.512291  -0.528163
   1   9  19  0  1.007382  0.496336    3.410288   -0.554726  350.761047   3.455110   3.339740  0.413773  -0.278822
   1   9  20  0  1.049977  0.476201   -3.714896   -1.206520  197.992707   3.905911   3.871735  0.295552  -0.115635
   1  10   0  0  0.500789  0.998424    0.000000    6.605987   90.000000   6.605987   6.738591  0.236442   0.560834
   1  10   1  0  0.503028  0.993981   -6.388233   -7.099294  228.017833   9.550366   9.516783  0.137924  -0.243489
   1  10   2  0  0.509684  0.981000    4.039180   -0.816246  348.575412   4.120829   4.157435  0.137924   0.265407
   1  10   3  0  0.520589  0.960451    0.454512    9.299681   87.201955   9.310781   9.280341  0.157628  -0.193114
   1  10   4  0  0.535483  0.933737   -3.432160    8.028950  113.145405   8.731768   8.699088  0.137924  -0.236939
   1  10   5  0  0.554044  0.902456   -2.453085   -5.677163  246.630973   6.184481   5.960304  0.137924  -1.625363
   1  10   6  0  0.575918  0.868179   -3.643631    8.311734  113.671297   9.075294   8.925678  0.147776  -1.012451
   1  10   7  0  0.600743  0.832303   -5.412789    3.040040  150.679682   6.208070   6.019414  0.147776  -1.276632
   1  10   8  0  0.628169  0.795964   -4.621515   -5.736579  231.144313   7.366596   7.546434  0.147776   1.216964
   1  10   9  0  0.657872  0.760026   -2.116045   -4.035211  242.327700   4.556378   4.285508  0.177331  -1.527481
   1  10  11  0  0.722963  0.691599   -6.854724    2.803558  157.755614   7.405888   7.369103  0.167480  -0.219641
   1  10  12  0  0.757862  0.659750   -1.611015   -4.858773  251.656114   5.118891   4.935723  0.256145  -0.715095
   1  10  13  0  0.794059  0.629676    0.698843    2.470842   74.207180   2.567769   2.206790  0.541846  -0.666203
   1  10  15  0  0.869690  0.574917    0.838591    5.413494   81.194437   5.478061   5.664752  0.206887   0.902381
   1  10  20  0  1.072186  0.466337   -2.699409   -0.326871  186.904332   2.719128   3.339740  0.315256   1.968601
   1  11   0  0  0.550348  0.908516    0.000000    2.524519   90.000000   2.524519   2.334863  0.423625  -0.447699
   1  11   1  0  0.552386  0.905165   -4.187616    0.645715  171.234235   4.237107   4.364322  0.147776   0.860858
   1  11   2  0  0.558454  0.895329    0.909289    2.100291   66.590534   2.288674   2.669822  0.374366   1.018116
   1  11   3  0  0.568424  0.879625   -1.046142   -5.070273  258.341843   5.177072   5.379051  0.167480   1.205990
   1  11   4  0  0.582095  0.858966    7.128991   -8.381919  310.381833  11.003594  10.955137  0.167480  -0.289332
   1  11   5  0  0.599214  0.834426    8.279778   -5.293446  327.408313   9.827273   9.812335  0.226590  -0.065927
   1  11   7  0  0.642639  0.778042    9.552724   -4.998758  332.377797  10.781564  10.679288  0.364514  -0.280582
   1  11   8  0  0.668348  0.748113    3.484798   -4.857249  305.657278   5.978017   5.822379  0.157628  -0.987373
   1  11   9  0  0.696339  0.718041    5.376773    0.323601    3.444189   5.386502   5.339644  0.177331  -0.264238
   1  11  11  0  0.758134  0.659514    5.075297   -0.520039  354.149615   5.101871   5.093351  0.187183  -0.045517
   1  11  14  0  0.862144  0.579950    3.293398    2.431482   36.438067   4.093724   4.157435  0.285701   0.222999
   1  11  16  0  0.937075  0.533575   -2.813219    1.823439  147.049975   3.352481   3.310185  0.305404  -0.138492
   1  11  19  0  1.055483  0.473717    2.005782    1.541302   37.539731   2.529580   2.265901  0.453180  -0.581842
   1  11  20  0  1.096210  0.456117   -2.664432   -0.652538  193.761267   2.743174   3.182113  0.334959   1.310425
   1  12   1  0  0.601817  0.830817    7.374848    2.384378   17.916647   7.750719   7.802580  0.147776   0.350939
   1  12   2  0  0.607392  0.823192    5.532086   -3.149857  330.343699   6.365970   6.354373  0.147776  -0.078475
   1  12   3  0  0.616571  0.810937    4.722504    6.811968   55.267756   8.288845   7.950356  0.147776  -2.290553
   1  12   4  0  0.629197  0.794664    4.052665   -3.946755  315.758535   5.656941   5.733714  0.147776   0.519524
   1  12   5  0  0.645067  0.775113    5.280217    9.587350   61.156297  10.945226  10.767954  0.167480  -1.058469
   1  12   6  0  0.663949  0.753070    5.317376   -4.365932  320.611649   6.880105   6.679481  0.157628  -1.272770
   1  12   7  0  0.685594  0.729295    1.054243   10.635013   84.338794  10.687138  10.620178  0.167480  -0.399813
   1  12   8  0  0.709749  0.704474    4.221241   -2.061995  333.965383   4.697947   4.738688  0.216738   0.187974
   1  12  10  0  0.764614  0.653924    1.784722    4.051152   66.224267   4.426857   4.236249  0.226590  -0.841203
   1  12  11  0  0.794872  0.629032    3.503577    0.306753    5.003734   3.516981   3.241223  0.265997  -1.036694
   1  12  12  0  0.826742  0.604784   -3.999026   -3.202797  218.691044   5.123487   4.955426  0.206887  -0.812332
   1  12  13  0  0.860045  0.581365    0.508969   -7.276952  274.000904   7.294730   7.270585  0.216738  -0.111398
   1  12  14  0  0.894620  0.558896   -1.870873   -0.246718  187.512424   1.887071   2.344715  0.384218   1.191105
   1  12  15  0  0.930327  0.537446   -2.892925    1.615107  150.825564   3.313244   3.448110  0.285701   0.472053
   1  12  16  0  0.967039  0.517042   -1.741677   -4.345827  248.160573   4.681843   4.482543  0.256145  -0.778076
   1  12  19  0  1.082173  0.462033    0.138130    2.214067   86.430102   2.218372   2.009755  0.502439  -0.415208
   1  13   0  0  0.649579  0.769730    0.000000    2.899113   90.000000   2.899113   2.797895  0.325107  -0.311337
   1  13   2  0  0.656460  0.761661   -3.554908   10.319599  109.007869  10.914737  10.501957  0.167480  -2.464662
   1  13   3  0  0.664962  0.751922   -3.489216    5.582823  122.005030   6.583505   6.580964  0.157628  -0.016126
   1  13   4  0  0.676686  0.738895   -1.512951    5.983890  104.189145   6.172192   6.354373  0.206887   0.880586
   1  13   5  0  0.691467  0.723100    0.826290    3.120797   75.170152   3.228333   3.300334  0.285701   0.252015
   1  13   6  0  0.709115  0.705105   -4.263308    4.688539  132.280378   6.337049   6.285411  0.167480  -0.308321
   1  13   7  0  0.729421  0.685476    1.800113    2.633726   55.647966   3.190129   3.004781  0.413773  -0.447945
   1  13   9  0  0.777147  0.643379   13.844648    2.819534   11.511161  14.128837  14.058436  0.197035  -0.357306
   1  13  10  0  0.804146  0.621778    2.543265   -2.085515  320.647737   3.289007   3.251075  0.305404  -0.124204
   1  13  11  0  0.832969  0.600263    5.705247    1.824094   17.730233   5.989754   5.585938  0.216738  -1.863154
   1  13  12  0  0.863434  0.579083    4.527028   -4.437878  315.569750   6.339459   6.314967  0.197035  -0.124307
   1  13  13  0  0.895373  0.558427    1.481425   -2.862163  297.365601   3.222824   3.182113  0.463032  -0.087924
   1  13  14  0  0.928634  0.538425    3.607722    2.233566   31.761938   4.243168   3.733810  0.531994  -0.957450
   1  13  17  0  1.035051  0.483068   -3.563600    1.477584  157.479512   3.857784   3.861883  0.295552   0.013867
   1  14   0  0  0.699234  0.715068    0.000000   -6.941450  270.000000   6.941450   6.571112  0.167480  -2.211243
   1  14   1  0  0.700839  0.713430   -9.559440    2.096121  167.632354   9.786553   9.615300  0.167480  -1.022532
   1  14   2  0  0.705632  0.708584   -2.845071   -9.599600  253.491549  10.012330  10.314774  0.354663   0.852765
   1  14   3  0  0.713549  0.700723    0.963524   -3.175068  286.881235   3.318047   3.428406  0.216738   0.509183
   1  14   4  0  0.724486  0.690144   -1.743058   -1.443048  219.620792   2.262883   2.059014  0.482735  -0.422320
   1  14   5  0  0.738311  0.677221   -0.981842    4.450810  102.440122   4.557821   4.236249  0.206887  -1.554337
   1  14   6  0  0.754864  0.662371    0.406817    1.444513   74.271222   1.500706   1.546723  0.453180   0.101544
   1  14   7  0  0.773971  0.646019    0.312340    6.984834   87.439615   6.991814   7.132661  0.177331   0.794261
   1  14   9  0  0.819106  0.610422    1.879540    0.767818   22.220698   2.030325   2.285604  0.620660   0.411304
   1  14  11  0  0.872246  0.573233    1.717515    1.733617   45.267318   2.440346   2.571305  0.344811   0.379799
   1  14  12  0  0.901385  0.554702   -3.181684    0.022268  179.598999   3.181762   2.994930  0.472884  -0.395092
   1  14  13  0  0.932024  0.536467    0.544523   -3.580724  278.646763   3.621890   3.822476  0.265997   0.754090
   1  14  14  0  0.964022  0.518661   -1.441499   -2.046295  234.837463   2.503047   1.812720  0.541846  -1.274028
   1  15   1  0  0.750409  0.666303    2.297306    0.197565    4.915268   2.305786   2.541749  0.482735   0.488806
   1  15   2  0  0.754887  0.662351   -1.074803   -3.727399  253.914972   3.879266   3.645144  0.226590  -1.033238
   1  15   3  0  0.762292  0.655916   -3.355482    4.213287  128.533980   5.386190   5.339644  0.216738  -0.214757
   1  15   4  0  0.772540  0.647216   -0.976963   -3.778791  255.504244   3.903039   3.714107  0.265997  -0.710281
   1  15   5  0  0.785520  0.636521    3.720905   -3.069747  320.477359   4.823741   4.837205  0.197035   0.068332
   1  15   8  0  0.839448  0.595629    0.353662   -3.113899  276.479618   3.133919   2.975226  0.403921  -0.392880
   1  16   0  0  0.798602  0.626094    0.000000    1.460947   90.000000   1.460947   1.960497  0.522142   0.956730
   1  16   1  0  0.800008  0.624994    4.906808    1.868412   20.845810   5.250498   5.073647  0.305404  -0.579073
   1  16   4  0  0.820803  0.609160    0.529067   -3.205619  279.371821   3.248985   3.241223  0.265997  -0.029182
   1  16   5  0  0.833031  0.600218    2.477084   -1.634193  326.586186   2.967580   2.847153  0.295552  -0.407461
   1  16   6  0  0.847736  0.589806    0.677716  -10.291601  273.767566  10.313891  10.058628  0.187183  -1.363705
   1  16   7  0  0.864793  0.578173   -0.091194   -2.795436  268.131533   2.796923   2.738784  0.413773  -0.140508
   1  16   8  0  0.884066  0.565569   -1.597789   -3.127391  242.937443   3.511909   3.714107  0.246294   0.820961
   1  16  10  0  0.928689  0.538393    0.481196   -6.101529  274.509284   6.120474   6.196746  0.216738   0.351906
   1  16  11  0  0.953756  0.524243    5.208454   -0.406681  355.535347   5.224307   5.034240  0.236442  -0.803864
   1  16  16  0  1.101360  0.453984    1.864167    2.972237   57.904336   3.508463   3.034336  0.344811  -1.375033
   1  17   0  0  0.848308  0.589409    0.000000   -4.150038  270.000000   4.150038   3.832328  0.256145  -1.240354
   1  17   2  0  0.853589  0.585762    9.079970    1.355259    8.489191   9.180554   9.231082  0.187183   0.269937
   1  17   4  0  0.869240  0.575215    6.407643    1.363183   12.010233   6.551043   6.551408  0.197035   0.001855
   1  17   5  0  0.880795  0.567669   -0.496021   -4.162483  263.204416   4.191933   4.275656  0.236442   0.354097
   1  17   6  0  0.894716  0.558836    5.160166   -1.934136  339.452974   5.510735   5.516975  0.354663   0.017596
   1  17   7  0  0.910894  0.548911   -0.063854    3.755297   90.974143   3.755840   3.802772  0.325107   0.144360
   1  17   9  0  0.949543  0.526569   -0.309370    2.839575   96.217824   2.856378   3.172261  0.315256   1.001989
   1  17  11  0  0.995746  0.502136   -2.401986    3.252499  126.446040   4.043301   3.714107  0.364514  -0.903105
   1  18   0  0  0.898024  0.556778    0.000000    4.580834   90.000000   4.580834   4.403729  0.325107  -0.544759
   1  18   1  0  0.899274  0.556004    1.443594   -2.766393  297.557023   3.120400   3.260927  0.423625   0.331725
   1  18   3  0  0.909214  0.549926    3.019227   -1.658174  331.224191   3.444600   3.645144  0.394070   0.508905
   1  18   4  0  0.917823  0.544767   -2.748396   -2.401421  221.145452   3.649726   3.950548  0.256145   1.174422
   1  18   5  0  0.928774  0.538344   -2.519111   -0.415789  189.372394   2.553194   2.433380  0.758584  -0.157944
   1  18   6  0  0.941987  0.530793    0.697031   -4.201375  279.419876   4.258804   4.058918  0.265997  -0.751459
   1  18  10  0  1.015453  0.492391   -3.898013   -3.539026  222.236465   5.264904   4.975130  0.482735  -0.600275
   1  18  14  0  1.116627  0.447777   -0.862117   -3.799912  257.217226   3.896482   3.822476  0.285701  -0.259035
   1  19   1  0  0.948935  0.526907    0.540061   -2.274202  283.358743   2.337447   2.748636  0.531994   0.772920
   1  19   2  0  0.952480  0.524945    0.072687   -2.505035  271.662059   2.506089   2.462935  0.788139  -0.054754
   1  19   5  0  0.976936  0.511804   -4.557178   -1.089485  193.445344   4.685600   4.413580  0.531994  -0.511322
   1  19   7  0  1.004157  0.497930   -1.742393   -2.526534  235.408404   3.069089   3.093447  0.807843   0.030152
   1  19   9  0  1.039344  0.481073   -2.219591   -2.226798  225.092868   3.144077   2.256049  0.669918  -1.325576
   1  19  10  0  1.059683  0.471839    3.143378   -1.836822  329.700270   3.640706   3.418554  1.014729  -0.218927
   1  20   5  0  1.025255  0.487683    1.534263   -2.235381  304.463930   2.711253   2.581156  0.571401  -0.227679
   1  20   8  0  1.067137  0.468544    1.705035    2.605785   56.802203   3.114043   3.113150  0.512291  -0.001741
   1  21   7  0  1.098536  0.455151   -1.641233    2.530941  122.962093   3.016506   2.965374  0.502439  -0.101768
   1  21   9  0  1.130789  0.442169   -3.877325    0.134958  178.006518   3.879674   3.911142  0.364514   0.086329
   1  22   0  0  1.096971  0.455801    0.000000    2.675028   90.000000   2.675028   2.462935  0.413773  -0.512583
   2   0   0  0  0.104471  4.786000   25.221179    0.000000  360.000000  25.221179  24.915055  0.325107  -0.941608
   2   0   1  0  0.114722  4.358343    0.000000  -54.591280  270.000000  54.591280  54.884054  2.610712   0.112143
   2   0   2  0  0.141075  3.544210  -10.904911    0.000000  180.000000  10.904911  11.368910  0.137924   3.364154
   2   0   3  0  0.176457  2.833550    0.000000  -15.806501  270.000000  15.806501  16.018932  0.187183   1.134887
   2   0   4  0  0.216486  2.309623   40.009888    0.000000  360.000000  40.009888  39.889703  0.453180  -0.265203
   2   0   5  0  0.259015  1.930389    0.000000   59.030980   90.000000  59.030980  58.598160  0.581253  -0.744632
   2   0   6  0  0.302994  1.650195  -43.061747    0.000000  180.000000  43.061747  42.973298  0.561549  -0.157510
   2   0   7  0  0.347874  1.437301    0.000000   14.855939   90.000000  14.855939  15.201238  0.177331   1.947193
   2   0   8  0  0.393346  1.271145   -6.355893    0.000000  180.000000   6.355893   6.334670  0.118221  -0.179517
   2   0  10  0  0.485399  1.030080   -6.094551    0.000000  180.000000   6.094551   6.295263  0.128073   1.567177
   2   0  11  0  0.531789  0.940223    0.000000    6.349905   90.000000   6.349905   6.551408  0.137924   1.460971
   2   0  13  0  0.625024  0.799970    0.000000    8.511751   90.000000   8.511751   8.403536  0.187183  -0.578125
   2   0  14  0  0.671806  0.744263    9.407452    0.000000  360.000000   9.407452   9.536486  0.492587   0.261952
   2   0  15  0  0.718669  0.695730    0.000000   -9.301196  270.000000   9.301196   9.142416  0.374366  -0.424130
   2   0  16  0  0.765599  0.653083   -3.447878    0.000000  180.000000   3.447878   3.664848  0.236442   0.917646
   2   0  18  0  0.859614  0.581656    2.304031    0.000000  360.000000   2.304031   2.807746  0.325107   1.549381
   2   0  19  0  0.906684  0.551460    0.000000   -8.301922  270.000000   8.301922   8.669533  0.197035   1.865715
   2   0  20  0  0.953786  0.524227    4.252664    0.000000  360.000000   4.252664   4.413580  0.630511   0.255216
   2   1   0  0  0.115736  4.320167   42.946539    0.000000  360.000000  42.946539  45.446085  1.418651   1.761918
   2   1   1  0  0.125067  3.997843  -67.613576  -33.451699  206.323824  75.436144  70.114847  1.369392  -3.885883
   2   1   2  0  0.149609  3.342048    5.820844   14.002095   67.426740  15.163802  15.329310  0.177331   0.933329
   2   1   3  0  0.183351  2.727004  -32.722464  -43.685594  233.165147  54.581964  55.031830  0.610808   0.736510
   2   1   4  0  0.222141  2.250823    3.550050  -26.937606  277.507625  27.170526  27.446953  0.315256   0.876833
   2   1   5  0  0.263760  1.895661  -22.598360   -2.564910  186.475351  22.743453  22.530934  0.265997  -0.798954
   2   1   6  0  0.307061  1.628343   24.105223   -1.053516  357.497487  24.128234  23.762401  0.275849  -1.326206
   2   1   7  0  0.351421  1.422793    7.942894  -11.898631  303.724966  14.306187  14.058436  0.167480  -1.479294
   2   1   8  0  0.396487  1.261076   -6.444156  -10.527263  238.527546  12.343031  12.432898  0.157628   0.570122
   2   1   9  0  0.442041  1.131116  -11.352589  -16.722851  235.828719  20.212249  20.304440  0.236442   0.389908
   2   1  10  0  0.487948  1.024700   -3.769143   20.322750  100.506935  20.669315  20.698510  0.236442   0.123473
   2   1  11  0  0.534116  0.936126   -0.388560   -2.610666  261.534492   2.639423   2.393973  0.581253  -0.422277
   2   1  12  0  0.580483  0.861352    2.366545    0.617013   14.613009   2.445658   2.413677  0.226590  -0.141140
   2   1  13  0  0.627005  0.797442   -3.591544   -2.870812  218.636229   4.597907   4.620467  0.167480   0.134703
   2   1  14  0  0.673649  0.742226   -2.626656    2.725104  133.946135   3.784906   4.019511  0.197035   1.190678
   2   1  15  0  0.720393  0.694066    8.286584   -5.396019  326.928815   9.888604  10.009370  0.177331   0.681014
   2   1  16  0  0.767217  0.651706    8.866009    2.905628   18.145351   9.329994   9.349303  0.177331   0.108888
   2   1  17  0  0.814109  0.614169   -1.920476    3.276163  120.378689   3.797561   4.236249  0.226590   1.936041
   2   1  18  0  0.861056  0.580682    5.217167    1.086265   11.761502   5.329053   5.487420  0.236442   0.669793
   2   1  19  0  0.908050  0.550630   -3.449946   -3.219301  223.019306   4.718689   4.610615  0.433477  -0.249318
   2   1  22  0  1.049254  0.476529    1.808326   -1.447013  321.333389   2.316007   2.364418  0.630511   0.076781
   2   2   0  0  0.144349  3.463820   59.711731    0.000000  360.000000  59.711731  59.268079  2.581156  -0.171881
   2   2   1  0  0.151933  3.290919  -34.754780   -2.034647  183.350439  34.814286  35.751971  0.768436   1.220251
   2   2   2  0  0.172698  2.895225    9.888288   -8.952840  317.842361  13.339100  13.555997  0.305404   0.710197
   2   2   3  0  0.202632  2.467532    0.551761   43.594376   89.274863  43.597868  43.741734  0.492587   0.292062
   2   2   4  0  0.238303  2.098167   57.450827   -8.380249  351.700899  58.058816  58.588309  0.581253   0.910952
   2   2   5  0  0.277509  1.801743    6.225938    0.033278    0.306250   6.226027   6.108080  0.098517  -1.197219
   2   2   6  0  0.318948  1.567652   30.376602  -12.250156  338.036961  32.753691  32.382675  0.364514  -1.017835
   2   2   7  0  0.361855  1.381770   11.925957   -4.849920  337.869934  12.874400  12.777709  0.157628  -0.613413
   2   2   8  0  0.405763  1.232246    1.259768   -3.820292  288.250335   4.022642   4.167287  0.118221   1.223512
   2   2   9  0  0.450380  1.110173    0.850567    9.115004   84.668882   9.154603   9.162120  0.137924   0.054498
   2   2  10  0  0.495515  1.009051    7.241943  -11.895696  301.332504  13.926713  13.930363  0.177331   0.020582
   2   2  11  0  0.541038  0.924150    8.682897    3.257415   20.563731   9.273805   9.231082  0.147776  -0.289103
   2   2  12  0  0.586858  0.851995    6.940747    3.963084   29.725856   7.992497   7.753321  0.147776  -1.618503
   2   2  13  0  0.632911  0.790000   -3.522423   15.274814  102.985592  15.675695  15.772639  0.216738   0.447283
   2   2  14  0  0.679150  0.736214    3.754937    6.548091   60.168316   7.548314   7.467620  0.167480  -0.481812
   2   2  15  0  0.725540  0.689142    7.440496    2.850678   20.963341   7.967895   8.167094  0.167480   1.189391
   2   2  16  0  0.772052  0.647625    1.447031    2.386776   58.772825   2.791165   2.689526  0.482735  -0.210548
   2   2  18  0  0.865367  0.577790    2.442026    2.337925   43.752369   3.380738   3.398851  0.275849   0.065664
   2   2  20  0  0.958973  0.521391    1.706788   -1.162424  325.742805   2.065032   2.738784  0.364514   1.848356
   2   2  21  0  1.005861  0.497087    2.340123    6.254513   69.486684   6.677957   6.758295  0.226590   0.354553
   2   3   0  0  0.182318  2.742464   18.406451    0.000000    0.000000  18.406451  19.398080  0.502439   1.973630
   2   3   1  0  0.188379  2.654219   15.045668  -10.103408  326.118003  18.123216  17.959725  0.354663  -0.460976
   2   3   2  0  0.205494  2.433163   40.626045   46.886447   49.091811  62.038814  62.588116  0.620660   0.885028
   2   3   3  0  0.231220  2.162444   27.534929   28.911801   46.397306  39.925738  40.589176  0.453180   1.463962
   2   3   4  0  0.263043  1.900831   -0.903300    9.844228   95.242745   9.885584  10.009370  0.118221   1.047071
   2   3   5  0  0.299022  1.672116   18.314650    0.415065    1.298271  18.319353  18.186315  0.216738  -0.613816
   2   3   6  0  0.337833  1.480021   -8.016847    6.166776  142.431542  10.114295  10.088184  0.128073  -0.203877
   2   3   7  0  0.378605  1.320637   16.789134    8.382935   26.533287  18.765624  18.669051  0.216738  -0.445573
   2   3   8  0  0.420769  1.188300   17.479825    2.480404    8.076407  17.654933  17.585359  0.206887  -0.336292
   2   3   9  0  0.463945  1.077713  -10.016480    2.179180  167.726028  10.250790  10.245812  0.147776  -0.033690
   2   3  11  0  0.552381  0.905172   -4.660139    3.838705  140.520629   6.037595   6.177042  0.187183   0.744977
   2   3  12  0  0.597332  0.837056   -6.012537    7.492669  128.745510   9.606805   9.418265  0.157628  -1.196105
   2   3  13  0  0.642635  0.778046   -0.850287    4.110895  101.686122   4.197910   4.285508  0.246294   0.355665
   2   3  14  0  0.688221  0.726511   -7.893373   -1.456901  190.457546   8.026700   7.950356  0.167480  -0.455840
   2   3  15  0  0.734037  0.681164    1.388209   -7.317796  280.741553   7.448307   7.526731  0.167480   0.468261
   2   3  16  0  0.780043  0.640990   -1.969589    0.974267  153.680471   2.197380   2.472787  0.315256   0.873599
   2   3  17  0  0.826207  0.605175   -2.891523   -0.776979  195.040629   2.994095   2.719081  0.600956  -0.457627
   2   3  18  0  0.872503  0.573064   -4.097492    2.665394  146.956234   4.888125   5.014537  0.354663   0.356427
   2   3  19  0  0.918913  0.544121   -1.428375   -2.742426  242.487541   3.092111   3.418554  0.334959   0.974576
   2   3  21  0  1.012008  0.494067   -1.791178    3.595199  116.483127   4.016687   4.137732  0.285701   0.423676
   2   4   0  0  0.224954  2.222681  -52.856730    0.000000  180.000000  52.856730  54.421022  0.827546   1.890277
   2   4   1  0  0.229894  2.174919    6.851495   21.633103   72.426303  22.692160  23.220555  0.591105   0.893912
   2   4   2  0  0.244115  2.048217   -4.161029  -27.884484  261.512734  28.193237  28.648865  0.541846   0.840882
   2   4   3  0  0.266133  1.878758  -25.960709   10.604469  157.780894  28.043060  28.047909  0.325107   0.014916
   2   4   4  0  0.294204  1.699503  -16.726662   19.197985  131.064717  25.462597  25.594825  0.295552   0.447394
   2   4   5  0  0.326770  1.530128   -6.474953   13.599727  115.459541  15.062457  15.240645  0.177331   1.004831
   2   4   6  0  0.362623  1.378842    3.214031   22.490047   81.866983  22.718543  22.619599  0.275849  -0.358690
   2   4   7  0  0.400882  1.247250    4.252774   -6.283917  304.089006   7.587734   7.871542  0.118221   2.400659
   2   4   8  0  0.440921  1.133991   -8.173083   13.776445  120.679173  16.018418  15.989377  0.187183  -0.155150
   2   4   9  0  0.482296  1.036707  -12.907557  -16.168127  231.398460  20.688484  20.521178  0.236442  -0.707596
   2   4  10  0  0.524693  0.952939    2.034198   -0.250242  352.986853   2.049532   2.078718  0.275849   0.105802
   2   4  11  0  0.567881  0.880466    7.702789   -4.315322  330.741204   8.829211   8.600571  0.147776  -1.547206
   2   4  12  0  0.611694  0.817402    0.280967  -10.584001  271.520638  10.587729  10.295070  0.246294  -1.188254
   2   4  13  0  0.656006  0.762188    5.376068   -3.959964  323.624967   6.677082   6.640074  0.157628  -0.234779
   2   4  14  0  0.700723  0.713549   -2.092154    2.430707  130.719193   3.207093   3.576182  0.226590   1.628886
   2   4  15  0  0.745772  0.670447    7.046967   -4.143547  329.544895   8.174884   7.989763  0.177331  -1.043930
   2   4  16  0  0.791095  0.632035   -1.679557    1.973969  130.392891   2.591808   2.817598  0.660067   0.342072
   2   4  17  0  0.836649  0.597622   -2.145237   -1.874760  221.150777   2.848994   3.054040  0.285701   0.717695
   2   4  18  0  0.882398  0.566638   -2.775565    3.497555  128.434567   4.465048   4.669726  0.295552   0.692526
   2   4  19  0  0.928313  0.538611   -2.297093   -1.867662  219.112998   2.960540   2.797895  0.374366  -0.434455
   2   4  22  0  1.066838  0.468675   -0.147775    4.705782   91.798655   4.708102   5.290385  0.236442   2.462692
   2   5   0  0  0.270055  1.851476   28.810146    0.000000  360.000000  28.810146  29.358191  0.689622   0.794703
   2   5   1  0  0.274183  1.823596  -17.574604  -52.487562  251.487718  55.351701  54.095914  0.541846  -2.317610
   2   5   2  0  0.286212  1.746954  -13.230330  -13.703416  226.006284  19.047972  19.191193  0.226590   0.632070
   2   5   3  0  0.305209  1.638222  -15.357193  -13.251162  220.789712  20.283902  20.599992  0.256145   1.234028
   2   5   4  0  0.329972  1.515281   -1.766723    9.057376  101.037467   9.228075   9.418265  0.118221   1.608767
   2   5   5  0  0.359311  1.391553    4.671520  -20.066142  283.105370  20.602747  20.363550  0.236442  -1.011650
   2   5   6  0  0.392200  1.274859    8.098293  -12.435226  303.073706  14.839717  14.560874  0.177331  -1.572438
   2   5   7  0  0.427822  1.168710    2.711759   -2.104846  322.181668   3.432785   3.448110  0.137924   0.111110
   2   5   8  0  0.465550  1.073999   27.250418    7.239820   14.878486  28.195749  28.087316  0.315256  -0.343954
   2   5   9  0  0.504911  0.990273    7.631034  -12.763671  300.873998  14.870911  14.817020  0.187183  -0.287906
   2   5  10  0  0.545553  0.916502   12.373068   -6.190652  333.419694  13.835353  13.644662  0.177331  -1.075334
   2   5  11  0  0.587209  0.851485   -2.614036    0.970273  159.636178   2.788299   2.640267  0.216738  -0.683000
   2   5  12  0  0.629679  0.794056    9.928655   -1.608013  350.800440  10.058026  10.038925  0.187183  -0.102047
   2   5  13  0  0.672807  0.743155   -4.928136   -1.673536  198.756876   5.204541   5.132757  0.177331  -0.404801
   2   5  14  0  0.716476  0.697860   -3.102583   -5.436412  240.286419   6.259440   6.236153  0.167480  -0.139048
   2   5  15  0  0.760592  0.657382   -1.374803   -8.620264  260.938498   8.729205   8.748347  0.177331   0.107941
   2   5  16  0  0.805082  0.621055    5.666624   -1.056156  349.442249   5.764208   5.782972  0.265997   0.070543
   2   5  17  0  0.849887  0.588314   -1.776016   -5.322283  251.546432   5.610787   5.832231  0.265997   0.832508
   2   5  18  0  0.894959  0.558685    2.621074    0.243343    5.304187   2.632346   2.275752  0.709325  -0.502722
   2   5  19  0  0.940261  0.531767   -1.577254   -2.065363  232.632132   2.598741   2.482639  0.610808  -0.190079
   2   6   0  0  0.316570  1.579431   -3.785653    0.000000  180.000000   3.785653   3.654996  0.098517  -1.326226
   2   6   1  0  0.320099  1.562017    4.936527  -12.637200  291.337335  13.567171  13.319555  0.187183  -1.322853
   2   6   2  0  0.330461  1.513039   22.773321    4.453486   11.064960  23.204691  23.348628  0.453180   0.317615
   2   6   3  0  0.347044  1.440742  -21.283201    5.104701  166.512583  21.886814  21.910274  0.256145   0.091587
   2   6   4  0  0.369010  1.354978   -8.082854    2.991853  159.688063   8.618800   8.482350  0.118221  -1.154198
   2   6   5  0  0.395463  1.264341   13.297707    5.668944   23.089032  14.455654  14.127398  0.167480  -1.959978
   2   6   6  0  0.425568  1.174902    9.698971   17.409578   60.877581  19.928960  19.733039  0.226590  -0.864649
   2   6   7  0  0.458605  1.090263    9.435894    5.152866   28.638602  10.751192  10.984692  0.147776   1.580095
   2   6   8  0  0.493987  1.012172    6.629165   -0.020029  359.826889   6.629195   6.472594  0.128073  -1.222750
   2   6   9  0  0.531246  0.941184    4.619073    5.855432   51.731765   7.458010   7.280437  0.137924  -1.287464
   2   6  10  0  0.570013  0.877173    2.499175   -4.083276  301.468774   4.787382   4.669726  0.147776  -0.796177
   2   6  11  0  0.610001  0.819671    3.031036   -1.630144  331.727861   3.441591   3.546627  0.187183   0.561141
   2   6  12  0  0.650985  0.768066    5.509720   -4.666699  319.735603   7.220464   7.132661  0.206887  -0.424401
   2   6  13  0  0.692789  0.721721    5.200318    0.223273    2.458454   5.205109   5.014537  0.177331  -1.074667
   2   6  14  0  0.735272  0.680020   -1.208400    7.920999   98.673966   8.012643   8.019318  0.216738   0.030795
   2   6  15  0  0.778324  0.642406    5.718958    4.449380   37.883109   7.245928   7.359251  0.177331   0.639050
   2   6  16  0  0.821854  0.608381    0.725143   -2.622979  285.453886   2.721369   3.054040  0.275849   1.205990
   2   6  19  0  0.954661  0.523746    0.577204    1.945089   73.471778   2.028924   1.852127  0.541846  -0.326286
   2   6  20  0  0.999505  0.500248   -0.303339   -4.557866  266.192418   4.567949   4.778095  0.265997   0.790030
   2   6  22  0  1.089842  0.458782    1.620708    2.245294   54.177330   2.769123   2.945671  0.561549   0.314395
   2   7   0  0  0.363956  1.373791   12.322151    0.000000  360.000000  12.322151  12.629933  0.246294   1.249654
   2   7   1  0  0.367030  1.362285    7.847060   -8.266803  313.507866  11.398087  11.575797  0.147776   1.202563
   2   7   2  0  0.376101  1.329429   -4.959055   -3.605071  216.015926   6.130968   6.196746  0.137924   0.476914
   2   7   3  0  0.390752  1.279584    6.054038   13.745847   66.230026  15.019976  14.954944  0.197035  -0.330054
   2   7   4  0  0.410385  1.218367    5.565840   16.384995   71.237823  17.304526  17.033662  0.197035  -1.374704
   2   7   5  0  0.434326  1.151210   -2.046835    4.245206  115.741143   4.712888   4.689429  0.128073  -0.183167
   2   7   6  0  0.461904  1.082475  -10.851032    0.124521  179.342531  10.851747  10.886175  0.147776   0.232974
   2   7   7  0  0.492510  1.015207   -1.905825   -0.904377  205.385894   2.109518   1.861979  0.246294  -1.005057
   2   7   8  0  0.525615  0.951266   12.414023    6.095418   26.151532  13.829754  13.605255  0.177331  -1.265981
   2   7   9  0  0.560776  0.891621    1.566097   -6.731084  283.097774   6.910872   7.024292  0.137924   0.822332
   2   7  10  0  0.597631  0.836637   -5.338823   -4.388435  219.419707   6.910962   6.649926  0.187183  -1.394551
   2   7  12  0  0.675300  0.740412   -3.919691   -0.712876  190.307745   3.983989   3.920993  0.197035  -0.319718
   2   7  13  0  0.715685  0.698632    6.088444    1.022511    9.533452   6.173709   6.206597  0.167480   0.196375
   2   7  14  0  0.756884  0.660603    0.196858    2.940558   86.169997   2.947140   2.866857  0.275849  -0.291041
   2   7  15  0  0.798771  0.625961   -0.059247    4.245723   90.799480   4.246136   4.078621  0.226590  -0.739286
   2   7  16  0  0.841244  0.594358    6.676378   -1.359355  348.491505   6.813360   6.620371  0.197035  -0.979467
   2   7  17  0  0.884219  0.565471    3.797948   -1.332261  340.669924   4.024839   4.029362  0.285701   0.015832
   2   7  19  0  0.971404  0.514719    2.142125    3.023089   54.679062   3.705100   3.684551  0.295552  -0.069525
   2   7  22  0  1.104538  0.452678   -3.911959    1.265865  162.069018   4.111670   4.433284  0.275849   1.165905
   2   8   0  0  0.411914  1.213844  -27.910622    0.000000  180.000000  27.910622  29.062638  0.453180   2.542073
   2   8   1  0  0.414633  1.205886    0.241134    6.889245   87.995383   6.893464   7.004588  0.118221   0.939974
   2   8   2  0  0.422684  1.182918  -10.342922  -13.834386  233.217321  17.273282  16.964699  0.285701  -1.080091
   2   8   3  0  0.435771  1.147392   -2.553697  -20.309065  262.833144  20.468989  20.294588  0.236442  -0.737604
   2   8   4  0  0.453459  1.102635  -11.855126   -2.993644  194.171998  12.227261  12.166901  0.177331  -0.340381
   2   8   5  0  0.475235  1.052112    7.141794  -14.799523  295.760526  16.432623  16.353891  0.197035  -0.399581
   2   8   6  0  0.500565  0.998872   -6.888820    7.636701  132.052593  10.284699  10.482253  0.147776   1.336846
   2   8   7  0  0.528938  0.945290    0.024007  -11.864403  270.115935  11.864427  11.802387  0.157628  -0.393588
   2   8   8  0  0.559893  0.893027    6.396502    2.454253   20.991147   6.851175   6.709036  0.167480  -0.848694
   2   8   9  0  0.593025  0.843134   -1.253681   -3.290934  249.145672   3.521642   3.103299  0.187183  -2.234940
   2   8  10  0  0.627990  0.796191   -8.509565    8.039768  136.626057  11.706860  11.585648  0.315256  -0.384486
   2   8  11  0  0.664499  0.752447  -10.708488    0.833457  175.549556  10.740873  10.364032  0.167480  -2.250070
   2   8  12  0  0.702310  0.711937   -6.645433    1.043470  171.076246   6.726857   6.679481  0.167480  -0.282878
   2   8  13  0  0.741224  0.674560    0.315226   -2.099974  278.536892   2.123501   2.246197  0.531994   0.230634
   2   8  14  0  0.781078  0.640141   -5.698789    9.144552  121.930729  10.774926  10.580771  0.187183  -1.037247
   2   8  16  0  0.863077  0.579323   -1.915156    3.181765  121.044416   3.713684   4.177139  0.236442   1.960120
   2   8  18  0  0.947468  0.527722   -3.447568   -0.851469  193.873094   3.551158   3.576182  0.561549   0.044563
   2   8  20  0  1.033667  0.483715   -2.594850   -3.556845  233.887857   4.402771   4.590912  0.541846   0.347222
   2   8  21  0  1.077308  0.464120    1.602651   -4.020875  291.731374   4.328501   4.531801  0.285701   0.711584
   2   9   0  0  0.460265  1.086330   32.465788    0.000000  360.000000  32.465788  32.392527  0.571401  -0.128213
   2   9   1  0  0.462700  1.080615    2.506306    1.967506   38.132694   3.186322   2.994930  0.147776  -1.295153
   2   9   2  0  0.469928  1.063994    5.926808   -6.688201  311.546041   8.936392   8.748347  0.137924  -1.363391
   2   9   3  0  0.481733  1.037919    8.823010  -11.314953  307.945877  14.348298  14.501764  0.177331   0.865417
   2   9   4  0  0.497791  1.004438    0.035419    4.572221   89.556159   4.572359   4.541653  0.137924  -0.222626
   2   9   6  0  0.541050  0.924129   -2.415933   -0.129407  183.066065   2.419396   2.226494  0.334959  -0.575898
   2   9   7  0  0.567403  0.881208  -13.934276  -14.813218  226.751247  20.337047  20.127109  0.226590  -0.926510
   2   9   8  0  0.596365  0.838413    4.068031   -5.884671  304.655823   7.153896   7.319844  0.147776   1.122969
   2   9   9  0  0.627574  0.796718   -0.040709   -8.579507  269.728141   8.579603   8.462646  0.157628  -0.741983
   2   9  10  0  0.660713  0.756758    3.922439   -8.355118  295.148430   9.230033   9.359155  0.216738   0.595748
   2   9  11  0  0.695506  0.718901   -2.704073   -1.758540  213.037169   3.225597   3.280630  0.226590   0.242877
   2   9  12  0  0.731717  0.683324    3.165788   -8.023250  291.533042   8.625240   8.797605  0.216738   0.795271
   2   9  13  0  0.769145  0.650072   -3.902103   -2.371819  211.292532   4.566392   4.502246  0.206887  -0.310054
   2   9  14  0  0.807622  0.619102   -2.397827   -0.965757  201.937763   2.585007   2.679674  0.295552   0.320304
   2   9  15  0  0.847004  0.590316   -3.272100   -1.388974  203.000742   3.554700   3.418554  0.374366  -0.363669
   2   9  16  0  0.887171  0.563589    3.607134   -3.662112  314.566676   5.140281   5.014537  0.502439  -0.250267
   2   9  17  0  0.928020  0.538781    3.477016   -2.351614  325.928289   4.197586   4.186990  0.256145  -0.041367
   2   9  18  0  0.969467  0.515747    3.355709   -0.984726  343.645787   3.497208   2.807746  0.935915  -0.736671
   2   9  19  0  1.011437  0.494346    2.834861    0.726642   14.376742   2.926508   3.103299  0.876805   0.201631
   2   9  21  0  1.096706  0.455911    3.782225   -1.347370  340.392196   4.015051   4.127880  0.275849   0.409024
   2  10   0  0  0.508896  0.982518   10.947538    0.000000  360.000000  10.947538  10.905878  0.256145  -0.162639
   2  10   1  0  0.511099  0.978283   -8.198045   -0.106812  180.746460   8.198741   8.236056  0.137924   0.270548
   2  10   2  0  0.517652  0.965900   -4.649892   -3.786160  219.154098   5.996374   5.989859  0.147776  -0.044087
   2  10   3  0  0.528392  0.946267   11.020363   -0.928586  355.183581  11.059416  10.994544  0.157628  -0.411552
   2  10   4  0  0.543072  0.920688   -6.731945  -12.634157  241.949665  14.315761  14.422950  0.177331   0.604457
   2  10   5  0  0.561382  0.890659    5.937730   -4.854669  320.730676   7.669710   7.694210  0.137924   0.177638
   2  10   6  0  0.582981  0.857661   -1.876566    1.563528  140.199414   2.442564   2.029459  0.364514  -1.133303
   2  10   7  0  0.607518  0.823021    1.444128    4.432185   71.952965   4.661520   4.315063  0.157628  -2.197942
   2  10   8  0  0.634651  0.787834    4.202334   -0.331825  355.485170   4.215415   4.177139  0.177331  -0.215846
   2  10   9  0  0.664064  0.752939    5.593972    3.532215   32.269643   6.615819   6.669629  0.197035   0.273098
   2  10  10  0  0.695467  0.718942    1.097187   -8.239189  277.585271   8.311923   8.334574  0.236442   0.095799
   2  10  11  0  0.728602  0.686246   -1.249478   -3.858673  252.057507   4.055928   4.039214  0.236442  -0.070689
   2  10  12  0  0.763244  0.655099    1.128446   -3.680486  287.045666   3.849593   3.822476  0.226590  -0.119675
   2  10  13  0  0.799197  0.625628    2.787662   -3.928500  305.359496   4.817071   4.669726  0.206887  -0.712201
   2  10  15  0  0.874384  0.571831    0.301261    5.162979   86.660562   5.171761   5.024388  0.384218  -0.383565
   2  10  16  0  0.913347  0.547437    2.891152    0.629824   12.289605   2.958959   3.004781  0.325107   0.140946
   2  10  17  0  0.953076  0.524617    2.322354    2.923265   51.535023   3.733472   3.723958  0.295552  -0.032188
   2  10  19  0  1.034474  0.483337   -0.887339    2.825226  107.436318   2.961296   2.955523  0.502439  -0.011491
   2  11   0  0  0.557735  0.896483   -6.072058    0.000000  180.000000   6.072058   6.078525  0.147776   0.043758
   2  11   1  0  0.559746  0.893262   11.402808    4.898503   23.247753  12.410454  12.324529  0.167480  -0.513046
   2  11   2  0  0.565735  0.883806   -2.846270   -4.189012  235.805424   5.064492   5.024388  0.147776  -0.271380
   2  11   3  0  0.575579  0.868690   -4.739922    1.606087  161.281439   5.004636   5.103202  0.147776   0.666999
   2  11   4  0  0.589084  0.848775   -1.960519   -8.672046  257.261093   8.890895   8.866568  0.147776  -0.164621
   2  11   5  0  0.606006  0.825075   -2.589043    8.359821  107.207794   8.751557   8.610422  0.147776  -0.955057
   2  11   6  0  0.626067  0.798637   -2.282085    7.151105  107.699099   7.506412   7.487324  0.147776  -0.129170
   2  11   7  0  0.648977  0.770444    1.850447   -1.616796  318.855232   2.457271   2.541749  0.246294   0.342997
   2  11   8  0  0.674445  0.741351   -2.015546    3.783496  118.045152   4.286871   4.285508  0.187183  -0.007286
   2  11   9  0  0.702192  0.712056    9.826739    6.031892   31.542615  11.530331  11.457576  0.177331  -0.410277
   2  11  10  0  0.731961  0.683097   -3.361060   -2.253479  213.840535   4.046590   4.265804  0.325107   0.674281
   2  11  11  0  0.763514  0.654867    6.260601   -2.482238  338.372391   6.734733   6.531705  0.177331  -1.144910
   2  11  12  0  0.796639  0.627637   -7.191115    2.452130  161.170913   7.597702   7.704062  0.197035   0.539802
   2  11  13  0  0.831149  0.601577    5.243110    3.914223   36.743038   6.543038   6.482446  0.187183  -0.323702
   2  11  14  0  0.866878  0.576783   -3.823638    3.438068  138.039343   5.142035   5.280534  0.206887   0.669445
   2  11  15  0  0.903681  0.553292   -4.043802    3.840882  136.474234   5.577160   5.674603  0.206887   0.471000
   2  11  16  0  0.941433  0.531105   -2.970627   -1.183604  201.724115   3.197740   3.054040  0.325107  -0.442009
   2  11  18  0  1.019358  0.490505   -1.360308   -1.144733  220.081431   1.777879   2.127976  0.679770   0.515024
   2  11  19  0  1.059353  0.471986    2.705757    2.647306   44.374397   3.785413   3.881586  0.413773   0.232430
   2  12   0  0  0.606731  0.824088    5.626762    0.000000  360.000000   5.626762   5.457865  0.147776  -1.142925
   2  12   1  0  0.608580  0.821585   -1.726529   -4.083108  247.079082   4.433133   4.177139  0.167480  -1.528513
   2  12   2  0  0.614093  0.814209   -3.849647    0.117888  178.245982   3.851451   3.792921  0.167480  -0.349479
   2  12   3  0  0.623174  0.802345    2.579618   -9.299468  285.503703   9.650624   9.477376  0.157628  -1.099095
   2  12   4  0  0.635668  0.786574   -7.360959    4.921423  146.233928   8.854611   8.896123  0.157628   0.263357
   2  12   5  0  0.651381  0.767600   -6.788809  -11.122715  238.601972  13.030837  12.964892  0.177331  -0.371873
   2  12   6  0  0.670085  0.746174   -7.340184   -4.482938  211.414047   8.600875   8.226204  0.187183  -2.001624
   2  12   7  0  0.691538  0.723026    3.266181    3.155055   44.008540   4.541179   4.462839  0.187183  -0.418522
   2  12   8  0  0.715492  0.698819   -5.635576   -4.554254  218.942569   7.245754   7.172068  0.197035  -0.373972
   2  12  10  0  0.769949  0.649394   -5.276999    3.179173  148.932780   6.160670   6.177042  0.187183   0.087466
   2  12  11  0  0.800005  0.624996   -5.289183   -1.767239  198.475675   5.576611   5.615493  0.206887   0.187936
   2  12  12  0  0.831678  0.601194   -7.594213    1.186448  171.120428   7.686334   7.477472  0.197035  -1.060025
   2  12  13  0  0.864791  0.578175   -1.972660  -10.439865  259.299858  10.624602  10.659585  0.197035   0.177548
   2  12  15  0  0.934716  0.534922   -5.345180   -3.952059  216.478065   6.647535   6.610519  0.216738  -0.170789
   2  12  16  0  0.971262  0.514794    0.672688    3.355063   78.662554   3.421835   3.586034  0.295552   0.555566
   2  12  17  0  1.008712  0.495681    0.605242   -3.455396  279.935064   3.508002   3.418554  0.325107  -0.275134
   2  12  18  0  1.046969  0.477569    0.298880   -2.363559  277.207002   2.382382   2.571305  0.571401   0.330631
   2  12  20  0  1.125574  0.444218   -1.779903   -0.004414  180.142077   1.779909   2.019607  0.492587   0.486611
   2  13   1  0  0.657560  0.760387    7.290065    4.418431   31.219611   8.524528   8.610422  0.206887   0.415175
   2  13   2  0  0.662666  0.754528    5.210851   -5.381038  314.079466   7.490563   7.152365  0.265997  -1.271437
   2  13   3  0  0.671089  0.745057    3.041015    0.046257    0.871460   3.041367   2.709229  0.660067  -0.503189
   2  13   4  0  0.682708  0.732378    2.987717   -3.395235  311.346929   4.522618   4.462839  0.216738  -0.275811
   2  13   5  0  0.697361  0.716989    3.809998   -0.270027  355.946039   3.819555   4.068769  0.187183   1.331394
   2  13   6  0  0.714863  0.699435    1.087775   -1.830849  300.716100   2.129615   2.078718  0.492587  -0.103328
   2  13   7  0  0.735010  0.680263  -12.192400   -1.566950  187.323429  12.292679  12.176753  0.265997  -0.435818
   2  13   8  0  0.757591  0.659986   -4.331967   -6.426840  236.018337   7.750497   7.546434  0.177331  -1.150745
   2  13   9  0  0.782396  0.639063    4.653416    1.045001   12.656737   4.769309   4.600763  0.206887  -0.814676
   2  13  11  0  0.837868  0.596753    5.824016   -4.419044  322.810144   7.310753   7.398658  0.226590   0.387949
   2  13  14  0  0.933031  0.535888    3.943195    0.880778   12.591270   4.040366   3.526924  0.413773  -1.240878
   2  13  16  0  1.002679  0.498664    0.823330    1.560837   62.188698   1.764677   2.137828  0.699474   0.533474
   2  13  18  0  1.076179  0.464607    1.415906   -5.675470  284.008100   5.849423   5.871638  0.236442   0.093956
   2  14   0  0  0.705063  0.709156    2.226583    0.000000    0.000000   2.226583   2.393973  0.275849   0.606818
   2  14   1  0  0.706655  0.707559    1.366903    9.848216   82.098000   9.942625   9.950259  0.167480   0.045586
   2  14   2  0  0.711409  0.702831    0.026833    1.825171   89.157731   1.825368   1.861979  0.600956   0.060922
   2  14   3  0  0.719262  0.695157    4.720999    1.515027   17.792076   4.958138   4.876612  0.177331  -0.459738
   2  14   4  0  0.730114  0.684825   -0.532027   -5.384700  264.357297   5.410919   5.359348  0.187183  -0.275512
   2  14   5  0  0.743834  0.672193   -0.385649   -3.511618  263.732836   3.532730   3.586034  0.265997   0.200392
   2  14   6  0  0.760267  0.657664   -0.710558   -1.949635  249.975372   2.075083   2.137828  0.610808   0.102724
   2  14   7  0  0.779241  0.641650   -3.716176    4.409823  130.120980   5.766846   5.940600  0.177331   0.979831
   2  14   8  0  0.800576  0.624551   -0.130144    3.633559   92.051291   3.635889   2.847153  0.689622  -1.143722
   2  14   9  0  0.824087  0.606732    1.421157    2.725415   62.460394   3.073690   2.945671  0.295552  -0.433154
   2  14  10  0  0.849596  0.588515    2.066155    1.066367   27.298789   2.325110   2.137828  0.551698  -0.339465
   2  14  11  0  0.876926  0.570173    1.833170    3.620264   63.144008   4.057933   4.275656  0.246294   0.883998
   2  14  13  0  0.936405  0.533957   -1.660061   -3.680904  245.724972   4.037927   4.423432  0.650215   0.592888
   2  14  14  0  0.968258  0.516391    4.587781   -4.141891  317.923988   6.180857   6.521853  0.216738   1.573307
   2  14  16  0  1.035540  0.482840    1.892404   -2.879425  303.313557   3.445618   3.448110  0.472884   0.005269
   2  15   0  0  0.754356  0.662817  -13.252899    0.000000  180.000000  13.252899  13.053558  0.197035  -1.011706
   2  15   1  0  0.755843  0.661513    6.054616    4.102508   34.120918   7.313614   7.250882  0.177331  -0.353757
   2  15   2  0  0.760290  0.657644   -7.769216   -0.399615  182.944456   7.779486   7.832135  0.177331   0.296893
   2  15   4  0  0.777820  0.642822   -7.631515   -3.842642  206.726295   8.544350   8.147390  0.206887  -1.918731
   2  15   6  0  0.806191  0.620201   -3.329558    3.661597  132.280830   4.949066   4.965278  0.305404   0.053084
   2  15   7  0  0.824108  0.606716    0.111975    7.504535   89.145154   7.505370   7.595693  0.187183   0.482537
   2  15   8  0  0.844310  0.592200   -7.085792    0.697801  174.375711   7.120069   6.807554  0.285701  -1.093855
   2  15   9  0  0.866636  0.576944    1.832700    5.351868   71.096687   5.656968   5.516975  0.206887  -0.676661
   2  15  11  0  0.917026  0.545241    1.180799    5.316264   77.477282   5.445820   5.635196  0.236442   0.800944
   2  15  15  0  1.036640  0.482327   -2.603619    2.159073  140.332491   3.382370   3.418554  0.788139   0.045911
   2  15  16  0  1.069710  0.467416   -3.336733    1.895649  150.398436   3.837613   3.871735  0.285701   0.119432
   2  16   0  0  0.803711  0.622114    4.714767    0.000000  360.000000   4.714767   4.925871  0.206887   1.020385
   2  16   1  0  0.805108  0.621035    3.043169   -7.036699  293.387085   7.666551   7.507027  0.177331  -0.899579
   2  16   2  0  0.809283  0.617831   -0.119885    6.368307   91.078480   6.369435   6.236153  0.374366  -0.356022
   2  16   3  0  0.816195  0.612599   -4.758267   -3.655725  217.534686   6.000453   6.088376  0.187183   0.469722
   2  16   4  0  0.825774  0.605492   -0.827186    8.828574   95.352657   8.867241   8.807457  0.187183  -0.319384
   2  16   5  0  0.837930  0.596709   -5.705707   -3.582805  212.126088   6.737328   6.679481  0.197035  -0.293588
   2  16   6  0  0.852551  0.586475   -1.371546   -1.005738  216.252161   1.700778   2.423528  0.709325   1.018926
   2  16   7  0  0.869513  0.575034   -4.704534   -0.111724  181.360409   4.705861   4.561356  0.226590  -0.637734
   2  16  11  0  0.958038  0.521900    3.167460   -2.344350  323.493543   3.940657   4.502246  0.246294   2.280161
   2  16  14  0  1.042286  0.479715   -1.193354   -4.393933  254.805484   4.553103   4.334766  0.275849  -0.791507
   2  17   0  0  0.853119  0.586085  -11.687965    0.000000  180.000000  11.687965  11.536390  0.197035  -0.769279
   2  17   1  0  0.854435  0.585182   -2.726443   -1.466720  208.278516   3.095926   3.605738  0.256145   1.990321
   2  17   4  0  0.873936  0.572125    4.823801   -1.274837  345.196290   4.989416   4.886464  0.246294  -0.418004
   2  17   5  0  0.885430  0.564697   -2.718399   -0.687068  194.184302   2.803883   3.359444  0.344811   1.611205
   2  17   6  0  0.899279  0.556001    7.576427   -0.291809  357.794320   7.582044   7.674507  0.197035   0.469269
   2  17   7  0  0.915376  0.546223   -3.800880    7.660885  116.387898   8.551950   8.364129  0.206887  -0.907846
   2  17  16  0  1.141507  0.438017   -2.244647    0.560981  165.968109   2.313685   2.364418  0.640363   0.079225
   2  18   2  0  0.907536  0.550943    1.098795    4.545826   76.411383   4.676739   4.630319  0.236442  -0.196329
   2  18   4  0  0.922272  0.542140    3.314350    0.409857    7.049484   3.339595   3.063892  0.325107  -0.848038
   2  18   5  0  0.933171  0.535808   -1.553726    3.093395  116.669104   3.461670   3.645144  0.275849   0.665127
   2  18   6  0  0.946322  0.528362    2.362179   -5.864030  291.940816   6.321925   6.265708  0.216738  -0.259380
   2  18   8  0  0.978999  0.510726    1.248455   -1.844914  304.086256   2.227633   2.275752  0.541846   0.088806
   2  18   9  0  0.998318  0.500842    0.376353    4.828567   85.543203   4.843212   4.906167  0.325107   0.193646
   2  18  11  0  1.042362  0.479680    3.099941    5.060038   58.507036   5.934106   5.881490  0.531994  -0.098904
   2  18  12  0  1.066864  0.468663    2.370040    1.811508   37.391994   2.983061   2.393973  0.531994  -1.107320
   2  18  13  0  1.092874  0.457509   -1.665373    2.867555  120.146475   3.316073   3.123002  0.334959  -0.576401
   2  19   0  0  0.952059  0.525178   -2.522363    0.000000  180.000000   2.522363   2.147680  0.453180  -0.826786
   2  19   2  0  0.956767  0.522593    1.088750    3.535811   72.885302   3.699640   4.078621  0.256145   1.479556
   2  19   4  0  0.970756  0.515062   -2.011669    2.418554  129.752511   3.145825   2.896412  0.512291  -0.486858
   2  19   8  0  1.024804  0.487898   -8.024984    1.017965  172.770669   8.089290   8.127687  0.344811   0.111356
   2  19   9  0  1.043274  0.479260   -3.154350    1.229020  158.712775   3.385324   3.763365  0.374366   1.009818
   2  19  10  0  1.063538  0.470129   -3.649431    0.025413  179.601031   3.649519   3.556479  0.295552  -0.314802
   2  20   0  0  1.001579  0.499212   -3.183543    0.000000  180.000000   3.183543   3.526924  0.305404   1.124349
   2  20   3  0  1.011624  0.494255    2.402811    1.971721   39.371924   3.108245   3.379147  0.403921   0.670682
   2  20   4  0  1.019368  0.490500    1.821969   -2.455511  306.575101   3.057631   2.925967  0.344811  -0.381842
   2  20   6  0  1.041178  0.480225    2.173037   -4.404306  296.261232   4.911212   4.758391  0.256145  -0.596616
   2  20   7  0  1.055112  0.473883    0.156273   -4.116369  272.174117   4.119334   3.970252  0.285701  -0.521813
   2  21   1  0  1.052194  0.475198   -2.858481    0.511226  169.860127   2.903837   2.778191  0.364514  -0.344693
   2  21   2  0  1.055392  0.473758    3.249273    1.403506   23.361672   3.539435   2.847153  0.600956  -1.151967
   2  21   4  0  1.068090  0.468125    2.929086    3.570711   50.637663   4.618390   4.384025  0.265997  -0.881080
   2  21   5  0  1.077515  0.464031    3.710913   -0.893030  346.469071   3.816854   3.714107  0.610808  -0.168216
   2  21   6  0  1.088924  0.459169    2.219172   -0.153807  356.035258   2.224496   2.374270  0.423625   0.353552
   2  21   7  0  1.102255  0.453615    4.951870   -1.281759  345.487875   5.115068   5.152461  0.295552   0.126518
   2  21   8  0  1.117440  0.447451    1.002153    2.597293   68.901138   2.783926   2.472787  0.413773  -0.751954
   2  22   0  0  1.100696  0.454258   -2.464108    0.000000  180.000000   2.464108   2.748636  0.512291   0.555403
   2  22   2  0  1.104771  0.452582    1.480513    3.616602   67.737484   3.907906   3.989955  0.334959   0.244955
   2  22   3  0  1.109844  0.450514   -0.187978    4.171274   92.580286   4.175508   4.029362  0.463032  -0.315627
   2  22   4  0  1.116908  0.447665    1.527716    2.736772   60.828952   3.134300   2.719081  0.374366  -1.109126
   2  22   5  0  1.125924  0.444080   -0.233291    5.762430   92.318340   5.767151   5.704159  0.236442  -0.266418
   2  23   0  0  1.150286  0.434674   -2.875739    0.000000  180.000000   2.875739   2.847153  0.344811  -0.082901
   3   0   1  0  0.163720  3.054003    0.000000    7.737392   90.000000   7.737392   7.733617  0.098517  -0.038314
   3   0   3  0  0.211613  2.362807    0.000000    6.850661   90.000000   6.850661   6.994737  0.098517   1.462434
   3   0   4  0  0.245985  2.032641   20.088863    0.000000  360.000000  20.088863  20.176367  0.236442   0.370089
   3   0   5  0  0.284133  1.759738    0.000000  -26.501458  270.000000  26.501458  25.969191  0.305404  -1.742826
   3   0   6  0  0.324728  1.539749   13.545949    0.000000  360.000000  13.545949  13.378665  0.157628  -1.061253
   3   0   7  0  0.366959  1.362548    0.000000   18.288866   90.000000  18.288866  18.314388  0.216738   0.117757
   3   0   8  0  0.410322  1.218556  -10.855774    0.000000  180.000000  10.855774  10.758102  0.137924  -0.708153
   3   0   9  0  0.454492  1.100130    0.000000  -16.245102  270.000000  16.245102  16.087894  0.187183  -0.839862
   3   0  12  0  0.590019  0.847430    3.131491    0.000000  360.000000   3.131491   3.191964  0.187183   0.323068
   3   0  13  0  0.635844  0.786357    0.000000  -13.600164  270.000000  13.600164  13.457479  0.187183  -0.762271
   3   0  16  0  0.774458  0.645613    2.860407    0.000000  360.000000   2.860407   3.073743  0.265997   0.802024
   3   0  17  0  0.820936  0.609061    0.000000   -3.699986  270.000000   3.699986   3.980104  0.236442   1.184720
   3   0  18  0  0.867513  0.576360    6.518378    0.000000  360.000000   6.518378   6.561260  0.206887   0.207275
   3   0  20  0  0.960911  0.520339    7.137683    0.000000  360.000000   7.137683   7.112958  0.246294  -0.100389
   3   0  21  0  1.007709  0.496175    0.000000   -2.550707  270.000000   2.550707   2.571305  0.600956   0.034274
   3   1   0  0  0.164431  3.040780    0.000000   -3.681537  270.000000   3.681537   2.945671  0.236442  -3.112252
   3   1   1  0  0.171128  2.921794  -25.403860   -6.961063  195.323822  26.340321  27.210511  0.413773   2.103061
   3   1   2  0  0.189804  2.634293   26.713149   -2.029682  355.654978  26.790146  26.924810  0.502439   0.268021
   3   1   3  0  0.217395  2.299961  -19.669902  -12.153260  211.710290  23.121566  22.787079  0.265997  -1.257483
   3   1   4  0  0.250977  1.992215  -13.131199  -42.816357  252.949930  44.784694  44.628390  0.482735  -0.323787
   3   1   5  0  0.288465  1.733310   -5.591586    7.708712  125.955603   9.523134   9.359155  0.118221  -1.387059
   3   1   6  0  0.328526  1.521951   16.316476  -29.181495  299.211203  33.433322  33.486070  0.364514   0.144708
   3   1   7  0  0.370324  1.350169   -8.630566   -0.659505  184.369767   8.655727   8.492201  0.118221  -1.383220
   3   1   8  0  0.413334  1.209677    2.601627   -1.387152  331.934062   2.948330   3.024485  0.413773   0.184049
   3   1   9  0  0.457213  1.093583    3.446724   12.793954   74.922333  13.250101  13.437776  0.206887   0.907140
   3   1  10  0  0.501733  0.996546   -0.075541   -7.928044  269.454084   7.928404   7.960207  0.137924   0.230587
   3   1  11  0  0.546738  0.914514    4.862844   -2.625141  331.638206   5.526175   5.615493  0.137924   0.647584
   3   1  12  0  0.592118  0.844427    2.360442   -2.109862  318.208319   3.165945   3.182113  0.453180   0.035677
   3   1  13  0  0.637791  0.783955   -4.974676   -3.798972  217.367602   6.259360   6.117932  0.157628  -0.897228
   3   1  14  0  0.683700  0.731314    2.857519   -2.030510  324.602969   3.505480   3.635293  0.206887   0.627460
   3   1  15  0  0.729801  0.685119    1.406507   -1.287637  317.526341   1.906901   2.453084  0.541846   1.008003
   3   1  16  0  0.776058  0.644282   -0.552185    6.720024   94.697447   6.742672   6.955330  0.177331   1.199209
   3   1  17  0  0.822445  0.607943   -5.329156    1.867962  160.683543   5.647051   5.585938  0.197035  -0.310164
   3   1  19  0  0.915532  0.546131    4.801336    3.067977   32.577929   5.697834   5.684455  0.226590  -0.059047
   3   1  21  0  1.008939  0.495570   -3.055186    1.363666  155.946653   3.345705   2.581156  0.591105  -1.293425
   3   2   0  0  0.185687  2.692707    0.000000  -28.855518  270.000000  28.855518  28.964121  0.876805   0.123862
   3   2   1  0  0.191642  2.609036   -3.155100  -13.068859  256.427297  13.444319  13.595404  0.197035   0.766790
   3   2   2  0  0.208489  2.398213   -0.539109   26.988804   91.144348  26.994187  27.368139  0.315256   1.186184
   3   2   3  0  0.233885  2.137799   14.396732   11.742729   39.202487  18.578417  18.885789  0.226590   1.356510
   3   2   4  0  0.265389  1.884027  -12.270325  -16.984068  234.153360  20.952791  20.570437  0.265997  -1.437438
   3   2   5  0  0.301088  1.660643  -11.270750   10.579861  136.811016  15.458437  15.674121  0.187183   1.152266
   3   2   6  0  0.339663  1.472047   -9.653514    0.429019  177.455352   9.663043   9.575893  0.128073  -0.680469
   3   2   7  0  0.380239  1.314962  -11.291397    4.426662  158.592910  12.128107  11.900904  0.147776  -1.537480
   3   2   8  0  0.422240  1.184161    2.628726   -3.801901  304.660914   4.622191   4.787947  0.118221   1.402079
   3   2   9  0  0.465280  1.074622   -0.061349    2.639412   91.331518   2.640124   2.315159  0.187183  -1.736082
   3   2  10  0  0.509095  0.982135    7.085551    0.313232    2.531233   7.092471   7.241030  0.128073   1.159961
   3   2  11  0  0.553502  0.903339   -7.100108    7.184969  134.659638  10.101253  10.058628  0.157628  -0.270410
   3   2  12  0  0.598369  0.835605    1.200961    6.459639   79.467955   6.570331   6.649926  0.197035   0.403965
   3   2  13  0  0.643599  0.776881    3.370836   -9.814509  288.955261  10.377241  10.334477  0.167480  -0.255335
   3   2  14  0  0.689121  0.725562   -6.003511   -0.229657  182.190716   6.007902   6.275560  0.167480   1.598151
   3   2  15  0  0.734881  0.680382   -8.934907    5.934799  146.406848  10.726342  10.758102  0.177331   0.179101
   3   2  16  0  0.780837  0.640338    1.246280    4.964411   75.907531   5.118456   5.172164  0.197035   0.272586
   3   2  17  0  0.826957  0.604626   -2.927197    0.970069  161.664878   3.083750   3.103299  0.315256   0.062008
   3   2  20  0  0.966060  0.517566    4.319425    1.006171   13.112692   4.435067   4.393877  0.265997  -0.154850
   3   2  21  0  1.012620  0.493769    2.763766    0.406739    8.372027   2.793535   2.315159  0.679770  -0.703731
   3   3   0  0  0.216524  2.309213    0.000000    3.273636   90.000000   3.273636   3.526924  0.147776   1.713997
   3   3   1  0  0.221652  2.255788    3.702422   12.638835   73.672576  13.169969  13.930363  0.344811   2.205248
   3   3   2  0  0.236370  2.115332   -6.657303  -34.159853  258.972041  34.802518  34.953980  0.482735   0.313758
   3   3   3  0  0.259047  1.930150    5.054663  -10.772941  295.135966  11.899827  12.038829  0.216738   0.641335
   3   3   4  0  0.287810  1.737260   -2.448026    2.863028  130.532030   3.766930   3.517072  0.098517  -2.536186
   3   3   5  0  0.321025  1.557510    2.267207  -11.589943  281.068343  11.809615  11.920608  0.147776   0.751085
   3   3   6  0  0.357455  1.398778    3.962752    6.565710   58.886809   7.668895   7.615396  0.118221  -0.452531
   3   3   7  0  0.396213  1.261947   -4.216808  -29.866416  261.963589  30.162631  30.077368  0.334959  -0.254548
   3   3   8  0  0.436680  1.145003  -23.577927    8.322197  160.558720  25.003552  24.974166  0.285701  -0.102856
   3   3  10  0  0.521134  0.959446    1.638019   -5.504653  286.571416   5.743197   5.861786  0.137924   0.859815
   3   3  11  0  0.564595  0.885590   -0.721388   -3.538409  258.476822   3.611196   3.625441  0.167480   0.085053
   3   3  12  0  0.608645  0.821498  -10.579543   -6.485016  211.507336  12.408954  12.383639  0.187183  -0.135242
   3   3  13  0  0.653164  0.765505   -4.156101    2.294731  151.095352   4.747522   4.748540  0.167480   0.006075
   3   3  14  0  0.698063  0.716268   -5.266307   -8.994732  239.651542  10.423013  10.442846  0.206887   0.095867
   3   3  15  0  0.743272  0.672701   -2.938975   -4.264386  235.425748   5.179051   5.250978  0.187183   0.384264
   3   3  18  0  0.880287  0.567997   -4.700000   -1.458084  197.235486   4.920976   5.044092  0.226590   0.543340
   3   3  20  0  0.972459  0.514161    3.262334   -2.695259  320.437330   4.231695   4.364322  0.265997   0.498602
   3   3  21  0  1.018726  0.490809   -0.778039   -2.079394  249.485833   2.220185   3.270778  0.482735   2.176333
   3   4   0  0  0.253470  1.972622    0.000000   10.125646   90.000000  10.125646  10.501957  0.236442   1.591557
   3   4   1  0  0.257864  1.939006  -23.866822   17.397066  143.910848  29.534439  29.446856  0.719177  -0.121782
   3   4   2  0  0.270619  1.847613   -2.742460   30.763825   95.094201  30.885822  31.427056  0.807843   0.669975
   3   4   3  0  0.290637  1.720360    2.677971  -14.016432  280.816538  14.269964  14.649540  0.177331   2.140488
   3   4   4  0  0.316542  1.579571   17.195919    4.834825   15.703921  17.862675  17.516397  0.305404  -1.133836
   3   4   5  0  0.347018  1.440847    0.631386  -17.452336  272.071929  17.463753  17.516397  0.206887   0.254456
   3   4   6  0  0.380970  1.312439   -6.606267    6.518406  135.383553   9.280753   9.181823  0.128073  -0.772451
   3   4   7  0  0.417551  1.197458  -16.567084   -0.577019  181.994762  16.577129  16.472112  0.197035  -0.532987
   3   4   8  0  0.456129  1.096181    9.786103    2.740722   15.645574  10.162645  10.048777  0.137924  -0.825587
   3   4   9  0  0.496238  1.007580  -22.889996   -7.538740  198.229117  24.099471  24.136767  0.275849   0.135206
   3   4  10  0  0.537536  0.930170    7.829032   -2.156474  344.600004   8.120598   8.088280  0.137924  -0.234320
   3   4  11  0  0.579769  0.862413  -10.022444   -9.080900  222.178356  13.524501  13.565848  0.177331   0.233166
   3   4  12  0  0.622746  0.802896    9.008367    7.620817   40.230251  11.799471  11.733425  0.167480  -0.394355
   3   4  13  0  0.666324  0.750386    3.396430    2.644013   37.899626   4.304247   4.265804  0.295552  -0.130073
   3   4  14  0  0.710391  0.703838   -0.716112   -4.877945  261.648293   4.930229   5.004685  0.177331   0.419868
   3   4  15  0  0.754863  0.662372    0.057412   -3.958053  270.831026   3.958469   3.960400  0.325107   0.005939
   3   4  16  0  0.799672  0.625257    2.487798    2.909915   49.471595   3.828412   4.029362  0.226590   0.886845
   3   4  17  0  0.844763  0.591882    5.225281    0.267071    2.925916   5.232102   5.241127  0.206887   0.043622
   3   4  18  0  0.890095  0.561738   -2.618585    1.879559  144.330092   3.223310   3.172261  0.305404  -0.167154
   3   4  21  0  1.027213  0.486754    2.391958   -2.740569  311.114330   3.637606   3.773217  0.305404   0.444038
   3   4  23  0  1.119331  0.446696   -3.197555    0.725735  167.212464   3.278880   3.369296  0.630511   0.143401
   3   5   0  0  0.294232  1.699340    0.000000   34.220646   90.000000  34.220646  34.953980  0.985174   0.744370
   3   5   1  0  0.298026  1.677707    3.490303   13.666207   75.673113  14.104873  14.718502  0.275849   2.224515
   3   5   2  0  0.309128  1.617451   21.421005   -6.227254  343.790437  22.307805  22.629451  0.275849   1.166025
   3   5   3  0  0.326795  1.530009   -8.345665    4.416631  152.111642   9.442285   9.240934  0.128073  -1.572167
   3   5   4  0  0.350035  1.428431  -10.213825   -2.034864  191.267311  10.414552  10.255663  0.128073  -1.240613
   3   5   5  0  0.377819  1.323386   -5.525155  -14.118934  248.628130  15.161518  14.935241  0.177331  -1.276017
   3   5   6  0  0.409223  1.221826   15.826045  -16.923412  313.080854  23.170360  22.915151  0.265997  -0.959440
   3   5   7  0  0.443480  1.127446   -3.164544  -10.137037  252.662866  10.619503  10.393588  0.137924  -1.637968
   3   5   8  0  0.479978  1.041713    3.516025   -0.513512  351.690752   3.553326   3.477665  0.137924  -0.548567
   3   5   9  0  0.518245  0.964794   -7.852606    7.080801  137.958593  10.573607  10.472402  0.147776  -0.684854
   3   5  10  0  0.557916  0.896192   -5.791097    0.825217  171.890091   5.849597   5.733714  0.137924  -0.840192
   3   5  11  0  0.598713  0.835125   -0.428236    5.907018   94.146473   5.922521   5.989859  0.147776   0.455679
   3   5  12  0  0.640420  0.780737    7.041340    0.442798    3.598331   7.055249   6.984885  0.157628  -0.446394
   3   5  13  0  0.682871  0.732203    0.224515    7.869889   88.365890   7.873091   7.753321  0.167480  -0.715132
   3   5  14  0  0.725935  0.688767   -2.020015   -2.351249  229.333325   3.099812   2.985078  0.709325  -0.161751
   3   5  15  0  0.769509  0.649765   -2.604917   -6.867374  249.227371   7.344822   7.181920  0.177331  -0.918633
   3   5  16  0  0.813511  0.614620   -2.073996   -2.435777  229.586532   3.199136   3.152557  0.512291  -0.090921
   3   5  17  0  0.857876  0.582835    5.611252    0.025132    0.256615   5.611308   5.782972  0.206887   0.829749
   3   5  19  0  0.947488  0.527711   -1.016649   -2.998849  251.272665   3.166492   3.024485  0.364514  -0.389578
   3   5  20  0  0.992656  0.503699    2.945209    0.322953    6.257687   2.962862   2.807746  0.541846  -0.286273
   3   5  21  0  1.038023  0.481685    1.526777   -3.734040  292.238703   4.034118   3.763365  0.305404  -0.886538
   3   6   0  0  0.337430  1.481788    0.000000   -3.886548  270.000000   3.886548   4.108176  0.147776   1.499760
   3   6   1  0  0.340744  1.467379   -9.141340  -16.244438  240.631948  18.639899  18.846382  0.305404   0.676097
   3   6   2  0  0.350496  1.426552    8.494043    3.246499   20.917303   9.093323   8.866568  0.315256  -0.719275
   3   6   3  0  0.366172  1.365478   -2.807501   -2.048784  216.120235   3.475569   4.088473  0.187183   3.274355
   3   6   4  0  0.387054  1.291809    9.554154    9.928328   46.100270  13.778735  13.526442  0.167480  -1.506416
   3   6   5  0  0.412352  1.212558   -6.151950    5.017763  140.798011   7.938793   7.960207  0.118221   0.181140
   3   6   6  0  0.441306  1.133002   -3.954617  -14.068211  254.299166  14.613472  14.403247  0.177331  -1.185495
   3   6   7  0  0.473246  1.056534   -9.483623   -9.255427  224.302312  13.251491  13.260445  0.167480   0.053459
   3   6   8  0  0.507608  0.985012   -1.959516    9.474046  101.685705   9.674567   9.546338  0.137924  -0.929709
   3   6   9  0  0.543935  0.919228   -9.552547   11.223861  130.400865  14.738596  14.787464  0.187183   0.261073
   3   6  10  0  0.581857  0.859318   -7.556242   -4.519374  210.883561   8.804631   8.502053  0.315256  -0.959786
   3   6  11  0  0.621083  0.805045    6.572010    0.757580    6.575677   6.615531   6.777998  0.147776   1.099416
   3   6  12  0  0.661381  0.755994    1.820110    1.685750   42.805257   2.480837   2.462935  0.265997  -0.067302
   3   6  13  0  0.702566  0.711677    4.388219    5.443033   51.123953   6.991643   7.024292  0.167480   0.194941
   3   6  15  0  0.787039  0.635293   -3.537012    2.439340  145.407469   4.296607   4.226397  0.236442  -0.296943
   3   6  17  0  0.873635  0.572322   -2.366768    1.726956  143.882955   2.929841   3.201816  0.344811   0.788767
   3   6  19  0  0.961780  0.519870   -2.541773   -1.643307  212.883470   3.026725   3.093447  0.502439   0.132796
   3   6  20  0  1.006306  0.496867   -1.395792    3.110349  114.168510   3.409179   3.024485  0.541846  -0.709970
   3   7   0  0  0.382240  1.308080    0.000000   -5.283359  270.000000   5.283359   5.280534  0.108369  -0.026073
   3   7   1  0  0.385168  1.298136    8.189590    3.439750   22.783132   8.882638   9.171972  0.147776   1.957919
   3   7   2  0  0.393821  1.269612   -5.616347    6.733016  129.833181   8.767945   8.679385  0.128073  -0.691483
   3   7   3  0  0.407836  1.225984   23.054458    6.504632   15.755991  23.954505  24.008695  0.423625   0.127920
   3   7   4  0  0.426684  1.171829    8.109108   13.839458   59.632206  16.040206  16.028784  0.187183  -0.061023
   3   7   5  0  0.449757  1.111710   -8.816891    2.596391  163.591397   9.191236   9.250786  0.137924   0.431757
   3   7   6  0  0.476444  1.049442   -5.385078    8.580640  122.111750  10.130471  10.216256  0.147776   0.580505
   3   7   7  0  0.506171  0.987808    6.581504    1.371370   11.770152   6.722860   6.659777  0.128073  -0.492556
   3   7   8  0  0.538437  0.928614   -1.626335    5.218396  107.309863   5.465951   5.300237  0.137924  -1.201482
   3   7   9  0  0.572811  0.872888    1.498198    6.078496   76.153990   6.260408   6.246004  0.137924  -0.104432
   3   7  10  0  0.608938  0.821102   -1.858982    4.236570  113.691583   4.626482   4.650022  0.236442   0.099560
   3   7  11  0  0.646523  0.773368   -4.050226   -3.269329  218.910351   5.205078   5.113054  0.167480  -0.549465
   3   7  13  0  0.725153  0.689509    3.595009   -7.833015  294.653042   8.618597   8.521757  0.206887  -0.468086
   3   7  14  0  0.765843  0.652875   -4.912589    3.983716  140.960717   6.324834   6.216449  0.187183  -0.579031
   3   7  15  0  0.807266  0.619375    2.064268   -9.896412  281.782247  10.109410  10.147294  0.187183   0.202392
   3   7  18  0  0.934949  0.534789   -5.509537    0.370500  176.152823   5.521980   5.625345  0.443328   0.233155
   3   7  19  0  0.978401  0.511038   -1.525105    1.169857  142.509389   1.922111   2.354566  0.413773   1.045151
   3   8   0  0  0.428155  1.167802    0.000000   29.607210   90.000000  29.607210  30.333513  0.541846   1.340424
   3   8   1  0  0.430771  1.160710  -26.539102   -5.136248  190.953330  27.031556  26.836145  0.600956  -0.325167
   3   8   2  0  0.438525  1.140185  -20.308904   -5.890011  196.173275  21.145775  21.348725  0.463032   0.438305
   3   8   3  0  0.451153  1.108271   -8.050207    1.500536  169.441399   8.188861   8.088280  0.128073  -0.785343
   3   8   4  0  0.468261  1.067781  -19.706230   11.337707  150.086626  22.734975  22.668858  0.305404  -0.216492
   3   8   5  0  0.489378  1.021705   -0.374707   -2.790199  262.351280   2.815247   2.433380  0.187183  -2.040071
   3   8   6  0  0.514011  0.972741   -2.312106    5.782313  111.794409   6.227437   6.236153  0.128073   0.068048
   3   8   7  0  0.541681  0.923052   -1.837994    2.222236  129.593891   2.883844   2.807746  0.177331  -0.429127
   3   8   8  0  0.571947  0.874207    0.731333    2.696959   74.827982   2.794358   2.531898  0.285701  -0.918655
   3   8   9  0  0.604419  0.827241    1.471914    3.209206   65.361268   3.530656   3.635293  0.187183   0.559006
   3   8  10  0  0.638760  0.782766   -0.728805    3.054933  103.418057   3.140664   3.063892  0.275849  -0.278313
   3   8  12  0  0.711956  0.702290   -0.961722    3.818161  104.137625   3.937419   4.078621  0.197035   0.716637
   3   8  13  0  0.750371  0.666337    3.238579    7.072703   65.397033   7.778915   7.625248  0.187183  -0.820944
   3   8  14  0  0.789763  0.633102    4.956913   -5.940592  309.842093   7.737029   7.812431  0.187183   0.402828
   3   8  15  0  0.829992  0.602415   -3.637924   -3.062707  220.093466   4.755488   4.521949  0.522142  -0.447270
   3   8  17  0  0.912521  0.547933   -4.600245   -0.757764  189.353906   4.662237   4.403729  0.256145  -1.009227
   3   8  20  0  1.040245  0.480656   -2.719009   -1.167848  203.244124   2.959202   2.758488  0.581253  -0.345314
   3   9   0  0  0.474854  1.052954    0.000000  -23.371203  270.000000  23.371203  23.644180  0.738881   0.369447
   3   9   1  0  0.477215  1.047747   -1.560094    9.663309   99.170993   9.788434   9.871445  0.236442   0.351086
   3   9   2  0  0.484226  1.032576   -2.614337   -3.735193  235.011048   4.559214   4.462839  0.128073  -0.752500
   3   9   3  0  0.495691  1.008693   -6.931481    7.509584  132.707565  10.219554  10.275367  0.167480   0.333250
   3   9   4  0  0.511311  0.977879    0.106977    1.979594   86.906760   1.982483   1.753610  0.344811  -0.663763
   3   9   5  0  0.530718  0.942120   -1.262505    4.831207  104.645192   4.993444   4.925871  0.137924  -0.489928
   3   9   6  0  0.553514  0.903319   -9.192152   13.427131  124.395361  16.272170  16.294781  0.197035   0.114758
   3   9   7  0  0.579300  0.863110    4.081432  -12.555351  288.008054  13.202081  12.974744  0.177331  -1.281990
   3   9   8  0  0.607695  0.822781    1.920045   -0.018740  359.440788   1.920136   1.556575  0.443328  -0.820071
   3   9   9  0  0.638351  0.783268   -4.972655   -2.702329  208.521332   5.659495   5.507124  0.157628  -0.966651
   3   9  10  0  0.670958  0.745203   -2.314311   11.221639  101.653094  11.457802  11.368910  0.216738  -0.410133
   3   9  11  0  0.705246  0.708973    5.166520    0.324135    3.589900   5.176677   5.122906  0.177331  -0.303227
   3   9  12  0  0.740981  0.674781    4.583479    5.111231   48.115942   6.865345   6.876516  0.177331   0.062996
   3   9  13  0  0.777963  0.642704    2.129141   -2.123274  315.079059   3.006914   2.827450  0.738881  -0.242887
   3   9  14  0  0.816024  0.612727    1.561124    4.502281   70.876489   4.765254   4.669726  0.216738  -0.440753
   3   9  15  0  0.855019  0.584782    2.302579   -0.051633  358.715420   2.303158   2.403825  0.472884   0.212880
   3   9  17  0  0.935342  0.534564    4.599393   -0.726332  351.026014   4.656390   4.886464  0.364514   0.631178
   3  10   0  0  0.522129  0.957618    0.000000   -7.427230  270.000000   7.427230   7.605545  0.147776   1.206657
   3  10   1  0  0.524276  0.953696    3.678207   -1.047574  344.102751   3.824476   3.714107  0.206887  -0.533479
   3  10   2  0  0.530666  0.942212   -5.379956  -10.930400  243.793534  12.182675  12.186605  0.305404   0.012868
   3  10   3  0  0.541148  0.923961    6.465668    2.147369   18.372291   6.812933   6.649926  0.137924  -1.181858
   3  10   4  0  0.555491  0.900105    0.420152   -2.784141  278.581702   2.815665   2.659970  0.275849  -0.564420
   3  10   5  0  0.573405  0.871984   10.840511    2.910593   15.029026  11.224447  11.201430  0.157628  -0.146021
   3  10   6  0  0.594567  0.840948    0.261559   -5.672488  272.640040   5.678515   5.635196  0.147776  -0.293138
   3  10   7  0  0.618644  0.808219   -3.726293    0.237884  176.347228   3.733878   3.694403  0.177331  -0.222605
   3  10   8  0  0.645310  0.774821   -7.739237    5.648205  143.877502   9.581127   9.664559  0.157628   0.529295
   3  10  10  0  0.705207  0.709012   -3.564788    5.263823  124.106804   6.357323   6.177042  0.167480  -1.076432
   3  10  11  0  0.737905  0.677594   -7.406146    1.164318  171.065669   7.497109   7.477472  0.187183  -0.104906
   3  10  12  0  0.772130  0.647560   -4.250012   -2.030517  205.536949   4.710159   4.650022  0.216738  -0.277464
   3  10  13  0  0.807687  0.619052    0.334529    3.227547   84.082534   3.244837   3.615589  0.522142   0.710059
   3  10  14  0  0.844409  0.592130    6.525213    3.298797   26.818710   7.311666   7.418362  0.334959   0.318532
   3  10  20  0  1.082318  0.461972   -3.556474    1.834448  152.715070   4.001713   4.324915  0.275849   1.171663
   3  11   0  0  0.569834  0.877448    0.000000   11.211432   90.000000  11.211432  11.162023  0.275849  -0.179116
   3  11   1  0  0.571803  0.874428    4.771194    3.534464   36.530761   5.937738   6.196746  0.137924   1.877897
   3  11   2  0  0.577667  0.865550   -3.222967   16.695471  100.926225  17.003713  17.004106  0.246294   0.001597
   3  11   3  0  0.587311  0.851338    8.392784  -10.354787  309.025533  13.328933  13.358962  0.177331   0.169339
   3  11   4  0  0.600552  0.832567   -0.956636    5.738432   99.464567   5.817625   5.920897  0.147776   0.698840
   3  11   5  0  0.617160  0.810163    4.712367   -2.083239  336.150773   5.152309   5.231275  0.157628   0.500966
   3  11   6  0  0.636869  0.785090   -7.456409    4.633833  148.140850   8.778978   8.541460  0.157628  -1.506826
   3  11   7  0  0.659404  0.758261    3.729994   -2.481795  326.361729   4.480196   4.127880  0.187183  -1.882203
   3  11   8  0  0.684484  0.730477   -0.050956   -9.036673  269.676923   9.036816   8.866568  0.167480  -1.016535
   3  11   9  0  0.711841  0.702405    5.156364   -0.744213  351.787266   5.209793   5.162313  0.177331  -0.267749
   3  11  10  0  0.741222  0.674562    1.383761    3.202655   66.632428   3.488810   3.448110  0.236442  -0.172137
   3  11  11  0  0.772396  0.647336   -2.971067    1.968272  146.476323   3.563893   3.723958  0.236442   0.676974
   3  11  12  0  0.805156  0.620997    2.189890    4.842702   65.667319   5.314827   5.526827  0.305404   0.694163
   3  11  14  0  0.874711  0.571617    2.263790    2.987920   52.850694   3.748654   3.743662  0.256145  -0.019491
   3  11  19  0  1.065773  0.469143   -1.396128    1.666322  129.957962   2.173892   2.571305  0.403921   0.983887
   3  12   0  0  0.617872  0.809229    0.000000    4.881971   90.000000   4.881971   5.103202  0.157628   1.403501
   3  12   1  0  0.619687  0.806858    5.610682    5.850461   46.198510   8.106025   8.127687  0.147776   0.146585
   3  12   2  0  0.625103  0.799869    0.231604   -2.325861  275.686631   2.337364   2.906264  0.285701   1.991245
   3  12   3  0  0.634025  0.788612   -4.804614   -1.630497  198.745193   5.073740   5.211571  0.157628   0.874410
   3  12   4  0  0.646310  0.773622    5.702926   -1.602982  344.300351   5.923928   5.773121  0.157628  -0.956727
   3  12   5  0  0.661770  0.755549   -0.221910    3.664699   93.465231   3.671411   3.310185  0.275849  -1.309507
   3  12   6  0  0.680189  0.735090   12.449689    6.048242   25.911163  13.841098  13.339258  0.187183  -2.681009
   3  12   9  0  0.750847  0.665915    4.072102   -0.372485  354.773560   4.089102   4.226397  0.206887   0.663625
   3  12  10  0  0.778758  0.642048   -5.330706    3.973778  143.297293   6.648860   6.659777  0.226590   0.048182
   3  12  11  0  0.808486  0.618440    2.429527    0.783673   17.877726   2.552792   2.768339  0.374366   0.575767
   3  12  12  0  0.839840  0.595352   -8.148699   -1.853363  192.813536   8.356808   8.078428  0.206887  -1.345568
   3  12  14  0  0.906738  0.551427   -2.920083   -0.169856  183.329045   2.925019   3.014633  0.463032   0.193537
   3  12  16  0  0.978260  0.511111   -2.287742   -1.259065  208.826310   2.611323   2.256049  0.660067  -0.538240
   3  12  19  0  1.092212  0.457787   -0.163738    1.837043   95.093375   1.844325   2.551601  0.640363   1.104492
   3  13   0  0  0.666169  0.750561    0.000000   -4.676450  270.000000   4.676450   4.305211  0.177331  -2.093477
   3  13   2  0  0.672881  0.743074    1.384317    8.187041   80.402838   8.303251   7.910949  0.157628  -2.488785
   3  13   3  0  0.681178  0.734022   -5.848563    2.200186  159.384073   6.248720   6.413484  0.157628   1.045271
   3  13   4  0  0.692627  0.721889   -0.011872    7.930466   90.085776   7.930475   8.068577  0.187183   0.737790
   3  13   5  0  0.707075  0.707138    7.290238    5.214401   35.574549   8.963122   9.112861  0.187183   0.799961
   3  13   6  0  0.724343  0.690281   -1.872290    3.853825  115.911710   4.284558   4.019511  0.197035  -1.345180
   3  13   7  0  0.744233  0.671832   -1.843255    6.085431  106.851371   6.358463   6.383929  0.177331   0.143602
   3  13   8  0  0.766543  0.652279    0.866354   -6.845399  277.213009   6.900004   6.669629  0.177331  -1.299120
   3  13   9  0  0.791067  0.632058    1.125666   -2.564558  293.698202   2.800728   2.393973  0.472884  -0.860159
   3  13  10  0  0.817606  0.611542    0.592181   -7.563850  274.476610   7.586996   7.477472  0.197035  -0.555859
   3  13  11  0  0.845970  0.591037   -1.409853   -3.321348  246.999637   3.608190   3.359444  0.265997  -0.935147
   3  13  14  0  0.940313  0.531738    0.729801    2.709737   74.926456   2.806294   3.231371  0.443328   0.958833
   3  14   0  0  0.714673  0.699621    0.000000   -4.719102  270.000000   4.719102   4.452987  0.344811  -0.771768
   3  14   1  0  0.716243  0.698087   -1.498433    6.452405  103.073977   6.624110   6.482446  0.167480  -0.845858
   3  14   2  0  0.720934  0.693545   -2.864532    2.138514  143.256855   3.574743   3.507220  0.295552  -0.228464
   3  14   3  0  0.728684  0.686169    0.364531   -2.290471  279.042858   2.319297   2.354566  0.413773   0.085238
   3  14   4  0  0.739398  0.676226   -2.703153   -4.059690  236.342257   4.877306   4.758391  0.187183  -0.635288
   3  14   5  0  0.752949  0.664056    3.463730    3.620628   46.268730   5.010626   4.492394  0.236442  -2.191795
   3  14   6  0  0.769187  0.650037    7.943412   -3.788793  334.500122   8.800725   8.620274  0.187183  -0.964032
   3  14   7  0  0.787946  0.634561   10.687866   -3.560413  341.575710  11.265302  11.270393  0.216738   0.023489
   3  14   8  0  0.809051  0.618008    3.435382   -2.453510  324.466013   4.221559   4.403729  0.206887   0.880529
   3  14   9  0  0.832324  0.600728    5.467701   -2.441166  335.940658   5.987908   5.930749  0.197035  -0.290098
   3  14  10  0  0.857587  0.583031   -0.599223   -2.426797  256.130012   2.499682   2.837302  0.374366   0.901843
   3  14  11  0  0.884671  0.565182    2.522317   -0.469639  349.452676   2.565667   2.492491  0.354663  -0.206326
   3  14  12  0  0.913413  0.547398   -2.092887   -5.225990  248.175051   5.629489   5.329792  0.226590  -1.322640
   3  14  15  0  1.008131  0.495967    2.985678   -0.288600  354.478853   2.999594   3.132854  0.334959   0.397840
   3  15   0  0  0.763345  0.655012    0.000000   -3.518930  270.000000   3.518930   3.635293  0.226590   0.513539
   3  15   1  0  0.764815  0.653753   -2.195177   -4.450081  243.743377   4.962058   5.319941  0.187183   1.911937
   3  15   2  0  0.769209  0.650018    3.932330    2.408385   31.485697   4.611241   4.551505  0.295552  -0.202116
   3  15   3  0  0.776478  0.643933    2.307299    4.755034   64.115815   5.285260   5.497272  0.246294   0.860810
   3  15   4  0  0.786541  0.635695    2.677658    0.410488    8.715651   2.708940   3.044188  0.256145   1.308822
   3  15   5  0  0.799293  0.625553    3.891958    2.635180   34.101273   4.700161   4.443136  0.206887  -1.242350
   3  15   6  0  0.814608  0.613792    5.181699    1.606146   17.221616   5.424916   5.310089  0.197035  -0.582775
   3  15   7  0  0.832344  0.600713   -0.610557    5.148660   96.762870   5.184736   5.191868  0.226590   0.031477
   3  15   8  0  0.852351  0.586613    2.881166    0.880409   16.991791   3.012679   2.994930  0.295552  -0.060056
   3  15   9  0  0.874472  0.571774    5.659370    0.277149    2.803628   5.666152   5.467717  0.206887  -0.959149
   3  15  10  0  0.898551  0.556452    3.452966    2.111281   31.443279   4.047281   4.039214  0.413773  -0.019495
   3  15  11  0  0.924435  0.540871   -1.740036    2.747920  122.342776   3.252505   3.241223  0.305404  -0.036941
   3  15  12  0  0.951977  0.525223   -0.498003    3.380306   98.380807   3.416794   3.438258  0.295552   0.072624
   3  15  13  0  0.981038  0.509664    1.421227    4.453088   72.299233   4.674386   4.403729  0.265997  -1.017519
   3  15  17  0  1.109988  0.450455   -2.716275   -1.203578  203.898070   2.970984   3.162409  0.334959   0.571487
   3  15  18  0  1.144866  0.436732    0.867974   -2.058410  292.863806   2.233927   2.591008  0.768436   0.464685
   3  16   0  0  0.812154  0.615647    0.000000    2.291294   90.000000   2.291294   2.384122  0.334959   0.277132
   3  16   1  0  0.813536  0.614601    8.127543    3.359991   22.460590   8.794685   8.610422  0.187183  -0.984399
   3  16   3  0  0.824510  0.606421    2.487153    1.857588   36.755064   3.104281   3.536775  0.246294   1.756010
   3  16   4  0  0.833994  0.599525   -2.013722   -2.584804  232.079209   3.276628   3.487517  0.256145   0.823317
   3  16   5  0  0.846031  0.590995   -5.876538    3.722189  147.649898   6.956177   6.915923  0.197035  -0.204298
   3  16   6  0  0.860515  0.581048   -3.055453    2.878420  136.708874   4.197749   3.664848  0.246294  -2.163683
   3  16   7  0  0.877323  0.569915    0.536415    0.813650   56.604343   0.974560   2.334863  0.620660   2.191705
   3  16   8  0  0.896326  0.557832   -5.510973   -3.358543  211.359309   6.453730   6.393780  0.216738  -0.276600
   3  16   9  0  0.917387  0.545026   -1.330059    2.239870  120.702301   2.605010   2.305308  0.531994  -0.563357
   3  16  10  0  0.940368  0.531707   -2.379176   -2.817678  229.823097   3.687789   2.994930  0.719177  -0.963406
   3  16  11  0  0.965132  0.518064    0.625735    2.455729   75.704883   2.534196   3.388999  0.285701   2.991954
   3  16  14  0  1.048810  0.476731    2.453618   -1.453502  329.357855   2.851825   3.044188  0.531994   0.361588
   3  16  15  0  1.079428  0.463208    4.856391    0.010761    0.126956   4.856403   5.191868  0.246294   1.362054
   3  17   1  0  0.862381  0.579790   -1.949579   -9.219289  258.059722   9.423170   9.388710  0.187183  -0.184100
   3  17   3  0  0.872741  0.572908   -3.534957   -7.557500  244.932553   8.343364   8.324722  0.256145  -0.072781
   3  17   4  0  0.881706  0.567082   -0.740266   -3.957991  259.406319   4.026622   4.236249  0.354663   0.591060
   3  17   5  0  0.893101  0.559847    0.910724   -5.700920  279.076325   5.773206   5.891342  0.206887   0.571015
   3  17   7  0  0.922798  0.541830   -1.851818    3.002185  121.667255   3.527370   3.339740  0.295552  -0.634844
   3  17   9  0  0.960968  0.520309   -2.993814    0.470672  171.065391   3.030586   3.054040  0.325107   0.072142
   3  17  11  0  1.006648  0.496698    1.914464    1.266372   33.483675   2.295402   2.492491  0.738881   0.266740
   3  17  13  0  1.058865  0.472204    0.120176    2.027555   86.607981   2.031113   2.393973  0.581253   0.624272
   3  17  15  0  1.116703  0.447747   -0.138732    2.696416   92.945305   2.699983   2.886560  0.640363   0.291362
   3  18   0  0  0.910097  0.549392    0.000000   -5.679022  270.000000   5.679022   5.960304  0.285701   0.984532
   3  18   1  0  0.911330  0.548649    7.865470    0.290869    2.117864   7.870846   7.792728  0.285701  -0.273427
   3  18   5  0  0.940452  0.531659   -2.606453   -4.144602  237.835079   4.896052   4.571208  0.246294  -1.318929
   3  19   2  0  0.963871  0.518742    1.601565   -3.284030  295.997700   3.653747   3.743662  0.285701   0.314717
   3  19   5  0  0.988045  0.506050   -2.506630    1.126986  155.791225   2.748325   2.098421  0.472884  -1.374342
   3  19   6  0  1.000475  0.499763    3.224942    0.547433    9.634116   3.271075   3.152557  0.334959  -0.353828
   3  19   9  0  1.049792  0.476285   -2.327207   -2.346154  225.232295   3.304592   3.536775  0.305404   0.760250
   3  20   0  0  1.008366  0.495852    0.000000   -2.130016  270.000000   2.130016   1.881683  0.541846  -0.458309
   3  20   1  0  1.009480  0.495305   -1.218848   -3.221539  249.276194   3.444402   3.241223  0.600956  -0.338093
   3  20   6  0  1.047709  0.477232   -2.916724    1.037974  160.410888   3.095911   3.014633  0.364514  -0.222977
   3  20   7  0  1.061558  0.471006    3.175431   -1.240653  338.659226   3.409191   3.714107  0.423625   0.719777
   3  21   2  0  1.061836  0.470883   -2.285076   -2.640844  229.130934   3.492224   2.650119  0.817695  -1.029854
   3  21   8  0  1.123528  0.445027   -0.945128    2.553188  110.313319   2.722505   3.162409  0.325107   1.353103
   3  21   9  0  1.140400  0.438442   -2.926195   -0.474748  189.215412   2.964456   3.132854  0.374366   0.449821
   3  22   4  0  1.122999  0.445237    1.083283    1.919975   60.567568   2.204496   2.364418  0.433477   0.368928
   3  22   5  0  1.131967  0.441709   -2.657477   -2.886571  227.366257   3.923580   3.881586  0.541846  -0.077501
   3  22   6  0  1.142832  0.437510   -2.245912    0.909364  157.957093   2.423027   2.876709  0.453180   1.001106
   4   0   0  0  0.208943  2.393000  -11.939280    0.000000  180.000000  11.939280  11.802387  0.137924  -0.992524
   4   0   1  0  0.214252  2.333697    0.000000  -34.866276  270.000000  34.866276  34.343172  0.394070  -1.327442
   4   0   2  0  0.229445  2.179172  -25.894974    0.000000  180.000000  25.894974  26.284447  0.305404   1.275273
   4   0   3  0  0.252745  1.978280    0.000000   17.602664   90.000000  17.602664  17.624766  0.206887   0.106830
   4   0   4  0  0.282150  1.772105    9.726697    0.000000  360.000000   9.726697   9.920704  0.128073   1.514822
   4   0   5  0  0.315961  1.582471    0.000000    5.519930   90.000000   5.519930   5.585938  0.098517   0.670009
   4   0   6  0  0.352914  1.416775    8.817456    0.000000  360.000000   8.817456   8.837012  0.147776   0.132339
   4   0   7  0  0.392121  1.275115    0.000000   34.332348   90.000000  34.332348  34.412134  0.502439   0.158797
   4   0   9  0  0.475040  1.052544    0.000000   32.215961   90.000000  32.215961  32.018161  0.344811  -0.573647
   4   0  10  0  0.518030  0.965195    4.953457    0.000000  360.000000   4.953457   4.925871  0.137924  -0.200005
   4   0  11  0  0.561731  0.890105    0.000000   -2.790325  270.000000   2.790325   2.462935  0.216738  -1.510529
   4   0  12  0  0.605989  0.825098   -3.837580    0.000000  180.000000   3.837580   3.664848  0.177331  -0.974062
   4   0  13  0  0.650690  0.768415    0.000000    8.587672   90.000000   8.587672   8.551312  0.157628  -0.230668
   4   0  14  0  0.695748  0.718651    8.467631    0.000000  360.000000   8.467631   8.413388  0.167480  -0.323881
   4   0  15  0  0.741099  0.674673    0.000000    4.434670   90.000000   4.434670   4.384025  0.571401  -0.088633
   4   0  17  0  0.832487  0.600610    0.000000    4.686591   90.000000   4.686591   5.044092  0.216738   1.649459
   4   0  21  0  1.017141  0.491574    0.000000    3.607459   90.000000   3.607459   3.704255  0.305404   0.316943
   4   1   0  0  0.214797  2.327781  -41.362067    0.000000  180.000000  41.362067  42.155603  0.857102   0.925836
   4   1   1  0  0.219965  2.273087    6.374724   -7.629113  309.881412   9.941855   9.999518  0.157628   0.365818
   4   1   2  0  0.234788  2.129577   41.811060   18.601222   23.983689  45.762104  45.968227  0.502439   0.410245
   4   1   3  0  0.257605  1.940953   -9.742768  -10.865396  228.118103  14.593778  14.885982  0.177331   1.647784
   4   1   4  0  0.286512  1.745125   18.005695   -2.338264  352.600839  18.156887  18.334092  0.216738   0.817597
   4   1   5  0  0.319863  1.563170  -31.822266   -7.345935  192.998608  32.659139  32.215196  0.394070  -1.126559
   4   1   6  0  0.356411  1.402873    1.277864   11.316194   83.557254  11.388116  11.309800  0.137924  -0.567822
   4   1   7  0  0.395272  1.264952   -1.150947    4.694319  103.775964   4.833354   4.650022  0.177331  -1.033839
   4   1   8  0  0.435826  1.147246    3.522439   -2.562914  323.960500   4.356157   4.423432  0.118221   0.569066
   4   1   9  0  0.477643  1.046806   -2.622864    4.111617  122.534425   4.876967   4.984981  0.128073   0.843380
   4   1  10  0  0.520419  0.960764   -9.501732    3.298539  160.855485  10.057996  10.088184  0.147776   0.204283
   4   1  11  0  0.563935  0.886627    9.848357    4.461507   24.371496  10.811808  10.748250  0.157628  -0.403211
   4   1  12  0  0.608032  0.822325   -8.965158    6.543761  143.873908  11.099318  11.093061  0.177331  -0.035284
   4   1  13  0  0.652593  0.766174   -2.159332    3.705646  120.229958   4.288885   4.354470  0.265997   0.246564
   4   1  14  0  0.697529  0.716816    0.121260   -2.513060  272.762486   2.515984   2.275752  0.413773  -0.580588
   4   1  15  0  0.742771  0.673155   -1.951094   -4.893239  248.261220   5.267879   5.152461  0.197035  -0.585776
   4   1  16  0  0.788267  0.634303   -3.269633   -0.378095  186.596295   3.291422   3.526924  0.581253   0.405163
   4   1  18  0  0.879864  0.568270   -3.687826   -3.913498  226.700529   5.377316   5.359348  0.216738  -0.082905
   4   1  19  0  0.925904  0.540013   -1.044508   -3.917138  255.069426   4.054006   4.039214  0.265997  -0.055609
   4   1  20  0  0.972076  0.514363    0.139358    2.711831   87.058212   2.715410   2.610712  0.709325  -0.147603
   4   1  22  0  1.064743  0.469597   -3.418934   -1.413250  202.458236   3.699512   3.930845  0.334959   0.690631
   4   2   0  0  0.231473  2.160084   19.332907    0.000000  360.000000  19.332907  19.654225  0.236442   1.358972
   4   2   1  0  0.236276  2.116166   -0.353997   49.634344   90.408632  49.635607  49.859665  1.201913   0.186418
   4   2   2  0  0.250135  1.998922    2.947852   -0.501296  350.348910   2.990172   2.994930  0.098517   0.048288
   4   2   3  0  0.271666  1.840496   -7.347224   -6.333775  220.763429   9.700433   9.969963  0.118221   2.279879
   4   2   4  0  0.299218  1.671024   -4.958021   26.201924  100.715024  26.666885  26.727776  0.305404   0.199376
   4   2   5  0  0.331292  1.509245  -23.156312    3.656632  171.026476  23.443245  23.506256  0.275849   0.228425
   4   2   6  0  0.366703  1.363502    3.949103  -17.522974  282.700406  17.962461  17.664173  0.206887  -1.441796
   4   2   7  0  0.404576  1.235862    0.928811   10.216872   84.805548  10.259004  10.275367  0.137924   0.118635
   4   2   8  0  0.444282  1.125412  -11.572038    3.688599  162.320267  12.145691  11.861497  0.157628  -1.802942
   4   2   9  0  0.485371  1.030140  -14.670920    1.264697  175.073037  14.725330  14.688947  0.177331  -0.205170
   4   2  10  0  0.527520  0.947831    3.630029    2.850692   38.142839   4.615578   4.728836  0.157628   0.718517
   4   2  11  0  0.570495  0.876432    7.606774    4.564084   30.963862   8.870957   8.827161  0.147776  -0.296369
   4   2  12  0  0.614121  0.814171    0.436360    5.080562   85.091023   5.099267   5.014537  0.157628  -0.537534
   4   2  13  0  0.658270  0.759567   -0.575040   -4.034628  261.888484   4.075401   4.226397  0.177331   0.851492
   4   2  14  0  0.702843  0.711397    6.573929    0.346960    3.021163   6.583079   6.413484  0.167480  -1.012629
   4   2  15  0  0.747764  0.668660    6.961675   -5.411722  322.139961   8.817690   8.787754  0.177331  -0.168815
   4   2  16  0  0.792974  0.630538    0.367444    4.741905   85.569081   4.756120   5.024388  0.197035   1.361528
   4   2  19  0  0.929914  0.537684    0.008025   -5.641083  270.081506   5.641088   5.911045  0.226590   1.191388
   4   3   0  0  0.256871  1.946504  -10.112712    0.000000  180.000000  10.112712  10.009370  0.226590  -0.456075
   4   3   1  0  0.261208  1.914184   12.173735  -26.439344  294.723240  29.107366  29.850778  0.620660   1.197777
   4   3   2  0  0.273807  1.826101   18.593914  -15.219031  320.699836  24.028161  24.245137  0.305404   0.710454
   4   3   3  0  0.293608  1.702953   18.741271    4.291224   12.896805  19.226280  19.545856  0.334959   0.954073
   4   3   4  0  0.319272  1.566065    3.299409  -14.210909  283.071031  14.588901  14.531319  0.167480  -0.343817
   4   3   5  0  0.349510  1.430575    8.266336  -10.038665  309.469739  13.004119  12.876227  0.177331  -0.721205
   4   3   6  0  0.383241  1.304661   21.687850  -12.890078  329.275053  25.229287  24.846093  0.285701  -1.341246
   4   3   7  0  0.419625  1.191541  -18.104110    7.679201  157.014853  19.665425  19.772446  0.226590   0.472312
   4   3   8  0  0.458028  1.091637    2.595200   -1.499490  329.980954   2.997254   2.847153  0.157628  -0.952246
   4   3   9  0  0.497984  1.004048   -3.452702    5.112993  124.030373   6.169591   6.127783  0.128073  -0.326433
   4   3  10  0  0.539148  0.927389   10.566773    1.574888    8.477049  10.683490  10.501957  0.157628  -1.151657
   4   3  11  0  0.581264  0.860195   -2.282962   -2.548895  228.150230   3.421810   3.536775  0.177331   0.648309
   4   3  12  0  0.624138  0.801105   14.757891    4.388827   16.561872  15.396660  15.289903  0.197035  -0.541817
   4   3  13  0  0.667625  0.748924   -8.573349    9.114155  133.248694  12.512798  12.344233  0.315256  -0.534696
   4   3  17  0  0.845790  0.591163   -2.681536    2.797877  133.783656   3.875403   3.960400  0.246294   0.345104
   4   3  19  0  0.936559  0.533869   -0.767343   -3.774509  258.508589   3.851718   3.999807  0.265997   0.556731
   4   3  20  0  0.982230  0.509046    3.797767    3.246802   40.527926   4.996475   5.231275  0.246294   0.953334
   4   3  21  0  1.028057  0.486354   -0.027372    3.412329   90.459592   3.412439   3.300334  0.334959  -0.334684
   4   3  22  0  1.074022  0.465540    3.986390   -1.260949  342.447132   4.181065   4.147583  0.285701  -0.117190
   4   4   0  0  0.288699  1.731910  -15.950348    0.000000  180.000000  15.950348  16.580481  0.423625   1.487479
   4   4   1  0  0.292564  1.709026   -2.884088   13.221206  102.305788  13.532119  13.841697  0.275849   1.122274
   4   4   2  0  0.303866  1.645460   31.766674   13.826955   23.521858  34.645436  34.934277  1.014729   0.284647
   4   4   3  0  0.321823  1.553651   -1.303457   12.764546   95.830571  12.830925  12.945189  0.157628   0.724896
   4   4   4  0  0.345396  1.447612    0.372156    4.265856   85.014102   4.282059   4.384025  0.108369   0.940914
   4   4   5  0  0.373526  1.338596   -5.328375   -5.505599  225.937174   7.661801   7.763173  0.118221   0.857472
   4   4   7  0  0.439828  1.136807   15.511745    5.177275   18.457197  16.352933  16.373595  0.197035   0.104866
   4   4   8  0  0.476607  1.049083   -2.790097   11.156967  104.040376  11.500546  11.368910  0.147776  -0.890781
   4   4   9  0  0.515124  0.970641   -3.654928    1.787851  153.933894   4.068773   4.127880  0.147776   0.399977
   4   4  10  0  0.555018  0.900871   -4.880715   -4.216363  220.823153   6.449736   6.443039  0.187183  -0.035777
   4   4  11  0  0.596013  0.838907    5.158168    2.438787   25.304835   5.705644   5.881490  0.197035   0.892460
   4   4  12  0  0.637897  0.783826   -7.990297   -3.844827  205.696254   8.867217   8.580867  0.157628  -1.816621
   4   4  13  0  0.680505  0.734749   -8.176304    0.776008  174.578334   8.213047   8.354277  0.167480   0.843270
   4   4  14  0  0.723710  0.690885    1.773263   -8.280520  282.087253   8.468263   8.462646  0.167480  -0.033534
   4   4  15  0  0.767410  0.651542    5.345345    8.437569   57.645038   9.988257  10.068480  0.226590   0.354043
   4   4  16  0  0.811526  0.616123   -3.978268   -2.334383  210.403723   4.612587   4.709133  0.216738   0.445446
   4   4  17  0  0.855994  0.584117   -0.137131    4.096506   91.917264   4.098800   4.324915  0.236442   0.956321
   4   4  18  0  0.900760  0.555087   -1.573180    8.203063  100.856346   8.352552   8.531608  0.216738   0.826139
   4   4  19  0  0.945784  0.528662    1.498491    4.863451   72.875266   5.089070   5.408606  0.256145   1.247482
   4   4  20  0  0.991030  0.504526    0.397142    3.200069   82.925534   3.224619   3.487517  0.315256   0.833920
   4   4  22  0  1.082075  0.462075    0.230925    1.996608   83.402564   2.009918   2.778191  0.374366   2.052197
   4   5   0  0  0.325073  1.538116  -12.316813    0.000000  180.000000  12.316813  12.432898  0.364514   0.318466
   4   5   1  0  0.328511  1.522020    6.380177    4.987200   38.013711   8.098075   8.344425  0.246294   1.000231
   4   5   2  0  0.338615  1.476602    7.547060    1.141434    8.600358   7.632889   7.910949  0.167480   1.660262
   4   5   3  0  0.354817  1.409176   -8.560390   -1.081446  187.200115   8.628430   8.531608  0.118221  -0.818989
   4   5   4  0  0.376330  1.328622   16.801821   15.020509   41.796110  22.537011  22.875745  0.265997   1.273448
   4   5   5  0  0.402302  1.242847    4.688250    5.291030   48.456644   7.069277   7.142513  0.157628   0.464610
   4   5   6  0  0.431930  1.157594    6.529106   -8.710654  306.853540  10.885987  10.905878  0.147776   0.134602
   4   5   7  0  0.464515  1.076391    9.790638   -0.246528  358.557600   9.793741   9.674410  0.137924  -0.865188
   4   5   8  0  0.499479  1.001043    8.824237   -1.234248  352.037684   8.910136   8.925678  0.137924   0.112682
   4   5   9  0  0.536356  0.932216    9.954794  -12.084353  309.480861  15.656613  15.486938  0.187183  -0.906463
   4   5  10  0  0.574779  0.869900    5.000844   -4.807900  316.126896   6.937171   6.837109  0.157628  -0.634803
   4   5  11  0  0.614457  0.813727   -0.231088   -3.092862  265.726994   3.101483   3.073743  0.265997  -0.104287
   4   5  12  0  0.655163  0.763169    6.859162    0.654499    5.450646   6.890317   7.053847  0.157628   1.037443
   4   5  14  0  0.738973  0.676615   -4.092622   -1.027830  194.097817   4.219714   4.551505  0.197035   1.683919
   4   5  15  0  0.781821  0.639533   -3.436164   -3.898870  228.609526   5.196962   5.162313  0.197035  -0.175852
   4   5  16  0  0.825167  0.605938   -6.843423    2.218928  162.035105   7.194170   7.231179  0.187183   0.197711
   4   5  17  0  0.868936  0.575416    0.958170    3.287058   73.748718   3.423864   3.576182  0.265997   0.572633
   4   5  18  0  0.913069  0.547604   -5.076233    0.994777  168.912398   5.172787   5.546531  0.226590   1.649426
   4   5  19  0  0.957514  0.522186    1.953601   -5.482665  289.612162   5.820324   6.157339  0.551698   0.610868
   4   5  21  0  1.047183  0.477472   -0.652850    2.482838  104.732158   2.567235   3.044188  0.354663   1.344808
   4   6   0  0  0.364636  1.371232  -18.801423    0.000000  180.000000  18.801423  18.718309  0.482735  -0.172173
   4   6   1  0  0.367704  1.359790   -4.823706   -8.550576  240.570999   9.817357   9.979814  0.265997   0.610750
   4   6   2  0  0.376759  1.327109   -0.056911   20.214300   90.161309  20.214380  20.422661  0.551698   0.377528
   4   6   3  0  0.391385  1.277515    6.660373   -7.765350  310.619830  10.230407  10.452698  0.137924   1.611689
   4   6   4  0  0.410988  1.216581   -3.893479   16.883185  102.986109  17.326313  17.624766  0.246294   1.211778
   4   6   5  0  0.434895  1.149703    6.083144    6.968330   48.880011   9.249987   9.280341  0.137924   0.220076
   4   6   6  0  0.462440  1.081222   12.831391    2.603007   11.467541  13.092755  12.817116  0.157628  -1.748669
   4   6   7  0  0.493012  1.014173    3.565890   -5.054277  305.203712   6.185571   6.157339  0.128073  -0.220441
   4   6   8  0  0.526086  0.950416    1.404510    1.568479   48.156828   2.105415   2.482639  0.187183   2.015266
   4   6   9  0  0.561217  0.890921   -0.408493   -7.084260  266.699858   7.096027   7.073551  0.137924  -0.162963
   4   6  10  0  0.598045  0.836058    2.125123   12.617492   80.439588  12.795204  12.807264  0.177331   0.068010
   4   6  11  0  0.636274  0.785825    3.239865   -5.408976  300.920739   6.305057   6.285411  0.157628  -0.124633
   4   6  12  0  0.675666  0.740010    3.971134    2.631388   33.529603   4.763833   4.886464  0.177331   0.691536
   4   6  13  0  0.716030  0.698295   -5.659763   -4.667643  219.512625   7.336198   7.438065  0.167480   0.608233
   4   6  14  0  0.757211  0.660318   -4.937954    3.939107  141.419916   6.316641   6.354373  0.177331   0.212781
   4   6  15  0  0.799081  0.625719    4.839511   -2.649921  331.296665   5.517513   5.763269  0.197035   1.247273
   4   6  17  0  0.884498  0.565292   -1.827679   -3.432343  241.965268   3.888623   3.989955  0.246294   0.411431
   4   6  18  0  0.927891  0.538856   -1.191540    4.552115  104.668369   4.705478   4.610615  0.256145  -0.370347
   4   6  19  0  0.971658  0.514584   -2.735631   -0.749754  195.326702   2.836513   2.522046  0.403921  -0.778536
   4   6  21  0  1.060131  0.471640   -1.569810   -3.916595  248.158595   4.219482   4.600763  0.265997   1.433407
   4   7   0  0  0.406457  1.230143   14.061595    0.000000  360.000000  14.061595  14.314581  0.453180   0.558246
   4   7   1  0  0.409212  1.221862   -9.094834    1.253164  172.154696   9.180764   9.339451  0.206887   0.767024
   4   7   2  0  0.417367  1.197987    0.066545    4.791994   89.204398   4.792456   4.817502  0.118221   0.211855
   4   7   3  0  0.430616  1.161128    5.557047    5.146772   42.804940   7.574301   7.467620  0.167480  -0.636979
   4   7   4  0  0.448507  1.114809   24.565723    3.058843    7.097751  24.755429  25.072683  0.364514   0.870347
   4   7   5  0  0.470512  1.062672   -0.240866   -2.063900  263.343450   2.077907   1.881683  0.216738  -0.905353
   4   7   6  0  0.496083  1.007895    9.687688    1.626320    9.529665   9.823249   9.713817  0.147776  -0.740520
   4   7   7  0  0.524699  0.952927   -4.422876   -0.022256  180.288315   4.422932   4.354470  0.137924  -0.496376
   4   7   8  0  0.555890  0.899458    0.766348    8.857299   85.054990   8.890390   8.669533  0.147776  -1.494542
   4   7   9  0  0.589248  0.848540   -5.238738    1.196548  167.134123   5.373649   5.339644  0.187183  -0.181668
   4   7  10  0  0.624424  0.800738   -1.317711   -6.036073  257.685193   6.178231   6.058821  0.167480  -0.712980
   4   7  11  0  0.661129  0.756282   -7.621448   -2.982461  201.371638   8.184225   8.137539  0.157628  -0.296180
   4   7  12  0  0.699123  0.715182   10.452216   -2.066673  348.815411  10.654575  10.442846  0.177331  -1.193970
   4   7  13  0  0.738205  0.677318    1.424174    1.887787   52.968572   2.364743   2.462935  0.374366   0.262289
   4   7  14  0  0.778213  0.642497    6.059239   -2.801824  335.183931   6.675672   6.689333  0.295552   0.046222
   4   7  15  0  0.819011  0.610493   -0.826094   -2.312920  250.345064   2.456019   2.295456  0.522142  -0.307509
   4   7  16  0  0.860485  0.581068    5.232629   -4.728873  317.894999   7.052847   7.083402  0.265997   0.114872
   4   7  17  0  0.902544  0.553990    1.299977   -2.614937  296.433592   2.920246   2.748636  0.334959  -0.512330
   4   7  18  0  0.945108  0.529040    5.612296    3.222315   29.862401   6.471567   6.777998  0.216738   1.413831
   4   7  20  0  1.031504  0.484729    2.197190   -1.906804  319.047328   2.909218   3.467813  0.305404   1.829038
   4   7  21  0  1.075233  0.465015    1.747757    2.440729   54.394312   3.001968   3.329889  0.689622   0.475508
   4   8   0  0  0.449907  1.111341   -3.316704    0.000000  180.000000   3.316704   3.517072  0.226590   0.884276
   4   8   1  0  0.452397  1.105223   -0.017841    3.705918   90.275826   3.705961   3.576182  0.137924  -0.940939
   4   8   2  0  0.459787  1.087460   -2.180519    1.150242  152.187980   2.465303   2.591008  0.167480   0.750572
   4   8   3  0  0.471847  1.059667    0.053648    2.819796   88.910055   2.820306   2.758488  0.167480  -0.369110
   4   8   4  0  0.488230  1.024109   -6.172566  -14.879269  247.469205  16.108793  16.196264  0.197035   0.443932
   4   8   5  0  0.508518  0.983249   -3.530557   -4.031272  228.788377   5.358730   5.536679  0.128073   1.389440
   4   8   6  0  0.532267  0.939379   -9.030495   -7.896266  221.166452  11.995868  11.644759  0.157628  -2.227456
   4   8   7  0  0.559034  0.894401    9.612161  -15.965954  301.049670  18.636130  18.787272  0.216738   0.697348
   4   8   8  0  0.588407  0.849751    5.031360   -5.031079  315.001599   7.115218   6.886368  0.147776  -1.548631
   4   8   9  0  0.620018  0.806429    0.343018    2.818076   83.060053   2.838875   3.004781  0.265997   0.623714
   4   8  10  0  0.653540  0.765064    0.377013    5.999021   86.403929   6.010856   5.989859  0.157628  -0.133208
   4   8  12  0  0.725246  0.689421    7.228654    2.166331   16.682772   7.546286   7.398658  0.167480  -0.881465
   4   8  13  0  0.762992  0.655315    3.011167    6.488956   65.106588   7.153578   7.270585  0.206887   0.565563
   4   8  14  0  0.801764  0.623625   -2.549675    2.057448  141.098365   3.276268   3.448110  0.246294   0.697709
   4   8  15  0  0.841420  0.594234    0.561358    2.959277   79.258945   3.012049   2.985078  0.315256  -0.085554
   4   8  19  0  1.006766  0.496640   -0.460885    3.687548   97.124122   3.716238   3.576182  0.305404  -0.458591
   4   9   0  0  0.494557  1.011006    5.618861    0.000000    0.000000   5.618861   5.516975  0.128073  -0.795531
   4   9   1  0  0.496824  1.006393   -1.583523   -5.625990  254.279908   5.844596   5.901193  0.128073   0.441912
   4   9   2  0  0.503562  0.992926    3.318495   -4.994365  303.601963   5.996340   6.216449  0.157628   1.396385
   4   9   3  0  0.514597  0.971635    9.971045   -1.379627  352.122379  10.066037  10.442846  0.265997   1.416591
   4   9   4  0  0.529659  0.944004    2.065100    4.947457   67.344035   5.361154   5.418458  0.147776   0.387779
   4   9   5  0  0.548417  0.911715    7.066493    5.468469   37.734815   8.935294   8.905975  0.147776  -0.198403
   4   9   6  0  0.570507  0.876414  -13.328559    1.996241  171.482026  13.477220  13.171779  0.177331  -1.722430
   4   9   7  0  0.595558  0.839549   13.355976   -4.193530  342.568676  13.998850  13.890956  0.177331  -0.608431
   4   9   8  0  0.623212  0.802295   -5.249190    4.705016  138.129120   7.049197   6.935626  0.147776  -0.768530
   4   9  10  0  0.685044  0.729880   -2.634757    6.750417  111.321208   7.246384   7.103106  0.167480  -0.855493
   4   9  11  0  0.718660  0.695740   -2.857439   -3.796742  233.034781   4.751864   5.034240  0.275849   1.023664
   4   9  12  0  0.753759  0.663342   -2.125019   -3.265959  236.949675   3.896433   3.989955  0.531994   0.175796
   4   9  13  0  0.790144  0.632796    5.933595    3.095911   27.553741   6.692699   6.768147  0.265997   0.283640
   4   9  14  0  0.827644  0.604124    2.019323    3.413602   59.393483   3.966149   3.645144  0.246294  -1.303342
   4   9  15  0  0.866117  0.577289    1.839115    2.258709   50.846391   2.912750   2.886560  0.305404  -0.085753
   4   9  18  0  0.986210  0.506992   -1.653035    0.574088  160.848241   1.749886   2.443232  0.620660   1.117111
   4   9  19  0  1.027496  0.486620    2.801113   -0.070811  358.551891   2.802008   2.847153  0.364514   0.123850
   4   9  20  0  1.069289  0.467600    1.166899   -4.122194  285.805610   4.284173   4.354470  0.354663   0.198209
   4   9  21  0  1.111533  0.449829    2.752738   -1.017575  339.712706   2.934796   3.191964  0.364514   0.705510
   4  10   0  0  0.540110  0.925738    3.673617    0.000000    0.000000   3.673617   3.536775  0.167480  -0.817065
   4  10   1  0  0.542186  0.922193   -9.252914  -15.186544  238.646727  17.783350  17.782394  0.384218  -0.002488
   4  10   2  0  0.548367  0.911798   -5.441610   -4.758581  221.169058   7.228776   6.955330  0.226590  -1.206790
   4  10   3  0  0.558517  0.895228    2.553962  -10.464841  283.715031  10.771983  10.974840  0.157628   1.286941
   4  10   4  0  0.572425  0.873477    5.226310    2.161048   22.464800   5.655479   5.398755  0.137924  -1.861346
   4  10   6  0  0.610418  0.819111   -5.478034    1.890647  160.958786   5.795119   5.546531  0.147776  -1.682194
   4  10   7  0  0.633893  0.788776   -0.527697  -11.033592  267.261833  11.046204  11.053654  0.167480   0.044484
   4  10   8  0  0.659943  0.757641    5.825326    0.672229    6.582680   5.863985   5.684455  0.157628  -1.138945
   4  10   9  0  0.688276  0.726453   -2.000089  -13.066892  261.297543  13.219078  12.886078  0.187183  -1.779003
   4  10  10  0  0.718621  0.695777   -4.114154    8.363184  116.194250   9.320360   8.846864  0.384218  -1.232362
   4  10  11  0  0.750735  0.666014   -7.662248   -4.738357  211.732770   9.008999   9.142416  0.197035   0.677123
   4  10  12  0  0.784400  0.637430    2.730325    1.645293   31.073152   3.187736   2.866857  0.453180  -0.708062
   4  10  13  0  0.819426  0.610183   -2.813939   -2.851046  225.375302   4.005835   4.157435  0.226590   0.669048
   4  10  14  0  0.855644  0.584355   -2.107775   -0.195281  185.293234   2.116802   1.970348  0.591105  -0.247762
   4  10  15  0  0.892911  0.559966   -0.415329   -4.333741  264.525708   4.353598   4.285508  0.246294  -0.276458
   4  10  16  0  0.931099  0.537000    2.596176    4.370536   59.288933   5.083475   4.965278  0.236442  -0.499898
   4  10  17  0  0.970101  0.515410    2.439234   -1.373067  330.624457   2.799138   2.778191  0.364514  -0.057466
   4  10  18  0  1.009822  0.495137    2.379343   -0.419210  350.007772   2.415990   2.344715  0.660067  -0.107982
   4  10  20  0  1.091106  0.458251    0.971469    1.874886   62.609138   2.111623   2.600860  0.571401   0.856206
   4  11   0  0  0.586354  0.852727    6.128468    0.000000  360.000000   6.128468   5.753417  0.177331  -2.114969
   4  11   1  0  0.588267  0.849954  -11.551378    3.154134  164.727530  11.974260  11.930459  0.246294  -0.177837
   4  11   2  0  0.593969  0.841795    2.658269    1.480293   29.111839   3.042640   3.211668  0.187183   0.903007
   4  11   3  0  0.603352  0.828703  -11.582447   -1.712663  188.411211  11.708385  11.861497  0.315256   0.485675
   4  11   4  0  0.616249  0.811360    4.738121   -3.461914  323.846223   5.868104   5.536679  0.285701  -1.160043
   4  11   5  0  0.632444  0.790583    2.171099    2.903245   53.210197   3.625258   3.428406  0.236442  -0.832561
   4  11   6  0  0.651692  0.767233    8.002114    1.206639    8.575031   8.092577   8.157242  0.157628   0.410240
   4  11   7  0  0.673731  0.742136   -1.303184   -7.610623  260.283352   7.721391   7.615396  0.157628  -0.672433
   4  11   8  0  0.698297  0.716028   -0.332981   -4.984974  266.178495   4.996083   4.975130  0.177331  -0.118158
   4  11   9  0  0.725132  0.689529    2.089730    1.469007   35.105872   2.554399   2.620563  0.384218   0.172205
   4  11  12  0  0.816931  0.612047   -1.178990   -4.731979  256.009399   4.876643   4.492394  0.216738  -1.772869
   4  11  13  0  0.850618  0.587808   -1.414330    3.837627  110.231002   4.089952   4.019511  0.236442  -0.297923
   4  11  14  0  0.885562  0.564613    2.129565    2.943798   54.117749   3.633317   3.369296  0.275849  -0.957124
   4  11  15  0  0.921619  0.542523    4.167514    4.185476   45.123210   5.906470   6.048969  0.265997   0.535720
   4  11  19  0  1.074696  0.465248   -1.823334    1.473069  141.065307   2.344030   2.906264  0.354663   1.585262
   4  11  20  0  1.114722  0.448542    0.755544   -1.882619  291.866886   2.028571   2.393973  0.423625   0.862561
   4  12   0  0  0.633139  0.789716    8.987308    0.000000  360.000000   8.987308   9.112861  0.157628   0.796519
   4  12   1  0  0.634911  0.787512   -2.070358   -6.435985  252.167808   6.760791   6.709036  0.147776  -0.350222
   4  12   2  0  0.640198  0.781009   -4.912144    3.955473  141.157469   6.306737   6.157339  0.256145  -0.583254
   4  12   3  0  0.648913  0.770519    4.494638    3.945148   41.274897   5.980465   5.743565  0.285701  -0.829188
   4  12   4  0  0.660921  0.756520    3.493295   -7.366921  295.369680   8.153198   8.186797  0.157628   0.213157
   4  12   5  0  0.676047  0.739593   -0.520735    3.253844   99.092338   3.295249   3.152557  0.423625  -0.336835
   4  12   6  0  0.694087  0.720371   -6.240934   -1.624172  194.587365   6.448814   6.512001  0.167480   0.377286
   4  12   7  0  0.714820  0.699477   -0.574575    5.509082   95.954196   5.538964   5.654900  0.177331   0.653779
   4  12   8  0  0.738019  0.677489    2.562065   -5.126219  296.555711   5.730820   5.615493  0.236442  -0.487761
   4  12  10  0  0.790926  0.632171   -1.346891   -7.516956  259.841518   7.636671   7.615396  0.187183  -0.113657
   4  12  11  0  0.820214  0.609597   -3.011037    5.572653  118.383405   6.334099   6.383929  0.216738   0.229908
   4  12  12  0  0.851135  0.587451   -2.784907    3.035956  132.530412   4.119798   4.049066  0.246294  -0.287184
   4  12  13  0  0.883519  0.565919    2.848238    0.300586    6.024352   2.864055   3.113150  0.295552   0.842812
   4  12  14  0  0.917210  0.545131   -3.910120    0.167641  177.545023   3.913712   4.049066  0.315256   0.429347
   4  12  15  0  0.952070  0.525172   -0.235008   -3.177668  265.770324   3.186346   3.270778  0.305404   0.276460
   4  12  16  0  0.987974  0.506086   -1.233439   -2.159320  240.264291   2.486772   2.423528  0.640363  -0.098762
   4  12  17  0  1.024814  0.487893    0.033866   -3.745669  270.518013   3.745822   3.950548  0.285701   0.716578
   4  12  18  0  1.062491  0.470592   -0.427515   -2.699102  260.999610   2.732749   2.325011  0.433477  -0.940624
   4  12  20  0  1.140026  0.438587    0.974417   -0.997157  314.339195   1.394206   1.970348  0.492587   1.169625
   4  13   0  0  0.680353  0.734912   -2.661923    0.000000  180.000000   2.661923   2.531898  0.492587  -0.263963
   4  13   1  0  0.682003  0.733135    7.056930   -0.934345  352.457843   7.118516   7.211475  0.157628   0.589738
   4  13   2  0  0.686927  0.727879   -7.510125   -5.535930  216.394999   9.329978   9.132565  0.167480  -1.178731
   4  13   3  0  0.695057  0.719366   -5.382482   -2.672800  206.407795   6.009573   6.246004  0.177331   1.333273
   4  13   4  0  0.706281  0.707934  -10.125033   -7.038149  214.804075  12.330930  12.344233  0.334959   0.039713
   4  13   5  0  0.720455  0.694006    1.914982    1.707051   41.714414   2.565381   2.689526  0.265997   0.466715
   4  13   6  0  0.737409  0.678050   -6.586594    2.542056  158.896206   7.060118   7.290289  0.177331   1.297972
   4  13   7  0  0.756956  0.660540    3.533296   -0.845653  346.540124   3.633086   3.408703  0.236442  -0.949000
   4  13   8  0  0.778902  0.641930   -8.047980   -2.727359  198.720871   8.497556   8.383832  0.206887  -0.549693
   4  13  10  0  0.829204  0.602988   -5.453665    1.758856  162.125020   5.730273   5.782972  0.197035   0.267461
   4  13  11  0  0.857185  0.583305    4.026727    0.918272   12.846297   4.130103   3.911142  0.246294  -0.889028
   4  13  12  0  0.886818  0.563814   -5.232746   -3.385041  212.898652   6.232185   6.216449  0.295552  -0.053243
   4  13  13  0  0.917944  0.544696    8.447625   -1.741534  348.351288   8.625272   8.551312  0.206887  -0.357489
   4  13  15  0  0.984100  0.508079    4.948174   -1.687459  341.169258   5.227996   5.250978  0.433477   0.053018
   4  13  16  0  1.018876  0.490737    0.786952    2.580695   73.041538   2.698014   2.600860  0.394070  -0.246541
   4  14   0  0  0.727913  0.686895   14.187588    0.000000  360.000000  14.187588  14.619985  0.561549   0.770006
   4  14   1  0  0.729455  0.685443   -1.388892   -9.535575  261.712934   9.636193   9.575893  0.216738  -0.278214
   4  14   2  0  0.734061  0.681142    1.031206   -8.049446  277.300338   8.115230   8.019318  0.167480  -0.572682
   4  14   3  0  0.741674  0.674151   -3.325201   -2.975574  221.823938   4.462174   4.433284  0.197035  -0.146626
   4  14   5  0  0.765527  0.653145    2.058339   -9.222282  282.581743   9.449193   9.487227  0.177331   0.214485
   4  14   6  0  0.781504  0.639792   -3.210403    2.658231  140.375068   4.168079   4.265804  0.206887   0.472363
   4  14   7  0  0.799975  0.625020   -1.161084   -2.836118  247.736207   3.064585   2.955523  0.541846  -0.201279
   4  14   9  0  0.843720  0.592614    3.370893   -4.842247  304.843412   5.900024   6.108080  0.354663   0.586632
   4  14  11  0  0.895401  0.558409    1.872347   -0.254475  352.260212   1.889561   2.216642  0.630511   0.518755
   4  14  15  0  1.017560  0.491371   -0.865775   -2.419908  250.314226   2.570120   2.423528  0.640363  -0.228920
   4  14  17  0  1.085926  0.460437   -1.485183   -3.302722  245.787281   3.621290   3.586034  0.315256  -0.111833
   4  14  18  0  1.121552  0.445811    1.137593   -2.144443  297.945242   2.427499   2.620563  0.551698   0.349946
   4  15   0  0  0.775755  0.644534    3.023893    0.000000    0.000000   3.023893   3.142706  0.256145   0.463848
   4  15   2  0  0.781526  0.639774    1.879802   -0.373885  348.750901   1.916623   1.911238  0.463032  -0.011630
   4  15   3  0  0.788681  0.633970   -4.557453    4.956964  132.595558   6.733637   6.679481  0.187183  -0.289323
   4  15   4  0  0.798591  0.626103   -3.420924   -5.689091  238.980961   6.638410   6.472594  0.187183  -0.885847
   4  15   6  0  0.826248  0.605145   -0.732721    2.275449  107.849167   2.390512   2.256049  0.640363  -0.209980
   4  15   7  0  0.843740  0.592600   -0.775589    3.722068  101.770630   3.802016   3.999807  0.236442   0.836532
   4  15   8  0  0.863482  0.579051    6.967430   -0.682517  354.405257   7.000780   7.211475  0.216738   0.972119
   4  15  10  0  0.909117  0.549984    2.725347   -0.650132  346.582826   2.801818   2.817598  0.334959   0.047109
   4  15  13  0  0.990725  0.504681   -2.930938   -2.687601  222.520087   3.976631   4.127880  0.275849   0.548303
   4  16   1  0  0.825192  0.605920    7.197843    2.743590   20.865264   7.703002   7.585841  0.177331  -0.660686
   4  16   2  0  0.829266  0.602943   -4.035790    0.958963  166.633558   4.148157   4.315063  0.226590   0.736597
   4  16   3  0  0.836013  0.598077   -1.286658    4.903433  104.702908   5.069433   4.876612  0.206887  -0.932010
   4  16   4  0  0.845367  0.591459   -2.003941    4.105970  116.014943   4.568891   4.334766  0.354663  -0.660134
   4  16   5  0  0.857245  0.583264    3.623679    7.529514   64.300193   8.356113   8.255760  0.197035  -0.509318
   4  16   6  0  0.871542  0.573696   -0.441332    4.249971   95.928549   4.272824   4.630319  0.364514   0.980743
   4  16   7  0  0.888142  0.562973   -0.058585    5.806070   90.578111   5.806366   5.635196  0.216738  -0.789752
   4  16  10  0  0.950470  0.526056    0.472103   -7.754872  273.483766   7.769229   7.526731  0.206887  -1.172132
   4  16  12  0  1.001129  0.499436   -1.002157   -4.735776  258.051675   4.840650   4.748540  0.256145  -0.359603
   4  16  15  0  1.088240  0.459458   -1.179410    1.956423  121.083258   2.284425   2.551601  0.571401   0.467581
   4  16  16  0  1.119786  0.446514    1.500446   -2.431960  301.673331   2.857581   2.797895  0.364514  -0.163741
   4  17   0  0  0.872098  0.573330  -11.962816    0.000000  180.000000  11.962816  11.910756  0.216738  -0.240198
   4  17   2  0  0.877236  0.569972  -10.175158    0.129024  179.273509  10.175976  10.127591  0.187183  -0.258492
   4  17   4  0  0.892472  0.560242   -8.161006    4.112558  153.255190   9.138662   9.270489  0.216738   0.608229
   4  17   5  0  0.903731  0.553262   -2.686887   -6.172073  246.475075   6.731556   6.975033  0.187183   1.300744
   4  17  10  0  0.992599  0.503728   -2.685969    0.745628  164.485279   2.787542   2.502342  0.413773  -0.689266
   4  17  12  0  1.041211  0.480210   -3.772130   -0.877390  193.094056   3.872825   3.783069  0.502439  -0.178642
   4  17  14  0  1.095885  0.456252   -4.397920   -0.424146  185.508708   4.418326   4.531801  0.265997   0.426604
   4  18   1  0  0.921750  0.542447    3.211181   -1.118390  340.797802   3.400364   2.955523  0.945767  -0.470350
   4  18   3  0  0.931450  0.536798   -3.023972   -3.924406  232.383762   4.954328   4.935723  0.236442  -0.078690
   4  18   4  0  0.939855  0.531997   -1.729197    3.097672  119.171328   3.547632   3.625441  0.403921   0.192634
   4  18   5  0  0.950553  0.526010    0.077070   -4.328810  271.019980   4.329496   4.285508  0.256145  -0.171733
   4  18   7  0  0.978508  0.510982   -5.627808   -1.878397  198.457496   5.933009   5.733714  0.256145  -0.778057
   4  18   8  0  0.995582  0.502219    3.651377   -0.789432  347.800358   3.735740   3.842179  0.285701   0.372554
   4  18  10  0  1.035410  0.482900    3.042464   -2.989872  315.499512   4.265668   4.157435  0.650215  -0.166457
   4  19   0  0  0.969102  0.515942    5.098100    0.000000  360.000000   5.098100   4.778095  0.246294  -1.299283
   4  19   2  0  0.973728  0.513490    6.174418   -0.587963  354.560378   6.202349   6.383929  0.216738   0.837784
   4  19   3  0  0.979480  0.510475    4.581151   -1.482936  342.063038   4.815189   4.856909  0.325107   0.128327
   4  19   7  0  1.024334  0.488122   -2.634439    4.379537  121.028323   5.110833   5.103202  0.246294  -0.030982
   4  19   9  0  1.058850  0.472210   -0.627350    2.094679  106.672794   2.186606   2.157531  0.709325  -0.040989
   4  19  10  0  1.078822  0.463469    0.977212   -1.470609  303.603839   1.765682   2.295456  0.600956   0.881551
   4  19  11  0  1.100474  0.454350   -0.328725    2.899988   96.467095   2.918560   2.994930  0.344811   0.221482
   4  20   1  0  1.018896  0.490727    1.141793    9.370437   83.052722   9.439745   9.290193  0.206887  -0.722869
   4  20   2  0  1.022199  0.489142    1.583672   -3.088703  297.145605   3.471038   3.792921  0.295552   1.089090
   4  20   3  0  1.027680  0.486533   -2.849715    3.795030  126.903143   4.745854   4.758391  0.403921   0.031040
   4  20   4  0  1.035304  0.482950   -1.306060   -3.200832  247.802694   3.457039   3.448110  0.384218  -0.023240
   4  20   5  0  1.045025  0.478457   -2.222509    4.188665  117.950460   4.741778   4.669726  0.325107  -0.221627
   4  20   7  0  1.070516  0.467064   -2.153496    2.371926  132.236626   3.203682   3.251075  0.315256   0.150331
   4  21   2  0  1.070792  0.466944   -2.374919   -0.838801  199.452775   2.518696   2.857005  0.522142   0.647926
   4  21   4  0  1.083309  0.461549   -3.318880    0.354203  173.908240   3.337727   3.438258  0.305404   0.329173
   4  21   5  0  1.092603  0.457623   -0.164189   -2.037159  265.392088   2.043764   2.364418  0.581253   0.551659
   4  21   6  0  1.103856  0.452957   -1.802508   -3.456880  242.461279   3.898597   4.049066  0.344811   0.436382
   4  22   2  0  1.119492  0.446631    3.142166    1.278262   22.136937   3.392221   3.388999  0.305404  -0.010548
   4  22   3  0  1.124498  0.444643    4.002628   -0.692634  350.182492   4.062115   3.960400  0.285701  -0.356017
   5   0   1  0  0.265445  1.883628    0.000000  -23.257441  270.000000  23.257441  23.240259  0.275849  -0.062286
   5   0   2  0  0.277853  1.799515    5.706235    0.000000    0.000000   5.706235   5.812528  0.137924   0.770657
   5   0   3  0  0.297384  1.681330    0.000000  -16.737878  270.000000  16.737878  16.481964  0.197035  -1.298824
   5   0   4  0  0.322747  1.549199   19.864529    0.000000  360.000000  19.864529  19.792149  0.246294  -0.293875
   5   0   5  0  0.352688  1.417684    0.000000    6.175216   90.000000   6.175216   5.950452  0.236442  -0.950608
   5   0   6  0  0.386142  1.294861   28.993741    0.000000  360.000000  28.993741  28.363165  1.083692  -0.581878
   5   0   7  0  0.422275  1.184062    0.000000   32.844796   90.000000  32.844796  32.697931  0.512291  -0.286682
   5   0   8  0  0.460457  1.085877   -8.744166    0.000000  180.000000   8.744166   8.925678  0.137924   1.316026
   5   0  10  0  0.541214  0.923849    9.860444    0.000000  360.000000   9.860444   9.871445  0.157628   0.069791
   5   0  11  0  0.583180  0.857368    0.000000   12.709665   90.000000  12.709665  12.610230  0.177331  -0.560735
   5   0  12  0  0.625923  0.798820  -13.133563    0.000000  180.000000  13.133563  12.846671  0.325107  -0.882453
   5   0  14  0  0.713178  0.701087    6.160159    0.000000  360.000000   6.160159   6.147487  0.413773  -0.030627
   5   0  15  0  0.757486  0.660078    0.000000    8.660592   90.000000   8.660592   8.580867  0.177331  -0.449583
   5   0  16  0  0.802148  0.623326    4.159427    0.000000  360.000000   4.159427   4.167287  0.226590   0.034689
   5   0  19  0  0.937750  0.533191    0.000000   -2.357208  270.000000   2.357208   2.659970  0.541846   0.558761
   5   0  22  0  1.075060  0.465090    3.816423    0.000000  360.000000   3.816423   4.147583  0.275849   1.200513
   5   1   0  0  0.265885  1.880513    0.000000  -36.657516  270.000000  36.657516  36.402186  0.660067  -0.386824
   5   1   1  0  0.270077  1.851322   26.172363    9.553079   20.052404  27.861333  27.377991  0.374366  -1.291096
   5   1   2  0  0.282281  1.771283   -2.288194   18.752030   96.957055  18.891121  18.777420  0.226590  -0.501791
   5   1   3  0  0.301526  1.658234  -18.247929  -14.250989  217.988582  23.153349  23.299369  0.364514   0.400588
   5   1   4  0  0.326568  1.531076  -12.242240  -21.265827  240.071971  24.537886  24.540689  0.285701   0.009812
   5   1   5  0  0.356187  1.403756   -5.823233   -4.949715  220.364348   7.642626   7.704062  0.118221   0.519673
   5   1   6  0  0.389341  1.284222   -3.489117   -2.269942  213.047133   4.162521   4.029362  0.147776  -0.901080
   5   1   7  0  0.425202  1.175911    2.550113   11.389559   77.379665  11.671552  11.516686  0.147776  -1.047978
   5   1   8  0  0.463143  1.079580   -6.077109  -24.100003  255.847219  24.854404  24.836241  0.285701  -0.063574
   5   1   9  0  0.502693  0.994643    8.075165    0.941290    6.648734   8.129841   7.999614  0.137924  -0.944189
   5   1  10  0  0.543501  0.919962   -4.675955  -10.078616  245.111147  11.110493  11.093061  0.157628  -0.110589
   5   1  11  0  0.585303  0.854258    4.558919   -3.565067  321.974658   5.787352   5.763269  0.147776  -0.162972
   5   1  12  0  0.627902  0.796303   -8.050852   -0.027341  180.194575   8.050899   8.226204  0.157628   1.112150
   5   1  13  0  0.671144  0.744996   -4.704546    4.084239  139.037205   6.230070   6.039118  0.167480  -1.140149
   5   1  14  0  0.714915  0.699384   -8.960571   -0.675289  184.309791   8.985980   9.034047  0.167480   0.287002
   5   1  15  0  0.759122  0.658656    7.457947   -3.841253  332.749039   8.389052   8.383832  0.256145  -0.020378
   5   1  20  0  0.984626  0.507807    2.903962    0.201087    3.961172   2.910915   3.517072  0.305404   1.984769
   5   1  21  0  1.030347  0.485274   -4.238265   -2.763770  213.108344   5.059774   5.083499  0.256145   0.092621
   5   2   0  0  0.279529  1.788721    0.000000  -11.843812  270.000000  11.843812  12.383639  0.512291   1.053753
   5   2   1  0  0.283520  1.763544    4.336528   -5.442206  308.548986   6.958670   6.975033  0.128073   0.127767
   5   2   2  0  0.295169  1.693947    6.329062    9.341291   55.880941  11.283472  11.230986  0.187183  -0.280400
   5   2   3  0  0.313623  1.594270  -18.714171    3.649699  168.964506  19.066738  18.944900  0.226590  -0.537703
   5   2   4  0  0.337770  1.480299  -16.852133   -6.447946  200.937799  18.043570  18.166612  0.216738   0.567700
   5   2   5  0  0.366485  1.364313  -13.474021   -0.431331  181.833530  13.480923  13.555997  0.167480   0.448256
   5   2   6  0  0.398783  1.253814   21.291640   -2.598404  353.042103  21.449607  21.457094  0.246294   0.030397
   5   2   7  0  0.433865  1.152432   -7.069521    7.118040  134.804059  10.032180   9.940408  0.137924  -0.665379
   5   2   8  0  0.471109  1.061326    5.633986    6.027410   46.932271   8.250543   8.265611  0.128073   0.117654
   5   2   9  0  0.510041  0.980313   -2.851648  -18.884898  261.413124  19.098986  19.191193  0.226590   0.406935
   5   2  10  0  0.550304  0.908588   -3.412550   -6.155283  240.995582   7.037969   7.142513  0.137924   0.757980
   5   2  11  0  0.591626  0.845128    0.078369   -6.604192  270.679873   6.604657   6.551408  0.147776  -0.360330
   5   2  12  0  0.633800  0.788893   -1.800339   -1.714241  223.596689   2.485929   2.531898  0.374366   0.122790
   5   2  13  0  0.676666  0.738917   -0.434172   -3.655811  263.227149   3.681502   3.832328  0.197035   0.765475
   5   2  14  0  0.720101  0.694347    3.502583    2.893829   39.563465   4.543384   4.452987  0.197035  -0.458783
   5   2  15  0  0.764008  0.654444   -1.799342    3.530549  117.005628   3.962626   3.635293  0.265997  -1.230592
   5   2  16  0  0.808310  0.618575    0.753540    5.866259   82.680257   5.914459   6.088376  0.187183   0.929132
   5   2  17  0  0.852945  0.586204    5.032962   -3.816826  322.824565   6.316555   6.492298  0.236442   0.743283
   5   2  18  0  0.897864  0.556877    2.913672    2.086017   35.600421   3.583427   3.605738  0.344811   0.064702
   5   2  19  0  0.943026  0.530208   -2.175135   -1.171258  208.301404   2.470437   2.344715  0.413773  -0.303843
   5   2  22  0  1.079665  0.463107    1.189384   -1.845651  302.798753   2.195692   2.029459  0.512291  -0.324489
   5   3   0  0  0.300898  1.661692    0.000000  -35.201471  270.000000  35.201471  35.357901  1.458058   0.107287
   5   3   1  0  0.304609  1.641448  -16.882956  -20.802117  230.937286  26.791086  26.885403  0.669918   0.140789
   5   3   2  0  0.315480  1.584887   30.415740  -10.230373  341.409568  32.090151  32.727486  0.423625   1.504481
   5   3   3  0  0.332810  1.502358   -5.467445   -7.271262  233.059573   9.097484   9.231082  0.285701   0.467617
   5   3   4  0  0.355656  1.405852   -6.875892    1.510864  167.607147   7.039929   7.014440  0.108369  -0.235204
   5   3   5  0  0.383033  1.305371    1.512336    2.901301   62.468711   3.271805   3.310185  0.128073   0.299676
   5   3   6  0  0.414042  1.207606    1.919746   -3.805159  296.771471   4.262002   4.088473  0.128073  -1.354925
   5   3   7  0  0.447931  1.116244   12.952137   -9.068085  325.003263  15.811009  15.644566  0.187183  -0.889200
   5   3   8  0  0.484094  1.032858   -0.532009   -1.831185  253.799988   1.906901   1.724055  0.344811  -0.530281
   5   3   9  0  0.522059  0.957747    5.866275    3.533058   31.059125   6.848042   7.053847  0.128073   1.606943
   5   3  10  0  0.561461  0.890534    4.139198   -6.462816  302.638077   7.674696   7.625248  0.137924  -0.358510
   5   3  11  0  0.602017  0.830541   -4.749253   -3.130059  213.387414   5.687941   5.635196  0.206887  -0.254943
   5   3  12  0  0.643510  0.776989    7.348345   -0.677981  354.728638   7.379555   7.270585  0.187183  -0.582156
   5   3  13  0  0.685769  0.729108   -6.286954    1.797865  164.041187   6.538968   6.512001  0.167480  -0.161015
   5   3  14  0  0.728662  0.686189   -0.686680    3.483927  101.150052   3.550954   3.191964  0.256145  -1.401508
   5   3  15  0  0.772082  0.647599    1.536495    1.932386   51.510789   2.468792   2.600860  0.364514   0.362313
   5   3  16  0  0.815946  0.612786    3.006442   -3.030910  314.767795   4.269087   4.315063  0.226590   0.202902
   5   3  19  0  0.949579  0.526549    1.186784   -5.433621  282.320767   5.561717   5.674603  0.226590   0.498196
   5   3  20  0  0.994652  0.502688    3.599090   -0.384061  353.908982   3.619523   4.118028  0.334959   1.488255
   5   3  21  0  1.039932  0.480801   -1.586785   -3.378421  244.841389   3.732508   3.004781  0.866953  -0.839407
   5   4   1  0  0.331890  1.506523   -6.872500  -15.227137  245.708801  16.706195  16.639592  0.423625  -0.157223
   5   4   2  0  0.341895  1.462439  -14.238630   -7.512805  207.817716  16.099094  16.610037  0.453180   1.127462
   5   4   3  0  0.357948  1.396851   -0.807254    2.421024  108.440177   2.552061   2.679674  0.137924   0.925234
   5   4   4  0  0.379283  1.318276    4.276490  -27.307593  278.900482  27.640424  27.900133  0.315256   0.823805
   5   4   5  0  0.405066  1.234366  -21.551971   10.188627  154.697703  23.838951  24.008695  0.275849   0.615352
   5   4   6  0  0.434506  1.150732   -6.628908  -11.989923  241.062969  13.700390  13.644662  0.167480  -0.332741
   5   4   7  0  0.466911  1.070867   -3.086738   -1.693725  208.754031   3.520889   3.438258  0.167480  -0.493380
   5   4   8  0  0.501708  0.996596    2.339980   11.584817   78.580655  11.818777  11.605352  0.177331  -1.203540
   5   4   9  0  0.538433  0.928621   -8.942560    2.295751  165.601850   9.232543   9.211379  0.147776  -0.143222
   5   4  10  0  0.576717  0.866977   -1.578435    1.689741  133.049402   2.312289   2.571305  0.413773   0.625983
   5   4  11  0  0.616270  0.811332   -9.503256   -0.556004  183.348368   9.519507   9.388710  0.157628  -0.829782
   5   4  12  0  0.656863  0.761193    2.853452    1.546815   28.461470   3.245740   2.985078  0.226590  -1.150368
   5   4  13  0  0.698315  0.716009   -4.294741   -0.478238  186.353959   4.321286   4.216546  0.197035  -0.531583
   5   4  14  0  0.740481  0.675236    1.123769   -5.828870  280.912372   5.936210   5.556382  0.187183  -2.029176
   5   4  15  0  0.783247  0.638369    1.702082    5.967882   74.081472   6.205860   6.127783  0.187183  -0.417112
   5   4  16  0  0.826518  0.604948    5.535591    2.543782   24.680304   6.092093   6.561260  0.275849   1.700813
   5   4  17  0  0.870220  0.574568    4.417802    2.772739   32.113553   5.215847   5.359348  0.216738   0.662092
   5   4  23  0  1.138665  0.439111   -2.263354    1.255428  150.983928   2.588218   2.699377  0.807843   0.137600
   5   5   0  0  0.360873  1.385528    0.000000   18.037078   90.000000  18.037078  17.861208  0.433477  -0.405720
   5   5   1  0  0.363973  1.373727   24.796392  -15.862051  327.393282  29.435789  30.156182  0.679770   1.059759
   5   5   2  0  0.373119  1.340057    5.079941  -19.807414  284.384426  20.448458  20.846286  0.364514   1.091391
   5   5   3  0  0.387882  1.289052   16.430672   -4.808042  343.689152  17.119704  17.506545  0.472884   0.818047
   5   5   4  0  0.407653  1.226532   -0.219849    3.158977   93.981078   3.166618   3.320037  0.256145   0.598954
   5   5   5  0  0.431745  1.158090   -8.234143  -13.874266  239.311582  16.133703  16.373595  0.384218   0.624365
   5   5   6  0  0.459479  1.088189  -12.272360   -2.610919  192.010488  12.547020  12.708747  0.157628   1.026006
   5   5   7  0  0.490236  1.019916   -0.945975    3.763731  104.108461   3.880791   3.980104  0.137924   0.720053
   5   5   8  0  0.523485  0.955137   -7.966190    0.707162  174.927131   7.997516   7.615396  0.137924  -2.770502
   5   5   9  0  0.558780  0.894806   -0.411552   -5.915364  266.020153   5.929664   6.048969  0.137924   0.865010
   5   5  10  0  0.595758  0.839267   11.176186    3.647703   18.075735  11.756397  11.556093  0.167480  -1.195991
   5   5  11  0  0.634125  0.788488   -1.874604   -5.558107  251.362095   5.865722   5.940600  0.147776   0.506699
   5   5  12  0  0.673643  0.742233    1.693543    2.989563   60.469092   3.435924   3.014633  0.354663  -1.187864
   5   5  13  0  0.714122  0.700161   -1.958433    4.370722  114.136194   4.789433   4.896316  0.226590   0.471700
   5   5  14  0  0.755406  0.661896   -6.374426    0.400531  176.404602   6.386997   6.551408  0.177331   0.927140
   5   5  15  0  0.797371  0.627061   -2.336896    1.478593  147.677790   2.765379   3.123002  0.334959   1.067662
   5   5  18  0  0.926419  0.539713   -4.223064   -0.459268  186.206652   4.247963   4.324915  0.256145   0.300420
   5   5  21  0  1.058843  0.472213    0.692042   -3.563300  280.990813   3.629880   3.113150  0.354663  -1.456961
   5   5  22  0  1.103526  0.453093   -3.240821    1.222421  159.333782   3.463703   3.792921  0.305404   1.077975
   5   6   0  0  0.396883  1.259817    0.000000   24.853180   90.000000  24.853180  25.476604  0.660067   0.944487
   5   6   1  0  0.399704  1.250926    4.494174   -2.775556  328.300943   5.282169   5.497272  0.137924   1.559573
   5   6   2  0  0.408049  1.225342   -0.328607    0.826920  111.672236   0.889820   1.527020  0.344811   1.847968
   5   6   3  0  0.421591  1.185983  -10.399247  -13.499575  232.391542  17.040624  16.984403  0.344811  -0.163048
   5   6   4  0  0.439850  1.136751   -1.320902    3.408694  111.181828   3.655677   3.586034  0.137924  -0.504935
   5   6   5  0  0.462267  1.081626  -17.771076  -15.101896  220.357950  23.321201  23.486553  0.265997   0.621630
   5   6   6  0  0.488270  1.024023   -9.663681    5.789594  149.073813  11.265262  11.339355  0.177331   0.417821
   5   6   7  0  0.517318  0.966523    0.247506   -2.518664  275.612375   2.530795   2.600860  0.177331   0.395104
   5   6   8  0  0.548929  0.910864    4.853101    7.633588   57.553584   9.045676   8.896123  0.147776  -1.012025
   5   6   9  0  0.582685  0.858096   -7.221794    2.105665  163.744855   7.522508   7.487324  0.147776  -0.238091
   5   6  10  0  0.618235  0.808754   -5.568268   -8.768101  237.582014  10.386780   9.989666  0.216738  -1.832227
   5   6  11  0  0.655287  0.763024    0.727371   -3.170913  282.919482   3.253268   3.152557  0.305404  -0.329763
   5   6  12  0  0.693601  0.720876    4.765329   -4.899106  314.206948   6.834442   6.945478  0.167480   0.662982
   5   6  13  0  0.732978  0.682149   -9.254863    4.483956  154.149941  10.283888  10.364032  0.177331   0.451946
   5   6  14  0  0.773256  0.646616    1.496995   -9.896694  278.601476  10.009273  10.127591  0.265997   0.444806
   5   6  15  0  0.814302  0.614023   -1.071268   -3.976210  254.921441   4.117992   4.019511  0.236442  -0.416516
   5   6  16  0  0.856005  0.584109   -1.549472    4.144215  110.500163   4.424407   4.354470  0.226590  -0.308650
   5   6  20  0  1.027769  0.486491   -1.711880   -3.255931  242.265826   3.678535   3.871735  0.295552   0.653690
   5   6  21  0  1.071651  0.466570   -2.378627   -2.964402  231.256546   3.800730   3.625441  0.305404  -0.573957
   5   7   0  0  0.435619  1.147791    0.000000    4.952586   90.000000   4.952586   5.152461  0.118221   1.690695
   5   7   1  0  0.438191  1.141055  -10.043736  -18.175424  241.074968  20.765902  21.329021  0.463032   1.216156
   5   7   2  0  0.445816  1.121538   10.973651   -3.131522  344.072980  11.411724  11.506834  0.177331   0.536343
   5   7   3  0  0.458243  1.091123   -7.885960    0.073232  179.467944   7.886300   7.782876  0.137924  -0.749857
   5   7   4  0  0.475096  1.052419    5.643889    8.993057   57.888319  10.617371  10.423143  0.147776  -1.314340
   5   7   5  0  0.495922  1.008223   -0.619320   -1.888796  251.846128   1.987739   2.265901  0.197035   1.411738
   5   7   6  0  0.520246  0.961084    3.015414    4.658796   57.086965   5.549514   5.832231  0.128073   2.207477
   5   7   7  0  0.547601  0.913074   -3.094826    5.646011  118.729081   6.438586   6.383929  0.137924  -0.396284
   5   7   8  0  0.577556  0.865717   11.200305    8.900589   38.473248  14.306198  14.038732  0.177331  -1.508285
   5   7   9  0  0.609729  0.820036  -10.266840   -6.106422  210.742966  11.945560  11.861497  0.167480  -0.501926
   5   7  10  0  0.643788  0.776654    4.712023    5.539515   49.614844   7.272509   7.369103  0.157628   0.612795
   5   7  11  0  0.679448  0.735892    3.044913   -4.390896  304.739779   5.343356   5.310089  0.167480  -0.198637
   5   7  12  0  0.716470  0.697866    2.851218   -3.413525  309.871021   4.447651   4.541653  0.226590   0.414854
   5   7  13  0  0.754655  0.662554    2.808692   -8.003986  289.336569   8.482484   8.561164  0.177331   0.443686
   5   7  14  0  0.793834  0.629854   -8.672776    1.204583  172.092636   8.756030   8.797605  0.177331   0.234451
   5   7  15  0  0.833868  0.599615   -1.204496    1.973809  121.393176   2.312300   2.157531  0.620660  -0.249361
   5   7  17  0  0.916047  0.545823    5.987370   -0.522385  355.013695   6.010115   6.482446  0.206887   2.283043
   5   7  20  0  1.043340  0.479230    3.526487    1.030217   16.285040   3.673888   3.477665  0.591105  -0.331961
   5   8   0  0  0.476417  1.049500    0.000000    7.838128   90.000000   7.838128   7.566138  0.226590  -1.200365
   5   8   1  0  0.478770  1.044343   -7.540773    9.297581  129.043670  11.971144  12.255567  0.325107   0.874859
   5   8   2  0  0.485759  1.029318   -7.807175   -6.340848  219.082888  10.057750  10.196553  0.216738   0.640414
   5   8   3  0  0.497188  1.005655   -6.625301   16.103285  112.363512  17.412937  17.634618  0.325107   0.681868
   5   8   4  0  0.512762  0.975111   -0.702641   -3.485155  258.601408   3.555279   3.812624  0.147776   1.741451
   5   8   5  0  0.532117  0.939644   -8.448102    5.913843  145.007197  10.312321  10.472402  0.147776   1.083264
   5   8   6  0  0.554856  0.901135   -9.002099  -17.101509  242.238037  19.326132  19.033565  0.246294  -1.187879
   5   8   7  0  0.580582  0.861205    1.271697   -3.939087  287.892187   4.139278   4.305211  0.157628   1.052692
   5   8   8  0  0.608917  0.821129    1.163959    5.411324   77.860817   5.535091   5.398755  0.147776  -0.922585
   5   8   9  0  0.639515  0.781843    5.872828    5.071451   40.812087   7.759493   7.861690  0.157628   0.648345
   5   8  10  0  0.672065  0.743975    6.833978   -5.672246  320.307106   8.881307   8.827161  0.167480  -0.323304
   5   8  12  0  0.741983  0.673870    0.107714   -4.633233  271.331777   4.634485   4.433284  0.206887  -0.972519
   5   8  13  0  0.778918  0.641916   -7.065279    2.355907  161.559108   7.447716   7.408510  0.177331  -0.221088
   5   8  15  0  0.855888  0.584188   -0.241268   -3.523654  266.083012   3.531904   3.822476  0.256145   1.134403
   5   8  16  0  0.895657  0.558250   -2.401644    3.426392  125.027585   4.184263   4.472691  0.443328   0.650597
   5   8  17  0  0.936136  0.534110   -3.678440    0.787916  167.910032   3.761879   3.684551  0.295552  -0.261638
   5   8  20  0  1.061021  0.471244   -2.466796    1.095668  156.050823   2.699180   2.768339  0.374366   0.184738
   5   9   0  0  0.518791  0.963780    0.000000   11.673171   90.000000  11.673171  11.615204  0.423625  -0.136837
   5   9   1  0  0.520952  0.959782  -12.452356    6.054944  154.068717  13.846426  13.841697  0.275849  -0.017143
   5   9   2  0  0.527382  0.948079    6.856665    0.877199    7.290462   6.912549   7.063699  0.147776   1.022829
   5   9   3  0  0.537928  0.929492    8.395451    1.489024   10.057437   8.526476   8.807457  0.187183   1.501103
   5   9   4  0  0.552355  0.905216    3.834407    0.352233    5.248519   3.850551   3.940697  0.147776   0.610016
   5   9   5  0  0.570367  0.876629    4.849503    4.154265   40.584589   6.385577   6.541557  0.206887   0.753938
   5   9   6  0  0.591638  0.845112  -11.050598   10.286166  137.051859  15.097050  14.866278  0.187183  -1.232865
   5   9   7  0  0.615830  0.811913    4.100025    8.060694   63.040102   9.043506   8.699088  0.157628  -2.185004
   5   9   8  0  0.642612  0.778074   -1.853229    5.429511  108.846071   5.737076   5.556382  0.157628  -1.146332
   5   9   9  0  0.671677  0.744406    2.510559   -7.455860  288.609559   7.867195   7.782876  0.157628  -0.534923
   5   9  10  0  0.702739  0.711502   -3.383297    5.864334  119.981842   6.770311   6.403632  0.167480  -2.189394
   5   9  11  0  0.735547  0.679767    2.317924   -3.320153  304.920354   4.049221   3.802772  0.216738  -1.137077
   5   9  12  0  0.769876  0.649455    5.591284    0.046430    0.475778   5.591477   5.516975  0.187183  -0.398013
   5   9  13  0  0.805533  0.620707    5.336064   -3.514451  326.630210   6.389440   6.600667  0.187183   1.128452
   5   9  14  0  0.842349  0.593578   -0.914622   -2.745584  251.575806   2.893918   3.054040  0.285701   0.560452
   5   9  15  0  0.880179  0.568066   -4.111690    0.989393  166.470176   4.229053   4.344618  0.246294   0.469216
   5   9  17  0  0.958395  0.521705   -3.361500   -1.570794  205.046196   3.710401   3.645144  0.295552  -0.220797
   5   9  19  0  1.039377  0.481057   -1.997468    0.009538  179.726408   1.997491   2.364418  0.443328   0.827664
   5  10   0  0  0.562384  0.889073    0.000000    8.891182   90.000000   8.891182   9.349303  0.315256   1.453174
   5  10   1  0  0.564378  0.885931   -0.724050    2.978820  103.661730   3.065553   3.625441  0.157628   3.551959
   5  10   2  0  0.570319  0.876703    8.210221   -7.796717  316.479783  11.322390  11.083210  0.177331  -1.348779
   5  10   3  0  0.580085  0.861943  -11.211655    3.399529  163.131968  11.715716  11.664462  0.167480  -0.306032
   5  10   5  0  0.610287  0.819287    6.909755    0.875546    7.221551   6.965004   7.260734  0.157628   1.876123
   5  10   6  0  0.630212  0.793384   -5.126816    1.532154  163.361178   5.350863   5.182016  0.157628  -1.071175
   5  10   7  0  0.652976  0.765725    0.019510   -3.292300  270.339534   3.292357   3.083595  0.206887  -1.009066
   5  10   8  0  0.678294  0.737144   -3.630561    8.151867  114.006546   8.923783   8.659681  0.157628  -1.675477
   5  10   9  0  0.705890  0.708325    4.943253    8.915096   60.992458  10.193855  10.482253  0.236442   1.219743
   5  10  10  0  0.735509  0.679801   -0.570837    9.430904   93.463795   9.448164   9.171972  0.246294  -1.121395
   5  10  11  0  0.766916  0.651962    1.931936    1.053080   28.594389   2.200308   1.930941  0.630511  -0.427220
   5  10  13  0  0.834276  0.599322   -0.853158   -4.162828  258.417803   4.249355   4.354470  0.226590   0.463900
   5  10  15  0  0.906558  0.551537   -1.494040   -5.051413  253.523537   5.267725   4.935723  0.236442  -1.404160
   5  10  16  0  0.944194  0.529552   -3.705141   -2.254997  211.325233   4.337405   3.871735  0.285701  -1.629925
   5  11   0  0  0.606934  0.823813    0.000000   10.233210   90.000000  10.233210  10.423143  0.344811   0.550832
   5  11   1  0  0.608782  0.821312   -3.217132    4.570983  125.138498   5.589618   5.723862  0.187183   0.717182
   5  11   2  0  0.614293  0.813943   -9.845418   10.780997  132.402941  14.600073  14.491912  0.187183  -0.577836
   5  11   3  0  0.623371  0.802091   -0.520291   -3.418450  261.345955   3.457818   3.556479  0.187183   0.527084
   5  11   4  0  0.635862  0.786334   -6.001237    0.328013  176.871466   6.010195   5.999711  0.177331  -0.059121
   5  11   5  0  0.651570  0.767378   -2.225080    7.299264  106.953122   7.630874   7.635100  0.216738   0.019496
   5  11   6  0  0.670268  0.745970  -10.769519   -5.071724  205.217301  11.903988  11.999422  0.177331   0.538165
   5  11   7  0  0.691716  0.722840  -11.319382    1.661507  171.649512  11.440673  11.437872  0.206887  -0.013540
   5  11   8  0  0.715664  0.698652   -0.774176    9.116489   94.853937   9.149302   9.142416  0.216738  -0.031768
   5  11   9  0  0.741872  0.673971   -5.992048    1.768616  163.555481   6.247611   5.930749  0.177331  -1.786839
   5  11  10  0  0.770108  0.649259   -0.247895    2.877112   94.924498   2.887772   2.728932  0.472884  -0.335896
   5  11  13  0  0.864933  0.578080    3.977758   -3.955755  315.158911   5.609862   5.842083  0.206887   1.122453
   5  11  14  0  0.899320  0.555975    2.814674    2.105907   36.803410   3.515286   3.448110  0.275849  -0.243526
   5  12   0  0  0.652244  0.766584    0.000000   -9.935976  270.000000   9.935976   9.782780  0.226590  -0.676095
   5  12   1  0  0.653964  0.764568   -0.638255    5.425796   96.709064   5.463207   5.349496  0.157628  -0.721390
   5  12   2  0  0.659098  0.758612    6.482314   -6.963710  312.949567   9.513866   9.644855  0.334959   0.391060
   5  12   3  0  0.667567  0.748989    2.041945   -5.002208  292.205705   5.402928   5.290385  0.167480  -0.671976
   5  12   4  0  0.679245  0.736111    2.731578    0.555879   11.502685   2.787565   3.369296  0.206887   2.811832
   5  12   5  0  0.693972  0.720490   -0.012261   -7.520411  269.906585   7.520421   7.457769  0.216738  -0.289070
   5  12   6  0  0.711557  0.702684   -2.474755    1.699811  145.516379   3.002294   3.329889  0.226590   1.445758
   5  12   7  0  0.731796  0.683251   -1.283998  -11.721362  263.748551  11.791479  11.615204  0.177331  -0.994045
   5  12   8  0  0.754473  0.662714   -3.512778   -3.485151  224.773807   4.948322   4.610615  0.206887  -1.632327
   5  12   9  0  0.779377  0.641538    8.700455   -0.403230  357.346480   8.709794   8.856716  0.325107   0.451918
   5  12  11  0  0.835049  0.598767   -0.871906    3.754000  103.075720   3.853925   3.901290  0.246294   0.192309
   5  12  13  0  0.897309  0.557222    2.773384    0.153586    3.169713   2.777634   3.320037  0.344811   1.573046
   5  12  14  0  0.930500  0.537345   -6.273064    2.656643  157.047342   6.812422   6.827257  0.275849   0.053781
   5  12  16  0  1.000325  0.499838   -1.527589    1.107807  144.050387   1.886999   2.118124  0.482735   0.478783
   5  12  17  0  1.036726  0.482288   -1.978034    1.937865  135.587706   2.769105   2.640267  0.660067  -0.195189
   5  12  20  0  1.150746  0.434501    2.677674    1.134987   22.970655   2.908287   2.719081  0.443328  -0.426786
   5  13   0  0  0.698167  0.716161    0.000000   11.143294   90.000000  11.143294  11.270393  0.236442   0.537547
   5  13   1  0  0.699775  0.714516    0.484676    3.571316   82.271401   3.604055   3.024485  0.236442  -2.451217
   5  13   3  0  0.712503  0.701751    7.103628    0.221895    1.789159   7.107092   7.270585  0.315256   0.518604
   5  13   4  0  0.723457  0.691126    6.044840   -0.222083  357.895943   6.048918   6.137635  0.305404   0.290492
   5  13   5  0  0.737301  0.678149   11.810091    2.956874   14.056110  12.174620  12.058532  0.285701  -0.406326
   5  13   6  0  0.753876  0.663239    7.536323    0.501646    3.808205   7.553000   7.536582  0.403921  -0.040646
   5  13   7  0  0.773007  0.646825   -3.589781   -1.074116  196.657967   3.747032   3.477665  0.325107  -0.828549
   5  13   8  0  0.794509  0.629319    1.837239    1.369649   36.704278   2.291590   2.196938  0.600956  -0.157502
   5  13   9  0  0.818195  0.611101   -3.236816    2.039125  147.789951   3.825573   4.216546  0.305404   1.280182
   5  13  10  0  0.843882  0.592500   -0.910407   -2.148374  247.034450   2.333314   2.374270  0.600956   0.068152
   5  13  11  0  0.871391  0.573795   -5.158020    0.019036  179.788552   5.158055   5.448013  0.256145   1.132008
   5  13  12  0  0.900557  0.555212   -3.137605    2.212300  144.812643   3.839119   3.103299  0.472884  -1.556028
   5  13  14  0  0.963248  0.519077    0.804062   -2.061467  291.307940   2.212727   2.620563  0.571401   0.713747
   5  13  16  0  1.030857  0.485033   -1.422300    5.940855  103.463763   6.108739   6.186894  0.236442   0.330546
   5  13  18  0  1.102479  0.453523    0.252590    2.989722   85.170770   3.000373   3.191964  0.334959   0.571984
   5  14   0  0  0.744590  0.671510    0.000000    7.415017   90.000000   7.415017   7.250882  0.177331  -0.925584
   5  14   1  0  0.746097  0.670154    3.006947    9.801372   72.944595  10.252250  10.058628  0.246294  -0.786141
   5  14   2  0  0.750601  0.666133    3.428012   11.083163   72.813212  11.601197  11.841794  0.236442   1.017574
   5  14   3  0  0.758048  0.659589    3.256795    2.799310   40.680025   4.294514   4.748540  0.197035   2.304291
   5  14   4  0  0.768353  0.650743    1.451463    3.443879   67.146439   3.737252   3.497368  0.236442  -1.014556
   5  14   5  0  0.781402  0.639876    8.148472    3.010491   20.276983   8.686809   8.551312  0.197035  -0.687683
   5  14   7  0  0.815179  0.613362    2.658270   -3.572460  306.652961   4.452962   4.443136  0.216738  -0.045336
   5  14   8  0  0.835596  0.598375   -2.203656   -7.686651  254.003140   7.996293   8.196649  0.295552   0.677906
   5  14   9  0  0.858149  0.582649   -1.830507   -0.325792  190.091785   1.859273   2.009755  0.620660   0.242455
   5  14  11  0  0.909010  0.550049    2.403498    1.810370   36.987895   3.009027   3.201816  0.305404   0.631260
   5  14  14  0  0.997408  0.501299   -4.089330   -0.146242  182.048127   4.091944   4.659874  0.256145   2.217217
   5  14  17  0  1.097175  0.455716    1.413300    0.502845   19.585315   1.500091   2.088569  0.472884   1.244447
   5  15   0  0  0.791424  0.631772    0.000000    2.838421   90.000000   2.838421   2.531898  0.709325  -0.432134
   5  15   1  0  0.792842  0.630642   -4.815015    1.672121  160.849301   5.097093   4.768243  0.206887  -1.589518
   5  15   2  0  0.797082  0.627288   -0.035221    4.170372   90.483887   4.170520   4.531801  0.206887   1.746274
   5  15   3  0  0.804099  0.621814   -6.199647    1.222254  168.847224   6.318982   6.285411  0.187183  -0.179347
   5  15   5  0  0.826152  0.605216    2.918080   -3.792448  307.576307   4.785170   4.906167  0.206887   0.584848
   5  15   6  0  0.840978  0.594546    5.454023   -4.304198  321.720259   6.947841   6.915923  0.187183  -0.170516
   5  15   7  0  0.858169  0.582636   -1.922380   -3.304935  239.814745   3.823367   3.586034  0.275849  -0.860374
   5  15   8  0  0.877587  0.569744   -2.636088    3.551502  126.584499   4.422909   4.186990  0.256145  -0.921037
   5  15  10  0  0.922524  0.541991   -2.626669   -0.648055  193.859296   2.705433   2.137828  0.433477  -1.309425
   5  15  11  0  0.947754  0.527563    2.116648    3.039396   55.146484   3.703799   3.517072  0.295552  -0.631791
   5  15  13  0  1.003042  0.498484    2.303650    4.329842   61.985226   4.904522   4.984981  0.246294   0.326681
   5  16   0  0  0.838601  0.596231    0.000000  -11.150765  270.000000  11.150765  11.457576  0.305404   1.004607
   5  16   1  0  0.839939  0.595281    3.670387    2.213726   31.095501   4.286295   4.246101  0.285701  -0.140685
   5  16   2  0  0.843943  0.592457    4.618165    2.180554   25.275221   5.107080   5.270682  0.206887   0.790782
   5  16   3  0  0.850573  0.587839    8.474121   -2.137326  345.844212   8.739501   8.718792  0.187183  -0.110639
   5  16   4  0  0.859769  0.581551    0.804582    2.361893   71.188530   2.495173   2.334863  0.433477  -0.369825
   5  16   5  0  0.871450  0.573756    0.797462    2.317829   71.013943   2.451179   2.581156  0.492587   0.263867
   5  16   6  0  0.885518  0.564641    0.973672    2.339826   67.406338   2.534328   2.788043  0.325107   0.780402
   5  16   9  0  0.940881  0.531417   -3.338026    1.234832  159.699107   3.559105   3.930845  0.265997   1.397534
   5  16  13  0  1.040669  0.480460    2.817920   -2.820308  314.975738   3.986829   3.822476  0.295552  -0.556089
   5  16  15  0  1.099465  0.454767    2.095316   -3.113137  303.942771   3.752595   3.763365  0.344811   0.031236
   5  16  16  0  1.130698  0.442205   -0.436627   -2.793368  261.116073   2.827286   3.024485  0.344811   0.571903
   5  17   1  0  0.887332  0.563487    0.459511   -1.861672  283.865009   1.917544   2.206790  0.374366   0.772630
   5  17   2  0  0.891123  0.561090   -5.554043   -0.269555  182.778562   5.560581   5.664752  0.256145   0.406687
   5  17   5  0  0.917216  0.545128   -1.226206   -3.543399  250.911643   3.749568   3.802772  0.315256   0.168766
   5  17   6  0  0.930593  0.537292    5.060116   -0.224151  357.463590   5.065078   5.211571  0.226590   0.646512
   5  17   8  0  0.963804  0.518778    2.134823   -1.754864  320.579151   2.763515   2.689526  0.699474  -0.105779
   5  17   9  0  0.983421  0.508429    2.070098    4.407997   64.844152   4.869881   4.689429  0.256145  -0.704490
   5  17  11  0  1.028103  0.486332    0.238682    3.103445   85.602107   3.112610   2.364418  0.650215  -1.150684
   5  17  14  0  1.107032  0.451658    2.947167   -2.285994  322.200759   3.729821   3.497368  0.453180  -0.512936
   5  18   0  0  0.933773  0.535462    0.000000   -6.312583  270.000000   6.312583   6.689333  0.433477   0.869135
   5  18   1  0  0.934976  0.534773    1.902825   -1.709903  318.056742   2.558224   2.502342  0.591105  -0.094538
   5  18   3  0  0.944540  0.529358    2.868301    1.122630   21.374977   3.080170   3.054040  0.975322  -0.026791
   5  18   5  0  0.963383  0.519004    1.947430    1.556063   38.626061   2.492752   2.797895  0.344811   0.884955
   5  18   6  0  0.976127  0.512228    0.765407    3.515739   77.717857   3.598093   3.408703  0.334959  -0.565412
   5  18   8  0  1.007839  0.496111    1.238777   -2.142468  300.036551   2.474821   2.719081  0.610808   0.399897
   5  18   9  0  1.026615  0.487037   -2.563686    0.771964  163.242170   2.677390   2.650119  0.571401  -0.047727
   5  18  10  0  1.047202  0.477463    1.992813    0.107277    3.081368   1.995698   2.374270  0.423625   0.893648
   5  18  11  0  1.069494  0.467511    2.079552    2.803396   53.432069   3.490497   3.487517  0.453180  -0.006576
   5  18  12  0  1.093389  0.457294    0.445974    3.793398   83.294762   3.819524   3.723958  0.512291  -0.186546
   5  18  13  0  1.118782  0.446915    3.011071    3.886623   52.234099   4.916542   5.103202  0.394070   0.473673
   5  19   0  0  0.981690  0.509326    0.000000   -5.830399  270.000000   5.830399   5.792824  0.384218  -0.097795
   5  19   1  0  0.982834  0.508733    1.529082    2.387989   57.367681   2.835592   2.364418  0.650215  -0.724644
   5  19   2  0  0.986257  0.506967   -1.132903   -2.376902  244.516131   2.633084   2.709229  0.886657   0.085879
   5  19   3  0  0.991937  0.504064    0.483797    2.600671   79.461848   2.645288   2.453084  0.551698  -0.348387
   5  19   8  0  1.052389  0.475110   -4.037822   -0.633079  188.910710   4.087150   3.861883  0.295552  -0.762191
   5  19  10  0  1.090144  0.458655   -3.777767    0.305170  175.381642   3.790073   4.078621  0.275849   1.046038
   5  19  12  0  1.134584  0.440690   -3.881646   -1.971157  206.922135   4.353462   4.423432  0.325107   0.215220
   5  20   1  0  1.030877  0.485024   -3.337653   -3.120759  223.076553   4.569361   4.482543  0.650215  -0.133523
   5  20   9  0  1.114659  0.448568   -0.113854   -3.104546  267.899708   3.106633   2.758488  0.374366  -0.929960
   5  21   0  0  1.078037  0.463806    0.000000   -3.464393  270.000000   3.464393   3.073743  0.334959  -1.166259
   5  21   1  0  1.079079  0.463358    2.501403    0.827697   18.309027   2.634786   2.699377  0.709325   0.091060
   5  21   2  0  1.082198  0.462023    0.202898   -4.085360  272.843242   4.090395   4.137732  0.600956   0.078769
   5  21   5  0  1.103784  0.452987   -2.912834    1.121025  158.950430   3.121106   3.280630  0.325107   0.490682
   5  21   7  0  1.127948  0.443283    2.635178   -1.683706  327.424081   3.127144   2.719081  0.482735  -0.845315
   5  21   8  0  1.142791  0.437525    1.396788   -1.563470  311.777276   2.096535   2.738784  0.600956   1.068713
   5  22   0  0  1.126424  0.443883    0.000000   -2.718831  270.000000   2.718831   3.142706  0.325107   1.303797
   5  22   1  0  1.127421  0.443490   -0.262140   -3.337055  265.508394   3.347335   3.989955  0.265997   2.415893
   5  22   2  0  1.130407  0.442319   -2.433509   -1.593480  213.217091   2.908805   3.073743  0.334959   0.492414
   6   0   0  0  0.313414  1.595333   -2.220504    0.000000  180.000000   2.220504   1.733907  0.295552  -1.646401
   6   0   1  0  0.316979  1.577394    0.000000   24.225815   90.000000  24.225815  23.821512  0.275849  -1.465670
   6   0   2  0  0.327439  1.527002  -25.651319    0.000000  180.000000  25.651319  25.033276  0.354663  -1.742621
   6   0   3  0  0.344167  1.452781    0.000000   24.191792   90.000000  24.191792  23.979140  0.285701  -0.744321
   6   0   4  0  0.366306  1.364979    7.352190    0.000000  360.000000   7.352190   7.644952  0.167480   1.748042
   6   0   5  0  0.392941  1.272454    0.000000   14.985749   90.000000  14.985749  14.856427  0.177331  -0.729270
   6   0   6  0  0.423225  1.181403   24.714284    0.000000  360.000000  24.714284  24.471727  0.275849  -0.879312
   6   0   7  0  0.456432  1.095452    0.000000   12.223916   90.000000  12.223916  12.097939  0.197035  -0.639366
   6   0   8  0  0.491971  1.016320    5.821810    0.000000  360.000000   5.821810   5.871638  0.128073   0.389061
   6   0  10  0  0.568266  0.879869    6.877811    0.000000  360.000000   6.877811   6.640074  0.137924  -1.723679
   6   0  11  0  0.608369  0.821869    0.000000    6.739448   90.000000   6.739448   6.689333  0.157628  -0.317937
   6   0  13  0  0.691353  0.723220    0.000000   -5.122530  270.000000   5.122530   4.984981  0.344811  -0.398910
   6   0  15  0  0.777045  0.643463    0.000000   -9.162340  270.000000   9.162340   9.270489  0.315256   0.343051
   6   1   0  0  0.317347  1.575563  -24.965711    0.000000  180.000000  24.965711  25.299273  0.394070   0.846454
   6   1   1  0  0.320868  1.558275    2.436765   10.201076   76.565320  10.488078  10.531512  0.128073   0.339140
   6   1   2  0  0.331205  1.509638   -6.284842   12.379089  116.916828  13.883122  13.792439  0.157628  -0.575302
   6   1   3  0  0.347753  1.437804  -12.027296   21.128866  119.650059  24.312236  23.979140  0.285701  -1.165894
   6   1   4  0  0.369677  1.352534  -16.659685    4.175239  165.930364  17.174916  17.151883  0.216738  -0.106273
   6   1   5  0  0.396085  1.262354    4.057924   -6.526506  301.871719   7.685182   7.516879  0.118221  -1.423631
   6   1   6  0  0.426146  1.173307   10.441385    8.078545   37.729277  13.201720  13.014151  0.157628  -1.189949
   6   1   7  0  0.459142  1.088988   -5.723954   10.955063  117.586793  12.360301  12.196456  0.157628  -1.039440
   6   1   8  0  0.494486  1.011152    0.984546   -3.548741  285.505892   3.682784   3.812624  0.137924   0.941388
   6   1   9  0  0.531709  0.940364   -2.359290   17.509727   97.673911  17.667959  17.575507  0.206887  -0.446871
   6   1  10  0  0.570445  0.876509    7.978304   -4.420715  331.009509   9.121187   8.896123  0.147776  -1.523007
   6   1  11  0  0.610405  0.819129    3.762414    8.650534   66.494128   9.433319   9.487227  0.315256   0.171000
   6   1  12  0  0.651364  0.767620    6.007054   -2.666471  336.064047   6.572273   6.669629  0.157628   0.617635
   6   1  13  0  0.693144  0.721350    0.023681    5.732914   89.763330   5.732963   5.704159  0.167480  -0.171988
   6   1  14  0  0.735607  0.679711    2.071112   -2.987864  304.728726   3.635496   3.684551  0.226590   0.216492
   6   1  15  0  0.778640  0.642145   -0.970388    1.838674  117.823521   2.079033   2.108273  0.571401   0.051173
   6   1  16  0  0.822154  0.608159    3.612259    0.295743    4.680480   3.624345   4.068769  0.236442   1.879634
   6   1  17  0  0.866076  0.577317   -5.578972   -1.711702  197.056700   5.835653   6.048969  0.206887   1.031077
   6   1  18  0  0.910347  0.549241    0.548339   -2.750059  281.276410   2.804194   2.866857  0.334959   0.187078
   6   1  19  0  0.954919  0.523605   -4.463955    0.534974  173.166096   4.495897   4.482543  0.256145  -0.052138
   6   1  23  0  1.135501  0.440334   -2.888529    0.289097  174.284615   2.902960   2.837302  0.374366  -0.175386
   6   2   0  0  0.328863  1.520390  -13.013407    0.000000  180.000000  13.013407  12.964892  0.315256  -0.153889
   6   2   1  0  0.332262  1.504838    7.601852   -7.844541  314.099862  10.923597  10.964989  0.256145   0.161595
   6   2   2  0  0.342255  1.460897   -9.557389    4.906206  152.826681  10.743116  10.836916  0.137924   0.680084
   6   2   3  0  0.358293  1.395507   -1.658769    7.567056  102.364196   7.746732   7.733617  0.118221  -0.110931
   6   2   4  0  0.379608  1.317147  -17.850140   18.402662  134.126834  25.637580  25.841119  0.660067   0.308362
   6   2   5  0  0.405371  1.233439   -9.404318   -3.070977  198.084433   9.893032   9.920704  0.137924   0.200630
   6   2   6  0  0.434790  1.149981  -25.795973    3.589344  172.078522  26.044493  25.801712  0.433477  -0.560079
   6   2   7  0  0.467176  1.070261   -7.973540   10.574219  127.018293  13.243544  13.349110  0.167480   0.630324
   6   2   8  0  0.501954  0.996107   -7.506814   13.332761  119.381042  15.300809  15.408124  0.187183   0.573315
   6   2   9  0  0.538662  0.928226   -8.439027    4.669493  151.043310   9.644757   9.664559  0.147776   0.133998
   6   2  10  0  0.576931  0.866655   -4.002711  -11.614406  250.984346  12.284792  12.186605  0.167480  -0.586265
   6   2  11  0  0.616470  0.811069    4.182097    9.765352   66.816546  10.623184  10.541364  0.167480  -0.488537
   6   2  12  0  0.657051  0.760976   -9.297965    5.330803  150.173053  10.717724  10.649733  0.167480  -0.405967
   6   2  14  0  0.740648  0.675084   -0.047431   -5.443885  269.500816   5.444092   5.536679  0.187183   0.494633
   6   2  15  0  0.783404  0.638240    3.937038   -0.077485  358.872512   3.937800   3.832328  0.275849  -0.382357
   6   2  16  0  0.826667  0.604838   -4.455605   -1.821243  202.232448   4.813455   4.521949  0.226590  -1.286487
   6   2  18  0  0.914425  0.546792   -2.765127   -0.284244  185.869167   2.779699   3.123002  0.541846   0.633582
   6   2  19  0  0.958807  0.521481   -0.432250    3.696558   96.669488   3.721745   3.625441  0.295552  -0.325843
   6   2  21  0  1.048366  0.476933   -1.309277    1.357386  133.966459   1.885922   2.167383  0.650215   0.432874
   6   3   0  0  0.347209  1.440056  -16.713509    0.000000  180.000000  16.713509  17.358769  0.463032   1.393555
   6   3   1  0  0.350430  1.426820   14.178744   -8.761396  328.287058  16.667298  16.984403  0.502439   0.631131
   6   3   2  0  0.359919  1.389200   23.590896  -20.231916  319.383101  31.078302  31.387649  0.423625   0.730240
   6   3   3  0  0.375202  1.332614  -15.609169  -13.024191  219.841405  20.329183  20.570437  0.374366   0.644433
   6   3   4  0  0.395608  1.263877  -10.770083  -15.574917  235.336073  18.936017  19.161638  0.226590   0.995722
   6   3   5  0  0.420391  1.189369    0.758685   -2.116247  289.722998   2.248133   2.886560  0.157628   4.050216
   6   3   6  0  0.448827  1.114016   22.996655   -4.050460  350.010803  23.350639  23.535811  0.265997   0.696143
   6   3   7  0  0.480267  1.041088   -4.382979    2.069902  154.720549   4.847164   5.044092  0.128073   1.537625
   6   3   8  0  0.514160  0.972459    5.556404   -0.928003  350.518256   5.633366   5.743565  0.187183   0.588724
   6   3   9  0  0.550054  0.909001   -2.284949   -9.000132  255.754742   9.285654   9.359155  0.147776   0.497378
   6   3  10  0  0.587582  0.850946    7.101140    3.116594   23.696016   7.754957   7.694210  0.147776  -0.411069
   6   3  11  0  0.626449  0.798149   -0.387463    1.637824  103.309876   1.683032   2.118124  0.522142   0.833284
   6   3  12  0  0.666423  0.750274    2.738963   -0.000263  359.994490   2.738963   2.807746  0.226590   0.303558
   6   3  13  0  0.707315  0.706899    6.003999   -1.718112  344.030933   6.244991   6.167190  0.256145  -0.303736
   6   3  15  0  0.791281  0.631887   -1.943134   -3.352908  239.906123   3.875276   4.019511  0.275849   0.522876
   6   3  17  0  0.877458  0.569828   -0.488087    4.295786   96.482146   4.323426   4.295359  0.246294  -0.113954
   6   3  18  0  0.921182  0.542781   -3.808963   -1.534353  201.940903   4.106390   4.157435  0.265997   0.191902
   6   3  19  0  0.965254  0.517999   -0.145752   -3.578934  267.667918   3.581901   3.595886  0.295552   0.047319
   6   3  20  0  1.009627  0.495232   -3.241939   -0.940397  196.175993   3.375576   3.113150  0.354663  -0.739930
   6   4   0  0  0.371373  1.346354   24.298453    0.000000  360.000000  24.298453  24.353506  0.669918   0.082178
   6   4   1  0  0.374386  1.335518   -5.113558    0.908568  169.924930   5.193648   5.142609  0.256145  -0.199256
   6   4   2  0  0.383283  1.304518    8.568667   -3.062684  340.331672   9.099566   9.171972  0.157628   0.459347
   6   4   3  0  0.397670  1.257325   -1.824031    9.057680  101.385914   9.239516   9.408413  0.128073   1.318760
   6   4   4  0  0.416977  1.199106    4.772373   21.504926   77.487695  22.028104  21.801905  0.492587  -0.459207
   6   4   5  0  0.440560  1.134920    4.303413   -3.656776  319.644164   5.647244   5.733714  0.118221   0.731421
   6   4   6  0  0.467771  1.068899   12.850037   -0.086091  359.616142  12.850325  12.551119  0.246294  -1.214834
   6   4   7  0  0.498016  1.003983    5.860504    4.078718   34.836648   7.140129   7.309992  0.128073   1.326302
   6   4   8  0  0.530778  0.942014   -4.990227   10.733579  114.934534  11.836895  11.664462  0.157628  -1.093924
   6   4   9  0  0.565618  0.883989   -0.342980    2.440101   98.001062   2.464088   2.600860  0.374366   0.365343
   6   4  10  0  0.602176  0.830321    1.828071   -2.442556  306.812120   3.050889   2.728932  0.305404  -1.054198
   6   4  11  0  0.640159  0.781056    1.208244    3.562250   71.264092   3.761579   3.615589  0.187183  -0.779932
   6   4  12  0  0.679326  0.736024    2.322026    6.324431   69.839204   6.737227   6.827257  0.226590   0.397324
   6   4  13  0  0.719485  0.694942  -10.749880   -1.096188  185.822445  10.805625  10.797509  0.177331  -0.045769
   6   4  15  0  0.802178  0.623303   -1.169318    3.344151  109.272717   3.542689   3.290482  0.315256  -0.800009
   6   4  16  0  0.844480  0.592081    3.658125    1.449291   21.612686   3.934759   3.684551  0.394070  -0.634932
   6   4  17  0  0.887297  0.563509   -0.238788   -3.589757  266.194337   3.597690   3.605738  0.275849   0.029174
   6   4  18  0  0.930559  0.537311    3.921623    0.029463    0.430452   3.921733   4.167287  0.315256   0.778903
   6   4  20  0  1.018190  0.491067    0.014651    4.062790   89.793383   4.062816   4.364322  0.275849   1.093009
   6   4  21  0  1.062468  0.470603    2.261016   -3.174170  305.462925   3.897120   3.930845  0.315256   0.106976
   6   4  22  0  1.107004  0.451670    2.003463    1.823734   42.311308   2.709219   2.768339  0.384218   0.153871
   6   5   0  0  0.400305  1.249049   -9.005825    0.000000  180.000000   9.005825   9.004492  0.315256  -0.004227
   6   5   1  0  0.403101  1.240383    5.700449   16.697970   71.150827  17.644186  18.156760  0.463032   1.106995
   6   5   2  0  0.411378  1.215428   17.348675   12.259133   35.246259  21.242948  21.526056  0.413773   0.684209
   6   5   3  0  0.424814  1.176987   -2.166869   26.282173   94.713168  26.371347  26.855848  0.581253   0.833546
   6   5   4  0  0.442940  1.128822   -0.828646    6.552363   97.207662   6.604553   6.472594  0.118221  -1.116201
   6   5   5  0  0.465208  1.074788    0.599653    3.331879   79.797451   3.385410   3.369296  0.137924  -0.116835
   6   5   6  0  0.491055  1.018216    9.232550   -1.803304  348.948112   9.407012   9.418265  0.137924   0.081588
   6   5   7  0  0.519948  0.961635  -10.219929    6.840129  146.205872  12.297736  12.147198  0.157628  -0.955024
   6   5   8  0  0.551408  0.906770    8.806279   -1.882809  347.931688   9.005305   9.063602  0.147776   0.394500
   6   5   9  0  0.585021  0.854670   -2.423158    6.552456  110.294849   6.986156   6.965181  0.147776  -0.141934
   6   5  10  0  0.620437  0.805884    1.409385   -6.766819  281.765295   6.912033   6.886368  0.147776  -0.173681
   6   5  11  0  0.657365  0.760613  -10.492163   -2.849569  195.194465  10.872237  10.964989  0.167480   0.553811
   6   5  12  0  0.695564  0.718841   -0.337454    2.850960   96.750406   2.870861   2.906264  0.265997   0.133093
   6   5  13  0  0.734836  0.680424   -0.902634    6.838959   97.518675   6.898269   6.935626  0.197035   0.189598
   6   5  14  0  0.775018  0.645147    5.548255    2.704054   25.983226   6.172118   6.383929  0.177331   1.194436
   6   5  15  0  0.815975  0.612764   -3.972461    5.116334  127.826736   6.477447   6.403632  0.187183  -0.394345
   6   5  17  0  0.899790  0.555685    1.266316    5.670144   77.410696   5.809827   5.782972  0.216738  -0.123903
   6   5  19  0  0.985599  0.507306    2.292337    2.870653   51.391164   3.673617   4.118028  0.275849   1.611069
   6   5  21  0  1.072923  0.466017    1.277136    2.221368   60.104008   2.562333   3.191964  0.334959   1.879724
   6   5  22  0  1.117042  0.447611    3.290406    0.173445    3.017408   3.294974   3.290482  0.334959  -0.013410
   6   6   0  0  0.433048  1.154607  -31.576542    0.000000  180.000000  31.576542  31.959050  0.906360   0.422027
   6   6   1  0  0.435635  1.147751    9.775162    6.893135   35.190281  11.961150  11.822090  0.256145  -0.542894
   6   6   2  0  0.443304  1.127894   -2.721437   -6.648212  247.738329   7.183658   7.250882  0.187183   0.359134
   6   6   3  0  0.455800  1.096973    8.016104   -7.768769  315.897699  11.162961  11.634907  0.256145   1.842494
   6   6   4  0  0.472739  1.057666   -4.913481    0.678324  172.139796   4.960083   5.073647  0.128073   0.886719
   6   6   5  0  0.493665  1.012833   -3.747809    0.882896  166.744146   3.850399   4.078621  0.187183   1.219244
   6   6   6  0  0.518094  0.965075   -0.474471   -5.609204  265.164973   5.629235   5.654900  0.157628   0.162816
   6   6   7  0  0.545557  0.916494    1.999887   -9.167222  282.306621   9.382830   9.418265  0.167480   0.211578
   6   6   8  0  0.575619  0.868630    3.937925   -7.124170  298.931871   8.140089   8.334574  0.147776   1.316073
   6   6   9  0  0.607895  0.822511   -7.924536   -3.713593  205.108711   8.751517   8.807457  0.167480   0.334012
   6   6  10  0  0.642050  0.778755   -4.993724   -3.463446  214.743620   6.077231   5.920897  0.157628  -0.991793
   6   6  12  0  0.714910  0.699389   -4.584960   -0.412979  185.146885   4.603521   4.630319  0.187183   0.143161
   6   6  15  0  0.832527  0.600581   -3.557262    6.264649  119.589253   7.204161   7.014440  0.197035  -0.962882
   6   6  16  0  0.873360  0.572501   -3.529722    0.728545  168.337745   3.604124   3.812624  0.265997   0.783842
   6   6  17  0  0.914827  0.546551   -2.158142    2.829629  127.332557   3.558705   2.748636  0.561549  -1.442560
   6   6  18  0  0.956845  0.522551   -2.943206    0.643210  167.672374   3.012670   2.748636  0.364514  -0.724345
   6   6  19  0  0.999345  0.500327   -1.594855    2.969416  118.239974   3.370608   3.359444  0.325107  -0.034338
   6   6  20  0  1.042269  0.479723   -1.535653    4.142959  110.338021   4.418410   4.255952  0.344811  -0.471148
   6   6  22  0  1.129190  0.442795   -0.727571    2.450642  106.535634   2.556366   2.768339  0.374366   0.566220
   6   7   0  0  0.468805  1.066541   12.143371    0.000000  360.000000  12.143371  12.009273  0.374366  -0.358200
   6   7   1  0  0.471196  1.061130   -5.825795    2.823224  154.144828   6.473831   6.827257  0.167480   2.110265
   6   7   2  0  0.478295  1.045379    6.725195   -8.564020  308.142010  10.889017  11.132468  0.315256   0.772235
   6   7   3  0  0.489899  1.020618   17.721501  -10.400962  329.590815  20.548275  20.944803  0.463032   0.856372
   6   7   4  0  0.505698  0.988733    6.969531   11.496244   58.773907  13.443883  13.191482  0.236442  -1.067497
   6   7   5  0  0.525312  0.951815    9.053869   -2.833676  342.620947   9.486953   9.300044  0.187183  -0.998532
   6   7   6  0  0.548334  0.911853    6.020522   -3.783648  327.852345   7.110744   7.329696  0.226590   0.966291
   6   7   7  0  0.574352  0.870546    6.232449   -2.082782  341.521218   6.571256   6.610519  0.167480   0.234435
   6   7   8  0  0.602980  0.829214    0.261447    4.147003   86.392573   4.155236   3.980104  0.236442  -0.740699
   6   7   9  0  0.633864  0.788812    8.730037    1.933148   12.485897   8.941511   8.955233  0.157628   0.087058
   6   7  10  0  0.666691  0.749973   -1.041479    2.140258  115.948186   2.380207   2.571305  0.246294   0.775895
   6   7  12  0  0.737119  0.678317   -3.991780   -3.767053  223.340952   5.488624   5.635196  0.187183   0.783040
   6   7  13  0  0.774286  0.645756   -1.154499   -3.157450  249.915422   3.361898   2.640267  0.758584  -0.951287
   6   7  14  0  0.812519  0.615370    1.205018   -2.361277  297.036349   2.650981   2.896412  0.295552   0.830416
   6   7  15  0  0.851675  0.587079   -0.444461   -6.852450  266.288900   6.866849   6.797702  0.216738  -0.319036
   6   7  17  0  0.932286  0.536316    2.529099   -2.359027  316.992675   3.458518   3.379147  0.620660  -0.127882
   6   7  22  0  1.143380  0.437300    1.576616    1.188362   37.006871   1.974316   2.600860  0.581253   1.077920
   6   8   0  0  0.506940  0.986311   14.390581    0.000000  360.000000  14.390581  14.363840  0.433477  -0.061691
   6   8   1  0  0.509151  0.982027   -8.598696    5.901581  145.536850  10.429106  10.945285  0.275849   1.871241
   6   8   2  0  0.515728  0.969503   13.481528    4.360409   17.923064  14.169148  14.462357  0.295552   0.992072
   6   8   3  0  0.526508  0.949653   -1.736408   -7.789045  257.432581   7.980247   8.127687  0.137924   1.068993
   6   8   4  0  0.541239  0.923807    0.355044   -3.426456  275.915781   3.444801   3.221520  0.167480  -1.333187
   6   8   5  0  0.559609  0.893481   -2.141538    1.980462  137.237825   2.916919   3.093447  0.197035   0.895924
   6   8   6  0  0.581274  0.860180    2.823092    5.410859   62.446896   6.103052   6.078525  0.137924  -0.177829
   6   8   7  0  0.605879  0.825247   -6.360114  -11.003742  239.972280  12.709579  12.629933  0.197035  -0.404222
   6   8   8  0  0.633083  0.789785    3.177677    0.764540   13.528079   3.268356   3.172261  0.197035  -0.487705
   6   8   9  0  0.662566  0.754642    5.702763   -3.542909  328.148894   6.713695   6.748443  0.157628   0.220442
   6   8  10  0  0.694036  0.720424    5.547670    3.755140   34.093521   6.699083   6.728740  0.167480   0.177073
   6   8  11  0  0.727236  0.687534    4.231903  -11.278594  290.566868  12.046398  12.097939  0.403921   0.127602
   6   8  12  0  0.761940  0.656219   11.337115    7.317267   32.839243  13.493427  13.368814  0.364514  -0.341862
   6   8  13  0  0.797952  0.626604    1.524063   -2.118357  305.733316   2.609637   2.029459  0.591105  -0.981515
   6   8  14  0  0.835103  0.598729    3.011841    3.531463   49.540483   4.641381   4.797798  0.216738   0.721688
   6   8  16  0  0.912258  0.548090    4.083948    1.365982   18.493842   4.306337   4.413580  0.246294   0.435429
   6   8  19  0  1.033513  0.483787   -1.775996   -2.083199  229.551304   2.737495   2.610712  0.758584  -0.167132
   6   9   0  0  0.546953  0.914155   10.108541    0.000000    0.000000  10.108541  10.157146  0.453180   0.107253
   6   9   1  0  0.549004  0.910741   -7.329644   -0.070346  180.549876   7.329981   7.329696  0.177331  -0.001610
   6   9   2  0  0.555109  0.900724    1.790256    0.379024   11.953873   1.829939   2.177235  0.226590   1.532708
   6   9   3  0  0.565138  0.884740   10.889023    5.466099   26.655849  12.183968  12.048680  0.177331  -0.762907
   6   9   4  0  0.578887  0.863727    3.494064   -5.704933  301.485952   6.689898   6.541557  0.137924  -1.075530
   6   9   5  0  0.596098  0.838788   -6.171966   10.673003  120.039864  12.329077  12.492009  0.265997   0.612530
   6   9   6  0  0.616482  0.811054    4.272197    0.022731    0.304851   4.272257   4.354470  0.167480   0.490883
   6   9   7  0  0.639735  0.781574    6.778845    6.893125   45.478906   9.667880   9.329600  0.246294  -1.373487
   6   9   8  0  0.665556  0.751251   -4.645167    6.451891  125.752752   7.950124   8.452794  0.246294   2.040941
   6   9   9  0  0.693660  0.720815   -0.775305    7.003416   96.317139   7.046200   7.014440  0.167480  -0.189635
   6   9  10  0  0.723779  0.690818    2.456319    2.485281   45.335805   3.494299   3.477665  0.364514  -0.045633
   6   9  12  0  0.789128  0.633610    0.529735    6.424736   85.286484   6.446538   6.640074  0.187183   1.033938
   6   9  13  0  0.823953  0.606831   -3.246133    1.895639  149.716416   3.759099   3.487517  0.413773  -0.656356
   6   9  14  0  0.859981  0.581408    5.707615    3.730072   33.165636   6.818380   6.679481  0.334959  -0.414675
   6   9  15  0  0.897067  0.557372   -1.252494    5.333019  103.216758   5.478123   5.605641  0.206887   0.616369
   6   9  16  0  0.935086  0.534710    2.499703   -1.117673  335.909520   2.738195   2.344715  0.679770  -0.578843
   6   9  17  0  0.973928  0.513385    1.335930    1.963777   55.773089   2.375107   2.325011  0.620660  -0.080713
   6   9  19  0  1.053717  0.474511   -0.072580    2.051073   92.026636   2.052357   2.403825  0.797991   0.440441
   6  10   0  0  0.588464  0.849670   -4.732617    0.000000  180.000000   4.732617   5.122906  0.265997   1.467267
   6  10   2  0  0.596052  0.838853   -2.944437    0.777056  165.216329   3.045246   2.531898  0.216738  -2.368516
   6  10   3  0  0.605403  0.825896   -0.963312   -2.189071  246.247859   2.391653   2.206790  0.403921  -0.457669
   6  10   4  0  0.618257  0.808725    4.283491   -6.699737  302.592897   7.952029   7.891245  0.206887  -0.293805
   6  10   5  0  0.634401  0.788145   -3.146835    0.004106  179.925237   3.146838   3.123002  0.374366  -0.063670
   6  10   6  0  0.653591  0.765004   -1.432886   -2.185176  236.745929   2.613074   2.699377  0.285701   0.302075
   6  10   7  0  0.675568  0.740118    2.802524   -2.411726  319.286196   3.697373   3.438258  0.443328  -0.584476
   6  10   8  0  0.700069  0.714215   -1.456839   -1.972871  233.556501   2.452468   1.891534  0.620660  -0.903770
   6  10   9  0  0.726839  0.687910   -1.358005    2.379181  119.717142   2.739467   2.797895  0.374366   0.156071
   6  10  10  0  0.755638  0.661693   -6.058850    2.111232  160.788890   6.416148   6.344522  0.177331  -0.403914
   6  10  11  0  0.786241  0.635937   -5.907479   -7.533550  231.898016   9.573540   9.447820  0.197035  -0.638060
   6  10  12  0  0.818447  0.610913   -2.702903    3.418505  128.332303   4.357965   4.482543  0.226590   0.549791
   6  10  15  0  0.922963  0.541733   -3.824289   -1.350428  199.449079   4.055718   4.324915  0.275849   0.975887
   6  10  18  0  1.036490  0.482397   -0.580801   -4.246329  262.211573   4.285865   4.787947  0.256145   1.960145
   6  10  19  0  1.075849  0.464749    2.499330   -2.762969  312.131904   3.725674   3.920993  0.285701   0.683649
   6  11   0  0  0.631176  0.792173   -4.545006    0.000000  180.000000   4.545006   4.393877  0.167480  -0.902372
   6  11   2  0  0.638256  0.783385   -3.141863    4.198717  126.807186   5.244095   5.024388  0.206887  -1.061965
   6  11   3  0  0.646997  0.772801    3.441877   -6.219992  298.958261   7.108785   6.797702  0.177331  -1.754246
   6  11   4  0  0.659040  0.758679   -3.467071    6.542831  117.919284   7.404676   7.507027  0.157628   0.649324
   6  11   5  0  0.674209  0.741610   -4.929293   -5.419047  227.709604   7.325571   7.280437  0.236442  -0.190888
   6  11   6  0  0.692296  0.722234   -4.359209   -1.012172  193.071966   4.475175   4.295359  0.187183  -0.960641
   6  11   7  0  0.713081  0.701182    7.131212   -8.618727  309.604659  11.186449  11.132468  0.256145  -0.210743
   6  11   8  0  0.736335  0.679039   -7.801089   -7.537739  224.016397  10.847788  10.896026  0.463032   0.104180
   6  11   9  0  0.761832  0.656313    1.003091   -4.158279  283.562208   4.277555   4.659874  0.197035   1.940362
   6  11  11  0  0.818699  0.610725    6.097480   -2.305674  339.286616   6.518849   6.009563  0.453180  -1.123807
   6  11  12  0  0.849675  0.588460   -1.104309   -2.394081  245.237714   2.636498   2.955523  0.295552   1.079418
   6  11  14  0  0.915855  0.545938    4.746610    0.767378    9.183469   4.808241   5.044092  0.236442   0.997502
   6  11  15  0  0.950765  0.525892    5.089860   -0.961330  349.304451   5.179848   5.369199  0.236442   0.800835
   6  11  17  0  1.023602  0.488471    2.820531   -1.426133  333.177659   3.160578   3.123002  0.591105  -0.063568
   6  11  19  0  1.099792  0.454631    2.326564   -0.285033  353.015362   2.343959   2.049162  0.512291  -0.575449
   6  12   0  0  0.674861  0.740894    6.334104    0.000000    0.000000   6.334104   6.630222  0.246294   1.202297
   6  12   1  0  0.676523  0.739073   -2.800657  -12.301900  257.174610  12.616673  12.501860  0.246294  -0.466160
   6  12   3  0  0.689681  0.724973    6.251547   -7.825279  308.621051  10.015829   9.713817  0.236442  -1.277320
   6  12   4  0  0.700991  0.713276    8.929021    0.294499    1.889059   8.933877   9.063602  0.216738   0.598537
   6  12   5  0  0.715270  0.699037    2.456012   -6.309378  291.269157   6.770542   7.201623  0.187183   2.302991
   6  12   6  0  0.732344  0.682739    5.724891    0.342296    3.421690   5.735115   5.704159  0.275849  -0.112222
   6  12   7  0  0.752023  0.664873   -4.437166   -0.050389  180.650625   4.437453   4.709133  0.197035   1.378842
   6  12   8  0  0.774108  0.645904    7.035475    1.273416   10.259419   7.149790   7.339548  0.177331   1.070076
   6  12  10  0  0.824703  0.606279    4.995690    5.842291   49.466549   7.686956   7.891245  0.305404   0.668915
   6  12  11  0  0.852832  0.586282    1.950742   -1.170148  329.042660   2.274784   2.137828  0.709325  -0.193079
   6  12  12  0  0.882611  0.566501    4.171020    2.370388   29.609541   4.797514   5.014537  0.275849   0.786744
   6  12  13  0  0.913880  0.547118    2.015990    1.001262   26.411753   2.250942   2.256049  0.669918   0.007623
   6  12  15  0  0.980310  0.510043    2.346315   -0.155521  356.207810   2.351464   2.295456  0.443328  -0.126335
   6  12  19  0  1.125432  0.444274   -0.866110   -3.596476  256.459747   3.699296   3.320037  0.325107  -1.166564
   6  13   2  0  0.725562  0.689121    1.225323    2.064144   59.305653   2.400439   2.137828  0.531994  -0.493635
   6  13   3  0  0.733263  0.681883   -6.953569   -0.478306  183.934933   6.970000   7.162216  0.246294   0.780437
   6  13   4  0  0.743911  0.672123    4.039605   -5.504819  306.272362   6.827990   6.797702  0.265997  -0.113866
   6  13   5  0  0.757381  0.660169   -6.227735    3.022645  154.110277   6.922505   7.014440  0.275849   0.333282
   6  13   6  0  0.773527  0.646390   -1.306597    4.812320  105.190225   4.986543   5.300237  0.275849   1.137194
   6  13   7  0  0.792183  0.631167   -3.096705    2.531203  140.737922   3.999571   4.206694  0.216738   0.955635
   6  13   8  0  0.813178  0.614871   -1.120881    2.760711  112.097725   2.979580   2.384122  0.463032  -1.286000
   6  13   9  0  0.836336  0.597846   -2.605596    5.138646  116.887693   5.761494   5.615493  0.315256  -0.463119
   6  13  11  0  0.888446  0.562780    2.027594    2.051212   45.331768   2.884199   3.211668  0.285701   1.146195
   6  13  13  0  0.947202  0.527870   -2.613180    0.561010  167.883376   2.672722   2.659970  0.522142  -0.024422
   6  13  15  0  1.011446  0.494342    4.100887   -0.488031  353.213369   4.129824   4.068769  0.285701  -0.213702
   6  13  16  0  1.045313  0.478326   -1.920393   -0.747929  201.279251   2.060900   2.738784  0.522142   1.298275
   6  13  18  0  1.116008  0.448025   -0.376361    2.719005   97.880720   2.744929   2.975226  0.374366   0.615166
   6  14   0  0  0.764479  0.654040    4.521612    0.000000  360.000000   4.521612   4.718984  0.197035   1.001713
   6  14   1  0  0.765948  0.652786   -1.029007   -3.652977  254.267998   3.795141   3.792921  0.216738  -0.010245
   6  14   2  0  0.770335  0.649068   -1.644215    0.961574  149.679934   1.904749   2.009755  0.561549   0.186995
   6  14   3  0  0.777593  0.643010   -4.983741    0.357290  175.899421   4.996532   5.073647  0.197035   0.391376
   6  14   4  0  0.787642  0.634806   -0.695434   -2.648561  255.287923   2.738339   3.054040  0.423625   0.745237
   6  14   5  0  0.800377  0.624706   -4.575863    1.957791  156.836255   4.977095   4.906167  0.197035  -0.359973
   6  14   6  0  0.815672  0.612992   -4.467661   -3.401325  217.282784   5.615070   5.871638  0.541846   0.473508
   6  14   7  0  0.833385  0.599963    4.393975    6.302711   55.117474   7.683176   7.713914  0.384218   0.080002
   6  14   8  0  0.853367  0.585914   -3.744902   -4.294645  228.911786   5.698094   5.704159  0.206887   0.029314
   6  14  11  0  0.925372  0.540323    0.747924    3.036956   76.164850   3.127698   3.290482  0.453180   0.359204
   6  14  12  0  0.952887  0.524721   -1.703038   -4.818801  250.535813   5.110888   5.448013  0.226590   1.487819
   6  14  14  0  1.012342  0.493904   -0.830467   -2.908884  254.066314   3.025109   2.571305  0.403921  -1.123496
   6  15   0  0  0.810164  0.617159   -3.944646    0.000000  180.000000   3.944646   3.802772  0.236442  -0.600036
   6  15   1  0  0.811550  0.616105   -0.564493   -5.431528  264.066615   5.460782   5.487420  0.197035   0.135194
   6  15   2  0  0.815693  0.612976   -7.263821   -0.965814  187.573749   7.327748   7.536582  0.236442   0.883238
   6  15   3  0  0.822550  0.607865   -3.822952   -1.131961  196.493808   3.987016   4.009659  0.226590   0.099930
   6  15   6  0  0.858637  0.582318   -4.645130   -2.288113  206.224085   5.178098   5.487420  0.206887   1.495131
   6  15   7  0  0.875482  0.571114    1.855200   -2.701757  304.475992   3.277386   3.339740  0.285701   0.218253
   6  15   8  0  0.894524  0.558956   -2.121832   -4.109573  242.692037   4.625015   4.502246  0.226590  -0.541811
   6  15   9  0  0.915627  0.546074    1.100827   -5.619014  281.084486   5.725830   5.763269  0.334959   0.111771
   6  15  10  0  0.938650  0.532680   -3.161243    2.553309  141.072486   4.063600   4.216546  0.561549   0.272363
   6  15  11  0  0.963458  0.518964    3.905852   -5.158584  307.131395   6.470445   6.236153  0.344811  -0.679482
   6  15  13  0  1.017893  0.491211    0.482187   -2.739957  279.980914   2.782062   2.610712  0.758584  -0.225881
   6  15  14  0  1.047270  0.477432   -5.325211    0.682562  172.695904   5.368777   5.073647  0.374366  -0.788344
   6  15  15  0  1.077932  0.463851    3.135398   -1.427056  335.527648   3.444881   3.536775  0.561549   0.163644
   6  15  16  0  1.109772  0.450543   -1.840256    1.497745  140.858601   2.372716   2.236345  0.650215  -0.209732
   6  16   0  0  0.856309  0.583901   -2.139487    0.000000  180.000000   2.139487   1.940793  0.610808  -0.325296
   6  16   1  0  0.857620  0.583009    0.829754   -3.478524  283.416400   3.576118   3.546627  0.256145  -0.115135
   6  16   3  0  0.868037  0.576012    2.838502    0.488789    9.770498   2.880279   3.300334  0.305404   1.375406
   6  16   4  0  0.877050  0.570093    3.945553   -0.003396  359.950690   3.945555   4.088473  0.246294   0.580276
   6  16   5  0  0.888504  0.562743    6.537817   -1.291995  348.821314   6.664255   6.354373  0.206887  -1.497834
   6  16   6  0  0.902306  0.554135    3.366454   -0.647387  349.114601   3.428137   3.605738  0.265997   0.667679
   6  16  12  0  1.028023  0.486371   -0.249436   -3.189019  265.527585   3.198759   3.517072  0.305404   1.042267
   6  16  14  0  1.083362  0.461526    3.196392   -0.348466  353.778270   3.215330   3.073743  0.334959  -0.422698
   6  16  16  0  1.143894  0.437104    2.377684   -1.284958  331.612146   2.702684   2.689526  0.374366  -0.035148
   6  17   2  0  0.907807  0.550778   -1.091317    3.755714  106.202553   3.911056   3.763365  0.472884  -0.312319
   6  17   5  0  0.933435  0.535656    2.527023   -2.925862  310.816677   3.866072   3.635293  0.285701  -0.807765
   6  17   7  0  0.961888  0.519811    3.522336   -1.384895  338.536484   3.784810   3.940697  0.275849   0.565117
   6  17   8  0  0.979251  0.510594    3.760647    1.036521   15.409429   3.900877   3.920993  0.679770   0.029592
   6  17   9  0  0.998565  0.500719   -1.005078   -2.504317  248.132522   2.698478   2.581156  0.561549  -0.208925
   6  17  11  0  1.042598  0.479571   -1.188724    3.073617  111.144016   3.295480   2.975226  0.344811  -0.928780
   6  17  14  0  1.120506  0.446227   -3.490963   -0.544037  188.857806   3.533100   3.911142  0.285701   1.323208
   6  18   0  0  0.949709  0.526477   -1.870450    0.000000  180.000000   1.870450   2.285604  0.443328   0.936448
   6  18   1  0  0.950891  0.525822    3.478533    5.917039   59.549404   6.863785   6.590815  0.403921  -0.675799
   6  18   2  0  0.954429  0.523873   -3.636703    0.683526  169.355326   3.700380   3.773217  0.275849   0.264047
   6  18   3  0  0.960297  0.520672   -1.509191    6.445099  103.178992   6.619438   6.383929  0.216738  -1.086609
   6  18   4  0  0.968452  0.516288   -4.328828    3.500997  141.035344   5.567381   5.546531  0.423625  -0.049219
   6  18   5  0  0.978837  0.510810    0.112132    4.418584   88.546290   4.420007   4.531801  0.364514   0.306693
   6  18  12  0  1.107029  0.451659    0.279694   -3.342325  274.783499   3.354008   3.152557  0.334959  -0.601418
   6  19   0  0  0.996860  0.501575   -6.069164    0.000000  180.000000   6.069164   5.881490  0.236442  -0.793745
   6  19   1  0  0.997986  0.501009   -1.165295   -6.507026  259.846952   6.610545   6.866664  0.374366   0.684142
   6  19   2  0  1.001358  0.499322   -5.337451   -2.742621  207.196127   6.000863   5.871638  0.226590  -0.570303
   6  19   4  0  1.014732  0.492741   -3.924696    0.307575  175.518938   3.936730   3.861883  0.374366  -0.199929
   6  19   5  0  1.024648  0.487972    1.821765   -1.498236  320.565811   2.358716   3.054040  0.334959   2.075847
   6  19   6  0  1.036639  0.482328   -3.150583    0.156242  177.160953   3.154455   2.610712  0.729029  -0.745846
   6  19  11  0  1.124995  0.444446   -2.843843   -1.317500  204.857414   3.134206   3.290482  0.325107   0.480689
   6  20   2  0  1.048552  0.476848    2.410212   -0.707638  343.637761   2.511946   2.709229  0.374366   0.526978
   6  20   3  0  1.053896  0.474430   -4.537771   -0.862557  190.762608   4.619022   4.738688  0.413773   0.289205
   6  20   7  0  1.095708  0.456326   -0.153461   -2.716233  266.766349   2.720564   2.857005  0.502439   0.271557
   6  21   0  0  1.091869  0.457930    4.279088    0.000000  360.000000   4.279088   4.118028  0.295552  -0.544946
   6  21   5  0  1.117297  0.447508    0.751641    1.927698   68.698384   2.069053   2.403825  0.610808   0.548080
   6  21   6  0  1.128304  0.443143    0.500937   -2.943653  279.657803   2.985972   3.418554  0.315256   1.372163
   6  21   7  0  1.141175  0.438145   -1.504837    0.720980  154.400520   1.668636   2.068866  0.463032   0.864367
   6  22   1  0  1.140654  0.438345    1.329393    2.361342   60.621276   2.709838   2.216642  0.640363  -0.770182
   6  22   3  0  1.148507  0.435348    2.903248    1.967520   34.125338   3.507133   3.674700  0.344811   0.485967
   7   0   1  0  0.368710  1.356081    0.000000   -2.000744  270.000000   2.000744   2.137828  0.187183   0.732352
   7   0   2  0  0.377740  1.323661    2.221660    0.000000    0.000000   2.221660   2.512194  0.463032   0.627461
   7   0   3  0  0.392330  1.274438    0.000000  -15.386532  270.000000  15.386532  15.299755  0.177331  -0.489350
   7   0   4  0  0.411888  1.213923  -20.845524    0.000000  180.000000  20.845524  20.954655  0.246294   0.443091
   7   0   5  0  0.435746  1.147458    0.000000  -10.235998  270.000000  10.235998  10.107887  0.137924  -0.928851
   7   0   6  0  0.463240  1.079354   24.071725    0.000000  360.000000  24.071725  24.048102  0.275849  -0.085638
   7   0   7  0  0.493763  1.012631    0.000000  -19.208841  270.000000  19.208841  19.112379  0.226590  -0.425713
   7   0   9  0  0.561877  0.889875    0.000000   10.830036   90.000000  10.830036  10.777806  0.157628  -0.331355
   7   0  10  0  0.598664  0.835194    2.784142    0.000000  360.000000   2.784142   2.857005  0.206887   0.352187
   7   0  11  0  0.636855  0.785108    0.000000   11.380879   90.000000  11.380879  11.477279  0.167480   0.575594
   7   0  12  0  0.676214  0.739411   -5.764562    0.000000  180.000000   5.764562   5.881490  0.295552   0.395626
   7   0  13  0  0.716547  0.697791    0.000000   -6.097580  270.000000   6.097580   6.019414  0.177331  -0.440790
   7   0  14  0  0.757699  0.659892    2.495421    0.000000    0.000000   2.495421   1.783165  0.453180  -1.571683
   7   0  16  0  0.841978  0.593840   -4.408448    0.000000  180.000000   4.408448   4.679577  0.226590   1.196562
   7   0  23  0  1.149936  0.434807    0.000000   -2.175733  270.000000   2.175733   2.778191  0.394070   1.528812
   7   1   0  0  0.369026  1.354917    0.000000  -29.689395  270.000000  29.689395  29.417301  0.334959  -0.812319
   7   1   1  0  0.372058  1.343875    7.288148  -10.102850  305.806503  12.457314  12.157049  0.187183  -1.604122
   7   1   2  0  0.381010  1.312303  -15.514673   20.664542  126.898751  25.840441  25.929784  0.295552   0.302294
   7   1   3  0  0.395479  1.264291   18.396946   -2.559853  352.078410  18.574189  18.265129  0.305404  -1.011968
   7   1   4  0  0.414888  1.205144   10.952237   -8.629398  321.765003  13.943386  13.979622  0.167480   0.216361
   7   1   5  0  0.438583  1.140035   13.082717   -0.950013  355.846705  13.117165  13.152075  0.167480   0.208448
   7   1   6  0  0.465910  1.073169    9.504540    5.786058   31.331708  11.127207  11.270393  0.147776   0.968935
   7   1   7  0  0.496269  1.007519  -10.384325  -12.331318  229.898937  16.121278  16.127301  0.197035   0.030572
   7   1   8  0  0.529138  0.944933    8.337011  -12.742381  303.195686  15.227410  15.270200  0.187183   0.228597
   7   1   9  0  0.564080  0.886399   -1.021182    2.311768  113.832592   2.527268   2.620563  0.226590   0.411735
   7   1  10  0  0.600732  0.832318    8.032357   -6.308037  321.856452  10.213231  10.432995  0.157628   1.394193
   7   1  12  0  0.678046  0.737413   -2.735910   -2.754641  225.195458   3.882429   3.654996  0.285701  -0.796052
   7   1  13  0  0.718276  0.696111    9.986727    0.939647    5.375111  10.030835   9.832038  0.295552  -0.672627
   7   1  16  0  0.843450  0.592803    3.735916   -1.739382  335.034079   4.120985   4.167287  0.236442   0.195829
   7   1  17  0  0.886317  0.564132   -2.238715   -2.999201  233.260974   3.742600   3.664848  0.275849  -0.281863
   7   1  19  0  0.973315  0.513709    2.623856   -4.617183  299.608730   5.310649   5.428310  0.472884   0.248814
   7   1  21  0  1.061650  0.470965    2.517835   -2.165466  319.302805   3.320954   3.339740  0.325107   0.057785
   7   1  22  0  1.106219  0.451990    1.456416    0.874817   30.991730   1.698957   2.118124  0.699474   0.599262
   7   2   0  0  0.378975  1.319347    0.000000  -13.593598  270.000000  13.593598  13.644662  0.344811   0.148094
   7   2   1  0  0.381928  1.309146   -4.178971   25.061847   99.466763  25.407873  25.348532  0.295552  -0.200780
   7   2   2  0  0.390654  1.279907    3.312650   -7.566938  293.642814   8.260278   8.295167  0.197035   0.177069
   7   2   3  0  0.404778  1.235246   -1.649486   12.621928   97.445454  12.729253  12.826968  0.157628   0.619910
   7   2   4  0  0.423762  1.179908   13.279601    1.931285    8.274652  13.419302  13.457479  0.167480   0.227953
   7   2   5  0  0.446986  1.118602  -14.389651   -0.251604  181.001717  14.391850  14.422950  0.177331   0.175377
   7   2   6  0  0.473829  1.055234   16.103660    4.718921   16.332381  16.780825  16.511519  0.265997  -1.012438
   7   2   7  0  0.503711  0.992633   -3.586102   -0.340981  185.431590   3.602276   3.694403  0.197035   0.467568
   7   2   8  0  0.536124  0.932620   -3.663149  -13.257850  254.554505  13.754609  13.890956  0.315256   0.432498
   7   2   9  0  0.570638  0.876212   -5.418887    3.813368  144.865258   6.626169   6.443039  0.137924  -1.327752
   7   2  10  0  0.606894  0.823867    6.846704   -5.910980  319.194899   9.045277   9.024196  0.157628  -0.133742
   7   2  11  0  0.644598  0.775677   -3.534842    9.759335  109.910444  10.379775  10.383736  0.167480   0.023650
   7   2  12  0  0.683511  0.731517   -4.992311    0.721106  171.780858   5.044122   5.260830  0.256145   0.846037
   7   2  13  0  0.723438  0.691144    3.789000    4.949822   52.566586   6.233559   6.374077  0.177331   0.792403
   7   2  14  0  0.764219  0.654263    4.185231   -1.838662  336.283079   4.571306   4.472691  0.216738  -0.454995
   7   2  15  0  0.805725  0.620559    3.627028   -1.981637  331.349889   4.133064   4.137732  0.226590   0.020600
   7   2  16  0  0.847850  0.589727    3.393265   -0.994363  343.667299   3.535959   3.556479  0.334959   0.061260
   7   2  17  0  0.890506  0.561479    6.362857    2.790467   23.680129   6.947852   6.984885  0.206887   0.179000
   7   2  19  0  0.977130  0.511703    0.153288    3.535267   87.517228   3.538588   3.270778  0.502439  -0.533020
   7   2  22  0  1.109577  0.450622    2.896136    1.782026   31.604470   3.400474   3.546627  0.315256   0.463603
   7   3   0  0  0.395000  1.265822    0.000000   -3.672252  270.000000   3.672252   3.605738  0.147776  -0.450104
   7   3   1  0  0.397834  1.256804   -5.654047   -4.008504  215.335185   6.930826   7.132661  0.187183   1.078276
   7   3   2  0  0.406218  1.230866   -5.665687   -1.595106  195.723930   5.885947   6.117932  0.118221   1.962299
   7   3   3  0  0.419819  1.190989    4.042748   -3.374710  320.146338   5.266164   5.260830  0.128073  -0.041646
   7   3   4  0  0.438152  1.141157   -5.817153   -8.877762  236.765181  10.613856  10.511809  0.147776  -0.690554
   7   3   5  0  0.460652  1.085419   22.377907   -3.380720  351.409062  22.631836  23.092483  0.305404   1.508319
   7   3   6  0  0.486741  1.027241    8.280859   -6.571090  321.567029  10.571275  10.531512  0.147776  -0.269074
   7   3   7  0  0.515875  0.969226    6.373012   10.379738   58.450666  12.180076  12.176753  0.157628  -0.021081
   7   3   8  0  0.547569  0.913126   -2.123835  -11.393817  259.441110  11.590071  11.309800  0.157628  -1.778055
   7   3   9  0  0.581404  0.859987   -3.780418    5.632468  123.868845   6.783528   6.551408  0.246294  -0.942453
   7   3  10  0  0.617028  0.810336   -5.636791   -0.532083  185.392434   5.661848   5.694307  0.157628   0.205920
   7   3  11  0  0.654148  0.764352    6.402983   -1.113734  350.132699   6.499123   6.709036  0.167480   1.253365
   7   3  12  0  0.692525  0.721996    0.628900    3.419846   79.579886   3.477192   3.457961  0.206887  -0.092952
   7   3  13  0  0.731960  0.683097    2.460825    8.250468   73.392006   8.609639   8.561164  0.167480  -0.289439
   7   3  14  0  0.772291  0.647424    4.723944    2.796408   30.624034   5.489586   5.635196  0.354663   0.410561
   7   3  16  0  0.855133  0.584704    1.530912    1.396046   42.361847   2.071868   2.295456  0.374366   0.597245
   7   3  17  0  0.897443  0.557139   -1.050965   -1.582234  236.406759   1.899472   2.216642  0.640363   0.495297
   7   3  19  0  0.983456  0.508411   -1.526001   -1.571944  225.849640   2.190819   2.985078  0.531994   1.492985
   7   3  21  0  1.070955  0.466873    1.296664   -3.832668  288.691653   4.046070   4.315063  0.275849   0.975147
   7   4   0  0  0.416401  1.200766    0.000000  -27.121884  270.000000  27.121884  27.486360  0.778288   0.468305
   7   4   1  0  0.419090  1.193061    5.062862    2.598936   27.172948   5.690961   5.714010  0.118221   0.194966
   7   4   2  0  0.427057  1.170804   -3.071216    4.640938  123.495249   5.565130   5.654900  0.118221   0.759340
   7   4   3  0  0.440014  1.136327   -3.987360    7.321308  118.573770   8.336701   8.482350  0.128073   1.137232
   7   4   4  0  0.457538  1.092805   -7.212458   -0.571515  184.530649   7.235066   7.241030  0.177331   0.033635
   7   4   5  0  0.479129  1.043561  -12.227589   -1.196069  185.586740  12.285948  12.669340  0.167480   2.289185
   7   4   6  0  0.504263  0.991546   -6.354883   -4.141261  213.090916   7.585155   7.438065  0.197035  -0.746518
   7   4   7  0  0.532439  0.939074    3.162153   -3.092077  315.641949   4.422687   4.521949  0.147776   0.671711
   7   4   8  0  0.563202  0.887781   -0.440786   -4.916975  264.877368   4.936693   5.024388  0.147776   0.593435
   7   4   9  0  0.596150  0.838715   -4.441556    0.718965  170.805151   4.499370   4.600763  0.197035   0.514599
   7   4  10  0  0.630942  0.792466  -10.202503    0.319424  178.206744  10.207502  10.304922  0.167480   0.581682
   7   4  11  0  0.667289  0.749301    3.270700   -0.391201  353.179385   3.294012   3.349592  0.206887   0.268649
   7   4  12  0  0.704950  0.709270    0.301099    3.845079   85.522435   3.856851   3.694403  0.216738  -0.749509
   7   4  13  0  0.743727  0.672290   -3.555050   -1.460876  202.339220   3.843506   3.999807  0.216738   0.721151
   7   4  15  0  0.823991  0.606803   -1.372865   -5.446497  255.852520   5.616857   5.359348  0.236442  -1.089104
   7   4  16  0  0.865227  0.577883    0.007507  -10.216722  270.042100  10.216725  10.521660  0.197035   1.547623
   7   4  18  0  0.949427  0.526633    1.970271   -4.286534  294.685497   4.717662   4.837205  0.246294   0.485368
   7   5   0  0  0.442397  1.130207    0.000000   -8.503717  270.000000   8.503717   8.216353  0.492587  -0.583378
   7   5   1  0  0.444929  1.123774   -1.991274  -20.443195  264.436641  20.539946  21.063024  0.512291   1.021057
   7   5   2  0  0.452441  1.105116   -9.240756  -13.025005  234.645719  15.970045  16.215967  0.374366   0.656903
   7   5   3  0  0.464691  1.075983   -0.752486    1.192788  122.246329   1.410311   1.783165  0.463032   0.805245
   7   5   4  0  0.481318  1.038815   -6.515127   10.352411  122.183615  12.231897  12.304826  0.206887   0.352506
   7   5   5  0  0.501886  0.996242  -10.030311   -6.986139  214.857317  12.223473  12.570823  0.167480   2.073982
   7   5   6  0  0.525934  0.950690   12.800388    1.839777    8.179006  12.931926  12.935337  0.167480   0.020367
   7   5   7  0  0.553007  0.904147   -2.258047   -2.337948  225.995980   3.250350   3.191964  0.275849  -0.211658
   7   5   8  0  0.582685  0.858096    0.438098   10.055139   87.505224  10.064678  10.009370  0.157628  -0.350882
   7   5   9  0  0.614590  0.813551   -1.734878   -6.235568  254.452212   6.472412   6.364225  0.187183  -0.577973
   7   5  10  0  0.648393  0.771137    0.247748    4.557479   86.888418   4.564208   4.472691  0.167480  -0.546435
   7   5  11  0  0.683813  0.731194    3.841271   -4.783649  308.764474   6.135035   6.009563  0.167480  -0.749183
   7   5  12  0  0.720611  0.693855    4.226135   -0.534191  352.795914   4.259763   4.157435  0.206887  -0.494607
   7   5  13  0  0.758588  0.659120    3.390754   -4.087855  309.674701   5.311099   5.260830  0.325107  -0.154622
   7   5  14  0  0.797574  0.626901   10.092034    2.911522   16.092696  10.503623  10.127591  0.206887  -1.817579
   7   5  16  0  0.878033  0.569454    4.360493   -2.854840  326.786997   5.211911   5.408606  0.226590   0.868067
   7   5  18  0  0.961113  0.520230   -1.106697   -1.382346  231.319473   1.770780   2.502342  0.384218   1.904031
   7   6   0  0  0.472231  1.058804    0.000000  -35.941330  270.000000  35.941330  36.086930  0.866953   0.167945
   7   6   1  0  0.474604  1.053510   -4.916167   -6.354545  232.272823   8.034236   8.541460  0.325107   1.560175
   7   6   2  0  0.481653  1.038091  -16.089926   -9.468382  210.475384  18.669118  18.747865  0.778288   0.101179
   7   6   3  0  0.493178  1.013832    1.878679   -4.471565  292.789173   4.850188   4.738688  0.128073  -0.870602
   7   6   4  0  0.508875  0.982560   -1.336143   -0.551788  202.439190   1.445596   1.714203  0.325107   0.826209
   7   6   5  0  0.528372  0.946304  -12.841969   -0.501783  182.237618  12.851768  13.211186  0.206887   1.737269
   7   6   6  0  0.551265  0.907005  -12.188957    0.368570  178.268017  12.194528  12.107791  0.177331  -0.489127
   7   6   7  0  0.577152  0.866323    1.364738    2.227718   58.507651   2.612516   2.384122  0.295552  -0.772771
   7   6   8  0  0.605647  0.825563    4.652649  -12.250579  290.796285  13.104344  13.240741  0.177331   0.769167
   7   6   9  0  0.636402  0.785667   -7.190653    4.755804  146.519870   8.621088   8.718792  0.157628   0.619837
   7   6  10  0  0.669104  0.747268    3.927832   -5.717581  304.488071   6.936757   6.571112  0.226590  -1.613687
   7   6  11  0  0.703482  0.710750   -4.911733   -1.113461  192.772742   5.036359   4.994833  0.325107  -0.127730
   7   6  12  0  0.739302  0.676314    6.321737    2.192002   19.123496   6.690982   6.512001  0.275849  -0.648835
   7   6  13  0  0.776365  0.644027   -8.549904    2.968270  160.854535   9.050496   9.083306  0.177331   0.185019
   7   6  14  0  0.814500  0.613873    2.121718    2.342186   47.827487   3.160304   2.591008  0.325107  -1.751101
   7   6  15  0  0.853565  0.585779    2.783524    0.029444    0.606045   2.783680   2.788043  0.423625   0.010299
   7   6  16  0  0.893437  0.559637    2.569125   -2.716603  313.401795   3.739029   3.211668  0.433477  -1.216584
   7   6  19  0  1.016938  0.491672    2.210613    0.573702   14.548536   2.283844   2.916116  0.364514   1.734559
   7   6  20  0  1.059148  0.472077   -2.469209    1.399202  150.461508   2.838091   3.073743  0.660067   0.357013
   7   7   0  0  0.505223  0.989663    0.000000    7.859387   90.000000   7.859387   7.802580  0.206887  -0.274581
   7   7   1  0  0.507441  0.985335    2.325668   -8.896695  284.649758   9.195646   9.339451  0.246294   0.583877
   7   7   2  0  0.514041  0.972686   -9.723429  -13.616243  234.469174  16.731622  17.063217  0.344811   0.961673
   7   7   3  0  0.524855  0.952644    1.966910    2.387204   50.513568   3.093133   2.935819  0.236442  -0.665341
   7   7   4  0  0.539631  0.926559   -4.132637    0.911727  167.558909   4.232013   4.393877  0.147776   1.095330
   7   7   5  0  0.558054  0.895970   -2.042497  -12.548120  260.754865  12.713265  12.758006  0.246294   0.181657
   7   7   6  0  0.579777  0.862401   12.812280    2.430399   10.740984  13.040758  13.290000  0.216738   1.149968
   7   7   7  0  0.604444  0.827207    5.130017    4.113107   38.721682   6.575311   6.502150  0.147776  -0.495083
   7   7   8  0  0.631709  0.791503    4.977046    2.462320   26.323227   5.552838   5.260830  0.157628  -1.852513
   7   7   9  0  0.661253  0.756140    0.355752  -10.023511  272.032674  10.029822  10.127591  0.167480   0.583763
   7   7  10  0  0.692783  0.721727   -6.569578    4.800230  143.845310   8.136434   7.910949  0.167480  -1.346346
   7   7  11  0  0.726040  0.688667   -5.846650    0.658444  173.574477   5.883610   5.842083  0.177331  -0.234179
   7   7  12  0  0.760799  0.657204   -6.241535   -0.469954  184.305943   6.259202   6.078525  0.187183  -0.965246
   7   7  13  0  0.796863  0.627461   -3.063536    1.924679  147.860738   3.617961   3.369296  0.778288  -0.319503
   7   7  14  0  0.834061  0.599476    2.955600   -1.901025  327.251106   3.514181   3.526924  0.265997   0.047904
   7   7  15  0  0.872251  0.573230   -1.941770    3.738365  117.448122   4.212582   4.177139  0.334959  -0.105814
   7   7  16  0  0.911305  0.548664    0.553395   -2.972192  280.547175   3.023272   2.354566  0.669918  -0.998189
   7   8   1  0  0.542868  0.921034    8.221036   -5.453889  326.439444   9.865614   9.989666  0.295552   0.419731
   7   8   2  0  0.549042  0.910677    5.450649    3.289981   31.114948   6.366596   6.689333  0.206887   1.559968
   7   8   3  0  0.559180  0.894167   -2.934600    3.731314  128.184306   4.747061   4.581060  0.147776  -1.123327
   7   8   4  0  0.573071  0.872492    4.771453    7.349784   57.008514   8.762767   8.433091  0.167480  -1.968457
   7   8   5  0  0.590452  0.846809    0.987495    7.370604   82.369094   7.436461   7.773024  0.344811   0.976081
   7   8   6  0  0.611024  0.818298   -3.623009   -1.229695  198.747861   3.826009   3.743662  0.177331  -0.464366
   7   8   7  0  0.634477  0.788050    1.904051   -4.009058  295.404781   4.438238   4.393877  0.285701  -0.155272
   7   8   8  0  0.660504  0.756997    2.913219  -11.820781  283.844590  12.174469  12.107791  0.177331  -0.376010
   7   8   9  0  0.688814  0.725885   -2.782524   -6.605409  247.156773   7.167557   6.689333  0.167480  -2.855416
   7   8  10  0  0.719137  0.695278   -2.038437   -4.031911  243.179945   4.517912   4.531801  0.285701   0.048614
   7   8  11  0  0.751228  0.665577    2.171241   -6.813646  287.675038   7.151228   7.112958  0.177331  -0.215813
   7   8  13  0  0.819878  0.609847   -5.434955   -1.794261  198.269790   5.723470   5.526827  0.265997  -0.739268
   7   8  14  0  0.856077  0.584060   -0.675095    2.297315  106.376097   2.394454   2.216642  0.394070  -0.451219
   7   8  15  0  0.893325  0.559706    0.504064    2.074353   76.341951   2.134718   2.393973  0.600956   0.431404
   7   8  16  0  0.931497  0.536770   -4.041244   -1.860567  204.721091   4.448974   4.462839  0.256145   0.054132
   7   8  17  0  0.970483  0.515207   -1.158243   -2.121038  241.362204   2.416677   2.236345  0.443328  -0.406769
   7   8  20  0  1.091445  0.458108   -3.021412    0.728759  166.439369   3.108057   2.778191  0.423625  -0.778675
   7   8  21  0  1.132863  0.441360   -2.947536    0.255855  175.038979   2.958619   3.152557  0.354663   0.546824
   7   9   0  0  0.578472  0.864347    0.000000   14.630842   90.000000  14.630842  15.171682  0.561549   0.963123
   7   9   1  0  0.580411  0.861459   -7.892608   -2.848456  199.844602   8.390885   8.373981  0.295552  -0.057197
   7   9   2  0  0.586189  0.852967   -3.890959   11.901105  108.104689  12.521017  12.629933  0.236442   0.460645
   7   9   3  0  0.595695  0.839356  -10.647408    1.266314  173.217574  10.722446  11.024099  0.315256   0.956853
   7   9   4  0  0.608754  0.821350   10.403370    7.253044   34.883521  12.682143  12.817116  0.226590   0.595671
   7   9   5  0  0.625143  0.799817  -10.308621    4.654657  155.699372  11.310769  11.349207  0.246294   0.156066
   7   9   6  0  0.644609  0.775664    1.782978   -0.722227  337.948727   1.923700   1.980200  0.394070   0.143376
   7   9   7  0  0.666882  0.749758    2.521049    7.045030   70.310356   7.482522   7.172068  0.157628  -1.969535
   7   9   8  0  0.691691  0.722866    0.029166    4.428645   89.622674   4.428741   4.462839  0.187183   0.182166
   7   9   9  0  0.718773  0.695630    3.899003   -2.298938  329.475461   4.526294   4.916019  0.236442   1.648293
   7   9  10  0  0.747882  0.668554   -2.510360    0.794766  162.432506   2.633165   2.364418  0.463032  -0.580407
   7   9  11  0  0.778790  0.642021   -4.508782   -0.263078  183.339309   4.516450   4.738688  0.216738   1.025372
   7   9  12  0  0.811292  0.616301   -1.899025   -4.865699  248.679883   5.223152   5.349496  0.197035   0.641223
   7   9  13  0  0.845204  0.591573   -5.444421   -7.921887  235.500693   9.612389   9.536486  0.187183  -0.405500
   7   9  14  0  0.880362  0.567948    3.469838    0.923648   14.906103   3.590668   3.063892  0.364514  -1.445146
   7   9  16  0  0.953864  0.524184    2.983916   -0.142105  357.273433   2.987298   3.073743  0.413773   0.208919
   7  10   0  0  0.617868  0.809234    0.000000    2.296632   90.000000   2.296632   2.896412  0.394070   1.522015
   7  10   1  0  0.619684  0.806863  -12.588984   -6.359746  206.802150  14.104215  14.127398  0.600956   0.038576
   7  10   2  0  0.625099  0.799873    1.032146   -8.329946  277.063398   8.393648   8.433091  0.197035   0.200185
   7  10   3  0  0.634022  0.788616   -9.384554   -7.650253  219.186790  12.107693  12.393491  0.325107   0.879089
   7  10   4  0  0.646307  0.773626    2.233400   -0.671860  343.257459   2.332267   2.689526  0.315256   1.133234
   7  10   5  0  0.661767  0.755553   -3.104274   -0.507551  189.285742   3.145493   2.916116  0.246294  -0.931316
   7  10   6  0  0.680186  0.735093   -1.640996   -0.753802  204.671987   1.805847   2.177235  0.551698   0.673172
   7  10   7  0  0.701330  0.712931    0.154127   10.272256   89.140385  10.273412   9.999518  0.167480  -1.635388
   7  10   8  0  0.724961  0.689693    1.056121   -4.837341  282.315942   4.951288   4.994833  0.364514   0.119460
   7  10   9  0  0.750844  0.665917   12.208208   -5.482514  335.815902  13.382761  13.595404  0.374366   0.568006
   7  10  11  0  0.808484  0.618442    1.492208   -6.003168  283.959108   6.185848   6.255856  0.187183   0.374010
   7  10  12  0  0.839837  0.595353   -2.016926    2.085958  134.036081   2.901588   3.113150  0.413773   0.511301
   7  10  14  0  0.906736  0.551429   -3.779509    0.337052  174.903910   3.794508   3.832328  0.797991   0.047394
   7  10  16  0  0.978258  0.511113   -1.970399   -1.700217  220.790230   2.602539   2.492491  0.630511  -0.174538
   7  10  17  0  1.015450  0.492392   -3.994980   -1.677233  202.774378   4.332780   4.896316  0.246294   2.288067
   7  11   0  0  0.658676  0.759099    0.000000    2.654854   90.000000   2.654854   3.211668  0.206887   2.691398
   7  11   1  0  0.660379  0.757140   11.533826    9.056420   38.139187  14.664511  14.541171  0.374366  -0.329463
   7  11   2  0  0.665464  0.751356   -2.416920   -5.518895  246.349680   6.024924   6.295263  0.157628   1.715045
   7  11   3  0  0.673852  0.742002   -8.562097    4.026981  154.811155   9.461823   9.497079  0.374366   0.094177
   7  11   4  0  0.685424  0.729476   -1.708885   -1.872320  227.612997   2.534930   2.581156  0.305404   0.151361
   7  11   5  0  0.700020  0.714265   -8.354644   10.698756  127.986230  13.574367  13.319555  0.394070  -0.646617
   7  11   7  0  0.737534  0.677935   -0.390087    4.847128   94.601126   4.862799   4.896316  0.197035   0.170104
   7  11   8  0  0.760040  0.657860    5.360935    2.507570   25.067775   5.918406   6.137635  0.187183   1.171201
   7  11  12  0  0.870299  0.574515    1.147484    1.960654   59.661442   2.271758   2.098421  0.512291  -0.338357
   7  11  13  0  0.901995  0.554327   -6.035519   -5.059426  219.972268   7.875613   8.029170  0.197035   0.779335
   7  11  16  0  1.004531  0.497745   -0.104620    4.011977   91.493754   4.013341   4.177139  0.275849   0.593796
   7  11  17  0  1.040784  0.480407    1.701921   -1.214049  324.498197   2.090563   3.132854  0.709325   1.469412
   7  12   0  0  0.700648  0.713625    0.000000    1.754635   90.000000   1.754635   2.265901  0.295552   1.729866
   7  12   1  0  0.702250  0.711997    0.880546   -7.683304  276.537867   7.733597   7.920800  0.206887   0.904860
   7  12   2  0  0.707033  0.707180    1.736970    4.301300   68.009942   4.638777   4.443136  0.187183  -1.045187
   7  12   3  0  0.714934  0.699365   -2.977468   -5.467753  241.429473   6.225884   6.147487  0.325107  -0.241142
   7  12   4  0  0.725851  0.688846   -3.005710    6.506149  114.795986   7.166887   7.457769  0.167480   1.736816
   7  12   5  0  0.739650  0.675995   10.193697   -1.065119  354.034927  10.249192  10.521660  0.246294   1.106274
   7  12   6  0  0.756174  0.661223   -4.597108    2.248708  153.934108   5.117625   5.319941  0.246294   0.821440
   7  12   7  0  0.775249  0.644954    1.326701    5.750023   77.007535   5.901093   6.019414  0.334959   0.353240
   7  12   8  0  0.796690  0.627597   -3.515261    4.959059  125.331168   6.078596   6.078525  0.187183  -0.000382
   7  12   9  0  0.820313  0.609523    3.919557   -3.196625  320.800765   5.057800   5.152461  0.197035   0.480428
   7  12  12  0  0.902482  0.554028    1.001081   -3.391458  286.445395   3.536121   3.497368  0.285701  -0.135640
   7  12  14  0  0.965048  0.518109   -2.046554    3.523712  120.147806   4.074915   4.265804  0.315256   0.605506
   7  12  15  0  0.998238  0.500883   -0.590324    4.203137   97.994811   4.244389   4.590912  0.256145   1.352835
   7  12  19  0  1.141082  0.438180   -0.466076   -3.554556  262.529954   3.584982   3.970252  0.354663   1.086300
   7  13   0  0  0.743588  0.672415    0.000000    5.080743   90.000000   5.080743   5.379051  0.187183   1.593668
   7  13   1  0  0.745098  0.671053   -2.242914    3.838965  120.295590   4.446157   4.275656  0.206887  -0.824130
   7  13   2  0  0.749607  0.667016    3.755725    3.839204   45.629732   5.370750   5.250978  0.187183  -0.639866
   7  13   3  0  0.757064  0.660446   -4.128736   -4.046386  224.422869   5.780977   5.507124  0.226590  -1.208586
   7  13   5  0  0.780447  0.640658   -7.579971   -0.318399  182.405316   7.586655   7.615396  0.177331   0.162075
   7  13   6  0  0.796125  0.628042   -2.391215   -5.410645  246.157145   5.915488   5.920897  0.187183   0.028899
   7  13   8  0  0.834704  0.599015   -0.514868    7.774942   93.788681   7.791971   7.861690  0.226590   0.307688
   7  13  11  0  0.908190  0.550546   -5.803707    3.004244  152.632005   6.535174   6.689333  0.206887   0.745139
   7  13  12  0  0.936210  0.534068   -3.116347    4.278166  126.070744   5.292856   5.684455  0.226590   1.728228
   7  13  13  0  0.965745  0.517735   -3.862042    2.487455  147.215319   4.593779   4.925871  0.246294   1.348360
   7  13  14  0  0.996660  0.501675   -3.413145    0.678130  168.762708   3.479859   3.635293  0.531994   0.292172
   7  13  15  0  1.028832  0.485988    3.454560    1.243128   19.791331   3.671423   3.832328  0.295552   0.544419
   7  13  16  0  1.062145  0.470746   -1.135165    2.901638  111.366199   3.115783   2.778191  0.551698  -0.611914
   7  14   0  0  0.787337  0.635052    0.000000    9.776506   90.000000   9.776506  10.088184  0.344811   0.903908
   7  14   1  0  0.788763  0.633904    4.899495   -2.792769  330.316359   5.639558   5.674603  0.197035   0.177865
   7  14   2  0  0.793025  0.630497    5.750649    1.706682   16.529871   5.998561   6.295263  0.334959   0.885786
   7  14   3  0  0.800077  0.624940    5.711278   -2.091684  339.885378   6.082256   6.009563  0.285701  -0.254440
   7  14   4  0  0.809847  0.617401    1.358193   -5.051747  285.048471   5.231141   5.122906  0.246294  -0.439457
   7  14   5  0  0.822238  0.608097   -1.710069    1.277922  143.229508   2.134812   2.344715  0.571401   0.367347
   7  14   7  0  0.854402  0.585205   -4.918055    0.703547  171.858852   4.968123   4.748540  0.256145  -0.857260
   7  14   8  0  0.873903  0.572146   -4.198573    1.462736  160.792232   4.446078   4.541653  0.285701   0.334528
   7  14   9  0  0.895492  0.558352   -2.279316   -3.812630  239.127625   4.442007   4.512098  0.236442   0.296441
   7  14  10  0  0.919020  0.544058   -3.641879    2.191218  148.965835   4.250261   4.492394  0.246294   0.983108
   7  14  11  0  0.944344  0.529468   -2.895669   -2.276600  218.174739   3.683450   3.517072  0.305404  -0.544782
   7  14  14  0  1.029713  0.485572   -4.695516    0.233309  177.155451   4.701309   5.034240  0.354663   0.938726
   7  14  16  0  1.093219  0.457365    0.870059    3.423705   75.741381   3.532528   3.930845  0.295552   1.347703
   7  15   0  0  0.831768  0.601129    0.000000    6.038937   90.000000   6.038937   5.684455  0.206887  -1.713412
   7  15   1  0  0.833118  0.600155    3.776148   -1.885496  333.466249   4.220710   4.177139  0.315256  -0.138210
   7  15   2  0  0.837153  0.597262    5.393508    0.788396    8.316308   5.450826   5.507124  0.206887   0.272120
   7  15   3  0  0.843837  0.592532   -2.768683   -3.666384  232.941591   4.594342   4.699281  0.216738   0.484173
   7  15   5  0  0.864877  0.578117   -0.787744   -4.753116  260.589788   4.817951   4.916019  0.216738   0.452474
   7  15   6  0  0.879050  0.568796   -5.314408   -3.288488  211.748694   6.249567   6.098228  0.295552  -0.512055
   7  15   7  0  0.895511  0.558340    0.060537   -5.116120  270.677925   5.116478   5.063795  0.354663  -0.148544
   7  15   8  0  0.914136  0.546965   -2.945847   -2.432888  219.552300   3.820597   3.497368  0.295552  -1.093642
   7  15   9  0  0.934796  0.534876    4.084017    1.473270   19.836421   4.341626   4.196842  0.256145  -0.565243
   7  15  10  0  0.957359  0.522270    3.934796   -5.740191  304.429927   6.959340   6.689333  0.216738  -1.245776
   7  15  14  0  1.064071  0.469894   -1.028399   -2.310127  246.002801   2.528693   2.581156  0.630511   0.083207
   7  16   0  0  0.876776  0.570271    0.000000    3.148220   90.000000   3.148220   2.827450  0.315256  -1.017493
   7  16   1  0  0.878057  0.569439    3.082768    0.152798    2.837561   3.086553   3.123002  0.285701   0.127579
   7  16   3  0  0.888234  0.562915    4.300940   -4.019577  316.936753   5.886856   6.048969  0.206887   0.783584
   7  16   4  0  0.897044  0.557386    3.127496   -1.264653  337.983270   3.373511   3.753514  0.256145   1.483543
   7  16   5  0  0.908246  0.550511    3.719117    1.445767   21.243065   3.990247   3.625441  0.295552  -1.234321
   7  16   6  0  0.921753  0.542445    4.369160    3.256646   36.699787   5.449339   5.802676  0.216738   1.630246
   7  16   7  0  0.937464  0.533354    2.930975    4.270265   55.535522   5.179361   5.113054  0.236442  -0.280435
   7  16   8  0  0.955272  0.523411    2.773580    9.461204   73.661346   9.859367   9.615300  0.206887  -1.179714
   7  16   9  0  0.975060  0.512789   -2.189443    2.047253  136.922210   2.997483   3.349592  0.305404   1.152930
   7  16  10  0  0.996712  0.501649    2.600945    3.442309   52.925984   4.314441   4.679577  0.285701   1.278038
   7  16  14  0  1.099612  0.454706   -1.926164   -1.383568  215.689770   2.371575   2.216642  0.472884  -0.327635
   7  17   1  0  0.923496  0.541421    1.904321    1.806981   43.497592   2.625190   2.788043  0.334959   0.486188
   7  17   2  0  0.927138  0.539294    0.050916    2.207266   88.678554   2.207853   2.206790  0.620660  -0.001713
   7  17   3  0  0.933177  0.535804    0.970570    3.733567   75.428045   3.857659   3.852031  0.413773  -0.013601
   7  17   4  0  0.941567  0.531030   -5.362022    1.682282  162.581259   5.619729   5.714010  0.216738   0.435001
   7  17   6  0  0.965137  0.518061   -5.651689    0.132406  178.657935   5.653240   5.448013  0.226590  -0.905717
   7  17  10  0  1.036964  0.482177    2.676911   -0.358254  352.377337   2.700777   2.896412  0.354663   0.551609
   7  17  13  0  1.109206  0.450773   -0.127661    3.468194   92.108047   3.470543   3.556479  0.305404   0.281383
   7  17  14  0  1.136224  0.440054   -3.555880   -1.207755  198.760060   3.755390   3.625441  0.305404  -0.425498
   7  18   0  0  0.968204  0.516420    0.000000    3.810101   90.000000   3.810101   3.576182  0.531994  -0.439701
   7  18   1  0  0.969363  0.515802   -2.295268    1.658726  144.145407   2.831894   2.955523  0.334959   0.369085
   7  18   3  0  0.978592  0.510938    2.450937    0.255028    5.940426   2.464170   2.571305  0.561549   0.190785
   7  18   7  0  1.023485  0.488527   -0.483088   -3.569100  262.291692   3.601645   3.477665  0.315256  -0.393269
   7  18   8  0  1.039820  0.480852   -0.709864    4.266254   99.446928   4.324908   3.901290  0.295552  -1.433311
   7  18  12  0  1.122935  0.445262    2.072841   -0.660285  342.331196   2.175464   3.054040  0.571401   1.537581
   7  19   0  0  1.014496  0.492856    0.000000   -2.764715  270.000000   2.764715   2.354566  0.443328  -0.925159
   7  19   2  0  1.018916  0.490718    4.927772   -3.260281  326.510839   5.908669   6.088376  0.551698   0.325736
   7  19   3  0  1.024414  0.488084    2.704921   -1.027211  339.205398   2.893399   3.113150  0.334959   0.656053
   7  19   4  0  1.032062  0.484467    2.955683   -2.348240  321.533454   3.774957   2.531898  0.689622  -1.802522
   7  19   5  0  1.041814  0.479932    4.126942   -0.454186  353.719652   4.151860   4.118028  0.275849  -0.122645
   7  19   7  0  1.067382  0.468436    1.524148   -2.143936  305.409437   2.630492   3.024485  0.344811   1.142635
   7  19   9  0  1.100548  0.454319   -0.887964    3.331744  104.923369   3.448043   3.329889  0.325107  -0.363431
   7  20   0  0  1.061106  0.471207    0.000000    4.690452   90.000000   4.690452   4.738688  0.689622   0.069945
   7  20   2  0  1.065332  0.469337   -2.675720    2.357064  138.622903   3.565842   3.349592  0.443328  -0.487786
   7  20   3  0  1.070592  0.467031    0.020676    3.355978   89.647002   3.356041   2.778191  0.709325  -0.814647
   7  20   6  0  1.098561  0.455141   -1.152254   -3.122687  249.746222   3.328493   3.507220  0.305404   0.585215
   7  21   0  0  1.107994  0.451266    0.000000   -3.885188  270.000000   3.885188   3.586034  0.748732  -0.399548
   7  21   3  0  1.117082  0.447595    2.455314    0.282652    6.566907   2.471530   2.295456  0.423625  -0.415636
   8   0   0  0  0.417885  1.196500  -24.683233    0.000000  180.000000  24.683233  23.959436  0.453180  -1.597150
   8   0   1  0  0.420565  1.188876    0.000000    9.884740   90.000000   9.884740   9.930556  0.137924   0.332177
   8   0   2  0  0.428505  1.166849  -24.940749    0.000000  180.000000  24.940749  24.589948  0.285701  -1.227864
   8   0   3  0  0.441419  1.132709    0.000000   -2.714537  270.000000   2.714537   2.886560  0.246294   0.698447
   8   0   4  0  0.458890  1.089586  -11.421362    0.000000  180.000000  11.421362  11.250689  0.236442  -0.721839
   8   0   5  0  0.480419  1.040757    0.000000  -16.088027  270.000000  16.088027  15.940118  0.206887  -0.714928
   8   0   6  0  0.505490  0.989140  -17.835928    0.000000  180.000000  17.835928  17.920318  0.246294   0.342643
   8   0   8  0  0.564301  0.886053   -2.950982    0.000000  180.000000   2.950982   2.876709  0.197035  -0.376956
   8   0   9  0  0.597188  0.837257    0.000000   -5.590798  270.000000   5.590798   5.585938  0.147776  -0.032893
   8   0  10  0  0.631923  0.791236   -9.083782    0.000000  180.000000   9.083782   9.152268  0.157628   0.434482
   8   0  11  0  0.668216  0.748261    0.000000   -1.928596  270.000000   1.928596   1.861979  0.522142  -0.127584
   8   0  12  0  0.705828  0.708387  -10.394366    0.000000  180.000000  10.394366  10.176849  0.177331  -1.226611
   8   0  14  0  0.784243  0.637558  -10.398059    0.000000  180.000000  10.398059  10.472402  0.187183   0.397166
   8   0  16  0  0.865942  0.577406   -4.065551    0.000000  180.000000   4.065551   3.852031  0.561549  -0.380234
   8   0  17  0  0.907748  0.550814    0.000000    2.521486   90.000000   2.521486   2.551601  0.689622   0.043669
   8   0  18  0  0.950079  0.526272   -4.356209    0.000000  180.000000   4.356209   4.669726  0.246294   1.272940
   8   0  19  0  0.992869  0.503591    0.000000   -3.098419  270.000000   3.098419   2.847153  0.571401  -0.439735
   8   0  22  0  1.123463  0.445053   -2.943531    0.000000  180.000000   2.943531   2.748636  0.866953  -0.224805
   8   1   0  0  0.420843  1.188091   -2.060881    0.000000  180.000000   2.060881   2.453084  0.334959   1.170896
   8   1   1  0  0.423504  1.180626   12.520062   -0.897796  355.898421  12.552210  12.413195  0.167480  -0.830044
   8   1   2  0  0.431389  1.159046    7.691894   -1.322882  350.241512   7.804822   8.098132  0.128073   2.290180
   8   1   3  0  0.444220  1.125567    2.368038  -10.314856  282.929662  10.583187  10.649733  0.177331   0.375261
   8   1   4  0  0.461585  1.083224   -3.979564   -2.339364  210.448895   4.616227   4.630319  0.147776   0.095360
   8   1   5  0  0.482994  1.035209   -1.575870  -10.529271  261.487972  10.646545  10.630029  0.147776  -0.111761
   8   1   6  0  0.507937  0.984373    9.102688   -0.654641  355.886524   9.126197   9.171972  0.137924   0.331879
   8   1   7  0  0.535921  0.932974    1.906425   -6.790195  285.682698   7.052745   6.984885  0.137924  -0.492006
   8   1   8  0  0.566494  0.882621    6.835455   -6.025954  318.601460   9.112385   9.142416  0.147776   0.203221
   8   1   9  0  0.599262  0.834360   -2.448088   -9.822656  256.005357  10.123127  10.157146  0.157628   0.215816
   8   1  10  0  0.633883  0.788790   10.036288   -5.748334  330.197861  11.565917  11.388614  0.167480  -1.058655
   8   1  11  0  0.670070  0.746191    5.112918    0.621473    6.930279   5.150549   4.916019  0.236442  -0.991916
   8   1  12  0  0.707584  0.706630    7.889017   -8.597207  312.540286  11.668272  11.674314  0.187183   0.032281
   8   1  13  0  0.746223  0.670041   -3.717187   -4.827603  232.404230   6.092883   5.970156  0.187183  -0.655655
   8   1  14  0  0.785823  0.636276   -2.302177   -2.835485  230.926278   3.652396   3.980104  0.236442   1.385998
   8   1  15  0  0.826245  0.605148   -0.162281   -3.450649  267.307406   3.454463   3.113150  0.285701  -1.194653
   8   1  16  0  0.867373  0.576453   -3.354165    0.675478  168.613793   3.421504   3.251075  0.295552  -0.576648
   8   2   0  0  0.429594  1.163890   20.300634    0.000000  360.000000  20.300634  20.432513  0.295552   0.446211
   8   2   1  0  0.432201  1.156869    9.747673   -2.731282  344.347212  10.123094  10.157146  0.137924   0.246890
   8   2   2  0  0.439930  1.136544   -2.327074   -0.113586  182.794421   2.329844   2.522046  0.197035   0.975471
   8   2   3  0  0.452519  1.104926    4.000079   12.513910   72.273490  13.137678  13.063410  0.167480  -0.443447
   8   2   4  0  0.469577  1.064788    6.302268   19.013434   71.661503  20.030707  19.831556  0.246294  -0.808592
   8   2   5  0  0.490638  1.019082   12.535115    3.286220   14.690141  12.958717  13.142224  0.167480   1.095696
   8   2   7  0  0.542819  0.921117   -1.856356   16.203987   96.535411  16.309974  16.501668  0.216738   0.884446
   8   2   8  0  0.573025  0.872562    5.346790   13.243432   68.014520  14.282040  14.570726  0.187183   1.542265
   8   2   9  0  0.605439  0.825847    1.397088    7.862739   79.924574   7.985895   7.802580  0.147776  -1.240494
   8   2  10  0  0.639726  0.781585    4.031221   -1.372166  341.202205   4.258354   4.216546  0.177331  -0.235766
   8   2  12  0  0.712823  0.701437    4.037297   -4.416190  312.433672   5.983519   5.763269  0.177331  -1.242026
   8   2  14  0  0.790544  0.632476   -5.006278   -7.007523  234.457424   8.612096   8.856716  0.187183   1.306849
   8   2  17  0  0.913197  0.547527   -2.504266   -0.915133  200.073803   2.666236   2.679674  0.482735   0.027837
   8   2  20  0  1.040838  0.480382    0.879285    2.194350   68.163826   2.363961   2.600860  0.630511   0.375724
   8   3   0  0  0.443795  1.126647  -42.800987    0.000000  180.000000  42.800987  43.249147  0.935915   0.478846
   8   3   1  0  0.446319  1.120275   -3.891122   24.499581   99.024568  24.806659  25.033276  0.847250   0.267474
   8   3   2  0  0.453808  1.101787    6.746918    0.305204    2.590066   6.753817   6.649926  0.275849  -0.376625
   8   3   3  0  0.466022  1.072910  -16.588476   26.157308  122.382107  30.973897  31.909792  1.507316   0.620901
   8   3   4  0  0.482603  1.036049   -7.921072   -5.346707  214.019268   9.556708   9.378858  0.137924  -1.289471
   8   3   5  0  0.503119  0.993801   -9.027444    8.403009  137.051709  12.333098  12.245715  0.206887  -0.422369
   8   3   6  0  0.527110  0.948568   -1.277118    8.395232   98.649760   8.491817   8.551312  0.137924   0.431362
   8   3   7  0  0.554126  0.902321   -7.749281   12.601481  121.589438  14.793535  14.757909  0.315256  -0.113007
   8   3   8  0  0.583747  0.856535    3.700931    4.527505   50.736304   5.847665   5.842083  0.147776  -0.037777
   8   3   9  0  0.615597  0.812220    5.557067    3.957636   35.457738   6.822307   6.718888  0.147776  -0.699839
   8   3  10  0  0.649347  0.770004    0.712204    2.497957   74.086377   2.597503   2.502342  0.364514  -0.261062
   8   3  11  0  0.684718  0.730228    1.803335    5.331376   71.311923   5.628107   5.635196  0.226590   0.031287
   8   3  12  0  0.721470  0.693029    0.633511   -3.721601  279.660602   3.775136   3.704255  0.226590  -0.312816
   8   3  15  0  0.838168  0.596539    0.734386    4.484915   80.700579   4.544644   4.590912  0.285701   0.161946
   8   3  16  0  0.878739  0.568997   -2.434212   -1.950488  218.704534   3.119261   2.876709  0.463032  -0.523835
   8   3  17  0  0.919963  0.543500    0.544422    2.604521   78.193471   2.660812   2.748636  0.591105   0.148575
   8   3  19  0  1.004049  0.497984   -0.279942    4.241903   93.775733   4.251130   4.078621  0.364514  -0.473258
   8   3  20  0  1.046779  0.477656    1.082195   -2.821864  290.981998   3.022261   2.728932  0.403921  -0.726201
   8   4   0  0  0.462945  1.080042  -12.392267    0.000000  180.000000  12.392267  12.679192  0.315256   0.910135
   8   4   1  0  0.465366  1.074424    7.790098   -4.239177  331.446069   8.868835   8.965085  0.246294   0.390792
   8   4   2  0  0.472553  1.058083  -18.981388    3.458883  169.672593  19.293961  19.920222  0.463032   1.352521
   8   4   3  0  0.484294  1.032430   -5.738119  -17.594342  251.937074  18.506401  18.866086  0.226590   1.587380
   8   4   4  0  0.500270  0.999461  -11.552291    8.982103  142.134327  14.633304  14.570726  0.581253  -0.107661
   8   4   6  0  0.543332  0.920248  -16.788797  -12.644502  216.985274  21.017781  21.230504  0.325107   0.654314
   8   4   7  0  0.569579  0.877841   -3.177471    0.228649  175.884117   3.185687   2.719081  0.374366  -1.246390
   8   4   8  0  0.598435  0.835512   -3.108852    1.757409  150.520875   3.571197   3.507220  0.177331  -0.360774
   8   4   9  0  0.629542  0.794228   -3.621857   -4.951370  233.815060   6.134649   6.236153  0.157628   0.643947
   8   4  10  0  0.662583  0.754622   -5.475951   -2.831221  207.340242   6.164564   6.196746  0.157628   0.204162
   8   4  11  0  0.697283  0.717069   -6.022969    7.003446  130.695555   9.237121   9.280341  0.197035   0.219350
   8   4  12  0  0.733406  0.681751   -2.097150    3.700632  119.540254   4.253553   4.413580  0.206887   0.773501
   8   4  13  0  0.770752  0.648717   -3.842445   -3.054561  218.483031   4.908638   5.132757  0.226590   0.989099
   8   4  15  0  0.848463  0.589301   -6.755502    0.605459  174.878577   6.782580   6.837109  0.265997   0.204997
   8   4  17  0  0.929353  0.538009   -2.347791    0.114745  177.201975   2.350593   2.502342  0.600956   0.252513
   8   5   0  0  0.486460  1.027833    7.510650    0.000000  360.000000   7.510650   7.989763  0.187183   2.559591
   8   5   1  0  0.488764  1.022988    2.124744   -0.969667  335.469517   2.335550   2.305308  0.187183  -0.161566
   8   5   2  0  0.495612  1.008853    9.917246   -0.660537  356.189448   9.939219   9.684262  0.265997  -0.958496
   8   5   3  0  0.506820  0.986544    9.586193   -3.810305  338.323244  10.315693  10.807361  0.216738   2.268485
   8   5   4  0  0.522107  0.957659    4.815686    1.222777   14.247193   4.968502   5.487420  0.128073   4.051749
   8   5   5  0  0.541127  0.923998   11.228371   -5.113443  335.515301  12.337893  12.432898  0.216738   0.438339
   8   5   6  0  0.563502  0.887308   12.306803   -1.217057  354.352212  12.366836  12.462453  0.206887   0.462174
   8   5   7  0  0.588851  0.849111   -8.058500   -2.795709  199.133024   8.529678   8.334574  0.147776  -1.320270
   8   5   8  0  0.616807  0.810627   -7.382522   -3.081876  202.658379   7.999974   8.029170  0.147776   0.197565
   8   5   9  0  0.647031  0.772760    0.929563   -2.314127  291.884857   2.493847   2.246197  0.394070  -0.628442
   8   5  11  0  0.713112  0.701152   -5.191235    1.910321  159.796906   5.531568   5.369199  0.177331  -0.915625
   8   5  12  0  0.748471  0.668028    6.660066   -2.391528  340.247559   7.076432   7.300141  0.177331   1.261528
   8   5  13  0  0.785101  0.636861    0.748651   -1.686423  293.937801   1.845129   2.512194  0.315256   2.115948
   8   5  14  0  0.822832  0.607658   -4.429067    1.308861  163.536735   4.618414   4.650022  0.295552   0.106946
   8   5  16  0  0.901039  0.554915    2.559920   -1.900276  323.412819   3.188140   2.886560  0.394070  -0.765296
   8   5  17  0  0.941287  0.531187    2.247552    2.149817   43.726772   3.110177   2.728932  0.374366  -1.018374
   8   5  18  0  0.982174  0.509075    1.994871   -1.994964  314.998672   2.821240   2.925967  0.364514   0.287307
   8   5  21  0  1.107954  0.451282    1.494286   -2.013922  306.574602   2.507743   2.985078  0.354663   1.345884
   8   6   0  0  0.513742  0.973252    9.339162    0.000000    0.000000   9.339162   9.950259  0.344811   1.772268
   8   6   1  0  0.515924  0.969135    3.219682   12.652439   75.722899  13.055671  12.984596  0.285701  -0.248777
   8   6   2  0  0.522416  0.957092   11.182480    3.936975   19.395449  11.855279  12.048680  0.325107   0.594884
   8   6   3  0  0.533060  0.937980    1.960020   11.182059   80.058045  11.352538  11.457576  0.246294   0.426475
   8   6   4  0  0.547615  0.913050    7.364516   -7.166139  315.782169  10.275682  10.551215  0.364514   0.755892
   8   6   5  0  0.565778  0.883739    1.930896   -4.200923  294.685219   4.623431   4.403729  0.157628  -1.393802
   8   6   6  0  0.587215  0.851477    8.374817   -1.138117  352.261053   8.451797   8.748347  0.157628   1.881326
   8   6   7  0  0.611582  0.817552   -8.933723   -9.667365  227.258623  13.163182  13.408221  0.236442   1.036359
   8   6   8  0  0.638543  0.783033    4.512257    7.358919   58.484688   8.632158   8.541460  0.157628  -0.575393
   8   6   9  0  0.667784  0.748745   -1.095565    1.206918  132.231211   1.630004   1.970348  0.591105   0.575776
   8   6  10  0  0.699020  0.715287    3.372796   -0.578559  350.266399   3.422059   3.280630  0.285701  -0.495024
   8   6  11  0  0.731994  0.683066   -1.027118   -2.879863  250.370961   3.057545   3.704255  0.226590   2.854096
   8   6  12  0  0.766483  0.652330    4.198487    1.923313   24.612357   4.618054   4.650022  0.206887   0.154518
   8   6  13  0  0.802291  0.623215    2.707609    3.186501   49.645034   4.181499   4.285508  0.256145   0.406052
   8   6  14  0  0.839249  0.595771    4.066202   -0.545303  352.361846   4.102604   4.502246  0.344811   1.159019
   8   6  15  0  0.877212  0.569987   -1.702609    6.136388  105.507263   6.368213   6.305115  0.206887  -0.304990
   8   6  16  0  0.916056  0.545818    4.122918   -0.264814  356.324957   4.131414   3.940697  0.275849  -0.691383
   8   6  18  0  0.995968  0.502024    2.993225    5.681451   62.217871   6.421704   6.531705  0.226590   0.485461
   8   6  19  0  1.036866  0.482222   -0.362598    5.258583   93.944502   5.271069   5.448013  0.620660   0.285091
   8   7   0  0  0.544223  0.918742   -2.874539    0.000000  180.000000   2.874539   3.320037  0.167480   2.660015
   8   7   1  0  0.546283  0.915276    1.840145   10.896384   80.414519  11.050671  11.191579  0.285701   0.493201
   8   7   2  0  0.552419  0.905111   -0.504541   -2.982615  260.398709   3.024988   3.132854  0.246294   0.437956
   8   7   3  0  0.562496  0.888896    4.315813    8.247903   62.378650   9.308821   9.566041  0.147776   1.740610
   8   7   5  0  0.593593  0.842328    1.230115    4.598419   75.023578   4.760109   4.738688  0.157628  -0.135900
   8   7   6  0  0.614060  0.814253   -6.949473   -1.056430  188.643693   7.029312   7.132661  0.177331   0.582804
   8   7   7  0  0.637401  0.784435    9.401082    8.903014   43.441323  12.947742  12.945189  0.295552  -0.008638
   8   7   8  0  0.663314  0.753791    1.849509    5.798991   72.310627   6.086787   6.068673  0.157628  -0.114917
   8   7   9  0  0.691508  0.723057   -2.113499   13.326564   99.011652  13.493116  13.684069  0.187183   1.020141
   8   7  10  0  0.721718  0.692792    1.103722    1.900875   59.858884   2.198073   2.600860  0.295552   1.362828
   8   7  11  0  0.753700  0.663394   -8.355401   10.331247  128.964219  13.287114  13.250593  0.285701  -0.127830
   8   7  12  0  0.787238  0.635132    0.141714    6.936690   88.829632   6.938137   6.994737  0.187183   0.302376
   8   7  13  0  0.822143  0.608167    1.463883    4.204235   70.802263   4.451803   4.452987  0.226590   0.005229
   8   7  14  0  0.858246  0.582583   -2.566090    2.819144  132.309634   3.812137   3.852031  0.256145   0.155746
   8   7  15  0  0.895405  0.558407   -7.039623    3.680059  152.401063   7.943496   7.979911  0.197035   0.184815
   8   7  16  0  0.933491  0.535624   -5.949822    2.023497  161.217156   6.284498   6.255856  0.216738  -0.132150
   8   7  19  0  1.052302  0.475149    1.944605    3.688596   62.202082   4.169799   4.364322  0.334959   0.580734
   8   8   1  0  0.579340  0.863051    3.059782   -5.175565  300.591481   6.012382   6.088376  0.137924   0.550984
   8   8   2  0  0.585129  0.854513   10.631638   -0.910126  355.107099  10.670522  11.211282  0.344811   1.568279
   8   8   3  0  0.594651  0.840829   -6.751320   -2.791415  202.463245   7.305636   7.497176  0.147776   1.296147
   8   8   4  0  0.607733  0.822730   -5.281279    4.402609  140.184552   6.875673   7.438065  0.147776   3.805705
   8   8   5  0  0.624149  0.801091   -5.661132    7.922271  125.549013   9.737083   9.950259  0.265997   0.801423
   8   8   6  0  0.643645  0.776826   -2.412685   -1.369817  209.586024   2.774427   2.600860  0.305404  -0.568321
   8   8   7  0  0.665950  0.750807   -9.635094   -7.186564  216.718294  12.020056  12.157049  0.295552   0.463518
   8   8   8  0  0.690793  0.723806   -6.754090   -5.479649  219.052706   8.697372   8.886271  0.167480   1.127893
   8   8   9  0  0.717909  0.696467   -2.563887   -3.178324  231.107620   4.083535   4.019511  0.315256  -0.203088
   8   8  10  0  0.747051  0.669298   -3.424750    4.133605  129.642229   5.368016   5.191868  0.197035  -0.893996
   8   8  11  0  0.777993  0.642680   -3.044131   -6.443354  244.711834   7.126258   7.142513  0.187183   0.086842
   8   8  12  0  0.810526  0.616883   -4.004923   -6.184316  237.073170   7.367847   7.319844  0.236442  -0.203022
   8   8  13  0  0.844469  0.592088    1.417557   -2.252091  302.187968   2.661086   2.522046  0.394070  -0.352832
   8   8  15  0  0.915947  0.545883   -4.846791   -2.289633  205.286134   5.360392   5.339644  0.236442  -0.087749
   8   8  17  0  0.991345  0.504365   -1.655834   -0.888283  208.211627   1.879052   2.315159  0.443328   0.983713
   8   9   0  0  0.612828  0.815890    2.571762    0.000000  360.000000   2.571762   2.196938  0.265997  -1.409126
   8   9   1  0  0.614658  0.813460  -12.993194   -3.495482  195.057444  13.455166  13.595404  0.403921   0.347192
   8   9   2  0  0.620118  0.806299   -1.095051   -6.192963  259.972504   6.289032   6.502150  0.167480   1.272497
   8   9   3  0  0.629111  0.794772    3.059599   -4.465999  304.414551   5.413529   5.595789  0.344811   0.528581
   8   9   4  0  0.641490  0.779435    7.421067   -1.558247  348.141528   7.582900   7.211475  0.157628  -2.356343
   8   9   5  0  0.657064  0.760961    1.451677   -1.442638  315.178932   2.046600   1.881683  0.325107  -0.507271
   8   9   6  0  0.675610  0.740072    2.712086   -9.144951  286.518593   9.538634   9.428117  0.167480  -0.659884
   8   9   7  0  0.696893  0.717470    3.030063    1.212580   21.810443   3.263684   3.014633  0.591105  -0.421332
   8   9   9  0  0.746702  0.669611    4.219050   -2.195204  332.511693   4.755975   5.014537  0.197035   1.312262
   8   9  10  0  0.774762  0.645359    0.591086   -2.695328  282.369162   2.759379   2.758488  0.354663  -0.002514
   8   9  11  0  0.804638  0.621397    2.998928   -1.445831  334.260545   3.329264   3.418554  0.256145   0.348593
   8   9  12  0  0.836136  0.597989   -0.766693    2.645256  106.163542   2.754124   2.196938  0.571401  -0.975122
   8   9  13  0  0.869079  0.575322    2.946545   -6.224391  295.332258   6.886594   6.787850  0.206887  -0.477284
   8   9  14  0  0.903309  0.553521    5.067105   -0.743931  351.647741   5.121424   5.201720  0.226590   0.354366
   8   9  15  0  0.938685  0.532660    2.966321   -2.639022  318.341740   3.970327   3.783069  0.285701  -0.655437
   8   9  16  0  0.975082  0.512777    1.326878    1.626771   50.797532   2.099283   2.305308  0.512291   0.402164
   8   9  18  0  1.050514  0.475957    2.961804   -0.555625  349.374977   3.013470   3.132854  0.906360   0.131718
   8   9  20  0  1.128872  0.442920    0.644076    2.253639   74.050384   2.343869   2.797895  0.364514   1.245562
   8  10   0  0  0.650146  0.769058    3.840340    0.000000    0.000000   3.840340   3.930845  0.295552   0.306222
   8  10   2  0  0.657022  0.761010   11.785671    2.722817   13.008679  12.096106  12.354084  0.256145   1.007156
   8  10   4  0  0.677231  0.738301    7.237047   -7.287142  314.802383  10.270214  10.216256  0.216738  -0.248953
   8  10   5  0  0.692000  0.722543    5.826912    2.884194   26.334403   6.501652   6.758295  0.157628   1.628154
   8  10   6  0  0.709634  0.704588   13.204607    1.894635    8.165233  13.339838  13.871252  0.315256   1.685661
   8  10   7  0  0.729926  0.685001   -0.226780   -3.851629  266.630372   3.858299   3.901290  0.216738   0.198352
   8  10   8  0  0.752660  0.664311    3.233476   -0.745153  347.022772   3.318225   3.103299  0.256145  -0.839080
   8  10   9  0  0.777622  0.642986    8.109829    4.186612   27.304555   9.126722   9.388710  0.275849   0.949754
   8  10  10  0  0.804604  0.621424    4.033948    4.540376   48.380153   6.073529   6.029266  0.295552  -0.149764
   8  10  11  0  0.833411  0.599944    3.913540    4.007992   45.683130   5.601767   5.861786  0.246294   1.055731
   8  10  12  0  0.863861  0.578797    3.187277    7.387035   66.661294   8.045310   8.393684  0.354663   0.982267
   8  10  13  0  0.895784  0.558170    2.544707    2.890344   48.638769   3.850925   4.039214  0.522142   0.360609
   8  10  14  0  0.929031  0.538195    5.461684    2.892740   27.907597   6.180447   6.098228  0.226590  -0.362855
   8  10  15  0  0.963463  0.518961   -0.266961   -2.471513  263.835083   2.485889   2.935819  0.522142   0.861701
   8  10  16  0  0.998958  0.500521    2.872996    1.325649   24.769400   3.164088   3.576182  0.315256   1.307176
   8  10  18  0  1.072712  0.466108    2.055971   -2.952158  304.854508   3.597535   3.694403  0.295552   0.327754
   8  11   0  0  0.689045  0.725642    7.761868    0.000000  360.000000   7.761868   8.039021  0.246294   1.125297
   8  11   1  0  0.690673  0.723931   -0.371955    5.744975   93.704414   5.757003   5.920897  0.226590   0.723304
   8  11   2  0  0.695536  0.718870    1.020805    7.727090   82.474389   7.794226   7.615396  0.167480  -1.067767
   8  11   3  0  0.703566  0.710665    2.936549    3.056294   46.144701   4.238426   4.443136  0.246294   0.831162
   8  11   4  0  0.714657  0.699637   -3.396806    5.484371  121.772464   6.451094   6.699184  0.236442   1.049268
   8  11   5  0  0.728668  0.686184   -1.425537    1.959339  126.038146   2.423049   2.246197  0.610808  -0.289538
   8  11   6  0  0.745435  0.670749   -5.402489    3.765771  145.121820   6.585432   6.768147  0.226590   0.806365
   8  11   7  0  0.764778  0.653785    0.355730    3.193991   83.644881   3.213740   3.477665  0.246294   1.071588
   8  11   8  0  0.786505  0.635724   -8.341447    3.443232  157.569852   9.024167   9.112861  0.177331   0.500160
   8  11   9  0  0.810425  0.616960   -7.251361    3.494128  154.272528   8.049296   7.881393  0.265997  -0.631220
   8  11  11  0  0.864099  0.578637   -0.789303    2.129632  110.336152   2.271196   2.748636  0.325107   1.468562
   8  11  12  0  0.893503  0.559595   -3.845398    5.806604  123.514340   6.964462   7.053847  0.315256   0.283532
   8  11  14  0  0.956656  0.522654    3.348274    1.892315   29.473457   3.846010   3.645144  0.610808  -0.328852
   8  12   0  0  0.729271  0.685616   -6.269915    0.000000  180.000000   6.269915   6.068673  0.187183  -1.075108
   8  12   1  0  0.730810  0.684172    1.920107   -3.536714  298.497853   4.024321   4.472691  0.197035   2.275587
   8  12   2  0  0.735408  0.679895   -3.119553   -5.674954  241.202165   6.475856   6.886368  0.275849   1.488175
   8  12   4  0  0.753517  0.663555   -0.599244   -4.389395  262.225987   4.430111   4.738688  0.236442   1.305088
   8  12   5  0  0.766819  0.652044   -3.175576   -2.495404  218.160675   4.038728   3.989955  0.226590  -0.215246
   8  12   6  0  0.782769  0.638758    3.458144    1.592680   24.728866   3.807281   3.842179  0.226590   0.154017
   8  12   9  0  0.844892  0.591792   -1.062911   -4.113336  255.511359   4.248448   4.650022  0.226590   1.772250
   8  12  10  0  0.869790  0.574851    2.254940    0.431322   10.828667   2.295820   2.512194  0.492587   0.439260
   8  12  14  0  0.986025  0.507087    1.920947   -2.519194  307.326402   3.168024   3.172261  0.561549   0.007544
   8  12  16  0  1.052171  0.475208   -2.581831    1.190047  155.253542   2.842897   2.728932  0.384218  -0.296614
   8  12  18  0  1.122434  0.445460   -2.199998   -2.247270  225.609000   3.144871   3.566331  0.364514   1.156222
   8  13   1  0  0.772074  0.647606   -1.902303   -5.235987  250.033250   5.570845   5.753417  0.187183   0.975366
   8  13   2  0  0.776428  0.643975   -1.730286    2.022788  130.543578   2.661872   2.778191  0.403921   0.287975
   8  13   3  0  0.783629  0.638057   -6.745376   -6.048767  221.883467   9.060226   9.201527  0.216738   0.651944
   8  13   4  0  0.793602  0.630039   -2.663684    3.911646  124.253395   4.732461   4.472691  0.216738  -1.198544
   8  13   5  0  0.806242  0.620161    0.794883   -3.811255  281.780840   3.893264   3.881586  0.315256  -0.037042
   8  13   6  0  0.821428  0.608696    3.644487    2.517595   34.636543   4.429512   4.118028  0.384218  -0.810695
   8  13   7  0  0.839020  0.595934    1.269528   -3.988555  287.655901   4.185722   4.246101  0.246294   0.245149
   8  13   9  0  0.880828  0.567648    0.643219   -1.328520  295.834509   1.476041   2.059014  0.600956   0.970076
   8  13  11  0  0.930450  0.537374    3.712735   -4.255170  311.105453   5.647200   5.477568  0.226590  -0.748629
   8  13  13  0  0.986708  0.506736   -1.680185   -2.604605  237.174645   3.099515   2.916116  0.551698  -0.332427
   8  13  14  0  1.016986  0.491649    0.095414   -3.389484  271.612443   3.390826   2.797895  0.374366  -1.583828
   8  13  15  0  1.048534  0.476856    2.700163   -3.001001  311.979424   4.036940   3.783069  0.305404  -0.831263
   8  13  17  0  1.115002  0.448430   -0.030064   -2.447710  269.296292   2.447895   2.561453  0.610808   0.185915
   8  14   1  0  0.814294  0.614028   -4.519612   -7.211793  237.924735   8.510984   8.758198  0.236442   1.045561
   8  14   2  0  0.818423  0.610931    1.084427    3.990358   74.796381   4.135086   4.157435  0.226590   0.098632
   8  14   4  0  0.834734  0.598993    2.659053    2.552259   43.826019   3.685728   3.960400  0.246294   1.115222
   8  14   6  0  0.861232  0.580564    4.323842    2.975638   34.535478   5.248813   5.300237  0.325107   0.158177
   8  14   7  0  0.878027  0.569459    2.210491    6.572071   71.409828   6.933858   6.906071  0.354663  -0.078347
   8  14   9  0  0.918060  0.544627    1.390011    1.603874   49.085889   2.122391   2.167383  0.630511   0.071358
   8  14  10  0  0.941024  0.531336    5.198057   -5.540284  313.174618   7.597009   7.447917  0.206887  -0.720646
   8  14  11  0  0.965771  0.517721    2.675420    2.610933   44.301103   3.738294   4.058918  0.275849   1.162316
   8  14  12  0  0.992166  0.503948    2.725414   -0.235899  355.053069   2.735604   3.034336  0.581253   0.513946
   8  14  14  0  1.049398  0.476463    4.488037    1.286469   15.994628   4.668777   4.443136  0.275849  -0.817990
   8  14  15  0  1.080000  0.462963    3.126620   -0.628774  348.629294   3.189218   3.191964  0.334959   0.008199
   8  15   0  0  0.856018  0.584100   -2.030513    0.000000  180.000000   2.030513   2.344715  0.443328   0.708734
   8  15   1  0  0.857329  0.583207    3.872859   -3.495782  317.929447   5.217234   5.053944  0.216738  -0.753398
   8  15   2  0  0.861252  0.580550   -1.252709    3.957449  107.564901   4.150985   4.147583  0.236442  -0.014389
   8  15   3  0  0.867749  0.576203   -4.474910   -3.338378  216.723721   5.582973   5.438161  0.206887  -0.699957
   8  15   5  0  0.888223  0.562921   -3.860709    0.484966  172.840240   3.891049   4.167287  0.256145   1.078441
   8  15   9  0  0.956437  0.522774   -2.052339   -0.390013  190.759817   2.089068   2.226494  0.443328   0.309987
   8  15  12  0  1.027780  0.486485   -2.699970    2.699225  135.007907   3.817807   3.783069  0.295552  -0.117538
   8  15  13  0  1.054754  0.474044    2.586838    3.642244   54.616413   4.467401   4.837205  0.256145   1.443728
   8  15  15  0  1.112806  0.449315    1.270823    1.917528   56.465964   2.300414   2.581156  0.512291   0.548013
   8  16   0  0  0.899814  0.555670   -2.367755    0.000000  180.000000   2.367755   2.462935  0.364514   0.261116
   8  16   3  0  0.910982  0.548858    2.521070    0.409495    9.225926   2.554111   2.571305  0.788139   0.021816
   8  16   5  0  0.930505  0.537343   -1.081497   -3.298324  251.846054   3.471106   3.063892  0.817695  -0.498003
   8  16   6  0  0.943693  0.529833    1.571352   -1.821444  310.784190   2.405578   2.600860  0.719177   0.271535
   8  16   7  0  0.959045  0.521352    3.035194    0.466586    8.739388   3.070848   2.817598  0.364514  -0.694759
   8  16   8  0  0.976459  0.512054   -4.416538   -1.317319  196.608243   4.608811   4.581060  0.256145  -0.108341
   8  16   9  0  0.995827  0.502095   -2.893830    0.575957  168.743553   2.950590   3.014633  0.531994   0.120383
   8  16  10  0  1.017037  0.491624   -3.206683    0.166610  177.025753   3.211008   2.985078  0.354663  -0.637030
   8  16  12  0  1.064533  0.469689   -3.358446   -1.370307  202.196354   3.627244   3.457961  0.315256  -0.536971
   8  16  14  0  1.118067  0.447200   -2.173502    0.901036  157.483300   2.352866   2.531898  0.453180   0.395057
   8  17   3  0  0.954855  0.523640    3.839780   -0.738388  349.114921   3.910131   4.315063  0.285701   1.417328
   8  17   5  0  0.973499  0.513611    2.627887   -3.770687  304.873617   4.596072   4.433284  0.384218  -0.423686
   8  17   6  0  0.986112  0.507042   -3.403576   -3.508524  225.869872   4.888156   5.014537  0.502439   0.251535
   8  17   7  0  1.000814  0.499594   -0.466823   -4.745515  264.381806   4.768421   4.699281  0.600956  -0.115050
   8  17   8  0  1.017513  0.491394    2.898694   -2.475787  319.499224   3.812079   4.295359  0.453180   1.066420
   8  17   9  0  1.036114  0.482573    1.031834   -4.313358  283.453372   4.435058   4.354470  0.472884  -0.170419
   8  17  11  0  1.078615  0.463557    0.529594   -4.056580  277.438002   4.091004   4.295359  0.315256   0.648221
   8  18   1  0  0.990249  0.504923   -0.177927    3.725753   92.734139   3.729999   3.999807  0.275849   0.978102
   8  18   5  0  1.017114  0.491587    2.418153    2.023815   39.926837   3.153299   3.093447  0.344811  -0.173578
   8  18   6  0  1.029193  0.485817   -1.568456    2.049493  127.426459   2.580789   2.768339  0.660067   0.284138
   8  18   7  0  1.043288  0.479254    3.331022   -0.778562  346.844384   3.420799   3.852031  0.285701   1.509384
   8  18   8  0  1.059318  0.472002   -0.823656    2.236333  110.219067   2.383190   2.669822  0.541846   0.528991
   8  19   0  0  1.034471  0.483339   -3.784838    0.000000  180.000000   3.784838   3.920993  0.650215   0.209400
   8  19   2  0  1.038806  0.481322   -3.578505   -0.790302  192.453690   3.664734   3.182113  0.502439  -0.960558
   8  19   6  0  1.072857  0.466046    2.433336   -0.909391  339.508191   2.597714   2.423528  0.797991  -0.218280
   8  20   2  0  1.084372  0.461097   -2.637667    2.160352  140.681193   3.409459   3.536775  0.463032   0.274962
   8  20   4  0  1.096734  0.455899   -1.377853    3.774620  110.053651   4.018238   4.137732  0.275849   0.433186
   8  20   6  0  1.117034  0.447614   -3.028086    0.613178  168.552582   3.089546   3.605738  0.384218   1.343486
   8  20   7  0  1.130034  0.442465    2.812616   -0.574325  348.459092   2.870655   2.659970  0.394070  -0.534637
   9   0   1  0  0.472505  1.058190    0.000000   17.054271   90.000000  17.054271  17.033662  0.197035  -0.104600
   9   0   2  0  0.479585  1.042568    9.763568    0.000000  360.000000   9.763568   9.654707  0.137924  -0.789281
   9   0   3  0  0.491159  1.018001    0.000000  -14.179523  270.000000  14.179523  14.324433  0.177331   0.817166
   9   0   4  0  0.506918  0.986353  -12.147491    0.000000  180.000000  12.147491  12.235863  0.167480   0.527661
   9   0   5  0  0.526487  0.949691    0.000000   -1.964457  270.000000   1.964457   1.861979  0.522142  -0.196265
   9   0   6  0  0.549459  0.909986    2.182135    0.000000  360.000000   2.182135   2.374270  0.256145   0.750103
   9   0   7  0  0.575427  0.868920    0.000000    2.999003   90.000000   2.999003   3.073743  0.187183   0.399292
   9   0   8  0  0.604004  0.827809    2.310580    0.000000  360.000000   2.310580   2.275752  0.246294  -0.141409
   9   0   9  0  0.634838  0.787602    0.000000   -2.915189  270.000000   2.915189   2.866857  0.788139  -0.061325
   9   0  10  0  0.667617  0.748933   13.842403    0.000000  360.000000  13.842403  13.861401  0.187183   0.101492
   9   0  12  0  0.737956  0.677547    4.197969    0.000000    0.000000   4.197969   3.832328  0.236442  -1.546434
   9   0  13  0  0.775083  0.645092    0.000000   11.276592   90.000000  11.276592  11.122617  0.226590  -0.679532
   9   0  17  0  0.932948  0.535936    0.000000    2.742664   90.000000   2.742664   3.418554  0.581253   1.162816
   9   0  18  0  0.974185  0.513250    2.427431    0.000000  360.000000   2.427431   2.758488  0.374366   0.884313
   9   0  19  0  1.015960  0.492145    0.000000    2.867494   90.000000   2.867494   3.113150  0.354663   0.692647
   9   0  20  0  1.058209  0.472496    2.824729    0.000000  360.000000   2.824729   3.123002  0.522142   0.571249
   9   1   0  0  0.472752  1.057637    0.000000   -4.111775  270.000000   4.111775   3.714107  0.167480  -2.374429
   9   1   1  0  0.475123  1.052360   17.777181    0.090838    0.292768  17.777413  17.644470  0.236442  -0.562267
   9   1   2  0  0.482164  1.036991    6.946145    5.737799   39.558095   9.009509   9.073454  0.187183   0.341618
   9   1   3  0  0.493677  1.012807    3.981767    5.403634   53.614672   6.712208   6.728740  0.128073   0.129080
   9   1   4  0  0.509359  0.981627  -11.138185  -10.539955  223.419267  15.334595  15.339162  0.187183   0.024396
   9   1   5  0  0.528838  0.945470   11.701141    1.016087    4.962917  11.745175  11.753128  0.157628   0.050455
   9   1   6  0  0.551712  0.906270    2.661955    0.526068   11.179008   2.713439   2.709229  0.197035  -0.021368
   9   1   7  0  0.577578  0.865683    0.172173   -7.283161  271.354212   7.285196   7.231179  0.137924  -0.391647
   9   1   8  0  0.606054  0.825009    6.392191    9.468279   55.976068  11.424028  11.526538  0.167480   0.612075
   9   1   9  0  0.636789  0.785190    2.175508    5.820750   69.506747   6.214014   6.157339  0.147776  -0.383519
   9   1  10  0  0.669472  0.746857   -2.747165   -0.761694  195.496853   2.850806   2.768339  0.472884  -0.174391
   9   1  11  0  0.703832  0.710397   -2.872256    5.865921  116.088741   6.531376   6.393780  0.206887  -0.665079
   9   1  12  0  0.739635  0.676009    7.168469   -2.199392  342.943218   7.498285   7.369103  0.334959  -0.385665
   9   1  13  0  0.776682  0.643764    1.835546    8.509546   77.827553   8.705263   8.423239  0.187183  -1.506672
   9   1  14  0  0.814803  0.613646    0.516902   -2.848820  280.284109   2.895335   3.113150  0.285701   0.762390
   9   1  16  0  0.893713  0.559464   -2.141809    5.448377  111.460261   5.854243   5.950452  0.206887   0.465034
   9   1  17  0  0.934277  0.535173    4.465280    1.660714   20.401026   4.764105   4.630319  0.256145  -0.522306
   9   1  19  0  1.017180  0.491555   -1.793852   -1.501009  219.920977   2.339002   2.866857  0.364514   1.448103
   9   1  20  0  1.059381  0.471974   -2.040121   -0.738430  199.897943   2.169648   2.256049  0.729029   0.118515
   9   2   0  0  0.480558  1.040456    0.000000   -9.588082  270.000000   9.588082   9.447820  0.137924  -1.016949
   9   2   1  0  0.482891  1.035431    0.698582   -5.002583  277.949620   5.051124   5.113054  0.137924   0.449013
   9   2   2  0  0.489821  1.020782   14.645801   -0.107349  359.580046  14.646195  14.954944  0.187183   1.649451
   9   2   3  0  0.501158  0.997690   15.535641   -6.516912  337.242858  16.847144  16.757813  0.197035  -0.453379
   9   2   4  0  0.516612  0.967844    3.040548   -0.992723  341.918420   3.198505   3.635293  0.157628   2.771008
   9   2   5  0  0.535827  0.933136    3.541048    5.911060   59.076090   6.890548   6.994737  0.177331   0.587538
   9   2   6  0  0.558415  0.895391   -5.810693   -2.491282  203.206796   6.322233   6.443039  0.137924   0.875884
   9   2   7  0  0.583985  0.856186   -1.370638   -8.385841  260.717272   8.497116   8.462646  0.147776  -0.233255
   9   2   8  0  0.612163  0.816776  -11.605204    5.270298  155.575667  12.745854  12.797413  0.177331   0.290746
   9   2   9  0  0.642606  0.778082   -8.746745    5.579814  147.464960  10.374963  10.304922  0.167480  -0.418209
   9   2  10  0  0.675007  0.740733    0.062664   -2.919851  271.229451   2.920524   2.896412  0.265997  -0.090647
   9   2  11  0  0.709099  0.705120   -4.275067    2.745478  147.291136   5.080733   4.856909  0.187183  -1.195752
   9   2  12  0  0.744649  0.671457   -3.253417   -7.475313  246.480287   8.152608   8.206501  0.236442   0.227932
   9   2  13  0  0.781458  0.639830    3.655951    2.910456   38.522844   4.672979   4.521949  0.226590  -0.666531
   9   2  14  0  0.819356  0.610235   -6.197508   -1.549005  194.033011   6.388155   6.039118  0.197035  -1.771447
   9   2  15  0  0.858200  0.582615    0.620721    3.709131   80.499623   3.760711   3.477665  0.305404  -0.926794
   9   2  16  0  0.897866  0.556876   -1.805878   -6.365337  254.161099   6.616549   6.876516  0.226590   1.147302
   9   2  17  0  0.938251  0.532907    3.400007    0.588286    9.816406   3.450526   3.251075  0.325107  -0.613493
   9   2  20  0  1.062887  0.470417    2.409402   -1.156850  334.352471   2.672736   2.285604  0.719177  -0.538299
   9   2  21  0  1.105376  0.452335    2.130258    2.314920   47.378823   3.145926   3.073743  0.354663  -0.203526
   9   3   0  0  0.493294  1.013593    0.000000   27.269674   90.000000  27.269674  28.057761  0.709325   1.111037
   9   3   2  0  0.502322  0.995377   -1.871883   10.348583  100.252971  10.516516  10.413291  0.157628  -0.654866
   9   3   3  0  0.513383  0.973931    8.046573   -2.495264  342.771195   8.424588   8.482350  0.137924   0.418796
   9   3   4  0  0.528480  0.946109    3.593229   -5.497977  303.166815   6.568032   6.640074  0.137924   0.522330
   9   3   5  0  0.547279  0.913611   -3.870208   -8.791273  246.239322   9.605466   9.841890  0.147776   1.599877
   9   3   6  0  0.569413  0.878098    0.295242   -6.624826  272.551755   6.631402   6.866664  0.137924   1.705734
   9   3   7  0  0.594510  0.841029    2.376962  -12.977841  280.378996  13.193722  13.024003  0.177331  -0.957077
   9   3   8  0  0.622211  0.803586    4.213193    1.837184   23.559853   4.596329   4.640170  0.167480   0.261772
   9   3   9  0  0.652185  0.766654    5.295513    5.354123   45.315319   7.530544   7.319844  0.157628  -1.336692
   9   3  10  0  0.684133  0.730852    9.826140   -0.424940  357.523739   9.835324   9.664559  0.167480  -1.019618
   9   3  11  0  0.717791  0.696581   -1.370095   -3.115376  246.260827   3.403341   3.448110  0.344811   0.129837
   9   3  12  0  0.752931  0.664072    3.637837    0.736035   11.438116   3.711550   3.497368  0.265997  -0.805204
   9   3  13  0  0.789354  0.633429    5.443012    1.321786   13.649543   5.601205   5.162313  0.206887  -2.121413
   9   3  15  0  0.865396  0.577770    4.369490   -7.026158  301.877023   8.274015   8.176946  0.246294  -0.394122
   9   3  17  0  0.944837  0.529192    1.459175    1.447177   44.763469   2.055118   2.325011  0.610808   0.441862
   9   4   0  0  0.510592  0.979256    0.000000   -5.904073  270.000000   5.904073   6.177042  0.137924   1.979118
   9   4   1  0  0.512787  0.975063   -6.879836    2.836353  157.595093   7.441575   7.457769  0.197035   0.082184
   9   4   2  0  0.519318  0.962800    4.956914   -7.095246  304.939097   8.655259   8.649829  0.206887  -0.026246
   9   4   3  0  0.530025  0.943352    2.802497    4.806765   59.756456   5.564080   5.812528  0.197035   1.260934
   9   4   4  0  0.544661  0.918002    7.665626  -11.927970  302.727222  14.178798  14.600281  0.197035   2.139133
   9   4   5  0  0.562919  0.888227   -4.155369    4.798814  130.889810   6.347890   6.512001  0.137924   1.189865
   9   4   6  0  0.584461  0.855488   -0.586556    3.737288   98.919636   3.783037   3.930845  0.167480   0.882542
   9   4   7  0  0.608938  0.821101   -2.200936    6.664977  108.274473   7.018977   7.201623  0.246294   0.741581
   9   4   8  0  0.636012  0.786149    4.365441   -6.186756  305.207199   7.571858   7.674507  0.177331   0.578855
   9   4   9  0  0.665364  0.751468   -4.438025    4.361697  135.496965   6.222577   6.334670  0.157628   0.711124
   9   4  10  0  0.696708  0.717661    4.472545    0.009747    0.124866   4.472556   4.393877  0.187183  -0.420333
   9   4  11  0  0.729787  0.685132    6.317661    0.005301    0.048072   6.317663   6.551408  0.177331   1.318125
   9   4  12  0  0.764375  0.654129    4.076647   -4.236891  313.895754   5.879651   5.970156  0.187183   0.483507
   9   4  13  0  0.800277  0.624783    6.353680    3.135518   26.266166   7.085247   6.876516  0.187183  -1.115118
   9   4  14  0  0.837325  0.597140   -1.814920   -2.415922  233.084921   3.021691   2.650119  0.413773  -0.898010
   9   4  15  0  0.875371  0.571186   -4.288551   -1.704106  201.670980   4.614721   4.009659  0.256145  -2.362182
   9   4  20  0  1.076799  0.464339    1.525807   -2.672689  299.721550   3.077556   3.004781  0.364514  -0.199650
   9   4  21  0  1.118760  0.446924    4.075150    0.132245    1.858682   4.077295   4.433284  1.004878   0.354261
   9   5   0  0  0.532005  0.939841    0.000000   -5.981363  270.000000   5.981363   6.295263  0.236442   1.327601
   9   5   1  0  0.534113  0.936132   -6.945768    5.451338  141.873653   8.829540   8.777902  0.226590  -0.227893
   9   5   2  0  0.540386  0.925264    2.435850  -16.714914  278.291299  16.891469  16.935144  0.226590   0.192752
   9   5   3  0  0.550683  0.907963   -4.708680   10.404214  114.350285  11.420129  11.487131  0.157628   0.425066
   9   5   4  0  0.564784  0.885294   -5.911628    3.033927  152.832496   6.644701   6.915923  0.177331   1.529463
   9   5   6  0  0.603258  0.828832   -1.269311    1.762319  125.763341   2.171847   2.078718  0.472884  -0.196939
   9   5   7  0  0.627002  0.797446    5.491683   -2.062229  339.417909   5.866120   5.970156  0.147776   0.704007
   9   5   8  0  0.653327  0.765314   -1.222625    4.690745  104.608888   4.847463   4.945574  0.167480   0.585812
   9   5   9  0  0.681935  0.733208    2.396643    8.751390   74.684570   9.073628   8.718792  0.167480  -2.118684
   9   5  10  0  0.712550  0.701705    4.703356    0.178946    2.178849   4.706759   4.738688  0.187183   0.170575
   9   5  11  0  0.744926  0.671208    5.497739    1.700926   17.191363   5.754849   5.753417  0.187183  -0.007648
   9   5  12  0  0.778842  0.641979   -0.813057   -2.752254  253.542063   2.869837   2.728932  0.502439  -0.280441
   9   5  14  0  0.850552  0.587854    4.430779   -0.573574  352.623953   4.467750   4.748540  0.226590   1.239197
   9   5  15  0  0.888032  0.563043   -0.703192   -5.116867  262.175065   5.164959   5.093351  0.315256  -0.227145
   9   5  17  0  0.965612  0.517806   -0.486296    2.347863  101.701799   2.397695   1.970348  0.531994  -0.803293
   9   5  18  0  1.005511  0.497260    4.428113    0.660625    8.485307   4.477121   4.866760  0.413773   0.941675
   9   5  19  0  1.046035  0.477995   -1.221997    3.222066  110.769678   3.446011   2.630415  0.640363  -1.273645
   9   6   0  0  0.557060  0.897569    0.000000  -17.842655  270.000000  17.842655  18.186315  0.640363   0.536665
   9   6   1  0  0.559073  0.894337   -4.126264    1.248160  163.169874   4.310912   4.354470  0.246294   0.176855
   9   6   2  0  0.565070  0.884846  -12.521462   -2.336926  190.571696  12.737669  12.758006  0.236442   0.086009
   9   6   3  0  0.574925  0.869679   11.364944    7.172409   32.255997  13.438951  13.536293  0.344811   0.282307
   9   6   4  0  0.588445  0.849697   -6.778570  -14.206635  244.492270  15.740950  16.176560  0.384218   1.133758
   9   6   5  0  0.605385  0.825921   11.705667    5.944123   26.921402  13.128413  13.181631  0.226590   0.234862
   9   6   6  0  0.625466  0.799404  -10.205048    0.873198  175.109381  10.242337  10.107887  0.177331  -0.758185
   9   6   7  0  0.648397  0.771133    2.861098    0.320115    6.384009   2.878950   3.162409  0.216738   1.307841
   9   6   8  0  0.673886  0.741965    4.317270   -2.716421  327.821952   5.100761   4.837205  0.285701  -0.922489
   9   6   9  0  0.701656  0.712600   -7.356547   -0.777066  186.029745   7.397474   7.398658  0.167480   0.007072
   9   6  10  0  0.731447  0.683577   -1.790096    2.211600  128.987126   2.845280   2.807746  0.778288  -0.048226
   9   6  11  0  0.763021  0.655290    1.421612   -2.963647  295.626252   3.286972   3.162409  0.275849  -0.451562
   9   6  12  0  0.796167  0.628009    3.795008   -3.436953  317.834404   5.120032   5.260830  0.206887   0.680556
   9   6  13  0  0.830696  0.601905    4.071513   -4.767259  310.499234   6.269288   6.127783  0.197035  -0.718172
   9   6  14  0  0.866444  0.577072    1.222393    1.645107   53.385887   2.049541   2.177235  0.512291   0.249260
   9   6  20  0  1.099595  0.454713   -2.424106   -1.388392  209.801663   2.793550   2.935819  0.354663   0.401140
   9   7   0  0  0.585290  0.854278    0.000000    3.668445   90.000000   3.668445   3.388999  0.177331  -1.575840
   9   7   1  0  0.587206  0.851490   -7.613389    5.457563  144.365624   9.367427   9.575893  0.295552   0.705343
   9   7   2  0  0.592918  0.843287   -2.001281   -2.774326  234.194929   3.420820   3.428406  0.177331   0.042778
   9   7   3  0  0.602318  0.830126   -1.400631    6.994501  101.323560   7.133359   7.014440  0.147776  -0.804725
   9   7   4  0  0.615236  0.812696   -2.466963    7.615790  107.948557   8.005384   8.058725  0.197035   0.270719
   9   7   5  0  0.631457  0.791819   -0.723144   -7.877606  264.755091   7.910728   7.930652  0.305404   0.065240
   9   7   6  0  0.650734  0.768363   -1.745850    1.465428  139.990636   2.279358   2.265901  0.492587  -0.027319
   9   7   7  0  0.672805  0.743158   -0.598281   -9.555108  266.417176   9.573820   9.723669  0.167480   0.894731
   9   7   8  0  0.697403  0.716946   -5.027065    1.657169  161.755222   5.293164   5.457865  0.167480   0.983407
   9   7  10  0  0.753168  0.663862    6.627702    6.863359   46.000720   9.541076   9.447820  0.364514  -0.255834
   9   7  11  0  0.783868  0.637863   -0.779168    5.753473   97.712398   5.805993   5.585938  0.256145  -0.859102
   9   7  14  0  0.884857  0.565063    3.272814    1.418292   23.429764   3.566912   3.457961  0.275849  -0.394967
   9   7  15  0  0.920943  0.542922   -3.392562   -1.818295  208.189757   3.849114   4.137732  0.265997   1.085041
   9   7  16  0  0.958014  0.521913    2.249756   -5.780319  291.266466   6.202700   6.285411  0.216738   0.381619
   9   7  17  0  0.995963  0.502027   -2.783609   -1.195282  203.238682   3.029386   2.512194  0.807843  -0.640213
   9   7  18  0  1.034691  0.483236    3.543866   -2.408360  325.800536   4.284762   4.600763  0.265997   1.187989
   9   8   0  0  0.616257  0.811349    0.000000   -5.834225  270.000000   5.834225   5.832231  0.256145  -0.007783
   9   8   1  0  0.618078  0.808960   -6.599922    4.030327  148.589137   7.733208   7.920800  0.226590   0.827893
   9   8   3  0  0.632452  0.790573    0.825512   -1.417975  300.206972   1.640770   2.177235  0.374366   1.432996
   9   8   4  0  0.644767  0.775474    5.762816   -8.982953  302.681312  10.672558  10.718695  0.265997   0.173450
   9   8   5  0  0.660263  0.757274    0.766839   -6.844974  276.392168   6.887794   6.896219  0.157628   0.053447
   9   8   7  0  0.699911  0.714377   -7.450690   -1.316240  190.018516   7.566060   7.841986  0.167480   1.647522
   9   8   8  0  0.723588  0.691001    0.391331   -5.120052  274.370675   5.134985   5.172164  0.187183   0.198627
   9   8   9  0  0.749519  0.667094   -5.452768   -4.208893  217.663903   6.888212   6.846961  0.334959  -0.123154
   9   8  10  0  0.777478  0.643105   -5.985297   -0.665273  186.342464   6.022157   5.999711  0.187183  -0.119915
   9   8  11  0  0.807253  0.619384    0.263425   -3.614366  274.168499   3.623953   3.743662  0.246294   0.486042
   9   8  13  0  0.871501  0.573723    3.706759   -1.498422  337.989452   3.998166   4.068769  0.256145   0.275640
   9   8  15  0  0.940927  0.531391    2.966521   -1.602264  331.625831   3.371572   3.172261  0.325107  -0.613061
   9   8  19  0  1.091299  0.458169    2.175770    2.507248   49.048812   3.319678   3.408703  1.083692   0.082149
   9   9   0  0  0.649572  0.769738    0.000000   -6.708082  270.000000   6.708082   6.709036  0.394070   0.002422
   9   9   1  0  0.651299  0.767696    0.726049    2.126641   71.149756   2.247165   2.571305  0.246294   1.316070
   9   9   2  0  0.656454  0.761668    6.471967   -2.393610  339.703452   6.900415   7.300141  0.334959   1.193356
   9   9   3  0  0.664956  0.751929   -2.079757   -0.295876  188.096836   2.100698   2.226494  0.285701   0.440307
   9   9   4  0  0.676680  0.738902    1.625821   -1.720703  313.375957   2.367300   2.039311  0.591105  -0.554876
   9   9   6  0  0.709109  0.705111    5.706626   -2.877861  333.238111   6.391218   6.630222  0.256145   0.933082
   9   9   7  0  0.729415  0.685481   -4.155871   -0.146036  182.012530   4.158436   4.315063  0.226590   0.691235
   9   9   8  0  0.752164  0.664749    3.860750  -11.781047  288.144413  12.397518  12.807264  0.443328   0.924249
   9   9   9  0  0.777142  0.643383   -7.061097    1.653790  166.818269   7.252180   6.807554  0.226590  -1.962248
   9   9  11  0  0.832964  0.600266   -1.587863    4.000997  111.646494   4.304565   4.541653  0.295552   0.802185
   9   9  13  0  0.895368  0.558430   -3.252830   -5.213832  238.040589   6.145319   6.147487  0.206887   0.010477
   9   9  14  0  0.928629  0.538428   -0.524095    3.741844   97.973175   3.778369   3.970252  0.275849   0.695609
   9   9  15  0  0.963076  0.519170   -4.822194   -1.500098  197.279978   5.050134   5.083499  0.334959   0.099610
   9  10   0  0  0.684891  0.730043    0.000000    5.053226   90.000000   5.053226   5.576086  0.167480   3.121933
   9  10   1  0  0.686529  0.728301    0.296562   -4.500529  273.770054   4.510290   4.650022  0.177331   0.787973
   9  10   2  0  0.691421  0.723148   -8.520893    8.341474  135.609614  11.924169  11.753128  0.502439  -0.340422
   9  10   3  0  0.699498  0.714798    0.660544    1.966210   71.430322   2.074199   1.822572  0.531994  -0.472987
   9  10   4  0  0.710653  0.703579   -0.315207    4.368047   94.127419   4.379405   4.807650  0.216738   1.975862
   9  10   5  0  0.724741  0.689901    7.719415   -4.173662  331.601207   8.775467   9.250786  0.394070   1.206178
   9  10   6  0  0.741597  0.674220    7.625935   -5.901497  322.264721   9.642746  10.068480  0.315256   1.350440
   9  10   7  0  0.761037  0.656998    1.681224   -4.068230  292.453194   4.401932   4.374173  0.206887  -0.134174
   9  10   8  0  0.782868  0.638677    2.651823   -3.135563  310.222024   4.106570   3.881586  0.226590  -0.992911
   9  10   9  0  0.806896  0.619659    6.825877   -0.965309  351.950664   6.893796   7.034144  0.197035   0.712299
   9  10  10  0  0.832931  0.600290   -1.167529   -4.473739  255.373534   4.623576   4.886464  0.216738   1.212926
   9  10  12  0  0.890304  0.561606   -5.027886   -5.182704  225.868682   7.220807   7.162216  0.403921  -0.145055
   9  10  13  0  0.921312  0.542704    0.280071   -4.503774  273.558405   4.512474   4.127880  0.265997  -1.445860
   9  10  17  0  1.057570  0.472782   -5.592265   -0.970716  189.847386   5.675889   5.881490  0.236442   0.869563
   9  11   0  0  0.721920  0.692598    0.000000  -10.038064  270.000000  10.038064   9.930556  0.334959  -0.320960
   9  11   1  0  0.723474  0.691109   -8.782286    8.273284  136.709410  12.065479  12.403343  0.285701   1.182582
   9  11   2  0  0.728118  0.686702    1.409231    3.997110   70.579260   4.238256   4.137732  0.206887  -0.485893
   9  11   3  0  0.735793  0.679539    1.227276    4.030929   73.066351   4.213621   4.344618  0.236442   0.554037
   9  11   4  0  0.746405  0.669878    8.590158    7.368165   40.621174  11.317273  11.743276  0.374366   1.137931
   9  11   5  0  0.759831  0.658041   -7.563647    6.673424  138.577960  10.086790  10.364032  0.265997   1.042275
   9  11   6  0  0.775925  0.644392    3.837679    9.435050   67.866114  10.185674  10.275367  0.315256   0.284508
   9  11   7  0  0.794525  0.629307   -3.149847    1.240609  158.502336   3.385357   3.260927  0.265997  -0.467790
   9  11   8  0  0.815460  0.613151    2.945378   -4.288581  304.481103   5.202613   5.329792  0.433477   0.293393
   9  11   9  0  0.838555  0.596264   -1.301580   -3.513356  249.672038   3.746703   3.802772  0.246294   0.227653
   9  11  12  0  0.919094  0.544014   -2.706315    1.490791  151.151542   3.089757   3.280630  0.305404   0.624986
   9  11  14  0  0.980600  0.509892   -2.216575    0.417061  169.344052   2.255470   2.305308  0.689622   0.072268
   9  11  18  0  1.117672  0.447358   -0.763492   -1.480238  242.715778   1.665540   2.187087  0.699474   0.745627
   9  12   0  0  0.760409  0.657541    0.000000    8.940170   90.000000   8.940170   9.428117  0.463032   1.053809
   9  12   1  0  0.761885  0.656267   -5.675809   -2.879576  206.900593   6.364493   6.876516  0.364514   1.404671
   9  12   2  0  0.766296  0.652489   -5.247832   -0.792868  188.591550   5.307390   5.526827  0.187183   1.172315
   9  12   3  0  0.773592  0.646335   -6.339719    4.635819  143.824454   7.853843   7.891245  0.275849   0.135589
   9  12   4  0  0.783693  0.638005   -5.099196    3.126937  148.482475   5.981599   6.196746  0.187183   1.149390
   9  12   5  0  0.796490  0.627754    3.301612   -3.463126  313.632268   4.784755   4.590912  0.265997  -0.728743
   9  12   6  0  0.811858  0.615871    5.084996    2.937169   30.011369   5.872321   5.970156  0.187183   0.522670
   9  12   7  0  0.829653  0.602661   -1.323361    3.217645  112.356504   3.479155   3.359444  0.275849  -0.433975
   9  12   8  0  0.849723  0.588427   -2.103166   -4.221371  243.516653   4.716278   4.866760  0.403921   0.372554
   9  12  10  0  0.896058  0.557999   -2.323625    0.192950  175.253143   2.331622   2.206790  0.669918  -0.186339
   9  12  11  0  0.922013  0.542292   -3.566714    1.991863  150.818439   4.085214   3.605738  0.443328  -1.081537
   9  12  13  0  0.978756  0.510853   -0.559511   -3.185646  260.038451   3.234408   3.359444  0.315256   0.396618
   9  12  14  0  1.009272  0.495406    3.094093   -1.236510  338.216588   3.332022   3.063892  0.354663  -0.756015
   9  12  17  0  1.107971  0.451275    0.499307   -1.582251  287.513995   1.659164   2.344715  0.600956   1.140766
   9  13   0  0  0.800148  0.624884    0.000000   -7.159878  270.000000   7.159878   7.457769  0.433477   0.687212
   9  13   2  0  0.805745  0.620543   -3.428875    1.113991  162.001787   3.605296   3.674700  0.236442   0.293534
   9  13   3  0  0.812687  0.615243   -5.190945   -5.353781  225.884710   7.457136   7.408510  0.295552  -0.164527
   9  13   5  0  0.834513  0.599152   -1.474710   -1.520921  225.883780   2.118483   2.876709  0.334959   2.263636
   9  13   6  0  0.849193  0.588794   -1.470123   -3.843732  249.069512   4.115281   4.098325  0.236442  -0.071715
   9  13   7  0  0.866222  0.577220   -2.000222   -1.714692  220.604861   2.634588   2.413677  0.364514  -0.606042
   9  13   8  0  0.885463  0.564676   -1.158938   -4.461337  255.437932   4.609410   4.787947  0.226590   0.787927
   9  13   9  0  0.906776  0.551404   -5.149915   -2.266433  203.753879   5.626575   6.098228  0.206887   2.279766
   9  13  11  0  0.955051  0.523532    4.452024    0.487816    6.253055   4.478670   4.886464  0.502439   0.811629
   9  13  12  0  0.981735  0.509303   -0.052644    4.306285   90.700406   4.306607   4.226397  0.275849  -0.290773
   9  14   0  0  0.840960  0.594558    0.000000   -4.703463  270.000000   4.703463   5.063795  0.216738   1.662522
   9  14   1  0  0.842295  0.593616    9.093375   -1.769910  348.985814   9.264019   9.428117  0.206887   0.793179
   9  14   2  0  0.846287  0.590816    2.215091    0.497556   12.659723   2.270285   2.413677  0.581253   0.246695
   9  14   4  0  0.862071  0.579999    2.713486    3.603004   53.015954   4.510504   4.393877  0.226590  -0.514705
   9  14   5  0  0.873721  0.572265   -3.837753   -4.494239  229.505081   5.909867   5.861786  0.206887  -0.232402
   9  14   6  0  0.887753  0.563220    7.575468    1.063088    7.988324   7.649698   7.861690  0.197035   1.075911
   9  14   7  0  0.904055  0.553063   -0.903987    3.061779  106.449173   3.192441   3.408703  0.275849   0.783985
   9  14   8  0  0.922508  0.542001    0.319300    5.485408   86.668632   5.494693   5.546531  0.226590   0.228772
   9  14  10  0  0.965356  0.517944   -2.049414    3.727683  118.801212   4.253906   3.950548  0.472884  -0.641506
   9  14  12  0  1.015273  0.492478   -1.210880    3.319300  110.041962   3.533268   3.704255  0.305404   0.559872
   9  15   1  0  0.883968  0.565632    2.116729   -5.655819  290.518704   6.038943   6.098228  0.206887   0.286558
   9  15   2  0  0.887772  0.563207   -2.959811    4.140365  125.559726   5.089509   5.497272  0.256145   1.591920
   9  15   3  0  0.894078  0.559236    2.095040   -2.918923  305.668677   3.592953   3.625441  0.256145   0.126836
   9  15   4  0  0.902831  0.553814   -5.540164    4.781178  139.205705   7.317997   7.428213  0.492587   0.223750
   9  15   5  0  0.913962  0.547069   -2.643843    1.034336  158.633346   2.838971   2.600860  0.374366  -0.636039
   9  15   7  0  0.943003  0.530221   -2.662949    5.503445  115.820918   6.113854   6.019414  0.226590  -0.416785
   9  15   8  0  0.960707  0.520450   -3.255567   -2.159620  213.558795   3.906747   4.236249  0.679770   0.484725
   9  15  10  0  1.001923  0.499040   -3.462388   -4.637724  233.256061   5.787626   5.733714  0.285701  -0.188701
   9  15  15  0  1.133456  0.441129    1.835806    1.769691   43.949480   2.549900   2.788043  0.364514   0.653315
   9  16   2  0  0.930075  0.537591   -2.697189   -0.862632  197.735649   2.831777   2.078718  0.689622  -1.091990
   9  16   3  0  0.936095  0.534134   -3.031225   -2.762452  222.343903   4.101154   4.029362  0.275849  -0.260258
   9  16   4  0  0.944459  0.529404   -2.652164    2.594654  135.627996   3.710283   3.438258  0.325107  -0.836725
   9  16   5  0  0.955105  0.523503   -5.218732   -2.181806  202.688441   5.656451   5.920897  0.325107   0.813411
   9  16   6  0  0.967958  0.516551    1.903145    2.151962   48.511204   2.872786   3.645144  0.295552   2.613271
   9  16   7  0  0.982931  0.508683    3.429284   -2.526680  323.617392   4.259589   4.561356  0.334959   0.900908
   9  16   8  0  0.999929  0.500036    1.096627    1.936702   60.479982   2.225624   2.403825  0.788139   0.226103
   9  16  12  0  1.086102  0.460362   -3.306729    3.746306  131.433681   4.996926   5.073647  0.246294   0.311503
   9  16  13  0  1.111661  0.449777   -3.415749    0.135756  177.724030   3.418446   3.595886  0.305404   0.581001
   9  17   0  0  0.968458  0.516285    0.000000   -3.037438  270.000000   3.037438   3.329889  0.699474   0.418102
   9  17   1  0  0.969618  0.515667    3.358114   -4.073468  309.501725   5.279211   5.477568  0.827546   0.239693
   9  17   2  0  0.973087  0.513828   -1.618327   -2.542662  237.524491   3.013986   2.994930  0.334959  -0.056892
   9  17   9  0  1.058261  0.472473    0.731142   -3.805712  280.874992   3.875308   4.433284  0.551698   1.011379
   9  17  11  0  1.099907  0.454584   -0.509753   -3.965684  262.675311   3.998312   3.615589  0.315256  -1.214006
   9  18   1  0  1.013400  0.493389    2.050356    1.234644   31.054695   2.393388   2.768339  0.768436   0.487941
   9  18   4  0  1.029895  0.485486   -0.197064    4.062050   92.777436   4.066828   4.137732  0.472884   0.149939
   9  18   5  0  1.039667  0.480923   -2.667092    2.296401  139.271116   3.519494   3.733810  0.295552   0.725138
   9  18   7  0  1.065286  0.469357    2.837429    0.980796   19.068404   3.002160   2.669822  0.531994  -0.624702
   9  18   8  0  1.080990  0.462539   -0.122067    2.942400   92.375586   2.944931   3.093447  0.699474   0.212326
   9  19   0  0  1.056653  0.473192    0.000000    2.526666   90.000000   2.526666   2.778191  0.364514   0.690028
   9  19   1  0  1.057716  0.472717   -0.009293   -3.946417  269.865084   3.946428   4.265804  0.275849   1.157796
   9  19   3  0  1.066179  0.468964    0.663574   -3.159089  281.862648   3.228030   3.398851  0.463032   0.368919
   9  19   7  0  1.107528  0.451456    2.518113    2.788124   47.913015   3.756931   3.645144  0.305404  -0.366027
   9  19   8  0  1.122641  0.445378    1.199224    2.791314   66.750331   3.038021   3.231371  0.827546   0.233642
   9  19   9  0  1.139527  0.438779    3.832283    1.955936   27.039044   4.302567   4.167287  0.275849  -0.490413
   9  20   0  0  1.101481  0.453934    0.000000    2.505500   90.000000   2.505500   2.522046  0.403921   0.040962
   9  20   1  0  1.102500  0.453515    3.957927   -0.064480  359.066655   3.958452   3.763365  0.827546  -0.235741
   9  20   5  0  1.126692  0.443777   -3.532264    3.441727  135.743771   4.931772   4.571208  0.896509  -0.402187
   9  20   6  0  1.137607  0.439519   -3.179837    0.420932  172.459301   3.207577   3.142706  0.669918  -0.096834
  10   0   0  0  0.522357  0.957200    9.780415    0.000000  360.000000   9.780415   9.920704  0.177331   0.791112
  10   0   1  0  0.524503  0.953283    0.000000   -4.349783  270.000000   4.349783   4.285508  0.147776  -0.434952
  10   0   2  0  0.530890  0.941814    8.337676    0.000000  360.000000   8.337676   8.275463  0.137924  -0.451066
  10   0   3  0  0.541368  0.923586    0.000000    7.135740   90.000000   7.135740   7.142513  0.177331   0.038193
  10   0   4  0  0.555705  0.899757   -2.234147    0.000000  180.000000   2.234147   2.403825  0.226590   0.748833
  10   0   5  0  0.573612  0.871669    0.000000   -3.876402  270.000000   3.876402   3.832328  0.206887  -0.213035
  10   0   7  0  0.618837  0.807968    0.000000   -3.056253  270.000000   3.056253   2.886560  0.216738  -0.782938
  10   0   9  0  0.674435  0.741361    0.000000   -1.896377  270.000000   1.896377   2.029459  0.423625   0.314151
  10   0  10  0  0.705376  0.708842   -3.389843    0.000000  180.000000   3.389843   3.576182  0.354663   0.525399
  10   0  11  0  0.738066  0.677446    0.000000    5.108366   90.000000   5.108366   4.748540  0.206887  -1.739245
  10   0  12  0  0.772284  0.647430   -3.666697    0.000000  180.000000   3.666697   3.093447  0.492587  -1.163754
  10   0  13  0  0.807835  0.618939    0.000000    9.870135   90.000000   9.870135   9.388710  0.197035  -2.443351
  10   0  14  0  0.844550  0.592031   -3.353942    0.000000  180.000000   3.353942   3.654996  0.275849   1.091374
  10   0  18  0  1.000439  0.499780   -3.527366    0.000000  180.000000   3.527366   3.783069  0.305404   0.837262
  10   0  21  0  1.124178  0.444769    0.000000    5.418785   90.000000   5.418785   5.448013  0.246294   0.118674
  10   1   0  0  0.524726  0.952878   -2.931286    0.000000  180.000000   2.931286   2.827450  0.197035  -0.526994
  10   1   1  0  0.526863  0.949014   -6.208985   17.089477  109.967202  18.182456  17.940022  0.206887  -1.171822
  10   1   2  0  0.533222  0.937696    0.357555   -3.237491  276.302325   3.257176   3.457961  0.167480   1.198864
  10   1   3  0  0.543654  0.919702   -2.427821   12.253829  101.206739  12.492023  12.649637  0.167480   0.941093
  10   1   4  0  0.557933  0.896165   -8.867145   -1.569090  190.034924   9.004905   8.876419  0.147776  -0.869461
  10   1   5  0  0.575771  0.868401   -0.224820    7.097159   91.814379   7.100719   6.925775  0.167480  -1.044573
  10   1   6  0  0.596849  0.837733   -8.171285    0.223667  178.432077   8.174346   8.373981  0.167480   1.191996
  10   1   7  0  0.620838  0.805363    6.826184    3.130719   24.637790   7.509872   7.487324  0.147776  -0.152586
  10   1   9  0  0.676271  0.739348   -8.969383   -4.867828  208.489392  10.205174  10.078332  0.167480  -0.757359
  10   1  10  0  0.707132  0.707082   -0.866072   -6.635067  262.563253   6.691353   6.502150  0.305404  -0.619518
  10   1  12  0  0.773888  0.646088   -3.943819   -1.155035  196.323847   4.109479   3.861883  0.236442  -1.047175
  10   1  13  0  0.809369  0.617766   -3.622915   -1.445156  201.746712   3.900512   3.526924  0.591105  -0.632017
  10   1  14  0  0.846018  0.591004   -5.650193   -0.634091  186.403203   5.685662   5.585938  0.216738  -0.460114
  10   1  15  0  0.883690  0.565809    8.620201    3.419217   21.635836   9.273560   8.797605  0.403921  -1.178334
  10   1  16  0  0.922261  0.542146   -4.108236   -1.815583  203.842429   4.491542   4.482543  0.384218  -0.023423
  10   1  18  0  1.001678  0.499162   -4.160038   -0.674415  189.208537   4.214351   4.068769  0.443328  -0.328383
  10   2   0  0  0.531770  0.940256  -14.024864    0.000000  180.000000  14.024864  13.851549  0.305404  -0.567494
  10   2   1  0  0.533878  0.936543    8.795039  -15.790461  299.117120  18.074606  18.097650  0.206887   0.111385
  10   2   2  0  0.540155  0.925661  -19.474854   -7.341365  200.654757  20.812630  20.590140  0.236442  -0.940992
  10   2   3  0  0.550456  0.908338    4.183250   -5.297413  308.297371   6.749976   6.649926  0.137924  -0.725398
  10   2   4  0  0.564563  0.885641  -10.613872   -0.484375  182.612938  10.624919  10.580771  0.226590  -0.194836
  10   2   5  0  0.582197  0.858815    7.579542    3.016444   21.701165   8.157720   8.176946  0.216738   0.088707
  10   2   7  0  0.626802  0.797699    3.364772   -2.610390  322.195697   4.258618   4.216546  0.206887  -0.203358
  10   2   8  0  0.653136  0.765538   -0.004961    3.579613   90.079411   3.579616   3.763365  0.187183   0.981656
  10   2   9  0  0.681751  0.733405    0.687190  -11.013351  273.570402  11.034769  11.132468  0.177331   0.550943
  10   2  10  0  0.712375  0.701878   -3.928652   -7.287932  241.672552   8.279388   8.176946  0.167480  -0.611670
  10   2  11  0  0.744758  0.671359   -7.024341   -2.993723  203.083351   7.635688   7.625248  0.177331  -0.058874
  10   2  12  0  0.778681  0.642111   -2.617213   -3.545426  233.565470   4.406796   4.078621  0.256145  -1.281207
  10   2  13  0  0.813953  0.614286   -7.087699    0.714032  174.247290   7.123575   7.231179  0.206887   0.520110
  10   2  14  0  0.850404  0.587955   -3.780571   -0.923775  193.731058   3.891796   3.970252  0.256145   0.306293
  10   2  15  0  0.887891  0.563132   -5.537243   -6.935162  231.395075   8.874544   8.492201  0.197035  -1.940483
  10   2  18  0  1.005386  0.497321   -2.000018    2.688579  126.645333   3.350900   3.369296  0.926064   0.019865
  10   2  19  0  1.045916  0.478050    1.299137   -5.133913  284.200598   5.295736   5.290385  0.246294  -0.021726
  10   3   0  0  0.543307  0.920290    7.032454    0.000000  360.000000   7.032454   7.260734  0.197035   1.158575
  10   3   1  0  0.545371  0.916808   -6.999140    4.834735  145.364786   8.506623   8.502053  0.147776  -0.030920
  10   3   2  0  0.551516  0.906592    3.029038    4.271122   54.656111   5.236177   5.132757  0.206887  -0.499887
  10   3   3  0  0.561609  0.890299   -8.030036    4.887717  148.671989   9.400599   9.556190  0.147776   1.052882
  10   3   4  0  0.575442  0.868897   -4.168445    6.963039  120.906980   8.115408   7.910949  0.147776  -1.383573
  10   3   5  0  0.592754  0.843521   -1.897400   -8.130932  256.864757   8.349382   8.295167  0.147776  -0.366875
  10   3   6  0  0.613248  0.815330    7.107801    4.155752   30.313750   8.233536   8.157242  0.157628  -0.484013
  10   3   7  0  0.636619  0.785398    9.766896   -2.131397  347.689533   9.996755  10.058628  0.157628   0.392529
  10   3   8  0  0.662563  0.754646    4.896297   -5.886752  309.751939   7.656864   7.861690  0.295552   0.693028
  10   3   9  0  0.690788  0.723811    0.203731   -2.859095  274.075847   2.866345   2.985078  0.236442   0.502167
  10   3  10  0  0.721027  0.693455   -0.965928   -4.102538  256.751207   4.214716   4.108176  0.591105  -0.180239
  10   3  11  0  0.753039  0.663977    1.791204   -3.624588  296.297729   4.043025   4.246101  0.216738   0.936962
  10   3  12  0  0.786605  0.635643    2.634969   -6.223141  292.948509   6.757999   6.846961  0.354663   0.250836
  10   3  14  0  0.857666  0.582978   -6.089038   -1.643457  195.104460   6.306928   6.196746  0.384218  -0.286770
  10   3  15  0  0.894848  0.558754    2.339559    5.640062   67.470797   6.106049   5.999711  0.216738  -0.490628
  10   3  16  0  0.932958  0.535930    4.663506   -3.622774  322.158696   5.905318   6.137635  0.788139   0.294766
  10   3  19  0  1.051828  0.475363   -1.868614    2.014908  132.842660   2.748012   2.522046  0.433477  -0.521289
  10   4   1  0  0.561065  0.891163    5.752046    0.762407    7.550282   5.802353   5.773121  0.197035  -0.148360
  10   4   2  0  0.567040  0.881772   -0.636437   -5.588220  263.502637   5.624344   5.566234  0.147776  -0.393232
  10   4   3  0  0.576862  0.866759    3.939508   11.630173   71.287131  12.279277  12.521564  0.167480   1.446662
  10   4   4  0  0.590337  0.846973    5.757858    3.399423   30.557478   6.686479   6.748443  0.147776   0.419309
  10   4   5  0  0.607224  0.823419    1.353924    3.536487   69.050942   3.786799   3.743662  0.236442  -0.182445
  10   4   6  0  0.627246  0.797135   -3.557359   -2.250944  212.323867   4.209697   4.255952  0.197035   0.234757
  10   4   7  0  0.650114  0.769095   -2.275884    0.706662  162.750428   2.383070   2.019607  0.315256  -1.152913
  10   4   8  0  0.675539  0.740149    8.397149    1.114354    7.559341   8.470767   8.580867  0.167480   0.657396
  10   4   9  0  0.703244  0.710991    1.861441    4.259135   66.392423   4.648139   4.728836  0.187183   0.431113
  10   4  10  0  0.732970  0.682156    1.317201   -7.569947  279.870866   7.683691   7.536582  0.354663  -0.414785
  10   4  11  0  0.764481  0.654038   -0.232236   -2.782244  265.228534   2.791920   2.975226  0.285701   0.641602
  10   4  13  0  0.832038  0.600934   -0.950750    3.861860  103.830583   3.977171   3.960400  0.256145  -0.065475
  10   4  14  0  0.867730  0.576216    3.160351    5.679126   60.904703   6.499253   6.393780  0.206887  -0.509809
  10   4  19  0  1.060051  0.471676   -0.879262    2.167009  112.084809   2.338596   2.561453  0.403921   0.551734
  10   4  20  0  1.100609  0.454294   -0.709580   -3.759766  259.312294   3.826139   4.423432  0.275849   2.165291
  10   5   0  0  0.578681  0.864033   -9.067795    0.000000  180.000000   9.067795   9.014344  0.216738  -0.246618
  10   5   1  0  0.580620  0.861149    4.105167   12.327579   71.581894  12.993137  13.033854  0.275849   0.147609
  10   5   2  0  0.586396  0.852666   -2.317593   -4.522048  242.864427   5.081354   5.270682  0.197035   0.960887
  10   5   3  0  0.595898  0.839069    7.606858    1.065512    7.973691   7.681120   7.970059  0.236442   1.222032
  10   5   4  0  0.608953  0.821081  -10.667250   -2.773449  194.574033  11.021898  10.994544  0.265997  -0.102835
  10   5   5  0  0.625337  0.799569    4.243055    8.752207   64.135969   9.726492   9.802483  0.157628   0.482092
  10   5   6  0  0.644797  0.775438  -14.391361    3.116615  167.780632  14.724964  14.777613  0.197035   0.267207
  10   5   7  0  0.667064  0.749553    3.627685    9.396943   68.890946  10.072867   9.979814  0.167480  -0.555603
  10   5   8  0  0.691866  0.722683    6.580906    3.049155   24.859876   7.252977   6.984885  0.167480  -1.600744
  10   5   9  0  0.718942  0.695466    0.190005    4.590218   87.629678   4.594149   4.492394  0.197035  -0.516429
  10   5  10  0  0.748044  0.668410   -8.842331    9.681556  132.405988  13.111801  13.280148  0.531994   0.316445
  10   5  11  0  0.778946  0.641893   -4.435081    5.632765  128.215903   7.169239   7.132661  0.443328  -0.082507
  10   5  12  0  0.811442  0.616187   -4.630154    2.442278  152.189595   5.234792   5.310089  0.206887   0.363954
  10   5  13  0  0.845347  0.591473    4.038461    2.354764   30.245805   4.674835   4.748540  0.256145   0.287746
  10   5  14  0  0.880500  0.567859   -4.495357    3.316839  143.578738   5.586560   5.211571  0.226590  -1.654923
  10   5  15  0  0.916757  0.545401   -1.946675    2.262000  130.715245   2.984324   2.384122  0.423625  -1.416825
  10   5  20  0  1.110705  0.450165   -1.519155   -1.898594  231.335039   2.431562   2.630415  0.541846   0.366992
  10   6   0  0  0.601796  0.830846   10.838050    0.000000  360.000000  10.838050  10.679288  0.423625  -0.374769
  10   6   1  0  0.603660  0.828280   -4.013101    6.973664  119.918928   8.045929   8.255760  0.206887   1.014231
  10   6   2  0  0.609218  0.820724    0.109202  -12.224697  270.511806  12.225185  12.363936  0.354663   0.391221
  10   6   3  0  0.618370  0.808577   -3.603327   -8.367086  246.700634   9.110000   9.103009  0.187183  -0.037346
  10   6   4  0  0.630960  0.792443   -2.851082    4.667814  121.416421   5.469658   5.516975  0.157628   0.300187
  10   6   5  0  0.646787  0.773052   -6.437307   -0.069834  180.621541   6.437686   6.856812  0.157628   2.658960
  10   6   6  0  0.665620  0.751179   -6.505000    6.268586  136.060311   9.033836   8.699088  0.216738  -1.544478
  10   6   7  0  0.687212  0.727577   -8.564027   -9.416582  227.714661  12.728495  12.895930  0.216738   0.772524
  10   6   8  0  0.711313  0.702926  -10.451344    4.527690  156.576964  11.389933  11.871349  0.492587   0.977321
  10   6   9  0  0.737675  0.677805   -2.541630   -5.835910  246.466121   6.365353   6.403632  0.236442   0.161895
  10   6  10  0  0.766066  0.652685   -4.060702    1.509870  159.603610   4.332321   4.324915  0.384218  -0.019277
  10   6  11  0  0.796269  0.627929   -4.468082   -1.042343  193.131476   4.588053   4.630319  0.216738   0.195006
  10   6  12  0  0.828085  0.603803    1.567549   -6.393379  283.776203   6.582743   6.226301  0.354663  -1.005016
  10   6  13  0  0.861336  0.580494   -7.046458   -4.306538  211.431750   8.258258   7.940504  0.197035  -1.612682
  10   6  14  0  0.895861  0.558122    1.217359    2.468815   63.752351   2.752637   3.083595  0.531994   0.622108
  10   6  15  0  0.931520  0.536757   -2.670212    0.225806  175.166299   2.679743   2.531898  0.522142  -0.283151
  10   6  16  0  0.968187  0.516429    2.961584   -0.427224  351.791408   2.992240   2.630415  0.857102  -0.422149
  10   6  18  0  1.044117  0.478873    3.327103   -1.086242  341.919024   3.499934   3.576182  0.325107   0.234532
  10   6  20  0  1.122921  0.445267   -0.137316   -2.857664  267.248946   2.860961   2.925967  0.364514   0.178336
  10   7   0  0  0.628018  0.796155   13.601916    0.000000  360.000000  13.601916  13.693921  0.394070   0.233475
  10   7   1  0  0.629805  0.793897   -5.545375   -0.893701  189.155152   5.616928   5.861786  0.167480   1.462019
  10   7   2  0  0.635134  0.787236   -6.377713   -1.109492  189.868634   6.473499   6.275560  0.157628  -1.255739
  10   7   3  0  0.643917  0.776497    2.379325    0.307754    7.370003   2.399146   2.738784  0.403921   0.840853
  10   7   4  0  0.656017  0.762175   -3.479480  -11.010817  252.463172  11.547505  11.585648  0.177331   0.215099
  10   7   6  0  0.689419  0.725249   -3.746197   -8.774620  246.880643   9.540856   9.506931  0.226590  -0.149722
  10   7   7  0  0.710288  0.703940   -7.366311    1.046335  171.915604   7.440253   7.418362  0.295552  -0.074068
  10   7   8  0  0.733630  0.681542   10.429926   -2.543713  346.293929  10.735634  10.748250  0.256145   0.049256
  10   7   9  0  0.759218  0.658572    6.165655    1.347982   12.332387   6.311288   6.472594  0.236442   0.682225
  10   7  10  0  0.786832  0.635459    5.487418   -1.749812  342.313709   5.759652   5.635196  0.197035  -0.631645
  10   7  11  0  0.816267  0.612545   -4.076503   -2.970575  216.081081   5.044025   5.132757  0.206887   0.428893
  10   7  12  0  0.847332  0.590087    4.573089    3.527083   37.641902   5.775245   5.546531  0.216738  -1.055256
  10   7  13  0  0.879856  0.568275   -2.172409    2.237300  134.156916   3.118473   2.925967  0.344811  -0.558293
  10   7  14  0  0.913682  0.547236   -2.629731    1.846887  144.919234   3.213483   3.477665  0.364514   0.724749
  10   7  15  0  0.948672  0.527053   -2.293239    4.195617  118.660121   4.781438   4.847057  0.305404   0.214861
  10   7  16  0  0.984700  0.507769    3.359303    0.427030    7.244511   3.386336   3.556479  0.620660   0.274132
  10   7  17  0  1.021658  0.489401    0.754172    1.739480   66.560299   1.895934   2.334863  0.453180   0.968553
  10   8   1  0  0.658683  0.759091    5.062650    1.939966   20.966423   5.421613   5.526827  0.206887   0.508557
  10   8   2  0  0.663780  0.753262   10.691085    1.888140   10.015659  10.856536  11.487131  0.413773   1.524012
  10   8   4  0  0.683789  0.731219    7.371013   -5.658316  322.488555   9.292382   9.201527  0.334959  -0.271244
  10   8   5  0  0.698420  0.715902    0.211433    7.407553   88.365060   7.410570   7.536582  0.167480   0.752406
  10   8   6  0  0.715896  0.698425    6.290677   10.496547   59.065356  12.237243  12.541267  0.394070   0.771499
  10   8   7  0  0.736015  0.679334    3.158778    6.456856   63.931522   7.188106   7.270585  0.177331   0.465115
  10   8   9  0  0.783340  0.638292    1.872724    8.026496   76.866822   8.242071   8.048873  0.305404  -0.632597
  10   8  10  0  0.810132  0.617183    0.639687   -4.110266  278.846072   4.159745   4.305211  0.226590   0.641977
  10   8  11  0  0.838750  0.596125   -0.263785    2.415495   96.232309   2.429855   2.137828  0.551698  -0.529325
  10   8  12  0  0.869012  0.575366    0.267104   -3.142689  274.858026   3.154020   3.251075  0.679770   0.142776
  10   8  15  0  0.968084  0.516484   -1.389712    6.513387  102.044166   6.659993   6.620371  0.285701  -0.138686
  10   9   0  0  0.688321  0.726405    5.126315    0.000000    0.000000   5.126315   5.024388  0.236442  -0.431087
  10   9   1  0  0.689952  0.724688    3.270178    2.918406   41.746687   4.383053   4.492394  0.187183   0.584139
  10   9   2  0  0.694820  0.719611   -9.985195    2.018269  168.572981  10.187125   9.979814  0.236442  -0.876794
  10   9   3  0  0.702858  0.711381   -1.659811    2.172167  127.384419   2.733730   2.935819  0.295552   0.683767
  10   9   4  0  0.713959  0.700320   -0.005768    6.157325   90.053674   6.157328   6.610519  0.285701   1.586245
  10   9   5  0  0.727984  0.686828   -7.534634    1.705512  167.245671   7.725250   7.388806  0.256145  -1.313487
  10   9   6  0  0.744767  0.671351   -5.510058   -1.298024  193.255693   5.660884   5.645048  0.384218  -0.041216
  10   9   7  0  0.764126  0.654342   -4.237753    5.052168  129.989885   6.594161   7.073551  0.403921   1.186839
  10   9   8  0  0.785871  0.636237   -1.519333    3.828849  111.643766   4.119278   4.344618  0.216738   1.039686
  10   9   9  0  0.809810  0.617429    0.872550    3.631463   76.489359   3.734818   3.901290  0.334959   0.496991
  10   9  10  0  0.835754  0.598262   -4.137057    3.743701  137.857459   5.579474   5.497272  0.374366  -0.219577
  10   9  11  0  0.863523  0.579024    0.024367    3.408562   89.590416   3.408649   3.408703  0.610808   0.000087
  10   9  12  0  0.892946  0.559944   -7.349675    2.366200  162.154236   7.721180   7.753321  0.236442   0.135934
  10   9  13  0  0.923865  0.541205    2.876775   -0.680766  346.686322   2.956227   3.251075  0.315256   0.935266
  10   9  14  0  0.956135  0.522938   -3.190823    0.244897  175.611122   3.200207   3.664848  0.354663   1.310093
  10   9  15  0  0.989625  0.505242   -3.338650    0.277971  175.240619   3.350201   3.132854  0.354663  -0.612829
  10   9  16  0  1.024214  0.488179   -0.040397    4.781487   90.484057   4.781658   5.122906  0.403921   0.844838
  10  10   2  0  0.727946  0.686864    5.303811   -3.262608  328.402496   6.226959   6.443039  0.354663   0.609256
  10  10   3  0  0.735623  0.679696   -6.894904   -5.938652  220.738657   9.099851   9.536486  0.344811   1.266303
  10  10   4  0  0.746237  0.670028    1.374475   -5.476927  284.087859   5.646761   5.802676  0.187183   0.832956
  10  10   5  0  0.759666  0.658184   -2.858285   -7.907652  250.127201   8.408373   8.708940  0.206887   1.452807
  10  10   7  0  0.794368  0.629431   -6.888312   -0.110063  180.915407   6.889191   7.172068  0.177331   1.595186
  10  10   8  0  0.815307  0.613266   -0.440210   -6.304521  266.005837   6.319871   6.147487  0.197035  -0.874891
  10  10   9  0  0.838405  0.596370    1.456181    3.616990   68.070548   3.899112   4.137732  0.236442   1.009209
  10  10  10  0  0.863491  0.579045    3.681640    2.193918   30.791041   4.285761   4.482543  0.236442   0.832264
  10  10  13  0  0.949030  0.526854    1.421003   -2.460903  300.003485   2.841706   2.462935  0.413773  -0.915406
  10  10  16  0  1.046970  0.477569   -2.402778    3.206017  126.850053   4.006480   4.177139  0.334959   0.509489
  10  10  17  0  1.081802  0.462192   -2.689752   -0.782135  196.213555   2.801161   2.679674  0.394070  -0.308288
  10  11   0  0  0.756975  0.660524   13.640701    0.000000  360.000000  13.640701  14.304729  0.512291   1.296195
  10  11   1  0  0.758458  0.659233    5.566733   -5.595420  314.852752   7.892860   8.305018  0.246294   1.673443
  10  11   2  0  0.762889  0.655404    6.613110    0.241757    2.093645   6.617527   6.748443  0.265997   0.492170
  10  11   3  0  0.770217  0.649168    5.745725   -0.458086  355.441653   5.763957   5.654900  0.374366  -0.291311
  10  11   4  0  0.780361  0.640729    4.405200   -1.997177  335.611977   4.836787   5.142609  0.256145   1.193940
  10  11   5  0  0.793212  0.630348    1.255441    1.554859   51.081526   1.998429   2.265901  0.354663   0.754158
  10  11   7  0  0.826507  0.604956   -6.899969    3.812163  151.079795   7.883030   8.245908  0.285701   1.270135
  10  11   8  0  0.846651  0.590562   -0.538627    2.305767  103.148514   2.367843   1.911238  0.630511  -0.724182
  10  11  10  0  0.893146  0.559819    2.816628    0.188306    3.824815   2.822916   2.561453  0.561549  -0.465609
  10  11  13  0  0.976090  0.512248   -0.966210   -4.691143  258.361842   4.789612   5.044092  0.246294   1.033238
  10  11  14  0  1.006687  0.496678    2.727084   -3.146694  310.913849   4.163973   4.177139  0.295552   0.044546
  10  11  15  0  1.038548  0.481441   -2.426720   -2.943460  230.496305   3.814830   3.280630  0.334959  -1.594822
  10  11  17  0  1.105617  0.452236   -0.423736   -3.824152  263.677118   3.847557   3.901290  0.581253   0.092444
  10  11  18  0  1.140629  0.438355    2.825583    0.791817   15.654532   2.934433   2.807746  0.384218  -0.329725
  10  12   1  0  0.795181  0.628788    0.006218    9.940044   89.964158   9.940046  10.019221  0.246294   0.321467
  10  12   3  0  0.806404  0.620036   -3.450467    5.314554  122.993593   6.336419   6.443039  0.187183   0.569602
  10  12   4  0  0.816099  0.612671    2.602091   -5.463222  295.468100   6.051254   6.423336  0.285701   1.302350
  10  12   5  0  0.828396  0.603576    2.233683   -0.486834  347.704592   2.286121   2.374270  0.531994   0.165696
  10  12   7  0  0.860330  0.581173    3.573715    6.123363   59.731326   7.089924   7.438065  0.325107   1.070850
  10  12   8  0  0.879700  0.568376    1.770333    1.348841   37.304282   2.225635   2.413677  0.453180   0.414938
  10  12   9  0  0.901150  0.554847    3.855268    3.607986   43.102300   5.280213   5.142609  0.295552  -0.465582
  10  12  10  0  0.924534  0.540813    4.297516   -0.170359  357.729909   4.300892   4.058918  0.275849  -0.877199
  10  12  12  0  0.976540  0.512012    3.498000   -0.262479  355.708739   3.507834   3.605738  0.295552   0.331257
  10  12  13  0  1.004891  0.497567    3.324338   -1.741190  332.355785   3.752728   3.980104  0.295552   0.769326
  10  12  14  0  1.034637  0.483261    2.336955   -1.847286  321.674783   2.978897   3.004781  0.620660   0.041705
  10  12  17  0  1.131125  0.442038    0.435597    3.408554   82.717348   3.436275   3.467813  0.315256   0.100041
  10  13   0  0  0.831914  0.601024   -7.044931    0.000000  180.000000   7.044931   6.807554  0.305404  -0.777257
  10  13   1  0  0.833263  0.600051    6.876078   -2.564814  339.544214   7.338850   7.349399  0.246294   0.042831
  10  13   2  0  0.837298  0.597159   -1.780695    4.552831  111.361365   4.888675   5.014537  0.216738   0.580706
  10  13   4  0  0.853248  0.585996   -2.817020    6.086732  114.835327   6.707005   6.817405  0.226590   0.487227
  10  13   5  0  0.865017  0.578023    0.755459   -1.106822  304.315391   1.340064   2.147680  0.571401   1.413395
  10  13   6  0  0.879188  0.568706    0.280363    3.610755   85.560078   3.621623   3.763365  0.265997   0.532873
  10  13   7  0  0.895646  0.558256    0.291958   -3.338057  274.998570   3.350801   2.945671  0.443328  -0.913838
  10  13   8  0  0.914269  0.546885   -2.733900    2.215444  140.980065   3.518864   3.231371  0.315256  -0.911935
  10  13   9  0  0.934926  0.534802    3.568784   -2.949102  320.431017   4.629625   4.817502  0.246294   0.762818
  10  13  10  0  0.957486  0.522201    1.957603    3.006699   56.932638   3.587819   3.625441  0.847250   0.044405
  10  13  11  0  0.981817  0.509260    2.484291    0.640970   14.467321   2.565647   2.807746  0.374366   0.646693
  10  13  15  0  1.094373  0.456883   -2.984278    0.457981  171.275194   3.019215   3.408703  0.472884   0.823643
  10  13  16  0  1.125748  0.444149   -2.875548    1.919339  146.278123   3.457259   3.191964  0.334959  -0.792020
  10  14   0  0  0.871239  0.573896   -2.869391    0.000000  180.000000   2.869391   3.103299  0.295552   0.791427
  10  14   1  0  0.872527  0.573048   -2.085232   -2.306561  227.885036   3.109408   2.827450  0.482735  -0.584084
  10  14   2  0  0.876382  0.570528   -1.862163    4.396787  112.954022   4.774871   4.994833  0.246294   0.893091
  10  14   3  0  0.882768  0.566400    2.760453   -1.830177  326.455672   3.312046   3.004781  0.403921  -0.760704
  10  14   4  0  0.891633  0.560769    1.756870    7.176321   76.243706   7.388246   7.753321  0.305404   1.195384
  10  14   5  0  0.902902  0.553770    1.975954   -4.754575  292.567281   5.148823   5.221423  0.295552   0.245643
  10  14   6  0  0.916487  0.545562    4.519535   -0.566544  352.854989   4.554906   4.659874  0.374366   0.280388
  10  14   7  0  0.932287  0.536316   -0.708947    3.353669  101.936276   3.427783   3.152557  0.325107  -0.846569
  10  14   9  0  0.970084  0.515419   -3.931375   -1.796641  204.560435   4.322456   4.728836  0.551698   0.736599
  10  14  10  0  0.991844  0.504111    2.193345    1.343884   31.496217   2.572311   2.797895  0.778288   0.289846
  10  14  13  0  1.067144  0.468540   -1.071849   -4.665167  257.060522   4.786716   4.827353  0.413773   0.098212
  10  14  15  0  1.124557  0.444620    0.470468   -1.797277  284.668998   1.857833   2.127976  0.669918   0.403248
  10  15   0  0  0.911589  0.548493   -5.660136    0.000000  180.000000   5.660136   6.137635  0.541846   0.881245
  10  15   1  0  0.912821  0.547753    3.030590   -0.790862  345.374289   3.132082   3.063892  0.719177  -0.094817
  10  15   2  0  0.916506  0.545550    3.426456    2.276413   33.598615   4.113716   3.832328  0.748732  -0.375819
  10  15   4  0  0.931100  0.536999    4.268283    0.971529   12.822954   4.377455   4.196842  0.265997  -0.679003
  10  15   6  0  0.954927  0.523600    6.564569    1.823602   15.525006   6.813156   6.886368  0.216738   0.337789
  10  15   7  0  0.970101  0.515410   -6.193751   -5.067780  219.290323   8.002808   8.029170  0.265997   0.099104
  10  15  10  0  1.027469  0.486633    2.737849   -3.482924  308.170098   4.430189   4.403729  0.275849  -0.095923
  10  15  11  0  1.050181  0.476109    3.162768   -1.147385  340.060306   3.364461   3.359444  0.463032  -0.010834
  10  15  12  0  1.074505  0.465331    4.029065   -2.597608  327.189421   4.793843   4.916019  0.669918   0.182375
  10  15  14  0  1.127565  0.443433    3.575939   -2.471209  325.352974   4.346748   4.413580  0.265997   0.251253
  10  16   1  0  0.954013  0.524102   -1.332005    2.661976  116.582570   2.976635   3.566331  0.581253   1.014526
  10  16   2  0  0.957539  0.522172   -0.219560    2.847330   94.409391   2.855783   2.916116  0.344811   0.174973
  10  16   6  0  0.994377  0.502828   -0.206751   -3.043212  266.113388   3.050227   3.507220  0.315256   1.449593
  10  16   7  0  1.008958  0.495561    3.586699    3.265053   42.312303   4.850256   4.925871  0.374366   0.201982
  10  16   8  0  1.025525  0.487555    0.047746    2.598447   88.947322   2.598886   3.024485  0.541846   0.785461
  10  16   9  0  1.043982  0.478935   -0.799458    3.094461  104.485696   3.196064   3.408703  0.394070   0.539597
  10  16  11  0  1.086176  0.460330    1.122266    4.978658   77.296962   5.103579   4.610615  0.295552  -1.667941
  10  16  12  0  1.109711  0.450568   -0.105167    3.033672   91.985445   3.035495   3.182113  0.334959   0.437719
  10  16  13  0  1.134740  0.440630    2.581351    1.281485   26.401615   2.881940   2.551601  0.403921  -0.817829
  10  17   1  0  0.995992  0.502012    2.070584   -3.784581  298.683524   4.313974   4.255952  0.344811  -0.168271
  10  17   2  0  0.999371  0.500315    1.267008   -3.546877  289.657640   3.766384   3.536775  0.502439  -0.456987
  10  17   7  0  1.048740  0.476762   -0.279583   -2.661596  264.003450   2.676240   2.600860  0.394070  -0.191286
  10  17   8  0  1.064688  0.469621   -4.396814   -0.726291  189.379749   4.456397   4.590912  0.265997   0.505701
  10  18   1  0  1.038664  0.481388   -0.892243   -3.667503  256.326507   3.774477   4.246101  0.285701   1.650764
  10  18   2  0  1.041904  0.479891    2.987586   -0.031693  359.392217   2.987754   2.433380  0.640363  -0.865717
  10  18   3  0  1.047281  0.477427    2.163879   -1.426777  326.600701   2.591923   2.847153  0.364514   0.700193
  10  18   5  0  1.064307  0.469789    2.894394   -1.735144  329.057967   3.374646   3.586034  0.305404   0.692157
  10  18   6  0  1.075856  0.464746   -0.933003   -3.543886  255.250367   3.664645   3.664848  0.305404   0.000664
  10  18   7  0  1.089347  0.458990    1.990050   -3.451195  299.968891   3.983848   3.783069  0.305404  -0.657422
  10  18   9  0  1.121865  0.445686    0.034554   -2.080664  270.951433   2.080951   2.522046  0.591105   0.746222
  10  18  10  0  1.140734  0.438314   -3.070588    1.063160  160.902106   3.249434   3.349592  0.610808   0.163977
  10  19   0  0  1.080906  0.462575   -2.922201    0.000000  180.000000   2.922201   3.162409  0.325107   0.738858
  10  19   1  0  1.081945  0.462131   -3.329496    3.913127  130.392901   5.137909   4.787947  0.453180  -0.772237
  10  19   2  0  1.085056  0.460806    3.504019   -1.151578  341.807150   3.688398   3.792921  0.285701   0.365845
  10  19   4  0  1.097411  0.455618    4.197239   -1.763479  337.210180   4.552656   4.600763  0.669918   0.071811
  10  19   6  0  1.117698  0.447348    3.686854   -0.706798  349.147633   3.753992   3.733810  0.354663  -0.056904
  10  19   7  0  1.130690  0.442208    2.155537   -2.419393  311.699158   3.240340   2.886560  0.364514  -0.970549
  10  20   2  0  1.128756  0.442966   -2.798690    2.840556  134.574636   3.987659   4.118028  0.275849   0.472610
  10  20   3  0  1.133722  0.441025    1.982554    0.629990   17.628536   2.080243   2.453084  0.561549   0.663951
  10  20   4  0  1.140637  0.438351   -2.945141    1.708320  149.884258   3.404734   3.329889  0.571401  -0.130985
  10  20   5  0  1.149468  0.434984    1.254650    3.576628   70.669573   3.790305   3.852031  0.443328   0.139233
  11   0   1  0  0.576545  0.867236    0.000000   -3.107946  270.000000   3.107946   2.896412  0.265997  -0.795247
  11   0   2  0  0.582361  0.858574  -14.291263    0.000000  180.000000  14.291263  14.225915  0.187183  -0.349110
  11   0   3  0  0.591929  0.844696    0.000000    5.076193   90.000000   5.076193   5.132757  0.206887   0.273410
  11   0   4  0  0.605069  0.826352   -5.427516    0.000000  180.000000   5.427516   5.260830  0.157628  -1.057465
  11   0   5  0  0.621555  0.804433    0.000000    7.672428   90.000000   7.672428   7.743469  0.206887   0.343382
  11   0   6  0  0.641130  0.779873   -4.352974    0.000000  180.000000   4.352974   4.364322  0.197035   0.057592
  11   0   8  0  0.688450  0.726269  -11.712624    0.000000  180.000000  11.712624  11.398465  0.453180  -0.693232
  11   0   9  0  0.715655  0.698661    0.000000    3.307928   90.000000   3.307928   3.201816  0.256145  -0.414265
  11   0  10  0  0.744886  0.671244   -3.003446    0.000000  180.000000   3.003446   2.847153  0.344811  -0.453271
  11   0  12  0  0.808531  0.618406   -5.262030    0.000000  180.000000   5.262030   5.122906  0.610808  -0.227770
  11   0  13  0  0.842554  0.593434    0.000000    2.043576   90.000000   2.043576   2.187087  0.669918   0.214222
  11   0  14  0  0.877818  0.569594   -3.665193    0.000000  180.000000   3.665193   3.467813  0.295552  -0.667835
  11   0  15  0  0.914181  0.546937    0.000000    6.697114   90.000000   6.697114   7.093254  0.206887   1.914769
  11   0  16  0  0.951517  0.525477    3.276702    0.000000  360.000000   3.276702   3.448110  0.305404   0.561249
  11   0  18  0  1.028678  0.486061   -5.350213    0.000000  180.000000   5.350213   5.595789  0.334959   0.733154
  11   1   0  0  0.576747  0.866931    0.000000   -1.908441  270.000000   1.908441   1.664944  0.453180  -0.537308
  11   1   1  0  0.578692  0.864018    5.963251    4.630380   37.828837   7.549886   7.438065  0.147776  -0.756693
  11   1   2  0  0.584487  0.855451   -4.172253    1.353420  162.027667   4.386279   4.275656  0.167480  -0.660517
  11   1   3  0  0.594020  0.841722    4.921112   -3.593992  323.858560   6.093777   6.019414  0.147776  -0.503215
  11   1   4  0  0.607115  0.823567    0.774031    6.299959   82.995578   6.347330   6.620371  0.147776   1.847660
  11   1   5  0  0.623548  0.801863   -0.603248   -7.761075  265.555488   7.784484   7.940504  0.187183   0.833516
  11   1   6  0  0.643062  0.777530  -10.608826    3.696441  160.790092  11.234361  11.290096  0.167480   0.332788
  11   1   7  0  0.665387  0.751443    2.921425   -2.911225  315.100205   4.124313   4.127880  0.285701   0.012486
  11   1   8  0  0.690249  0.724376   -4.586800    3.602629  141.852706   5.832467   5.782972  0.167480  -0.295526
  11   1   9  0  0.717386  0.696975    3.868031   -7.043266  298.774775   8.035500   7.625248  0.216738  -1.892845
  11   1  11  0  0.777510  0.643078   -1.089853   -7.203767  261.396997   7.285742   7.093254  0.187183  -1.028339
  11   1  12  0  0.810063  0.617236    3.778412    9.801395   68.918478  10.504463  10.285218  0.305404  -0.717882
  11   1  13  0  0.844024  0.592400    0.264351    5.153174   87.063374   5.159950   4.866760  0.463032  -0.633194
  11   1  14  0  0.879230  0.568679    2.289169   -1.459004  327.488560   2.714588   2.384122  0.610808  -0.541031
  11   1  15  0  0.915537  0.546127    0.647704   -3.066642  281.926136   3.134296   3.201816  0.325107   0.207686
  11   1  17  0  0.990967  0.504558    2.748038    0.788372   16.007422   2.858889   2.689526  0.640363  -0.264480
  11   2   0  0  0.583163  0.857393    0.000000    2.350522   90.000000   2.350522   2.748636  0.216738   1.836843
  11   2   1  0  0.585086  0.854575    6.079585   -5.288466  318.980878   8.057867   8.098132  0.147776   0.272469
  11   2   2  0  0.590819  0.846283    5.426220  -11.797623  294.699676  12.985676  12.935337  0.177331  -0.283868
  11   2   3  0  0.600252  0.832984    1.948452  -10.407971  280.603472  10.588783  10.413291  0.157628  -1.113333
  11   2   4  0  0.613213  0.815377   -3.610873   -1.853054  207.166316   4.058597   4.186990  0.167480   0.766617
  11   2   5  0  0.629487  0.794298    2.253646   -7.217921  287.339891   7.561567   7.723766  0.236442   0.685997
  11   2   6  0  0.648822  0.770627    7.608177    0.104118    0.784042   7.608889   7.516879  0.157628  -0.583719
  11   2   7  0  0.670955  0.745206    5.637007    4.832527   40.606024   7.424902   7.595693  0.157628   1.083510
  11   2   8  0  0.695619  0.718784    1.354249    5.572861   76.341426   5.735048   5.684455  0.167480  -0.302083
  11   2   9  0  0.722554  0.691990   -4.117938    0.965059  166.810485   4.229510   4.374173  0.364514   0.396866
  11   2  10  0  0.751517  0.665321   -3.874948    5.925892  123.180725   7.080355   7.053847  0.354663  -0.074740
  11   2  12  0  0.814644  0.613765    4.966129    1.141699   12.947171   5.095676   4.797798  0.334959  -0.889295
  11   2  13  0  0.848422  0.589330   -1.247982    2.150325  120.129560   2.486233   3.093447  0.403921   1.503297
  11   2  14  0  0.883452  0.565962    1.464846   -5.053405  286.165446   5.261433   4.689429  0.246294  -2.322447
  11   2  15  0  0.919592  0.543719   -2.073031    1.491071  144.273637   2.553576   2.837302  0.453180   0.626078
  11   2  16  0  0.956717  0.522621    0.132334   -3.670129  272.065015   3.672514   3.842179  0.285701   0.593858
  11   2  17  0  0.994715  0.502657    4.354178    0.653143    8.530978   4.402892   4.482543  0.275849   0.288747
  11   2  18  0  1.033490  0.483798   -2.158835   -1.800908  219.834978   2.811377   2.640267  0.778288  -0.219854
  11   2  19  0  1.072958  0.466001   -2.416281   -0.847712  199.332567   2.560669   2.709229  0.610808   0.243219
  11   3   1  0  0.595591  0.839502   13.047917   -6.229975  334.476974  14.458932  14.580578  0.275849   0.440986
  11   3   2  0  0.601224  0.831637   -1.982459    4.768051  112.576547   5.163764   5.172164  0.157628   0.053296
  11   3   3  0  0.610496  0.819007   -0.883512   -2.308050  249.053366   2.471374   2.196938  0.403921  -0.679427
  11   3   4  0  0.623245  0.802253   -1.768233    5.206489  108.758570   5.498561   5.477568  0.157628  -0.133178
  11   3   5  0  0.639263  0.782151   -4.441806    6.273723  125.298555   7.686953   7.595693  0.147776  -0.617557
  11   3   6  0  0.658311  0.759519   -4.197192   -6.136233  235.627820   7.434365   7.556286  0.226590   0.538070
  11   3   7  0  0.680135  0.735148   -4.200236   -3.715160  221.493157   5.607530   5.546531  0.167480  -0.364221
  11   3   8  0  0.704478  0.709746    5.057405    3.326180   33.332325   6.053167   5.920897  0.433477  -0.305137
  11   3   9  0  0.731087  0.683913   -2.332389    6.340874  110.195234   6.756236   6.117932  0.591105  -1.079850
  11   3  10  0  0.759724  0.658134    3.294250   -1.729636  332.298422   3.720715   3.615589  0.305404  -0.344220
  11   3  11  0  0.790169  0.632776    3.956064   -3.187983  321.136497   5.080716   5.113054  0.236442   0.136769
  11   3  12  0  0.822221  0.608109    7.803911    2.284014   16.313464   8.131282   7.871542  0.265997  -0.976480
  11   3  13  0  0.855700  0.584317   -1.294979    6.943231  100.564823   7.062962   6.856812  0.256145  -0.804815
  11   3  15  0  0.926312  0.539775    2.123602    1.338503   32.223163   2.510234   2.453084  0.660067  -0.086583
  11   3  17  0  1.000930  0.499536    2.674169    3.287405   50.873058   4.237713   4.127880  0.295552  -0.371621
  11   3  20  0  1.118604  0.446986    1.233763    2.872050   66.752820   3.125835   3.418554  0.325107   0.900378
  11   4   0  0  0.608150  0.822166    0.000000   -5.670137  270.000000   5.670137   5.920897  0.295552   0.848446
  11   4   1  0  0.609995  0.819679    9.104163   -2.948454  342.055053   9.569700   9.743373  0.157628   1.101788
  11   4   2  0  0.615495  0.812354   -2.027073   -6.757192  253.301414   7.054691   6.787850  0.206887  -1.289793
  11   4   3  0  0.624555  0.800570    9.266113    0.808601    4.987241   9.301327   9.309896  0.275849   0.031063
  11   4   4  0  0.637023  0.784901    4.017787   -1.627921  337.943263   4.335059   4.049066  0.177331  -1.612761
  11   4   5  0  0.652703  0.766045   -2.787229   -0.121680  182.499738   2.789884   2.738784  0.413773  -0.123498
  11   4   6  0  0.671370  0.744746    0.203615   -4.522967  272.577600   4.527547   4.374173  0.187183  -0.819380
  11   4   7  0  0.692783  0.721726    7.494329    4.619731   31.650934   8.803799   9.221230  0.285701   1.461079
  11   4   9  0  0.742867  0.673068    5.964210   -0.365019  356.497774   5.975369   5.714010  0.305404  -0.855781
  11   4  10  0  0.771067  0.648452   -1.778158   -3.515919  243.172227   3.939991   3.743662  0.285701  -0.687186
  11   4  11  0  0.801081  0.624156   -2.063666    2.003893  135.841914   2.876509   2.216642  0.384218  -1.717429
  11   4  12  0  0.832714  0.600447   -1.468643   -4.126889  250.410793   4.380425   4.364322  0.246294  -0.065384
  11   4  13  0  0.865787  0.577509    2.735116    0.881625   17.865966   2.873695   2.797895  0.334959  -0.226297
  11   4  14  0  0.900142  0.555468   -2.743195   -1.036516  200.699065   2.932488   2.994930  0.325107   0.192064
  11   4  16  0  0.972149  0.514324   -1.668519    0.059235  177.966781   1.669571   2.246197  0.443328   1.300676
  11   4  18  0  1.047792  0.477194   -3.368708    1.808424  151.771760   3.823426   4.039214  0.295552   0.730117
  11   4  19  0  1.086742  0.460091   -3.018379   -0.450593  188.490585   3.051826   3.221520  0.334959   0.506608
  11   5   0  0  0.626236  0.798421    0.000000   12.135755   90.000000  12.135755  11.940311  0.344811  -0.566816
  11   5   1  0  0.628028  0.796143   -6.501645    0.160665  178.584423   6.503629   6.492298  0.216738  -0.052282
  11   5   2  0  0.633372  0.789426    2.817018   -0.021746  359.557705   2.817102   2.768339  0.236442  -0.206236
  11   5   3  0  0.642180  0.778598    0.398972   -3.550505  276.411459   3.572851   3.654996  0.197035   0.416906
  11   5   4  0  0.654312  0.764162    0.500834    8.857105   86.763599   8.871253   9.073454  0.226590   0.892364
  11   5   5  0  0.669587  0.746729    4.599744    6.029688   52.661822   7.583850   7.704062  0.177331   0.677897
  11   5   6  0  0.687796  0.726960   -0.585748    3.292512  100.087561   3.344209   3.438258  0.216738   0.433929
  11   5   7  0  0.708713  0.705504    8.451405    0.080063    0.542769   8.451784   8.324722  0.423625  -0.299941
  11   5   9  0  0.757745  0.659853    4.257807    2.525697   30.676080   4.950562   5.044092  0.344811   0.271250
  11   5  10  0  0.785411  0.636609    1.476457   -1.977357  306.748033   2.467765   2.344715  0.660067  -0.186421
  11   5  11  0  0.814897  0.613575    0.594415   -5.658548  275.996773   5.689683   5.201720  0.384218  -1.270017
  11   5  12  0  0.846013  0.591008    2.163308   -2.626525  309.476202   3.402725   3.310185  0.364514  -0.253871
  11   5  13  0  0.878585  0.569097   -2.811811    4.480727  122.109696   5.289914   5.162313  0.325107  -0.392490
  11   5  14  0  0.912459  0.547970   -1.762121   -2.412616  233.856439   2.987605   2.748636  0.364514  -0.655582
  11   5  15  0  0.947493  0.527708   -0.994793   -2.189077  245.561295   2.404511   2.866857  0.354663   1.303622
  11   6   0  0  0.647656  0.772014    0.000000    2.550769   90.000000   2.550769   2.610712  0.256145   0.234016
  11   6   1  0  0.649389  0.769955   -3.429836    4.242238  128.955429   5.455305   5.723862  0.157628   1.703741
  11   6   3  0  0.663085  0.754051   -5.359320    9.586957  119.206150  10.983262  10.896026  0.295552  -0.295161
  11   6   4  0  0.674841  0.740915    2.933987   -6.508986  294.263921   7.139690   7.339548  0.157628   1.267908
  11   6   5  0  0.689662  0.724993   -0.173674    7.373283   91.349320   7.375328   7.408510  0.167480   0.198127
  11   6   6  0  0.707354  0.706859   -1.951198   -3.355526  239.822516   3.881588   3.586034  0.384218  -0.769236
  11   6   7  0  0.727709  0.687088    4.263079    0.738652    9.829885   4.326598   4.078621  0.216738  -1.144130
  11   6   8  0  0.750510  0.666213    7.115265    1.734042   13.696404   7.323517   7.280437  0.325107  -0.132509
  11   6   9  0  0.775541  0.644711    4.853606   -4.081908  319.935990   6.341882   6.305115  0.187183  -0.196423
  11   6  10  0  0.802594  0.622980   -0.032266    2.386418   90.774638   2.386636   2.433380  0.522142   0.089523
  11   6  11  0  0.831471  0.601344    0.765293   -6.652256  276.562610   6.696132   6.580964  0.236442  -0.487092
  11   6  12  0  0.861989  0.580054    2.207865   -0.788717  340.341719   2.344513   2.600860  0.591105   0.433675
  11   6  13  0  0.893979  0.559297    4.401107   -4.546813  314.067094   6.327974   6.324818  0.206887  -0.015253
  11   6  14  0  0.927290  0.539205    0.992458   -3.344278  286.528938   3.488433   3.467813  0.305404  -0.067518
  11   6  15  0  0.961785  0.519867    3.025682   -2.211495  323.836638   3.747727   3.743662  0.295552  -0.013755
  11   6  17  0  1.033846  0.483631    5.106194   -0.916747  349.821760   5.187836   5.073647  0.256145  -0.445797
  11   7   1  0  0.673761  0.742103   -7.668080    0.743342  174.463061   7.704026   7.950356  0.305404   0.806571
  11   7   2  0  0.678745  0.736654    5.467199  -10.388619  297.756402  11.739407  11.664462  0.285701  -0.262318
  11   7   3  0  0.686971  0.727832   -6.069448    1.047421  170.208749   6.159163   6.314967  0.167480   0.930283
  11   7   4  0  0.698325  0.715999   -0.684535   -5.760862  263.223601   5.801389   6.236153  0.167480   2.595917
  11   7   5  0  0.712658  0.701599   -1.595569    9.882744   99.171264  10.010718  10.334477  0.354663   0.912866
  11   7   6  0  0.729793  0.685126   -2.862503   -5.012382  240.269900   5.772166   5.438161  0.354663  -0.941752
  11   7   8  0  0.771695  0.647924   -2.781299   -1.228193  203.825763   3.040408   2.994930  0.443328  -0.102584
  11   7   9  0  0.796060  0.628093    3.616878    3.086149   40.472910   4.754590   5.004685  0.206887   1.208850
  11   7  10  0  0.822438  0.607948    4.408562    2.426689   28.830541   5.032319   5.211571  0.206887   0.866426
  11   7  12  0  0.880495  0.567862    5.428500   -2.589141  334.501035   6.014338   6.127783  0.246294   0.460610
  11   7  13  0  0.911837  0.548344    0.822298    3.102653   75.156129   3.209771   3.418554  0.305404   0.683630
  11   7  14  0  0.944519  0.529370    4.575443    3.732988   39.210131   5.905072   5.950452  0.305404   0.148589
  11   7  15  0  0.978406  0.511035   -3.494216    1.978474  150.480849   4.015459   3.960400  0.640363  -0.085980
  11   7  17  0  1.049326  0.476496   -2.413535   -0.545030  192.725229   2.474310   2.393973  0.679770  -0.118182
  11   7  19  0  1.123774  0.444929   -1.068464   -1.241743  229.289477   1.638152   2.127976  0.482735   1.014685
  11   8   0  0  0.699225  0.715077    0.000000   -4.092129  270.000000   4.092129   3.783069  0.206887  -1.493864
  11   8   1  0  0.700830  0.713440    6.350880    0.445143    4.009393   6.366462   6.531705  0.295552   0.559100
  11   8   2  0  0.705623  0.708594   -1.534827   -3.336169  245.294883   3.672291   4.177139  0.246294   2.049781
  11   8   3  0  0.713540  0.700732    3.317538   -4.774866  304.791255   5.814242   6.088376  0.256145   1.070232
  11   8   4  0  0.724477  0.690153    3.482775   -6.015013  300.071427   6.950547   7.191772  0.236442   1.020230
  11   8   5  0  0.738302  0.677229    3.658428    2.490904   34.249671   4.425912   4.650022  0.197035   1.137415
  11   8   6  0  0.754856  0.662378   -8.938850   -2.436533  195.247154   9.264973   9.408413  0.285701   0.502064
  11   8   7  0  0.773963  0.646026    2.143544   -2.100139  315.586009   3.000893   2.847153  0.443328  -0.346786
  11   8   8  0  0.795439  0.628584   -2.771914    0.915871  161.715876   2.919303   2.472787  0.482735  -0.924969
  11   8   9  0  0.819098  0.610428    5.093210    3.417038   33.857681   6.133265   6.216449  0.246294   0.337744
  11   8  18  0  1.103149  0.453248    2.831787   -0.323842  353.476019   2.850244   3.438258  0.315256   1.865196
  11   9   0  0  0.728757  0.686100    0.000000    2.564638   90.000000   2.564638   2.797895  0.443328   0.526149
  11   9   1  0  0.730297  0.684653    1.257336    3.505517   70.268435   3.724184   3.930845  0.216738   0.953507
  11   9   2  0  0.734897  0.680367    0.823006   -2.188463  290.609572   2.338100   2.482639  0.325107   0.444589
  11   9   3  0  0.742502  0.673399    1.138828   -5.766109  281.172340   5.877495   6.285411  0.325107   1.254713
  11   9   4  0  0.753019  0.663994    3.083195   -6.203600  296.427415   6.927535   7.073551  0.216738   0.673695
  11   9   6  0  0.782290  0.639149    1.372940    3.371022   67.840053   3.639883   3.526924  0.246294  -0.458639
  11   9   7  0  0.800742  0.624421   -5.309600    2.656861  153.417157   5.937236   5.960304  0.285701   0.080742
  11   9  10  0  0.869359  0.575137    2.318121    2.956213   51.898153   3.756711   3.438258  0.403921  -0.788404
  11   9  11  0  0.896087  0.557982   -3.856689   -0.210191  183.119554   3.862412   4.019511  0.433477   0.362415
  11   9  12  0  0.924474  0.540848   -2.918229   -3.133507  227.037321   4.281931   4.186990  0.265997  -0.356923
  11   9  14  0  0.985644  0.507282   -2.636451    1.163942  156.179472   2.881949   3.369296  0.334959   1.454942
  11  10   0  0  0.760406  0.657543    0.000000   10.712695   90.000000  10.712695  11.575797  0.482735   1.787939
  11  10   1  0  0.761882  0.656269    2.704961    5.067324   61.906490   5.744091   5.694307  0.295552  -0.168446
  11  10   2  0  0.766294  0.652491    2.932136    4.246653   55.376544   5.160571   5.132757  0.256145  -0.108583
  11  10   3  0  0.773590  0.646338   -5.403535   -0.329636  183.490935   5.413581   5.359348  0.285701  -0.189825
  11  10   4  0  0.783690  0.638008   -4.096055    1.193143  163.759649   4.266294   4.275656  0.216738   0.043197
  11  10   5  0  0.796488  0.627756    2.194385   -1.251196  330.309046   2.526028   2.137828  0.600956  -0.645970
  11  10   7  0  0.829651  0.602663   -4.000580   -5.271562  232.805200   6.617704   6.709036  0.197035   0.463533
  11  10   8  0  0.849720  0.588429    0.882907   -4.637402  280.779438   4.720702   4.886464  0.216738   0.764804
  11  10   9  0  0.871908  0.573455   -1.824323   -2.156315  229.767540   2.824509   2.315159  0.551698  -0.923240
  11  10  10  0  0.896056  0.558001    2.270016   -4.670063  295.923380   5.192540   5.122906  0.226590  -0.307312
  11  10  13  0  0.978753  0.510854   -1.407510    2.097246  123.866474   2.525772   2.462935  0.768436  -0.081772
  11  10  16  0  1.073986  0.465555   -1.060810    4.290766  103.886825   4.419954   4.186990  0.472884  -0.492644
  11  10  18  0  1.142909  0.437480    4.254134    2.521030   30.651281   4.945023   4.590912  0.275849  -1.283714
  11  11   0  0  0.793921  0.629785    0.000000  -11.347590  270.000000  11.347590  11.418169  0.472884   0.149251
  11  11   1  0  0.795335  0.628666   -7.041875    2.003606  164.117497   7.321368   7.339548  0.364514   0.049872
  11  11   2  0  0.799562  0.625343    6.606250    1.628575   13.848452   6.804028   6.837109  0.187183   0.176729
  11  11   3  0  0.806557  0.619919   -4.167039   -3.023923  215.967515   5.148623   5.162313  0.206887   0.066168
  11  11   4  0  0.816249  0.612558    6.697855   -8.370419  308.666153  10.720316  11.240837  0.403921   1.288670
  11  11   5  0  0.828544  0.603468    2.971235   -1.386030  334.991764   3.278615   3.142706  0.354663  -0.383206
  11  11   6  0  0.843328  0.592889    2.906190   -1.990450  325.592754   3.522475   3.753514  0.256145   0.901983
  11  11   7  0  0.860473  0.581076   -1.201853   -4.843374  256.063902   4.990262   5.044092  0.265997   0.202369
  11  11   9  0  0.901286  0.554763   -5.113119   -2.589673  206.861126   5.731526   5.999711  0.216738   1.237369
  11  11  10  0  0.924667  0.540735   -3.469749   -2.158058  211.880114   4.086119   4.206694  0.265997   0.453293
  11  11  12  0  0.976666  0.511946   -2.561565   -6.409522  248.215884   6.902433   6.433187  0.571401  -0.821220
  11  11  14  0  1.034756  0.483206   -3.261573    1.580100  154.151691   3.624165   3.704255  0.315256   0.254047
  11  12   0  0  0.829075  0.603082    0.000000    2.898859   90.000000   2.898859   2.679674  0.581253  -0.377092
  11  12   2  0  0.834478  0.599177    4.889987    2.634002   28.309224   5.554272   5.625345  0.206887   0.343532
  11  12   3  0  0.841182  0.594401    4.820052    2.511711   27.523849   5.435218   5.792824  0.206887   1.728515
  11  12   4  0  0.850480  0.587903    1.156198   -1.459074  308.393979   1.861637   2.068866  0.581253   0.356522
  11  12   5  0  0.862287  0.579853    2.982528   -1.561356  332.367900   3.366498   3.802772  0.256145   1.703230
  11  12   6  0  0.876502  0.570449    4.666037   -4.953362  313.289117   6.804976   6.876516  0.315256   0.226927
  11  12   7  0  0.893010  0.559904   -2.033721   -1.681904  219.591027   2.639095   2.630415  0.709325  -0.012237
  11  12  10  0  0.955020  0.523549    6.270460    0.203848    1.861990   6.273773   6.354373  0.216738   0.371880
  11  12  11  0  0.979413  0.510510   -3.543771   -0.199433  183.221038   3.549378   3.773217  0.295552   0.757358
  11  12  15  0  1.092216  0.457785   -0.106846   -3.024494  267.976766   3.026380   3.142706  0.522142   0.222784
  11  13   0  0  0.865668  0.577589    0.000000    3.900638   90.000000   3.900638   3.369296  0.295552  -1.797796
  11  13   2  0  0.870843  0.574156   -0.779197    5.640879   97.864719   5.694441   6.009563  0.354663   0.888509
  11  13   3  0  0.877270  0.569950    2.915340    1.365360   25.095407   3.219226   3.103299  0.305404  -0.379587
  11  13   4  0  0.886190  0.564213   -3.040595   -3.876240  231.888697   4.926506   5.024388  0.394070   0.248390
  11  13   5  0  0.897527  0.557086   -3.032714    0.919860  163.126785   3.169147   3.191964  0.344811   0.066173
  11  13   6  0  0.911192  0.548732   -1.937223    3.416222  119.556088   3.927265   4.196842  0.256145   1.052440
  11  13   7  0  0.927083  0.539326   -1.849610   -0.106672  183.300732   1.852683   2.522046  0.384218   1.742144
  11  13   9  0  0.965083  0.518090   -2.438555    1.740100  144.489177   2.995747   2.768339  0.650215  -0.349741
  11  13  13  0  1.062601  0.470544    1.424639   -1.520542  313.134949   2.083661   2.315159  0.660067   0.350719
  11  13  14  0  1.090774  0.458390    0.866110   -3.738544  283.043625   3.837559   3.832328  0.334959  -0.015617
  11  14   0  0  0.903525  0.553388    0.000000   -3.586467  270.000000   3.586467   3.773217  0.423625   0.440838
[truncated: 128,686 more chars]
