# Supplementary material for: lamaGOET: an interface for quantum crystallography
Source: J Appl Crystallogr. 2021 Apr 16;54(Pt 3):987–95. doi: 10.1107/S1600576721002545 (PMC8202027; doi:10.1107/S1600576721002545)
Supplement: Supplementary file 4 [file j-54-00987-sup4.zip › Gly-L-Thr_HAR-ELMO-XCW_lambda3.fcf]

# ========================
# Tonto generated CIF file
# ========================

# NOTE: This is an incomplete CIF file
# Manually edit it to pass checkCIF

data_HAR-ELMO_XCW

_audit_creation_date                2021-1-8
_audit_creation_method              'Tonto 20.10.05 github v. 00144340'

# ============
# QCr software
# ============

_QCr_software                       'Tonto'
_QCr_software_version               '20.10.05 v. 00144340'
_QCr_software_platform              'Linux-4.15.0-112-generic'
_QCr_software_build_date            '2020-10-05 15:03'
_QCr_software_website               'https://github.com/dylan-jayatilaka/tonto'

# ================
# Diffraction data
# ================

_diffrn_radiation_type              ?
_diffrn_radiation_wavelength        0.71073000

_diffrn_measurement_method          ?
_diffrn_measurement_device_type     ?

_diffrn_reflns_number               ?
_diffrn_reflns_theta_max            54.92013017

# ===========
# Reflections
# ===========

_reflns_d_resolution_high           0.43424484
_reflns_d_resolution_low            7.27193199
_reflns_limit_h_max                 22
_reflns_limit_h_min                 0
_reflns_limit_k_max                 23
_reflns_limit_k_min                 0
_reflns_limit_l_max                 23
_reflns_limit_l_min                 0
_reflns_number_gt                   4579
_reflns_number_total                4579
_reflns_threshold_expression        'F>0 & F/u(F)>3.0 & |F_calc|>10^-3'

_reflns_special_details
;
* Specify symmetry and Friedel pair averaging *

. Only.data reflections which satisfy the threshold expression
  are listed below, and only they are considered observed,
  thus the *_gt, *_all, & *_total data are always the same
;

loop_
    _refln_index_h
    _refln_index_k
    _refln_index_l
    _refln_index_group
    _refln_stl
    _refln_d_spacing
    _refln_A_calc
    _refln_B_calc
    _refln_phase_calc
    _refln_F_calc
    _refln_F_meas
    _refln_F_sigma
    _refln_delta_F_on_sigma
   0   0   2  0  0.09480470  5.27400000   32.25119478    0.00000000  360.00000000  32.25119478  30.86648111  0.36440964  -3.79988214
   0   0   4  0  0.18960940  2.63700000   53.92691443    0.00000000  360.00000000  53.92691443  53.39093621  0.59093455  -0.90700098
   0   0   8  0  0.37921881  1.31850000    8.71068234    0.00000000  360.00000000   8.71068234   8.72613346  0.12803582   0.12067810
   0   0  10  0  0.47402351  1.05480000    9.55043935    0.00000000  360.00000000   9.55043935   9.53374401  0.17728036  -0.09417480
   0   0  12  0  0.56882821  0.87900000    5.18352157    0.00000000  360.00000000   5.18352157   5.28886418  0.14773364   0.71305776
   0   0  14  0  0.66363292  0.75342857   -2.63052781    0.00000000  180.00000000   2.63052781   2.60011200  0.26592055  -0.11437932
   0   0  16  0  0.75843762  0.65925000   12.89533784    0.00000000  360.00000000  12.89533784  13.08920019  0.25607164   0.75706294
   0   0  18  0  0.85324232  0.58600000    8.72186233    0.00000000  360.00000000   8.72186233   8.62764437  0.19697818  -0.47831674
   0   1   1  0  0.06875752  7.27193199    0.00000000   32.12686252   90.00000000  32.12686252  31.88091875  0.38410745  -0.64029940
   0   1   2  0  0.10709129  4.66891365    0.00000000  -45.53646230  270.00000000  45.53646230  45.41331984  0.56138782  -0.21935363
   0   1   4  0  0.19604168  2.55047806    0.00000000  -76.78598408  270.00000000  76.78598408  75.29491004  0.74851709  -1.99203740
   0   1   5  0  0.24218833  2.06450908    0.00000000    6.24417037   90.00000000   6.24417037   6.02753237  0.09848909  -2.19961418
   0   1   6  0  0.28874210  1.73164914    0.00000000   40.11167155   90.00000000  40.11167155  39.61231239  0.42350309  -1.17911575
   0   1   7  0  0.33553357  1.49016387    0.00000000   16.75431816   90.00000000  16.75431816  16.91057692  0.19697818   0.79327951
   0   1   8  0  0.38247551  1.30727323    0.00000000   -6.69642608  270.00000000   6.69642608   6.57907128  0.10833800  -1.08322845
   0   1   9  0  0.42951860  1.16409394    0.00000000   10.41683518   90.00000000  10.41683518  10.42014582  0.13788473   0.02401021
   0   1  10  0  0.47663288  1.04902540    0.00000000    7.79651274   90.00000000   7.79651274   7.74124255  0.12803582  -0.43167753
   0   1  11  0  0.52379914  0.95456437    0.00000000  -15.38460539  270.00000000  15.38460539  15.50218292  0.18712927   0.62832249
   0   1  14  0  0.66549926  0.75131564    0.00000000   16.92750081   90.00000000  16.92750081  17.06815946  0.21667600   0.64916584
   0   1  15  0  0.71277750  0.70148118    0.00000000    3.93397581   90.00000000   3.93397581   3.91986582  0.20682709  -0.06822121
   0   1  16  0  0.76007120  0.65783311    0.00000000    3.87316927   90.00000000   3.87316927   3.92971473  0.21667600   0.26096780
   0   1  17  0  0.80737765  0.61928888    0.00000000    2.06846901   90.00000000   2.06846901   2.22585346  0.70912145   0.22194286
   0   1  18  0  0.85469472  0.58500420    0.00000000    1.44723902   90.00000000   1.44723902   1.67431455  0.51214327   0.44338282
   0   1  22  0  1.04404039  0.47890868    0.00000000    2.31375089   90.00000000   2.31375089   2.99406837  0.34471182   1.97358326
   0   2   0  0  0.09961152  5.01950000    4.29431255    0.00000000  360.00000000   4.29431255   4.22518200  0.06894236  -1.00272955
   0   2   1  0  0.11031517  4.53246818   46.41527775    0.00000000  360.00000000  46.41527775  47.00884312  0.59093455   1.00445198
   0   2   2  0  0.13751504  3.63596600  -41.44893180    0.00000000  180.00000000  41.44893180  41.31617366  0.50229436  -0.26430346
   0   2   3  0  0.17362402  2.87978589   13.70341847    0.00000000  360.00000000  13.70341847  14.06424219  0.16743145   2.15505338
   0   2   5  0  0.25709342  1.94481835  -11.21197677    0.00000000  180.00000000  11.21197677  11.25730310  0.15758255   0.28763545
   0   2   6  0  0.30135334  1.65918185  -25.86229657    0.00000000  180.00000000  25.86229657  25.78444401  0.40380527  -0.19279727
   0   2   7  0  0.34644569  1.44322765   23.07321238    0.00000000  360.00000000  23.07321238  22.76082892  0.26592055  -1.17472481
   0   2   8  0  0.39208336  1.27523903   20.95179699    0.00000000  360.00000000  20.95179699  20.85014056  0.33486291  -0.30357626
   0   2   9  0  0.43809596  1.14130247   -1.22623251    0.00000000  180.00000000   1.22623251   1.36899836  0.39395636   0.36239003
   0   2  10  0  0.48437665  1.03225454   -4.72990162    0.00000000  180.00000000   4.72990162   4.91460564  0.12803582   1.44259650
   0   2  11  0  0.53085533  0.94187619   10.41294910    0.00000000  360.00000000  10.41294910  10.61712401  0.14773364   1.38204749
   0   2  12  0  0.57748419  0.86582457  -13.82823428    0.00000000  180.00000000  13.82823428  13.78847274  0.18712927  -0.21248168
   0   2  13  0  0.62422958  0.80098736   -3.53968502    0.00000000  180.00000000   3.53968502   3.85092346  0.25607164   1.21543504
   0   2  15  0  0.71797883  0.69639936   -6.39557179    0.00000000  180.00000000   6.39557179   6.51012891  0.16743145   0.68420311
   0   2  16  0  0.76495103  0.65363661    3.49211011    0.00000000    0.00000000   3.49211011   3.89031909  0.21667600   1.83780844
   0   2  22  0  1.04759829  0.47728218   -4.18791652    0.00000000  180.00000000   4.18791652   4.53049818  0.26592055   1.28828581
   0   3   1  0  0.15675619  3.18966663    0.00000000  -23.85535533  270.00000000  23.85535533  23.00705165  0.26592055  -3.19006447
   0   3   2  0  0.17695608  2.82555994    0.00000000   -9.49242323  270.00000000   9.49242323   9.67162873  0.11818691   1.51628897
   0   3   3  0  0.20627256  2.42397733    0.00000000  -69.60846740  270.00000000  69.60846740  69.70072968  0.68942364   0.13382522
   0   3   4  0  0.24140681  2.07119261    0.00000000   43.82939966   90.00000000  43.82939966  43.54202712  0.60078345  -0.47832965
   0   3   5  0  0.28017868  1.78457546    0.00000000  -49.18334218  270.00000000  49.18334218  48.31874803  0.68942364  -1.25408255
   0   3   6  0  0.32127388  1.55630455    0.00000000   18.15521716   90.00000000  18.15521716  17.86592110  0.21667600  -1.33515505
   0   3   7  0  0.36390615  1.37398064    0.00000000   -3.86936527  270.00000000   3.86936527   3.92971473  0.17728036   0.34041818
   0   3   8  0  0.40759346  1.22671253    0.00000000   -4.91385218  270.00000000   4.91385218   4.97369909  0.11818691   0.50637518
   0   3   9  0  0.45203002  1.10612123    0.00000000  -10.94591575  270.00000000  10.94591575  10.76485764  0.17728036  -1.02130943
   0   3  10  0  0.49701490  1.00600606    0.00000000   -3.87412461  270.00000000   3.87412461   3.85092346  0.21667600  -0.10707763
   0   3  11  0  0.54241170  0.92180903    0.00000000   -6.80675052  270.00000000   6.80675052   6.80559619  0.13788473  -0.00837170
   0   3  12  0  0.58812504  0.85015935    0.00000000   -8.21130609  270.00000000   8.21130609   8.03670982  0.14773364  -1.18183153
   0   3  13  0  0.63408645  0.78853601    0.00000000  -13.86082202  270.00000000  13.86082202  13.80817055  0.18712927  -0.28136412
   0   3  14  0  0.68024567  0.73502857    0.00000000    3.60778001   90.00000000   3.60778001   3.77213218  0.42350309   0.38807787
   0   3  15  0  0.72656498  0.68816969    0.00000000  -11.97924520  270.00000000  11.97924520  11.94672673  0.21667600  -0.15007875
   0   3  16  0  0.77301562  0.64681746    0.00000000    3.17189699   90.00000000   3.17189699   3.16149982  0.38410745  -0.02706838
   0   3  18  0  0.86622629  0.57721638    0.00000000   -4.26127584  270.00000000   4.26127584   4.30397328  0.22652491   0.18848893
   0   3  19  0  0.91295473  0.54767228    0.00000000   -6.29413712  270.00000000   6.29413712   6.48058219  0.20682709   0.90145381
   0   4   0  0  0.19922303  2.50975000   17.24067373    0.00000000  360.00000000  17.24067373  17.42272019  0.20682709   0.88018674
   0   4   1  0  0.20478476  2.44158792   29.83903464    0.00000000  360.00000000  29.83903464  29.36944693  0.34471182  -1.36226172
   0   4   2  0  0.22063034  2.26623409   30.58318209    0.00000000  360.00000000  30.58318209  30.09826620  0.34471182  -1.40672837
   0   4   3  0  0.24477063  2.04272873    7.27412800    0.00000000    0.00000000   7.27412800   7.48517091  0.12803582   1.64831153
   0   4   4  0  0.27503007  1.81798300   -3.50548795    0.00000000  180.00000000   3.50548795   3.77213218  0.22652491   1.17710779
   0   4   5  0  0.30961975  1.61488408   -3.79353913    0.00000000  180.00000000   3.79353913   3.56530509  0.10833800  -2.10668495
   0   4   6  0  0.34724804  1.43989294   30.09576053    0.00000000    0.00000000  30.09576053  29.80279893  0.46289873  -0.63288487
   0   4   7  0  0.38702969  1.29189057  -25.08724423    0.00000000  180.00000000  25.08724423  24.71091292  0.56138782  -0.67035888
   0   4   8  0  0.42836517  1.16722841   21.72096773    0.00000000  360.00000000  21.72096773  21.75624019  0.45304982   0.07785559
   0   4   9  0  0.47084544  1.06191959   10.34571446    0.00000000  360.00000000  10.34571446  10.71561310  0.15758255   2.34733253
   0   4  10  0  0.51418684  0.97240918   16.96825925    0.00000000  360.00000000  16.96825925  17.16664856  0.28561836   0.69459578
   0   4  11  0  0.55818881  0.89575425   24.84122812    0.00000000  360.00000000  24.84122812  24.67151729  0.35456073  -0.47865096
   0   4  12  0  0.60270669  0.82959093   10.31082447    0.00000000  360.00000000  10.31082447  10.14437637  0.34471182  -0.48286159
   0   4  13  0  0.64763410  0.77204088    7.04916644    0.00000000  360.00000000   7.04916644   7.20940146  0.20682709   0.77472935
   0   4  15  0  0.73841788  0.67712336    7.34348830    0.00000000  360.00000000   7.34348830   7.40637964  0.28561836   0.22019363
   0   4  16  0  0.78416672  0.63761951    5.10474435    0.00000000  360.00000000   5.10474435   5.23961964  0.19697818   0.68472198
   0   4  23  0  1.10830671  0.45113866   -3.30616595    0.00000000  180.00000000   3.30616595   3.42742037  0.32501400   0.37307444
   0   5   2  0  0.26646439  1.87642337    0.00000000  -18.00440315  270.00000000  18.00440315  17.65909401  0.20682709  -1.66955468
   0   5   3  0  0.28677201  1.74354536    0.00000000   -8.22042567  270.00000000   8.22042567   8.32232819  0.10833800   0.94059807
   0   5   4  0  0.31299691  1.59745988    0.00000000    3.65454883   90.00000000   3.65454883   3.71303873  0.11818691   0.49489322
   0   5   5  0  0.34378759  1.45438640    0.00000000  -26.65631322  270.00000000  26.65631322  26.39507638  0.30531618  -0.85562724
   0   5   6  0  0.37803005  1.32264616    0.00000000    7.80142348   90.00000000   7.80142348   8.08595437  0.15758255   1.80559903
   0   5   7  0  0.41487046  1.20519547    0.00000000   27.08928818   90.00000000  27.08928818  27.33072274  0.30531618   0.79076898
   0   5   8  0  0.45367636  1.10210723    0.00000000   26.64971518   90.00000000  26.64971518  27.11404674  0.39395636   1.17863704
   0   5   9  0  0.49398477  1.01217696    0.00000000   15.74835336   90.00000000  15.74835336  15.89613928  0.27576945   0.53590389
   0   5  11  0  0.57784104  0.86528987    0.00000000   10.37147146   90.00000000  10.37147146  10.36105237  0.28561836  -0.03647907
   0   5  12  0  0.62095159  0.80521575    0.00000000    4.93203712   90.00000000   4.93203712   5.15097946  0.21667600   1.01045959
   0   5  13  0  0.66464686  0.75227919    0.00000000   -9.05784859  270.00000000   9.05784859   9.01175182  0.15758255  -0.29252460
   0   5  14  0  0.70881872  0.70539897    0.00000000   -2.79788385  270.00000000   2.79788385   2.42283164  0.65002800  -0.57697856
   0   6   0  0  0.29883455  1.67316667  -38.78808412    0.00000000  180.00000000  38.78808412  38.85394639  0.42350309   0.15551780
   0   6   1  0  0.30257077  1.65250598   30.13318754    0.00000000  360.00000000  30.13318754  29.75355438  0.33486291  -1.13369725
   0   6   2  0  0.31351239  1.59483331    8.84843108    0.00000000  360.00000000   8.84843108   8.55870200  0.11818691  -2.45144814
   0   6   3  0  0.33094551  1.51082273  -24.30185250    0.00000000  180.00000000  24.30185250  24.71091292  0.28561836   1.43219232
   0   6   4  0  0.35391215  1.41277997  -33.52241469    0.00000000  180.00000000  33.52241469  33.15142802  0.63033018  -0.58855926
   0   6   5  0  0.38141402  1.31091142   -9.17344030    0.00000000  180.00000000   9.17344030   9.27767237  0.12803582   0.81408520
   0   6   6  0  0.41254511  1.21198867  -19.81663447    0.00000000  180.00000000  19.81663447  19.52053783  0.25607164  -1.15630392
   0   6   7  0  0.44654703  1.11970290  -22.35809693    0.00000000  180.00000000  22.35809693  22.28808129  0.25607164  -0.27342210
   0   6   8  0  0.48281362  1.03559631  -10.62619634    0.00000000  180.00000000  10.62619634  10.84364892  0.20682709   1.05137377
   0   6   9  0  0.52087206  0.95992863    7.77652536    0.00000000  360.00000000   7.77652536   7.66245128  0.23637382  -0.48260032
   0   6  10  0  0.56035736  0.89228773   -3.89682871    0.00000000  180.00000000   3.89682871   4.04790164  0.23637382   0.63912715
   0   6  11  0  0.60098837  0.83196286    3.68515032    0.00000000    0.00000000   3.68515032   3.83122564  0.16743145   0.87244851
   0   6  14  0  0.72781229  0.68699032   -5.48077695    0.00000000  180.00000000   5.48077695   5.38735328  0.18712927  -0.49924669
   0   6  15  0  0.77128026  0.64827278   -4.74242524    0.00000000  180.00000000   4.74242524   4.88505891  0.19697818   0.72410901
   0   6  16  0  0.81518692  0.61335626   -2.64213320    0.00000000  180.00000000   2.64213320   2.60011200  0.45304982  -0.09275182
   0   6  17  0  0.85946503  0.58175723    4.07306529    0.00000000    0.00000000   4.07306529   4.01835491  0.24622273  -0.22219874
   0   6  19  0  0.94892724  0.52691079    6.14848390    0.00000000  360.00000000   6.14848390   6.36239528  0.39395636   0.54298241
   0   7   1  0  0.35184804  1.42106802    0.00000000  -14.24927908  270.00000000  14.24927908  14.41880292  0.16743145   1.01249695
   0   7   2  0  0.36130042  1.38388990    0.00000000   -0.58127896  270.00000000   0.58127896   1.51673200  0.37425855   2.49948346
   0   7   3  0  0.37652743  1.32792450    0.00000000  -31.65637852  270.00000000  31.65637852  31.66424275  0.34471182   0.02281391
   0   7   4  0  0.39686495  1.25987443    0.00000000    7.35663786   90.00000000   7.35663786   7.30789055  0.12803582  -0.38073185
   0   7   5  0  0.42157399  1.18603141    0.00000000  -24.42995122  270.00000000  24.42995122  24.83894874  0.50229436   0.81425864
   0   7   6  0  0.44993493  1.11127179    0.00000000  -21.27753655  270.00000000  21.27753655  21.21455019  0.44320091  -0.14211694
   0   7   7  0  0.48130263  1.03884743    0.00000000   -3.54624185  270.00000000   3.54624185   3.63424746  0.14773364   0.59570460
   0   7   8  0  0.51512811  0.97063234    0.00000000   -6.07690888  270.00000000   6.07690888   6.27375509  0.12803582   1.53743085
   0   7   9  0  0.55095887  0.90750876    0.00000000  -16.11992310  270.00000000  16.11992310  15.99462837  0.35456073  -0.35338015
   0   7  10  0  0.58842871  0.84972060    0.00000000   -9.54549981  270.00000000   9.54549981   9.39585928  0.23637382  -0.63306729
   0   7  11  0  0.62724396  0.79713800    0.00000000   -6.15355168  270.00000000   6.15355168   6.20481273  0.15758255   0.32529652
   0   7  12  0  0.66716984  0.74943436    0.00000000   -4.14283076  270.00000000   4.14283076   4.33352000  0.18712927   1.01902411
   0   7  13  0  0.70801848  0.70619625    0.00000000  -13.42322625  270.00000000  13.42322625  13.40436528  0.19697818  -0.09575155
   0   7  14  0  0.74963905  0.66698766    0.00000000   -4.99716296  270.00000000   4.99716296   4.91460564  0.19697818  -0.41911912
   0   7  15  0  0.79190985  0.63138500    0.00000000    4.25064932   90.00000000   4.25064932   4.36306673  0.21667600   0.51882726
   0   7  17  0  0.87802512  0.56945979    0.00000000    2.93305511   90.00000000   2.93305511   3.13195309  0.32501400   0.61196743
   0   7  21  0  1.05473671  0.47405196    0.00000000   -7.47620695  270.00000000   7.47620695   7.90867400  0.21667600   1.99591582
   0   8   0  0  0.39844606  1.25487500  -20.38715476    0.00000000  180.00000000  20.38715476  20.39709074  0.23637382   0.04203501
   0   8   1  0  0.40125584  1.24608780   15.83451466    0.00000000  360.00000000  15.83451466  16.42798037  0.19697818   3.01284998
   0   8   2  0  0.40956952  1.22079396   -2.55458303    0.00000000  180.00000000   2.55458303   2.32434255  0.16743145  -1.37513279
   0   8   3  0  0.42306277  1.18185771   17.61973311    0.00000000  360.00000000  17.61973311  18.03335256  0.22652491   1.82593363
   0   8   4  0  0.44126068  1.13311705   10.83252626    0.00000000  360.00000000  10.83252626  11.28684982  0.18712927   2.42785943
   0   8   5  0  0.46360957  1.07849369   16.62839364    0.00000000  360.00000000  16.62839364  16.82193674  0.19697818   0.98256106
   0   8   6  0  0.48954126  1.02136436   21.07174514    0.00000000  360.00000000  21.07174514  21.23424801  0.30531618   0.53224454
   0   8   7  0  0.51851849  0.96428577   -7.67510668    0.00000000  180.00000000   7.67510668   7.56396219  0.13788473  -0.80606818
   0   8   9  0  0.58375070  0.85653002   12.12876001    0.00000000  360.00000000  12.12876001  11.86793546  0.16743145  -1.55779900
   0   8  10  0  0.61923950  0.80744204   -3.37194124    0.00000000  180.00000000   3.37194124   3.19104655  0.26592055  -0.68025845
   0   8  12  0  0.69449608  0.71994647    5.43355163    0.00000000  360.00000000   5.43355163   5.49569128  0.17728036   0.35051624
   0   8  14  0  0.77405937  0.64594528   -5.66073247    0.00000000  180.00000000   5.66073247   5.64342491  0.18712927  -0.09248987
   0   8  15  0  0.81506467  0.61344826   -5.15859025    0.00000000  180.00000000   5.15859025   4.89490782  0.25607164  -1.02972135
   0   8  16  0  0.85673035  0.58361421   -2.99217611    0.00000000  180.00000000   2.99217611   2.93497491  0.46289873  -0.12357173
   0   8  17  0  0.89896458  0.55619544    5.76393334    0.00000000  360.00000000   5.76393334   5.75176291  0.25607164  -0.04752742
   0   8  19  0  0.98484521  0.50769400    4.43245737    0.00000000  360.00000000   4.43245737   4.68808073  0.27576945   0.92694587
   0   8  21  0  1.07223072  0.46631755    3.84640498    0.00000000  360.00000000   3.84640498   3.68349200  0.30531618  -0.53358775
   0   8  22  0  1.11637762  0.44787713    4.01363547    0.00000000  360.00000000   4.01363547   4.47140473  0.42350309   1.08091127
   0   9   1  0  0.45075123  1.10925930    0.00000000   20.80434205   90.00000000  20.80434205  21.25394583  0.24622273   1.82600440
   0   9   2  0  0.45816768  1.09130351    0.00000000   19.02857427   90.00000000  19.02857427  18.80156747  0.21667600  -1.04767860
   0   9   3  0  0.47026858  1.06322221    0.00000000    6.08460542   90.00000000   6.08460542   6.31315073  0.12803582   1.78501077
   0   9   4  0  0.48670465  1.02731708    0.00000000    6.56270805   90.00000000   6.56270805   6.66771146  0.12803582   0.82010966
   0   9   5  0  0.50705450  0.98608730    0.00000000  -10.02794654  270.00000000  10.02794654  10.01634055  0.16743145  -0.06931788
   0   9   6  0  0.53086823  0.94185331    0.00000000   -6.62693906  270.00000000   6.62693906   6.55937346  0.15758255  -0.42876325
   0   9   7  0  0.55770230  0.89653566    0.00000000   -5.62616918  270.00000000   5.62616918   5.74191400  0.15758255   0.73450284
   0   9   9  0  0.61881767  0.80799244    0.00000000   11.48300449   90.00000000  11.48300449  11.41488564  0.25607164  -0.26601480
   0   9  14  0  0.80083603  0.62434754    0.00000000   -3.80825906  270.00000000   3.80825906   3.72288764  0.23637382  -0.36117124
   0   9  15  0  0.84053605  0.59485849    0.00000000    5.95902564   90.00000000   5.95902564   5.93889219  0.20682709  -0.09734437
   0   9  16  0  0.88099791  0.56753824    0.00000000   -3.76171456  270.00000000   3.76171456   4.26457764  0.23637382   2.12740598
   0   9  18  0  0.96382164  0.51876818    0.00000000    5.95247253   90.00000000   5.95247253   5.91919437  0.45304982  -0.07345364
   0   9  19  0  1.00602710  0.49700451    0.00000000    6.27590997   90.00000000   6.27590997   6.43133764  0.22652491   0.68613942
   0  10   0  0  0.49805758  1.00390000  -25.40511645    0.00000000  180.00000000  25.40511645  25.74504838  0.28561836   1.19016132
   0  10   1  0  0.50030824  0.99938391    5.51640163    0.00000000    0.00000000   5.51640163   5.42674891  0.12803582  -0.70021595
   0  10   2  0  0.50700028  0.98619276   -4.71521682    0.00000000  180.00000000   4.71521682   4.76687200  0.12803582   0.40344323
   0  10   3  0  0.51796158  0.96532257   12.06550687    0.00000000  360.00000000  12.06550687  12.04521583  0.15758255  -0.12876454
   0  10   4  0  0.53292877  0.93821168   -4.85234347    0.00000000  180.00000000   4.85234347   4.98354800  0.18712927   0.70114383
   0  10   5  0  0.55157585  0.90649364   -5.36834954    0.00000000  180.00000000   5.36834954   5.39720218  0.13788473   0.20925192
   0  10   6  0  0.57354401  0.87177268  -14.45180643    0.00000000  180.00000000  14.45180643  14.45819855  0.18712927   0.03415884
   0  10   8  0  0.62599381  0.79872994  -12.65853961    0.00000000  180.00000000  12.65853961  12.70509273  0.28561836   0.16299067
   0  10  10  0  0.68757519  0.72719320   -6.83632243    0.00000000  180.00000000   6.83632243   6.64801364  0.35456073  -0.53110447
   0  10  11  0  0.72107301  0.69341106   -4.75371123    0.00000000  180.00000000   4.75371123   4.66838291  0.22652491  -0.37668403
   0  10  13  0  0.79233923  0.63104284    6.10559841    0.00000000  360.00000000   6.10559841   6.13587037  0.18712927   0.16177030
   0  10  14  0  0.82974092  0.60259774   -2.33814111    0.00000000  180.00000000   2.33814111   1.95993291  0.40380527  -0.93661037
   0  10  15  0  0.86812010  0.57595718   -9.11574828    0.00000000  180.00000000   9.11574828   9.09054310  0.18712927  -0.13469395
   0  10  16  0  0.90735273  0.55105362  -11.42707812    0.00000000  180.00000000  11.42707812  11.54292146  0.20682709   0.56009752
   0  10  18  0  0.98796954  0.50608848   -5.57460349    0.00000000  180.00000000   5.57460349   5.40705109  0.24622273  -0.68049117
   0  11   1  0  0.54991019  0.90923938    0.00000000    2.52065862   90.00000000   2.52065862   2.45237837  0.20682709  -0.33013208
   0  11   2  0  0.55600554  0.89927161    0.00000000   -5.88929665  270.00000000   5.88929665   5.85025200  0.13788473  -0.28316877
   0  11   3  0  0.56601862  0.88336317    0.00000000   -6.83620204  270.00000000   6.83620204   6.97302764  0.13788473   0.99231874
   0  11   4  0  0.57974646  0.86244597    0.00000000   -2.58328725  270.00000000   2.58328725   2.46222727  0.21667600  -0.55871429
   0  11   5  0  0.59693283  0.83761518    0.00000000    7.28673605   90.00000000   7.28673605   7.15030800  0.14773364  -0.92347313
   0  11   6  0  0.61728892  0.80999347    0.00000000  -15.98186816  270.00000000  15.98186816  15.91583710  0.19697818  -0.33522018
   0  11   7  0  0.64051260  0.78062477    0.00000000   -8.59278171  270.00000000   8.59278171   8.85416928  0.18712927   1.39682884
   0  11   8  0  0.66630409  0.75040812    0.00000000   -4.89887709  270.00000000   4.89887709   4.56004491  0.17728036  -1.91127868
   0  11   9  0  0.69437731  0.72006961    0.00000000   -1.25060778  270.00000000   1.25060778   1.88114164  0.61063236   1.03259162
   0  11  10  0  0.72446706  0.69016250    0.00000000    9.54944714   90.00000000   9.54944714   9.42540601  0.17728036  -0.69968908
   0  11  11  0  0.75633271  0.66108473    0.00000000   -7.63400536  270.00000000   7.63400536   7.68214910  0.30531618   0.15768485
   0  11  12  0  0.78975931  0.63310428    0.00000000   -2.54185031  270.00000000   2.54185031   2.34404036  0.60078345  -0.32925332
   0  11  13  0  0.82455706  0.60638617    0.00000000   -6.26728281  270.00000000   6.26728281   6.10632364  0.28561836  -0.56354630
   0  11  14  0  0.86055963  0.58101726    0.00000000   -9.62150717  270.00000000   9.62150717   9.63223310  0.19697818   0.05445233
   0  11  15  0  0.89762207  0.55702730    0.00000000   -4.23067784  270.00000000   4.23067784   4.20548418  0.24622273  -0.10232058
   0  11  17  0  0.97443947  0.51311550    0.00000000   -1.95584903  270.00000000   1.95584903   2.20615564  0.65987691   0.37932318
   0  11  18  0  1.01399048  0.49310128    0.00000000   -3.80724580  270.00000000   3.80724580   4.17593746  0.27576945   1.33695611
   0  11  21  0  1.13625424  0.44004236    0.00000000   -2.22005898  270.00000000   2.22005898   2.46222727  0.41365418   0.58543658
   0  12   0  0  0.59766909  0.83658333   -8.03179884    0.00000000  180.00000000   8.03179884   8.21399019  0.14773364   1.23324213
   0  12   1  0  0.59954593  0.83396446  -15.26305617    0.00000000  180.00000000  15.26305617  15.12792437  0.18712927  -0.72213071
   0  12   3  0  0.61435429  0.81386264    6.11043775    0.00000000  360.00000000   6.11043775   6.01768346  0.14773364  -0.62784814
   0  12   4  0  0.62702477  0.79741666    4.08747283    0.00000000  360.00000000   4.08747283   3.86077237  0.17728036  -1.27876804
   0  12   5  0  0.64294861  0.77766713    6.49335506    0.00000000  360.00000000   6.49335506   6.58892019  0.15758255   0.60644485
   0  12   7  0  0.68360113  0.73142068    4.12483594    0.00000000    0.00000000   4.12483594   4.17593746  0.21667600   0.23584301
   0  12   8  0  0.70782431  0.70638998  -14.16144035    0.00000000  180.00000000  14.16144035  13.90665964  0.19697818  -1.29344630
   0  12   9  0  0.73431189  0.68090958    6.72772642    0.00000000    0.00000000   6.72772642   6.59876909  0.17728036  -0.72742025
   0  12  12  0  0.82509022  0.60599433    3.79425917    0.00000000  360.00000000   3.79425917   3.69334091  0.24622273  -0.40986572
   0  12  13  0  0.85845702  0.58244034   -2.63574320    0.00000000  180.00000000   2.63574320   2.05842200  0.62048127  -0.93044097
   0  12  14  0  0.89309405  0.55985145   10.29460919    0.00000000  360.00000000  10.29460919  10.12467855  0.19697818  -0.86268761
   0  12  16  0  0.96562724  0.51779815    2.02718777    0.00000000  360.00000000   2.02718777   2.23570236  0.67957473   0.30683100
   0  12  18  0  1.04174411  0.47996431    3.24074130    0.00000000  360.00000000   3.24074130   3.35847800  0.84700618   0.13900336
   0  12  20  0  1.12071473  0.44614387    3.14022719    0.00000000  360.00000000   3.14022719   3.60470073  0.29546727   1.57199656
   0  13   1  0  0.64920772  0.77016952    0.00000000    6.37526754   90.00000000   6.37526754   6.33284855  0.15758255  -0.26918587
   0  13   2  0  0.65437880  0.76408344    0.00000000   15.16090404   90.00000000  15.16090404  15.08852874  0.19697818  -0.36742803
   0  13   3  0  0.66290763  0.75425290    0.00000000    6.18782359   90.00000000   6.18782359   6.28360400  0.15758255   0.60781108
   0  13   4  0  0.67466688  0.74110648    0.00000000   -3.55132547  270.00000000   3.55132547   3.61454964  0.19697818   0.32097041
   0  13   5  0  0.68949130  0.72517231    0.00000000   10.40974938   90.00000000  10.40974938  10.01634055  0.16743145  -2.34967098
   0  13   6  0  0.70718814  0.70702543    0.00000000   -3.57644892  270.00000000   3.57644892   3.52590946  0.25607164  -0.19736454
   0  13   7  0  0.72754783  0.68724004    0.00000000   -1.90898940  270.00000000   1.90898940   2.02887527  0.47274764   0.25359380
   0  13  10  0  0.80244749  0.62309373    0.00000000    4.12218287   90.00000000   4.12218287   3.88047018  0.22652491  -1.06704683
   0  13  11  0  0.83132942  0.60144629    0.00000000    5.52030402   90.00000000   5.52030402   5.68282055  0.20682709   0.78576034
   0  13  12  0  0.86185220  0.58014588    0.00000000   12.14437107   90.00000000  12.14437107  12.17325164  0.19697818   0.14661815
   0  13  13  0  0.89384774  0.55937938    0.00000000    8.23784370   90.00000000   8.23784370   7.87912728  0.19697818  -1.82109726
   0  13  15  0  0.96166253  0.51993291    0.00000000    4.65785595   90.00000000   4.65785595   4.67823182  0.24622273   0.08275382
   0  13  17  0  1.03373195  0.48368438    0.00000000    4.71661531   90.00000000   4.71661531   4.54034709  0.26592055  -0.66286047
   0  13  19  0  1.10922698  0.45076437    0.00000000    2.64848852   90.00000000   2.64848852   2.88573037  0.36440964   0.65103065
   0  14   0  0  0.69728061  0.71707143   -9.59148632    0.00000000  180.00000000   9.59148632   9.64208201  0.21667600   0.23350848
   0  14   2  0  0.70369608  0.71053401   -6.23971766    0.00000000  180.00000000   6.23971766   5.98813673  0.16743145  -1.50259062
   0  14   5  0  0.73646101  0.67892257   -2.84222692    0.00000000  180.00000000   2.84222692   2.53116964  0.58108564  -0.53530368
   0  14   6  0  0.75305486  0.66396225    3.06727145    0.00000000  360.00000000   3.06727145   3.15165091  0.24622273   0.34269564
   0  14   8  0  0.79372990  0.62993721  -14.13297478    0.00000000  180.00000000  14.13297478  13.73922819  0.22652491  -1.73820440
   0  14   9  0  0.81743860  0.61166674  -12.87035116    0.00000000  180.00000000  12.87035116  12.66569710  0.19697818  -1.03896818
   0  14  10  0  0.84314799  0.59301571   -2.86730966    0.00000000  180.00000000   2.86730966   2.84633473  0.78791273  -0.02662088
   0  14  11  0  0.87068087  0.57426322   -6.49673742    0.00000000  180.00000000   6.49673742   6.66771146  0.21667600   0.78907695
   0  14  12  0  0.89986987  0.55563590   -4.37072122    0.00000000  180.00000000   4.37072122   3.91001691  0.25607164  -1.79912277
   0  14  16  0  1.03025621  0.48531617   -3.64368974    0.00000000  180.00000000   3.64368974   3.16149982  0.52199218  -0.92374931
   0  14  18  0  1.10191774  0.45375438   -2.14770441    0.00000000  180.00000000   2.14770441   2.57056527  0.47274764   0.89447483
   0  15   1  0  0.74858868  0.66792354    0.00000000   -5.58961476  270.00000000   5.58961476   5.97828782  0.28561836   1.36081258
   0  15   3  0  0.76050041  0.65746184    0.00000000    4.15125607   90.00000000   4.15125607   4.28427546  0.21667600   0.61390920
   0  15   4  0  0.77077218  0.64870011    0.00000000   -1.43056578  270.00000000   1.43056578   1.66446564  0.43335200   0.53974565
   0  15   8  0  0.83782154  0.59678580    0.00000000   -3.95737701  270.00000000   3.95737701   3.63424746  0.31516509  -1.02527076
   0  15  10  0  0.88478038  0.56511199    0.00000000    2.37661323   90.00000000   2.37661323   2.40313382  0.74851709   0.03543084
   0  15  11  0  0.91105596  0.54881371    0.00000000    4.32261488   90.00000000   4.32261488   4.68808073  0.23637382   1.54613505
   0  15  13  0  0.96844109  0.51629367    0.00000000    3.84125789   90.00000000   3.84125789   3.36832691  0.84700618  -0.55835599
   0  15  14  0  0.99927308  0.50036373    0.00000000   -5.47392769  270.00000000   5.47392769   5.06233928  0.24622273  -1.67161018
   0  15  15  0  1.03136278  0.48479547    0.00000000   -4.31643066  270.00000000   4.31643066   3.85092346  0.65987691  -0.70544551
   0  15  17  0  1.09887037  0.45501272    0.00000000   -3.89803512  270.00000000   3.89803512   4.13654182  0.31516509   0.75676752
   0  16   0  0  0.79689212  0.62743750    5.02164844    0.00000000  360.00000000   5.02164844   5.22977073  0.34471182   0.60375735
   0  16   1  0  0.79830072  0.62633039   -7.30829078    0.00000000  180.00000000   7.30829078   7.08136564  0.18712927  -1.21266513
   0  16   2  0  0.80251167  0.62304390    4.48705883    0.00000000    0.00000000   4.48705883   4.25472873  0.22652491  -1.02562715
   0  16   3  0  0.80948125  0.61767953  -11.56066456    0.00000000  180.00000000  11.56066456  11.48382801  0.18712927  -0.41060681
   0  16   4  0  0.81913905  0.61039698    1.88505961    0.00000000    0.00000000   1.88505961   2.23570236  0.58108564   0.60342699
   0  16   5  0  0.83139138  0.60140147   -3.77724137    0.00000000  180.00000000   3.77724137   3.94941255  0.22652491   0.76005407
   0  16  10  0  0.92721914  0.53924685    3.67719208    0.00000000  360.00000000   3.67719208   3.95926146  0.26592055   1.06072803
   0  16  14  0  1.03703698  0.48214288    4.52706575    0.00000000  360.00000000   4.52706575   4.68808073  0.38410745   0.41919254
   0  16  15  0  1.06799260  0.46816804    5.64829549    0.00000000  360.00000000   5.64829549   5.82070528  0.23637382   0.72939459
   0  17   1  0  0.84802375  0.58960613    0.00000000   -8.19040584  270.00000000   8.19040584   8.23368800  0.18712927   0.23129555
   0  17   3  0  0.85855701  0.58237251    0.00000000    5.57871792   90.00000000   5.57871792   5.57448255  0.20682709  -0.02047784
   0  17   4  0  0.86766873  0.57625679    0.00000000   -4.20127339  270.00000000   4.20127339   4.17593746  0.23637382  -0.10718587
   0  17   5  0  0.87924506  0.56866967    0.00000000   10.56263887   90.00000000  10.56263887  10.45954146  0.19697818  -0.52339507
   0  17   7  0  0.90939511  0.54981602    0.00000000    8.03531521   90.00000000   8.03531521   7.94806964  0.19697818  -0.44291998
   0  17  11  0  0.99437530  0.50282826    0.00000000    5.07734972   90.00000000   5.07734972   5.00324582  0.24622273  -0.30096288
   0  17  13  0  1.04720457  0.47746163    0.00000000    4.58983863   90.00000000   4.58983863   4.72747637  0.50229436   0.27401807
   0  17  14  0  1.07578155  0.46477837    0.00000000    2.32236458   90.00000000   2.32236458   2.27509800  0.65002800  -0.07271468
   0  18   0  0  0.89650364  0.55772222    3.53962415    0.00000000  360.00000000   3.53962415   3.26983782  0.48259655  -0.55903080
   0  18   1  0  0.89775595  0.55694423   -2.64186612    0.00000000  180.00000000   2.64186612   2.90542818  0.34471182   0.76458668
   0  18   3  0  0.90771230  0.55083533   -5.60016986    0.00000000  180.00000000   5.60016986   5.24946855  0.24622273  -1.42432551
   0  18   7  0  0.95593982  0.52304548    6.92959502    0.00000000  360.00000000   6.92959502   7.15030800  0.20682709   1.06713771
   0  18  10  0  1.01410900  0.49304365   -4.09641188    0.00000000  180.00000000   4.09641188   3.99865709  0.31516509  -0.31017010
   0  18  12  0  1.06173646  0.47092666   -3.01792832    0.00000000  180.00000000   3.01792832   3.14180200  1.02428655   0.12093655
   0  19   3  0  0.95693485  0.52250161    0.00000000    5.80525187   90.00000000   5.80525187   5.40705109  0.35456073  -1.12308201
   0  19   4  0  0.96511823  0.51807124    0.00000000    5.00709047   90.00000000   5.00709047   4.90475673  0.26592055  -0.38482824
   0  19   7  0  1.00279790  0.49860495    0.00000000   -3.23552603  270.00000000   3.23552603   3.42742037  0.81745946   0.23474478
   0  19   9  0  1.03803039  0.48168147    0.00000000   -4.59344359  270.00000000   4.59344359   4.56989382  0.26592055  -0.08855944
   0  20   3  0  1.00621481  0.49691179    3.20013916    0.00000000  360.00000000   3.20013916   3.71303873  0.37425855   1.37044184
   0  20   5  0  1.02392381  0.48831758    3.65953454    0.00000000  360.00000000   3.65953454   3.16149982  0.70912145  -0.70232640
   0  20   8  0  1.06585754  0.46910584    9.22374585    0.00000000  360.00000000   9.22374585   8.81477364  0.28561836  -1.43188346
   0  20  10  0  1.10315170  0.45324682    3.70755213    0.00000000  360.00000000   3.70755213   3.94941255  0.28561836   0.84679576
   0  20  12  0  1.14708802  0.43588634    3.12746969    0.00000000  360.00000000   3.12746969   3.54560727  0.29546727   1.41517393
   0  21   4  0  1.06296861  0.47038077    0.00000000    3.16879640   90.00000000   3.16879640   3.38802473  0.31516509   0.69559840
   0  21   5  0  1.07243886  0.46622704    0.00000000    2.28430288   90.00000000   2.28430288   2.62965873  0.57123673   0.60457570
   0  21   6  0  1.08390126  0.46129663    0.00000000    6.12667672   90.00000000   6.12667672   5.96843891  0.22652491  -0.69854483
   0  21   8  0  1.11254548  0.44941983    0.00000000    4.92642802   90.00000000   4.92642802   4.77672091  0.25607164  -0.58462981
   0  21  10  0  1.14832436  0.43541705    0.00000000   -2.47650920  270.00000000   2.47650920   2.76754346  0.57123673   0.50948099
   0  22   0  0  1.09572667  0.45631818    2.77709210    0.00000000  360.00000000   2.77709210   2.59026309  0.85685509  -0.21804038
   0  22   4  0  1.11201108  0.44963581   -3.09404425    0.00000000  180.00000000   3.09404425   3.61454964  0.29546727   1.76163465
   0  22   5  0  1.12106713  0.44600362   -2.16010931    0.00000000  180.00000000   2.16010931   2.72814782  0.36440964   1.55879114
   0  23   1  0  1.14651276  0.43610504    0.00000000   -3.65893159  270.00000000   3.65893159   3.65394527  0.44320091  -0.01125069
   1   0   1  0  0.07053758  7.08842028    0.00000000   34.86278087   90.00000000  34.86278087  34.78634693  0.42350309  -0.18048025
   1   0   2  0  0.10824278  4.61924589    8.45323226    0.00000000  360.00000000   8.45323226   8.43066619  0.19697818  -0.11456129
   1   0   3  0  0.15149724  3.30039020    0.00000000   45.74967044   90.00000000  45.74967044  45.26558621  0.53184109  -0.91020465
   1   0   4  0  0.19667306  2.54229021    6.37119518    0.00000000  360.00000000   6.37119518   5.97828782  0.08864018  -4.43261004
   1   0   5  0  0.24269969  2.06015921    0.00000000   23.11812012   90.00000000  23.11812012  22.53430401  0.26592055  -2.19545318
   1   0   6  0  0.28917115  1.72907985   -6.74543155    0.00000000  180.00000000   6.74543155   6.40179091  0.09848909  -3.48912390
   1   0   7  0  0.33590286  1.48852560    0.00000000   -7.46293944  270.00000000   7.46293944   7.83973164  0.11818691   3.18810437
   1   0   8  0  0.38279952  1.30616674  -13.49747236    0.00000000  180.00000000  13.49747236  13.68998364  0.16743145   1.14979161
   1   0   9  0  0.42980714  1.16331244    0.00000000  -21.21925803  270.00000000  21.21925803  21.14560783  0.24622273  -0.29912022
   1   0  10  0  0.47689292  1.04845339  -15.57953563    0.00000000  180.00000000  15.57953563  15.65976546  0.28561836   0.28089873
   1   0  12  0  0.57122159  0.87531706   -3.21152810    0.00000000  180.00000000   3.21152810   2.89557927  0.70912145  -0.44554966
   1   0  13  0  0.61844052  0.80848519    0.00000000  -10.30941361  270.00000000  10.30941361  10.37090128  0.21667600   0.28377703
   1   0  16  0  0.76023430  0.65769198   -1.51096656    0.00000000  180.00000000   1.51096656   2.43268055  0.30531618   3.01888351
   1   0  20  0  0.94948498  0.52660127    5.16234843    0.00000000  360.00000000   5.16234843   5.27901528  0.23637382   0.49356926
   1   0  21  0  0.99681895  0.50159560    0.00000000    5.13040166   90.00000000   5.13040166   5.36765546  0.31516509   0.75279213
   1   1   0  0  0.07217465  6.92763983    0.00000000    7.51524273   90.00000000   7.51524273   7.22909928  0.20682709  -1.38349117
   1   1   1  0  0.08634908  5.79044973  -46.84736213  -14.73686041  197.46210671  49.11059349  45.90576530  1.57582546  -2.03374567
   1   1   2  0  0.11915163  4.19633352   16.40962851  -12.84721813  321.94234837  20.84051155  20.73195365  0.23637382  -0.45926364
   1   1   3  0  0.15947422  3.13530301  -33.87785854  -27.21971570  218.78070187  43.45828139  42.97079039  0.50229436  -0.97052852
   1   1   5  0  0.24775745  2.01810280   15.76674460    2.17011105    7.83686448  15.91538932  15.79765019  0.18712927  -0.62918604
   1   1   6  0  0.29342898  1.70398985    3.37628805  -15.13621607  282.57455515  15.50820293  15.36429819  0.17728036  -0.81173534
   1   1   7  0  0.33957524  1.47242774   -7.12122128  -14.06500763  243.14655648  15.76503195  15.75825455  0.19697818  -0.03440681
   1   1   8  0  0.38602602  1.29524949  -19.28702857   -8.65019107  204.15613238  21.13800550  21.00772310  0.24622273  -0.52912418
   1   1   9  0  0.43268325  1.15557975   -0.39182517   -6.16739004  266.36478370   6.17982418   6.14571928  0.11818691  -0.28856755
   1   1  10  0  0.47948667  1.04278185    5.05906127   -0.47160346  354.67430370   5.08099506   5.15097946  0.15758255   0.44411264
   1   1  11  0  0.52639729  0.94985291   -7.07669989   -7.03859487  224.84532725   9.98105701  10.03603837  0.14773364   0.37216550
   1   1  12  0  0.57338880  0.87200866   -4.25152946    5.98918039  125.36973572   7.34477941   7.33743728  0.14773364  -0.04969843
   1   1  13  0  0.62044282  0.80587604   -5.77042862   -6.42884182  228.08934309   8.63874144   8.54885310  0.15758255  -0.57042066
   1   1  14  0  0.66754612  0.74901191    2.60970924   -4.15780106  302.11508357   4.90896038   4.68808073  0.17728036  -1.24593408
   1   1  15  0  0.71468898  0.69960503   -3.49690029   -3.13893565  221.91221968   4.69906679   4.67823182  0.28561836  -0.07294687
   1   1  17  0  0.80906566  0.61799682   -8.06167050   -0.01082584  180.07694117   8.06167777   8.15489673  0.18712927   0.49815277
   1   1  18  0  0.85628946  0.58391470   -3.34439285    0.87516514  165.33558787   3.45700413   3.40772255  0.27576945  -0.17870572
   1   1  19  0  0.90353196  0.55338385   -1.85803693   -0.14584366  184.48813884   1.86375202   2.54101855  0.35456073   1.91015664
   1   1  20  0  0.95079038  0.52587827   -2.99601175    1.38423056  155.20191046   3.30033039   3.23044218  0.82730836  -0.08447661
   1   1  21  0  0.99806244  0.50097066   -0.45813683    1.79130121  104.34623955   1.84895900   2.52132073  0.41365418   1.62541988
   1   1  23  0  1.09264044  0.45760708    2.08719176    0.51292940   13.80688461   2.14929431   2.39328491  0.60078345   0.40612070
   1   2   0  0  0.11247676  4.44536286    0.00000000  -14.32162900  270.00000000  14.32162900  14.88170164  0.29546727   1.89554885
   1   2   1  0  0.12205738  4.09643401   13.19276939   25.02688922   62.20432174  28.29124154  28.65047656  0.33486291   1.07278235
   1   2   3  0  0.18131152  2.75768468  -23.84174050  -33.11464715  234.24703056  40.80451502  40.97146184  0.47274764   0.35314152
   1   2   4  0  0.22046031  2.26798196   20.81794774  -20.29344596  315.73094355  29.07251102  28.76866347  0.33486291  -0.90737893
   1   2   5  0  0.26234632  1.90587767   -3.28819338   -8.33184754  248.46315212   8.95722609   8.97235619  0.12803582   0.11817084
   1   2   6  0  0.30584703  1.63480417   11.97617096   17.12245618   55.02942910  20.89514720  20.73195365  0.24622273  -0.66278834
   1   2   7  0  0.35036150  1.42709743   -6.22314342   -0.34160940  183.14200587   6.23251242   5.98813673  0.10833800  -2.25567838
   1   2   8  0  0.39554763  1.26407028    4.99472300   -2.86993191  330.11863471   5.76053531   5.93889219  0.11818691   1.50910855
   1   2   9  0  0.44119909  1.13327523   -1.35356374   -5.18686567  255.37428226   5.36056996   5.54493582  0.14773364   1.24796131
   1   2  10  0  0.48718509  1.02630399    9.72805347    3.90149141   21.85353517  10.48125276  10.66636855  0.14773364   1.25303752
   1   2  11  0  0.53341911  0.93734924   -2.44986290   -1.59453711  213.05881098   2.92307660   3.05316182  0.23637382   0.55033685
   1   2  12  0  0.57984184  0.86230411    6.14293023    1.89785055   17.16846790   6.42941899   6.40179091  0.13788473  -0.20037082
   1   2  13  0  0.62641131  0.79819759   -1.91929484   -4.79838295  248.19919111   5.16799493   5.07218818  0.15758255  -0.60797818
   1   2  14  0  0.67309707  0.74283491    1.69413722   -1.23729088  323.85796652   2.09785358   2.20615564  0.60078345   0.18026805
   1   2  15  0  0.71987650  0.69456358   -3.20188661   -5.79385459  241.07342567   6.61973027   6.53967564  0.17728036  -0.45157077
   1   2  16  0  0.76673244  0.65211796    4.26703865   -0.40382164  354.59377528   4.28610438   4.43200909  0.20682709   0.70544294
   1   2  17  0  0.81365169  0.61451356    0.90057372   -2.90986810  287.19674907   3.04604094   3.24029109  0.26592055   0.73048192
   1   2  18  0  0.86062389  0.58097388   -2.24959239   -1.29178710  209.86580528   2.59410482   2.65920546  0.33486291   0.19440981
   1   2  19  0  0.90764081  0.55087871   -3.37095583    0.40294607  173.18351148   3.39495343   3.75243437  0.26592055   1.34431485
   1   2  20  0  0.95469586  0.52372700    3.19902227    0.61357751   10.85756016   3.25733340   3.31908237  0.59093455   0.10449375
   1   2  22  0  1.04889978  0.47668997    1.29813933    1.83860835   54.77620639   2.25069909   2.25540018  0.66972582   0.00701943
   1   3   0  0  0.15828483  3.15886235    0.00000000  -36.78694531  270.00000000  36.78694531  36.59854620  0.68942364  -0.27327045
   1   3   1  0  0.16523036  3.02607829    5.69905015   28.92158506   78.85258221  29.47774169  29.36944693  0.34471182  -0.31416029
   1   3   2  0  0.18450480  2.70995665   30.53411086  -25.48458814  320.15071857  39.77180105  39.56306784  0.46289873  -0.45092629
   1   3   3  0  0.21278377  2.34980323  -22.99989662   -8.80329835  200.94453828  24.62708482  24.52378365  0.28561836  -0.36167550
   1   3   4  0  0.24699355  2.02434434  -20.04903294    6.71767066  161.47595262  21.14452224  21.38198165  0.25607164   0.92731631
   1   3   5  0  0.28500642  1.75434643  -13.84208092   -0.97225802  184.01781653  13.87618427  13.80817055  0.15758255  -0.43160689
   1   3   6  0  0.32549266  1.53613294   33.61397866   -5.71985681  350.34287579  34.09716005  33.85070056  0.37425855  -0.65852735
   1   3   7  0  0.36763603  1.36004080  -23.33587056    7.91101508  161.27299989  24.64035337  24.41544565  0.40380527  -0.55697074
   1   3   8  0  0.41092699  1.21676115   -4.61832374    3.65220885  141.66275927   5.88791505   5.93889219  0.11818691   0.43132643
   1   3   9  0  0.45503813  1.09880901   -1.41161551   -0.95400812  214.05189643   1.70375756   1.64476782  0.44320091  -0.13309932
   1   3  10  0  0.49975232  1.00049561    3.72636806   -5.08577183  306.23040226   6.30483100   6.25405728  0.12803582  -0.39655878
   1   3  11  0  0.54492111  0.91756401   -3.61884772   -2.01696284  209.13308628   4.14296970   4.08729728  0.15758255  -0.35329054
   1   3  12  0  0.59044020  0.84682581  -11.41833973   -0.84824579  184.24858561  11.44980362  11.38533892  0.16743145  -0.38502149
   1   3  13  0  0.63623439  0.78587390    5.74810823   13.00813158   66.16004684  14.22154124  14.10363783  0.28561836  -0.41280055
   1   3  14  0  0.68224829  0.73287101   -1.66995662   -3.46718333  244.28237250   3.84839127   4.04790164  0.19697818   1.01285519
   1   3  15  0  0.72844028  0.68639807   -0.79688017   -1.36326757  239.69213928   1.57908722   2.01902636  0.51214327   0.85901576
   1   3  16  0  0.77477849  0.64534574   -4.32200604   -2.21490685  207.13386668   4.85649551   5.01309473  0.19697818   0.79500797
   1   4   0  0  0.20595724  2.42768844    0.00000000  -19.75968735  270.00000000  19.75968735  20.26905492  0.24622273   2.06872686
   1   4   1  0  0.21134182  2.36583557   13.74094271   10.00729474   36.06521404  16.99880744  16.94997256  0.19697818  -0.24792029
   1   4   2  0  0.22672961  2.20527000   17.17289994   61.06595409   74.29301389  63.43468484  63.14135622  0.63033018  -0.46535710
   1   4   3  0  0.25028230  1.99774416    3.61846152  -10.28280552  289.38668414  10.90088772  11.05047601  0.12803582   1.16833152
   1   4   4  0  0.27994662  1.78605479  -19.30329189    7.94162165  157.63710609  20.87310308  20.81074492  0.29546727  -0.21104931
   1   4   5  0  0.31399515  1.59238128    4.33752326   18.04732924   76.48576404  18.56125537  18.44700674  0.21667600  -0.52727866
   1   4   6  0  0.35115490  1.42387304    0.15154834   17.83198141   89.51307311  17.83262538  17.74773419  0.20682709  -0.41044520
   1   4   7  0  0.39053879  1.28028256    2.54906496  -13.51231513  280.68315807  13.75065062  13.90665964  0.16743145   0.93177850
   1   4   8  0  0.43153828  1.15864576    4.81472342   -7.48863190  302.73849015   8.90287422   9.18903219  0.18712927   1.52919939
   1   4   9  0  0.47373410  1.05544439   -6.76931357   11.60592871  120.25344795  13.43581733  13.39451637  0.19697818  -0.20967276
   1   4  10  0  0.51683331  0.96742990  -12.03787659   -8.74724428  216.00378478  14.88034795  15.09837764  0.18712927   1.16512874
   1   4  11  0  0.56062761  0.89185762   -9.88214867    2.27773287  167.02059367  10.14124891  10.33150564  0.15758255   1.20734651
   1   4  12  0  0.60496605  0.82649266    6.79590285    0.74474071    6.25390139   6.83658791   6.67756037  0.14773364  -1.07644777
   1   4  13  0  0.64973725  0.76954184    0.43148433    3.18780694   82.29159983   3.21687609   3.18119764  0.24622273  -0.14490318
   1   4  14  0  0.69485756  0.71957194   -1.87763617    7.16885291  104.67698742   7.41066594   7.49501982  0.17728036   0.47582192
   1   4  16  0  0.78590458  0.63620955   -4.54366627    8.07262700  119.37292099   9.26348800   9.38601037  0.18712927   0.65474721
   1   4  17  0  0.83174301  0.60114722    3.52965628   -1.65278328  334.90836746   3.89745635   3.81152782  0.35456073  -0.24235209
   1   4  18  0  0.87774760  0.56963984   -0.96577139    3.78049467  104.33038453   3.90190393   4.05775055  0.59093455   0.26372907
   1   4  19  0  0.92389350  0.54118792   -3.60149692   -3.00050002  219.79855302   4.68761991   5.26916637  0.22652491   2.56725167
   1   5   0  0  0.25444823  1.96503623    0.00000000   27.28868842   90.00000000  27.28868842  27.60649220  0.43335200   0.73336175
   1   5   1  0  0.25882598  1.93179990  -23.27694125  -23.29840970  225.02640993  32.93374999  32.89535638  0.37425855  -0.10258580
   1   5   2  0  0.27153607  1.84137601   -5.43718172   20.17740121  105.08120813  20.89714010  20.63346456  0.24622273  -1.07088224
   1   5   3  0  0.29149057  1.71532138    6.61270961   -8.72746696  307.15082510  10.94973096  11.03077819  0.13788473   0.58778977
   1   5   4  0  0.31732575  1.57566791   -0.16711795   12.07760532   90.79275172  12.07876147  12.08461146  0.14773364   0.03959825
   1   5   5  0  0.34773334  1.43788340    7.16044134    9.06617311   51.69840715  11.55280984  11.57246819  0.28561836   0.06882733
   1   5   6  0  0.38162192  1.31019728    9.24801081   -9.13008507  315.36764172  12.99554375  12.94146655  0.17728036  -0.30503772
   1   5   7  0  0.41814599  1.19575463    6.51146714  -19.92913144  288.09382537  20.96591244  20.79104710  0.37425855  -0.46723137
   1   5   8  0  0.45667364  1.09487380  -10.07018365    5.28951343  152.28863286  11.37486488  11.40503673  0.14773364   0.20423144
   1   5   9  0  0.49673888  1.00656505    0.22852255    2.43292047   84.63399068   2.44362938   2.40313382  0.18712927  -0.21640421
   1   5  10  0  0.53799832  0.92937093   -3.33797158    0.20275640  176.52398783   3.34412387   3.25998891  0.26592055  -0.31639133
   1   5  11  0  0.58019724  0.86177591   -5.82003765   -1.85375336  197.66731511   6.10812900   6.18511491  0.14773364   0.52111299
   1   5  12  0  0.62314480  0.80238173  -15.38512509   -3.09276068  191.36626870  15.69290421  15.70901001  0.31516509   0.05110273
   1   5  13  0  0.66669634  0.74996662    4.90023685    0.13095801    1.53085568   4.90198646   4.94415237  0.16743145   0.25183984
   1   5  14  0  0.71074085  0.70349130   -6.82971228   -0.49007851  184.10432873   6.84727294   7.06166782  0.16743145   1.28049344
   1   5  16  0  0.79998220  0.62501390    0.91610935   -3.20278098  285.96241458   3.33122535   3.59485182  0.51214327   0.51475140
   1   5  17  0  0.84505737  0.59167580    4.30464731   -4.36913451  314.57402935   6.13345945   6.18511491  0.19697818   0.26223949
   1   5  18  0  0.89037428  0.56156159   -0.79436836   -1.77378346  245.87533175   1.94353514   2.06827091  0.53184109   0.23453579
   1   5  19  0  0.93589782  0.53424636   -2.42447364   -5.10281538  244.58645256   5.64949531   5.57448255  0.22652491  -0.33114576
   1   5  23  0  1.11955252  0.44660700   -2.24563768   -1.40321323  211.99968938   2.64799848   2.94482382  0.36440964   0.81453756
   1   6   0  0  0.30336554  1.64817664    0.00000000   21.33427016   90.00000000  21.33427016  21.52971528  0.31516509   0.62013571
   1   6   1  0  0.30704663  1.62841714  -21.86352424    5.98857464  164.68198070  22.66884908  22.34717474  0.26592055  -1.20966334
   1   6   2  0  0.31783421  1.57314722   -0.08908816   13.38513418   90.38134098  13.38543065  13.56194783  0.15758255   1.12015689
   1   6   3  0  0.33504253  1.49234784   -6.35990530   12.41795472  117.11943737  13.95184557  13.46345873  0.15758255  -3.09924448
   1   6   4  0  0.35774625  1.39763869   20.86036173    6.41149468   17.08496754  21.82342676  21.64790219  0.25607164  -0.68545102
   1   6   5  0  0.38497432  1.29878794  -24.48888636   -0.85814182  182.00694279  24.50391729  24.43514347  0.28561836  -0.24078921
   1   6   6  0  0.41583896  1.20238855   -2.25977951    8.06654855  105.64979378   8.37710027   8.28293255  0.17728036  -0.53117964
   1   6   7  0  0.44959183  1.11211985   -4.25500485   -3.55236668  219.85741938   5.54295727   5.38735328  0.14773364  -1.05327399
   1   6   8  0  0.48563109  1.02958811   -1.15167113    3.42263231  108.59741503   3.61119902   3.50621164  0.26592055  -0.39480732
   1   6   9  0  0.52348473  0.95513769    4.54445186    1.27651129   15.68975763   4.72033090   4.62898728  0.13788473  -0.66246369
   1   6  10  0  0.56278676  0.88843596    6.83879866    6.15992396   42.01037174   9.20401164   9.20873001  0.24622273   0.01916301
   1   6  11  0  0.60325416  0.82883805   -6.11443619   -5.44848853  221.70378496   8.18977150   8.35187491  0.21667600   0.74813738
   1   6  12  0  0.64466750  0.77559362   -1.50403465    9.73268923   98.78467641   9.84821608   9.84890910  0.16743145   0.00413912
   1   6  13  0  0.68685571  0.72795493    4.74850610    7.84530933   58.81486817   9.17045193   9.15948546  0.16743145  -0.06549827
   1   6  14  0  0.72968438  0.68522777    0.58711017    4.56487966   82.67116010   4.60248027   4.62898728  0.28561836   0.09280566
   1   6  15  0  0.77304709  0.64679113    3.98920055   -3.50029245  318.73492328   5.30714313   5.43659782  0.18712927   0.69179284
   1   6  16  0  0.81685878  0.61210090    2.41670160    1.33298742   28.87994381   2.75994603   2.31449364  0.72881927  -0.61119732
   1   7   0  0  0.35253174  1.41831201    0.00000000    3.53598463   90.00000000   3.53598463   3.42742037  0.11818691  -0.91858113
   1   7   1  0  0.35570439  1.40566161   12.95873448    6.39267523   26.25759116  14.44974380  14.63547892  0.17728036   1.04769144
   1   7   2  0  0.36505693  1.36964940   -2.96813291  -16.50030612  259.80249156  16.76513987  17.06815946  0.19697818   1.53834090
   1   7   3  0  0.38013349  1.31532740    7.37808864   -0.98025848  352.43196167   7.44292273   7.38668182  0.15758255  -0.35689806
   1   7   4  0  0.40028784  1.24910115   -8.65133037  -11.57878875  233.23399597  14.45385298  14.43850074  0.17728036  -0.08659869
   1   7   5  0  0.42479783  1.17703048   -7.86370707    7.37411304  136.84029112  10.78032616  10.91259128  0.14773364   0.89529457
   1   7   6  0  0.45295696  1.10385763  -10.88109517    8.59630771  141.69047812  13.86703784  14.06424219  0.17728036   1.11238688
   1   7   7  0  0.48412890  1.03278280    5.46914214   10.52535986   62.54290363  11.86148034  11.62171273  0.19697818  -1.21722927
   1   7   8  0  0.51776977  0.96568017   -4.87556679   -6.52748396  233.24288141   8.14734303   8.23368800  0.13788473   0.62621131
   1   7   9  0  0.55342953  0.90345740   -9.06395407    1.84571766  168.49007367   9.24996957   8.96250728  0.20682709  -1.38986771
   1   7  10  0  0.59074268  0.84639220   -6.73550632    2.82669071  157.23366305   7.30460306   7.31773946  0.19697818   0.06668964
   1   7  11  0  0.62941525  0.79438812    6.66351429   -2.62097632  338.52867614   7.16044269   7.32758837  0.14773364   1.13139893
   1   7  12  0  0.66921160  0.74714784    3.45344849    1.74299192   26.78056015   3.86837528   3.99865709  0.24622273   0.52912179
   1   7  13  0  0.70994277  0.70428212    0.36609983    2.68426865   82.23350963   2.70911928   2.57056527  0.42350309  -0.32716174
   1   7  14  0  0.75145677  0.66537427    3.16775411   -0.51202171  350.81837480   3.20886777   3.35847800  0.65987691   0.22672446
   1   7  15  0  0.79363076  0.63001591   -0.34439409   -4.42142993  265.54610915   4.43482243   4.53049818  0.20682709   0.46258814
   1   7  16  0  0.83636490  0.59782518    1.48257798    4.27170666   70.85968516   4.52167173   4.86536109  0.21667600   1.58619026
   1   7  17  0  0.87957756  0.56845470    4.24379924   -1.12789758  345.11626713   4.39112570   4.33352000  0.27576945  -0.20889078
   1   7  20  0  1.01147011  0.49432998   -3.42880850   -1.26777096  200.29141808   3.65567654   2.90542818  0.90609964  -0.82799763
   1   8   0  0  0.40185548  1.24422839    0.00000000   -9.89979462  270.00000000   9.89979462  10.67621746  0.13788473   5.63095604
   1   8   1  0  0.40464159  1.23566143    5.55224411  -26.65736041  281.76546136  27.22943772  27.32087383  0.37425855   0.24431269
   1   8   2  0  0.41288711  1.21098478   -5.82713955   -8.13293052  234.37889175  10.00500446  10.13452746  0.13788473   0.93935712
   1   8   3  0  0.42627535  1.17295076   -6.88711853   -5.77875267  219.99889689   8.99034950   9.12993873  0.12803582   1.09023581
   1   8   4  0  0.44434171  1.12526010  -13.03412115    8.12671429  148.05665135  15.36007159  15.33475146  0.18712927  -0.13530820
   1   8   5  0  0.46654303  1.07171250   11.64749877  -17.69189685  303.35899552  21.18177145  21.08651438  0.24622273  -0.38687361
   1   8   6  0  0.49232024  1.01559912   -7.69170725    4.58975222  149.17486543   8.95701881   8.96250728  0.18712927   0.02932984
   1   8   7  0  0.52114297  0.95942962    5.07636532    1.63078834   17.80967637   5.33188104   5.46614455  0.12803582   1.04864019
   1   8   8  0  0.55253483  0.90492033   -1.11873462    9.88959159   96.45400114   9.95266743   9.91785146  0.14773364  -0.23566721
   1   8   9  0  0.58608314  0.85312129    0.04855916    6.21786691   89.55255099   6.21805652   6.48058219  0.14773364   1.77702029
   1   8  10  0  0.62143875  0.80458452    2.05366070    6.63608412   72.80433738   6.94659158   7.17000582  0.14773364   1.51227738
   1   8  11  0  0.65831053  0.75951997    3.15791948    2.98473352   43.38503057   4.34523758   4.41231128  0.17728036   0.37834816
   1   8  12  0  0.69645773  0.71791866   -3.00399396    0.54129170  169.78544454   3.05237226   3.20089546  0.21667600   0.68546212
   1   8  13  0  0.73568196  0.67964152   -1.79995169    5.02026577  109.72464195   5.33318802   5.21007291  0.18712927  -0.65791477
   1   8  14  0  0.77581987  0.64447949   -0.34206657    4.53035071   94.31795539   4.54324631   4.50095146  0.20682709  -0.20449380
   1   8  15  0  0.81673679  0.61219233   -2.65266999    2.34040611  138.57858186   3.53753570   3.63424746  0.23637382   0.40914751
   1   8  16  0  0.85832130  0.58253244   -0.88185764   -3.62065094  256.31138142   3.72649783   3.50621164  0.26592055  -0.82839103
   1   8  17  0  0.90048092  0.55525885    0.40805341    3.83981697   83.93400253   3.86143781   3.86077237  0.28561836  -0.00232983
   1   8  18  0  0.94313853  0.53014481    2.31322755   -1.54227142  326.30787964   2.78021993   2.98421946  0.63033018   0.32363915
   1   8  19  0  0.98622951  0.50698138   -4.58790085    0.47886203  174.04133015   4.61282376   4.82596546  0.25607164   0.83235184
   1   9   0  0  0.45128512  1.10794701    0.00000000   -6.35339445  270.00000000   6.35339445   6.33284855  0.11818691  -0.17384242
   1   9   1  0  0.45376783  1.10188508   19.84469846    6.85445601   19.05516306  20.99513334  20.74180256  0.23637382  -1.07173793
   1   9   2  0  0.46113576  1.08427938  -13.58690396   11.38484827  140.03941346  17.72621587  17.83637437  0.20682709   0.53261157
   1   9   3  0  0.47316076  1.05672330   22.04820373    0.83591405    2.17121629  22.06404406  22.27823238  0.25607164   0.83643906
   1   9   4  0  0.48949973  1.02145102   -2.91639156    1.97553039  145.88673498   3.52250763   3.67364309  0.13788473   1.09610008
   1   9   5  0  0.50973800  0.98089606   -5.98529937    2.13428778  160.37435993   6.35444670   6.40179091  0.12803582   0.36977315
   1   9   6  0  0.53343195  0.93732669   -3.25654702    7.89557090  112.41381585   8.54079260   8.49960855  0.16743145  -0.24597561
   1   9   7  0  0.56014321  0.89262886    5.56397211   -4.73206969  319.61936531   7.30412686   7.42607746  0.13788473   0.88443878
   1   9   8  0  0.58946176  0.84823145    7.14558743   11.26524136   57.61288117  13.34035541  13.37481855  0.17728036   0.19439909
   1   9   9  0  0.62101842  0.80512910   -5.02420655   -4.15236340  219.57276051   6.51803447   6.53967564  0.20682709   0.10463413
   1   9  10  0  0.65448953  0.76395416    0.97282045    5.14343254   79.28968802   5.23462299   5.08203709  0.16743145  -0.91133354
   1   9  11  0  0.68959640  0.72506179    1.95424929   -1.09682026  330.69672902   2.24100535   2.38343600  0.45304982   0.31438188
   1   9  12  0  0.72610178  0.68860870   -1.16197379   -2.40563987  244.21849684   2.67157000   1.98947964  0.61063236  -1.11702295
   1   9  13  0  0.76380519  0.65461718   -2.25735519    1.47541042  146.83131470   2.69675515   2.92512600  0.26592055   0.85879356
   1   9  14  0  0.80253779  0.62302362    0.26407455    5.33058586   87.16391435   5.33712291   5.38735328  0.19697818   0.25500472
   1   9  15  0  0.84215759  0.59371311    3.73189473   -1.04376397  344.37436287   3.87511051   3.89031909  0.24622273   0.06176757
   1   9  16  0  0.88254512  0.56654328   -1.86018200   -1.41487850  217.25708834   2.33712606   2.06827091  0.51214327  -0.52496082
   1   9  19  0  1.00738229  0.49633590    3.40727314   -0.55093845  350.81506540   3.45152769   3.33878018  0.41365418  -0.27256465
   1   9  20  0  1.04997687  0.47620097   -3.71340918   -1.20132067  197.92685243   3.90289368   3.87062127  0.29546727  -0.10922496
   1  10   0  0  0.50078929  0.99842390    0.00000000    6.68435276   90.00000000   6.68435276   6.73665382  0.23637382   0.22126421
   1  10   1  0  0.50302773  0.99398099   -6.32506905   -6.99475275  227.87824931   9.43043289   9.51404619  0.13788473   0.60639998
   1  10   2  0  0.50968407  0.98099987    3.98882856   -0.78813254  348.82317861   4.06594469   4.15623964  0.13788473   0.65485827
   1  10   3  0  0.52058886  0.96045082    0.47474121    9.16188536   87.03375877   9.17417694   9.27767237  0.15758255   0.65676962
   1  10   4  0  0.53548263  0.93373711   -3.37251183    7.98200717  112.90475091   8.66523367   8.69658673  0.13788473   0.22738604
   1  10   5  0  0.55404376  0.90245579   -2.38345663   -5.56528496  246.81589699   6.05419377   5.95859000  0.13788473  -0.69336007
   1  10   6  0  0.57591779  0.86817947   -3.61020610    8.34485867  113.39458276   9.09231842   8.92311164  0.14773364  -1.14535041
   1  10   7  0  0.60074294  0.83230275   -5.32546369    3.05975233  150.12042061   6.14187657   6.01768346  0.14773364  -0.84065565
   1  10   8  0  0.62816942  0.79596361   -4.61481267   -5.81980308  231.58734322   7.42742242   7.54426437  0.14773364   0.79089603
   1  10   9  0  0.65787197  0.76002630   -2.11966953   -3.96910851  241.89592310   4.49964680   4.28427546  0.17728036  -1.21486291
   1  10  11  0  0.72296255  0.69159876   -6.81987183    2.78596758  157.77962562   7.36697137   7.36698400  0.16743145   0.00007545
   1  10  12  0  0.75786242  0.65975035   -1.61072651   -4.84159712  251.59849222   5.10249963   4.93430346  0.25607164  -0.65683252
   1  10  13  0  0.79405921  0.62967597    0.72396014    2.48039988   73.72893512   2.58389276   2.20615564  0.54169000  -0.69733081
   1  10  15  0  0.86969021  0.57491736    0.84507742    5.41132391   81.12390868   5.47691358   5.66312273  0.20682709   0.90031316
   1  10  20  0  1.07218612  0.46633695   -2.70036131   -0.33035389  186.97473181   2.72049350   3.33878018  0.31516509   1.96178669
   1  11   0  0  0.55034789  0.90851625    0.00000000    2.60873661   90.00000000   2.60873661   2.33419146  0.42350309  -0.64827189
   1  11   1  0  0.55238554  0.90516490   -4.19161494    0.70233165  170.48808820   4.25004771   4.36306673  0.14773364   0.76501889
   1  11   2  0  0.55845387  0.89532909    0.78569114    2.14066999   69.84532407   2.28030230   2.66905437  0.37425855   1.03872595
   1  11   3  0  0.56842382  0.87962534   -1.11610609   -5.01564913  257.45467521   5.13832940   5.37750437  0.16743145   1.42849485
   1  11   4  0  0.58209495  0.85896640    7.02237134   -8.23249944  310.46437708  10.82070913  10.95198692  0.16743145   0.78406881
   1  11   5  0  0.59921396  0.83442649    8.30512075   -5.20297979  327.93373990   9.80030762   9.80951346  0.22652491   0.04063944
   1  11   7  0  0.64263906  0.77804172    9.51389153   -5.02361867  332.16460890  10.75875814  10.67621746  0.36440964  -0.22650520
   1  11   8  0  0.66834849  0.74811271    3.44249021   -4.82671918  305.49704861   5.92857124   5.82070528  0.15758255  -0.68450449
   1  11   9  0  0.69633929  0.71804077    5.35104641    0.30444074    3.25625757   5.35969979   5.33810873  0.17728036  -0.12179046
   1  11  11  0  0.75813437  0.65951369    5.09408063   -0.50548828  354.33306147   5.11909913   5.09188600  0.18712927  -0.14542419
   1  11  14  0  0.86214352  0.57994985    3.30220478    2.41272080   36.15333470   4.08971614   4.15623964  0.28561836   0.23291046
   1  11  16  0  0.93707546  0.53357496   -2.81448276    1.82614454  147.02294372   3.35501372   3.30923346  0.30531618  -0.14994379
   1  11  19  0  1.05548265  0.47371693    1.99835115    1.53655890   37.55716473   2.52079761   2.26524909  0.45304982  -0.56406273
   1  11  20  0  1.09620981  0.45611706   -2.66777899   -0.65832749  193.86192554   2.74780637   3.18119764  0.33486291   1.29423491
   1  12   1  0  0.60181716  0.83081712    7.26668407    2.47211234   18.78820837   7.67567826   7.80033600  0.14773364   0.84380070
   1  12   2  0  0.60739183  0.82319184    5.55260235   -3.19035183  330.11967063   6.40388458   6.35254637  0.14773364  -0.34750525
   1  12   3  0  0.61657097  0.81093666    4.58286645    6.79955700   56.02023251   8.19979513   7.94806964  0.14773364  -1.70391455
   1  12   4  0  0.62919682  0.79466390    4.07363181   -4.00474829  315.48854339   5.71248501   5.73206509  0.14773364   0.13253641
   1  12   5  0  0.64506704  0.77511324    5.29124704    9.50059067   60.88487182  10.87467325  10.76485764  0.16743145  -0.65588399
   1  12   6  0  0.66394901  0.75306987    5.30471660   -4.28085997  321.09677330   6.81658128   6.67756037  0.15758255  -0.88221010
   1  12   7  0  0.68559395  0.72929465    0.98593967   10.61397063   84.69298143  10.65966461  10.61712401  0.16743145  -0.25407774
   1  12   8  0  0.70974912  0.70447428    4.21801856   -2.02593295  334.34482014   4.67932526   4.73732528  0.21667600   0.26768085
   1  12  10  0  0.76461441  0.65392437    1.80229042    4.03737799   65.94395770   4.42138799   4.23503091  0.22652491  -0.82267810
   1  12  11  0  0.79487222  0.62903193    3.49790332    0.31773856    5.19032439   3.51230486   3.24029109  0.26592055  -1.02291369
   1  12  12  0  0.82674207  0.60478355   -3.96317281   -3.17495528  218.69872442   5.07809805   4.95400128  0.20682709  -0.60000250
   1  12  13  0  0.86004478  0.58136508    0.50371686   -7.26073568  273.96856224   7.27818750   7.26849491  0.21667600  -0.04473311
   1  12  14  0  0.89462034  0.55889630   -1.86564198   -0.24663253  187.53067179   1.88187343   2.34404036  0.38410745   1.20322303
   1  12  15  0  0.93032686  0.53744552   -2.88351489    1.59784770  151.00776321   3.29663092   3.44711818  0.28561836   0.52688232
   1  12  16  0  0.96703905  0.51704220   -1.72441640   -4.34030077  248.33190555   4.67031292   4.48125364  0.25607164  -0.73830620
   1  12  19  0  1.08217269  0.46203347    0.13528320    2.21478465   86.50460899   2.21891248   2.00917746  0.50229436  -0.41755401
   1  13   0  0  0.64957851  0.76972989    0.00000000    2.85963912   90.00000000   2.85963912   2.79709018  0.32501400  -0.19244997
   1  13   2  0  0.65646034  0.76166064   -3.46809589   10.20685391  108.76678926  10.77996084  10.49893710  0.16743145  -1.67844057
   1  13   3  0  0.66496247  0.75192213   -3.48128241    5.55451147  122.07737237   6.55529747   6.57907128  0.15758255   0.15086576
   1  13   4  0  0.67668602  0.73889512   -1.50835796    5.89674329  104.34831742   6.08660210   6.35254637  0.20682709   1.28582896
   1  13   5  0  0.69146715  0.72310015    0.84570412    3.15634110   75.00059155   3.26767572   3.29938455  0.28561836   0.11101817
   1  13   6  0  0.70911468  0.70510457   -4.20282514    4.62290719  132.27492561   6.24780042   6.28360400  0.16743145   0.21384025
   1  13   7  0  0.72942060  0.68547557    1.77132829    2.64841114   56.22433418   3.18617097   3.00391727  0.41365418  -0.44059436
   1  13   9  0  0.77714726  0.64337871   13.76506854    2.81281446   11.54907255  14.04952088  14.05439328  0.19697818   0.02473572
   1  13  10  0  0.80414584  0.62177776    2.56775987   -2.11193137  320.56338369   3.32470222   3.25014000  0.30531618  -0.24421313
   1  13  11  0  0.83296889  0.60026251    5.69451307    1.84553440   17.95698781   5.98610694   5.58433146  0.21667600  -1.85426849
   1  13  12  0  0.86343372  0.57908325    4.51430951   -4.41905692  315.61089676   6.31720305   6.31315073  0.19697818  -0.02057245
   1  13  13  0  0.89537275  0.55842665    1.47753066   -2.83955898  297.48967698   3.20096736   3.18119764  0.46289873  -0.04270852
   1  13  14  0  0.92863389  0.53842532    3.60366005    2.23674726   31.82736337   4.24139176   3.73273655  0.53184109  -0.95640450
   1  13  17  0  1.03505087  0.48306804   -3.57211222    1.47980161  157.49747709   3.86649693   3.86077237  0.29546727  -0.01937461
   1  14   0  0  0.69923445  0.71506775    0.00000000   -6.86154396  270.00000000   6.86154396   6.56922237  0.16743145  -1.74591800
   1  14   1  0  0.70083935  0.71343026   -9.45645555    2.05539878  167.73726524   9.67725249   9.61253528  0.16743145  -0.38652959
   1  14   2  0  0.70563216  0.70858449   -2.86152635   -9.52942734  253.28587378   9.94978987  10.31180782  0.35456073   1.02103231
   1  14   3  0  0.71354864  0.70072308    0.97593182   -3.20453899  286.93794183   3.34985269   3.42742037  0.21667600   0.35798925
   1  14   4  0  0.72448639  0.69014408   -1.77397677   -1.40994282  218.47740184   2.26603891   2.05842200  0.48259655  -0.43020802
   1  14   5  0  0.73831117  0.67722123   -0.96967464    4.37656244  102.49268883   4.48269648   4.23503091  0.20682709  -1.19745227
   1  14   6  0  0.75486435  0.66237066    0.39067225    1.41357371   74.55068922   1.46656586   1.54627873  0.45304982   0.17594724
   1  14   7  0  0.77397091  0.64601911    0.35440635    7.00261762   87.10270093   7.01158023   7.13061019  0.17728036   0.67142210
   1  14   9  0  0.81910587  0.61042170    1.86408458    0.74979637   21.91161973   2.00923018   2.28494691  0.62048127   0.44435947
   1  14  11  0  0.87224638  0.57323253    1.69874347    1.74110579   45.70557139   2.43252518   2.57056527  0.34471182   0.40045072
   1  14  12  0  0.90138468  0.55470213   -3.16950644    0.01697734  179.69310022   3.16955191   2.99406837  0.47274764  -0.37119919
   1  14  13  0  0.93202410  0.53646682    0.54961621   -3.57807903  278.73274834   3.62004524   3.82137673  0.26592055   0.75711146
   1  14  14  0  0.96402150  0.51866063   -1.45490617   -2.04423714  234.56012144   2.50911488   1.81219927  0.54169000  -1.28655800
   1  15   1  0  0.75040894  0.66630336    2.30313163    0.18345352    4.55421918   2.31042648   2.54101855  0.48259655   0.47781541
   1  15   2  0  0.75488710  0.66235070   -1.06008239   -3.72350182  254.10832656   3.87146490   3.64409637  0.22652491  -1.00372421
   1  15   3  0  0.76229223  0.65591643   -3.35697781    4.19891647  128.64187037   5.37589059   5.33810873  0.21667600  -0.17437029
   1  15   4  0  0.77254018  0.64721553   -0.98091731   -3.72496959  255.24691226   3.85196018   3.71303873  0.26592055  -0.52241715
   1  15   5  0  0.78551968  0.63652129    3.69738342   -3.08077131  320.19791846   4.81267036   4.83581437  0.19697818   0.11749527
   1  15   8  0  0.83944833  0.59562927    0.37768702   -3.10386623  276.93780100   3.12676079   2.97437055  0.40380527  -0.37738548
   1  16   0  0  0.79860229  0.62609387    0.00000000    1.43766485   90.00000000   1.43766485   1.95993291  0.52199218   1.00052850
   1  16   1  0  0.80000788  0.62499385    4.85743599    1.85522880   20.90364783   5.19966905   5.07218818  0.30531618  -0.41753721
   1  16   4  0  0.82080287  0.60915967    0.54636123   -3.15525531  279.82387304   3.20220965   3.24029109  0.26592055   0.14320608
   1  16   5  0  0.83303073  0.60021796    2.47225109   -1.64056256  326.43212229   2.96706437   2.84633473  0.29546727  -0.40860580
   1  16   6  0  0.84773640  0.58980598    0.68450375  -10.26140618  273.81635403  10.28421130  10.05573619  0.18712927  -1.22094803
   1  16   7  0  0.86479349  0.57817271   -0.10888634   -2.79070975  267.76559891   2.79283318   2.73799673  0.41365418  -0.13256592
   1  16   8  0  0.88406591  0.56556869   -1.57742192   -3.10091681  243.03777179   3.47907243   3.71303873  0.24622273   0.95022220
   1  16  10  0  0.92868935  0.53839317    0.48190383   -6.11035223  274.50939986   6.12932587   6.19496382  0.21667600   0.30293134
   1  16  11  0  0.95375602  0.52424309    5.19253638   -0.40888363  355.49756380   5.20861017   5.03279255  0.23637382  -0.74381174
   1  16  16  0  1.10135972  0.45398428    1.86656073    2.96922029   57.84502590   3.50718093   3.03346400  0.34471182  -1.37424047
   1  17   0  0  0.84830765  0.58940881    0.00000000   -4.11892915  270.00000000   4.11892915   3.83122564  0.25607164  -1.12352745
   1  17   2  0  0.85358877  0.58576216    9.05750312    1.34769378    8.46312385   9.15721799   9.22842782  0.18712927   0.38053820
   1  17   4  0  0.86923966  0.57521535    6.37536074    1.32982629   11.78229453   6.51257726   6.54952455  0.19697818   0.18757046
   1  17   5  0  0.88079534  0.56766876   -0.49047573   -4.13410722  263.23398330   4.16310088   4.27442655  0.23637382   0.47097293
   1  17   6  0  0.89471629  0.55883636    5.15511349   -1.93298481  339.44573555   5.50559945   5.51538909  0.35456073   0.02761062
   1  17   7  0  0.91089408  0.54891124   -0.05390410    3.75190397   90.82311933   3.75229118   3.80167891  0.32501400   0.15195571
   1  17   9  0  0.94954277  0.52656922   -0.32331757    2.83398457   96.50849844   2.85236793   3.17134873  0.31516509   1.01210703
   1  17  11  0  0.99574635  0.50213591   -2.40371489    3.25118586  126.47680653   4.04327278   3.71303873  0.36440964  -0.90621657
   1  18   0  0  0.89802413  0.55677791    0.00000000    4.57035863   90.00000000   4.57035863   4.40246237  0.32501400  -0.51658165
   1  18   1  0  0.89927433  0.55600386    1.44348088   -2.76697727  297.55021657   3.12086531   3.25998891  0.42350309   0.32850670
   1  18   3  0  0.90921405  0.54992551    3.00251853   -1.65314362  331.16345039   3.42753576   3.64409637  0.39395636   0.54970709
   1  18   4  0  0.91782300  0.54476735   -2.75041128   -2.39806099  221.08490572   3.64903531   3.94941255  0.25607164   1.17302032
   1  18   5  0  0.92877441  0.53834386   -2.51837264   -0.42625385  189.60670168   2.55419128   2.43268055  0.75836600  -0.16022703
   1  18   6  0  0.94198658  0.53079312    0.69016662   -4.20154697  279.32837748   4.25785473   4.05775055  0.26592055  -0.75249614
   1  18  10  0  1.01545341  0.49239088   -3.88825696   -3.52431089  222.18911958   5.24779091   4.97369909  0.48259655  -0.56795229
   1  18  14  0  1.11662706  0.44777708   -0.86684990   -3.80326884  257.16034747   3.90080538   3.82137673  0.28561836  -0.27809364
   1  19   1  0  0.94893468  0.52690666    0.56929302   -2.26384906  284.11555530   2.33433226   2.74784564  0.53184109   0.77751303
   1  19   2  0  0.95247990  0.52494546    0.07299639   -2.50751416  271.66746985   2.50857643   2.46222727  0.78791273  -0.05882524
   1  19   5  0  0.97693634  0.51180408   -4.56134777   -1.08542829  193.38528325   4.68871497   4.41231128  0.53184109  -0.51971105
   1  19   7  0  1.00415746  0.49792988   -1.74339306   -2.52102697  235.33455959   3.06512583   3.09255746  0.80761055   0.03396641
   1  19   9  0  1.03934386  0.48107274   -2.21387896   -2.22427088  225.13415767   3.13825445   2.25540018  0.66972582  -1.31823239
   1  19  10  0  1.05968312  0.47183916    3.14557094   -1.83409804  329.75468564   3.64122674   3.41757146  1.01443764  -0.22047218
   1  20   5  0  1.02525535  0.48768339    1.53660228   -2.23232579  304.54124633   2.71005996   2.58041418  0.57123673  -0.22695630
   1  20   8  0  1.06713676  0.46854351    1.70752162    2.60824047   56.78866758   3.11745864   3.11225527  0.51214327  -0.01015999
   1  21   7  0  1.09853597  0.45515123   -1.63179383    2.52039485  122.92046463   3.00252249   2.96452164  0.50229436  -0.07565455
   1  21   9  0  1.13078943  0.44216897   -3.87536748    0.13478006  178.00813286   3.87771051   3.91001691  0.36440964   0.08865408
   1  22   0  0  1.09697105  0.45580054    0.00000000    2.67195972   90.00000000   2.67195972   2.46222727  0.41365418  -0.50702363
   2   0   0  0  0.10447137  4.78600000   25.25909896    0.00000000  360.00000000  25.25909896  24.90789111  0.32501400  -1.08059299
   2   0   1  0  0.11472250  4.35834312    0.00000000  -56.28789635  270.00000000  56.28789635  54.86827258  2.60996091  -0.54392530
   2   0   2  0  0.14107516  3.54421014  -11.37278828    0.00000000  180.00000000  11.37278828  11.36564110  0.13788473  -0.05183446
   2   0   3  0  0.17645712  2.83354963    0.00000000  -16.79571915  270.00000000  16.79571915  16.01432619  0.18712927  -4.17568534
   2   0   4  0  0.21648555  2.30962295   40.04866950    0.00000000  360.00000000  40.04866950  39.87823293  0.45304982  -0.37619829
   2   0   5  0  0.25901514  1.93038912    0.00000000   58.94409188   90.00000000  58.94409188  58.58131131  0.58108564  -0.62431517
   2   0   6  0  0.30299448  1.65019510  -43.02993865    0.00000000  180.00000000  43.02993865  42.96094148  0.56138782  -0.12290464
   2   0   7  0  0.34787416  1.43730136    0.00000000   15.38374491   90.00000000  15.38374491  15.19686674  0.17728036  -1.05413917
   2   0   8  0  0.39334612  1.27114510   -6.18978125    0.00000000  180.00000000   6.18978125   6.33284855  0.11818691   1.21051733
   2   0  10  0  0.48539938  1.03007960   -6.09579491    0.00000000  180.00000000   6.09579491   6.29345291  0.12803582   1.54377119
   2   0  11  0  0.53178868  0.94022310    0.00000000    6.39867203   90.00000000   6.39867203   6.54952455  0.13788473   1.09404807
   2   0  13  0  0.62502350  0.79996992    0.00000000    8.53175470   90.00000000   8.53175470   8.40111946  0.18712927  -0.69810157
   2   0  14  0  0.67180571  0.74426280    9.35780740    0.00000000  360.00000000   9.35780740   9.53374401  0.49244545   0.35727126
   2   0  15  0  0.71866920  0.69573039    0.00000000   -9.28192629  270.00000000   9.28192629   9.13978764  0.37425855  -0.37978732
   2   0  16  0  0.76559904  0.65308337   -3.45138586    0.00000000  180.00000000   3.45138586   3.66379418  0.23637382   0.89861188
   2   0  18  0  0.85961429  0.58165622    2.31504913    0.00000000  360.00000000   2.31504913   2.80693909  0.32501400   1.51344239
   2   0  19  0  0.90668357  0.55146031    0.00000000   -8.28468585  270.00000000   8.28468585   8.66704000  0.19697818   1.94109903
   2   0  20  0  0.95378584  0.52422670    4.25580608    0.00000000  360.00000000   4.25580608   4.41231128  0.63033018   0.24829082
   2   1   0  0  0.11573626  4.32016729   44.62938580    0.00000000  360.00000000  44.62938580  45.43301766  1.41824291   0.56663908
   2   1   1  0  0.12506744  3.99784308  -68.53019822  -34.47514946  206.70537165  76.71325830  70.09468604  1.36899836  -4.83460932
   2   1   2  0  0.14960887  3.34204789    6.24537965   13.98622150   65.93742195  15.31728301  15.32490255  0.17728036   0.04298021
   2   1   3  0  0.18335138  2.72700433  -33.51352096  -44.20485641  232.83273657  55.47274482  55.01600621  0.61063236  -0.74797642
   2   1   4  0  0.22214096  2.25082304    4.19147031  -27.38393406  278.70232976  27.70285667  27.43906074  0.31516509  -0.83700872
   2   1   5  0  0.26376022  1.89566114  -22.61506490   -3.12944952  187.87849777  22.83056317  22.52445510  0.26592055  -1.15112605
   2   1   6  0  0.30706069  1.62834261   24.03807703   -1.39855401  356.67024069  24.07872714  23.75556874  0.27576945  -1.17184260
   2   1   7  0  0.35142146  1.42279301    7.85598750  -11.85307886  303.53563421  14.22012722  14.05439328  0.16743145  -0.98986143
   2   1   8  0  0.39648681  1.26107601   -6.36306995  -10.68071764  239.21550019  12.43247314  12.42932328  0.15758255  -0.01998866
   2   1   9  0  0.44204128  1.13111607  -11.11563838  -16.71405162  236.37420653  20.07279099  20.29860165  0.23637382   0.95531165
   2   1  10  0  0.48794792  1.02469952   -3.91480070   20.12271178  101.00916835  20.49998034  20.69255801  0.23637382   0.81471661
   2   1  11  0  0.53411592  0.93612638   -0.31615028   -2.62008418  263.11971559   2.63908926   2.39328491  0.58108564  -0.42300882
   2   1  12  0  0.58048292  0.86135179    2.38643014    0.47617829   11.28435754   2.43347377   2.41298273  0.22652491  -0.09045822
   2   1  13  0  0.62700478  0.79744209   -3.61321786   -2.81396305  217.91134982   4.57970866   4.61913837  0.16743145   0.23549761
   2   1  14  0  0.67364941  0.74222584   -2.63951045    2.71750647  134.16585535   3.78838446   4.01835491  0.19697818   1.16749199
   2   1  15  0  0.72039297  0.69406563    8.28843279   -5.39675791  326.93107522   9.89055681  10.00649164  0.17728036   0.65396317
   2   1  16  0  0.76721738  0.65170578    8.82952727    2.89142084   18.13216016   9.29090234   9.34661473  0.17728036   0.31426152
   2   1  17  0  0.81410868  0.61416862   -1.92709665    3.28349219  120.40886836   3.80723291   4.23503091  0.22652491   1.88852521
   2   1  18  0  0.86105594  0.58068236    5.23195878    1.09368807   11.80708203   5.34504876   5.48584237  0.23637382   0.59563958
   2   1  19  0  0.90805050  0.55063017   -3.43996887   -3.21437612  223.05832669   4.70803564   4.60928946  0.43335200  -0.22786600
   2   1  22  0  1.04925431  0.47652890    1.81269688   -1.44987744  321.34558974   2.32120972   2.36373818  0.63033018   0.06747013
   2   2   0  0  0.14434931  3.46381991   61.11256519    0.00000000  360.00000000  61.11256519  59.25103712  2.58041418  -0.72140669
   2   2   1  0  0.15193323  3.29091941  -35.09281542   -1.88770863  183.07908033  35.14355045  35.74169111  0.76821491   0.77861111
   2   2   2  0  0.17269816  2.89522486   10.68508220   -8.83712294  320.40746869  13.86599161  13.55209892  0.30531618  -1.02809059
   2   2   3  0  0.20263161  2.46753213   -0.10102442   43.72521766   90.13237813  43.72533437  43.72915639  0.49244545   0.00776131
   2   2   4  0  0.23830327  2.09816676   58.10773992   -8.93245007  351.26077525  58.79028919  58.57146240  0.58108564  -0.37658268
   2   2   5  0  0.27750909  1.80174279    5.87727197    0.79994788    7.75082574   5.93146208   6.10632364  0.09848909   1.77544093
   2   2   6  0  0.31894844  1.56765151   30.52811719  -12.17466441  338.25780349  32.86621963  32.37336420  0.36440964  -1.35247638
   2   2   7  0  0.36185478  1.38176977   11.81556297   -4.97458341  337.16795418  12.82006273  12.77403510  0.15758255  -0.29208582
   2   2   8  0  0.40576302  1.23224635    1.53989622   -3.96915345  291.20455529   4.25740055   4.16608855  0.11818691  -0.77260675
   2   2   9  0  0.45038021  1.11017311    0.73562301    9.14363525   85.40035120   9.17317866   9.15948546  0.13788473  -0.09930904
   2   2  10  0  0.49551490  1.00905140    7.06273348  -11.90933420  300.66971446  13.84609856  13.92635746  0.17728036   0.45272300
   2   2  11  0  0.54103757  0.92415024    8.58783596    3.31073939   21.08239826   9.20390796   9.22842782  0.14773364   0.16597343
   2   2  12  0  0.58685795  0.85199493    6.88919203    3.88224851   29.40245112   7.90776962   7.75109146  0.14773364  -1.06054493
   2   2  13  0  0.63291139  0.79000000   -3.53251323   15.15914482  103.11745896  15.56529220  15.76810346  0.21667600   0.93601166
   2   2  14  0  0.67915048  0.73621387    3.72914417    6.52148428   60.23802271   7.51240797   7.46547310  0.16743145  -0.28032290
   2   2  15  0  0.72553971  0.68914215    7.42956490    2.90799276   21.37578318   7.97839937   8.16474564  0.16743145   1.11297050
   2   2  16  0  0.77205203  0.64762474    1.40898705    2.35794543   59.13962963   2.74684385   2.68875218  0.48259655  -0.12037316
   2   2  18  0  0.86536650  0.57778987    2.45931245    2.34273402   43.60931371   3.39656008   3.39787364  0.27576945   0.00476325
   2   2  20  0  0.95897335  0.52139092    1.70491950   -1.16035165  325.76117725   2.06232065   2.73799673  0.36440964   1.85416632
   2   2  21  0  1.00586091  0.49708662    2.34398661    6.25840286   69.46735074   6.68295440   6.75635164  0.22652491   0.32401398
   2   3   0  0  0.18231783  2.74246360   18.67664036    0.00000000    0.00000000  18.67664036  19.39250201  0.50229436   1.42518352
   2   3   1  0  0.18837933  2.65421900   14.61994875  -10.49965800  324.31509874  17.99960331  17.95456128  0.35456073  -0.12703615
   2   3   2  0  0.20549385  2.43316288   39.67117624   46.80142624   49.71376009  61.35287869  62.57011949  0.62048127   1.96176880
   2   3   3  0  0.23121989  2.16244376   28.18851726   29.01748751   45.83021306  40.45500076  40.57750548  0.45304982   0.27040010
   2   3   4  0  0.26304280  1.90083133   -0.80520862   10.00667368   94.60051641  10.03901784  10.00649164  0.11818691  -0.27520979
   2   3   5  0  0.29902234  1.67211585   18.64280403    0.74923408    2.30141675  18.65785341  18.18108619  0.21667600  -2.20036928
   2   3   6  0  0.33783306  1.48002095   -8.12739469    5.87656666  144.13093979  10.02938583  10.08528291  0.12803582   0.43657377
   2   3   7  0  0.37860527  1.32063666   16.74516535    8.30972364   26.39272860  18.69363714  18.66368274  0.21667600  -0.13824515
   2   3   8  0  0.42076917  1.18829999   17.37797159    2.21369214    7.25952224  17.51839974  17.58030274  0.20682709   0.29929830
   2   3   9  0  0.46394548  1.07771285   -9.82103716    2.11606264  167.84080812  10.04641687  10.24286546  0.14773364   1.32974855
   2   3  11  0  0.55238096  0.90517241   -4.66858835    3.80383017  140.82785244   6.02202965   6.17526600  0.18712927   0.81887965
   2   3  12  0  0.59733184  0.83705566   -5.91935674    7.42281572  128.57076203   9.49404958   9.41555710  0.15758255  -0.49810389
   2   3  13  0  0.64263512  0.77804649   -0.77722660    4.08567965  100.77079050   4.15894931   4.28427546  0.24622273   0.50899502
   2   3  14  0  0.68822121  0.72651059   -7.87728647   -1.43121125  190.29764600   8.00624804   7.94806964  0.16743145  -0.34747594
   2   3  15  0  0.73403742  0.68116418    1.38235952   -7.30454295  280.71629573   7.43419569   7.52456655  0.16743145   0.53974841
   2   3  16  0  0.78004321  0.64099013   -1.91833160    0.98022761  152.93391111   2.15426143   2.47207618  0.31516509   1.00840723
   2   3  17  0  0.82620690  0.60517529   -2.89117029   -0.76320116  194.78742163   2.99020763   2.71829891  0.60078345  -0.45259023
   2   3  18  0  0.87250344  0.57306365   -4.12819941    2.66089528  147.19556480   4.91145539   5.01309473  0.35456073   0.28666271
   2   3  19  0  0.91891274  0.54412131   -1.42130223   -2.75670259  242.72524872   3.10153336   3.41757146  0.33486291   0.94378352
   2   3  21  0  1.01200753  0.49406747   -1.79814614    3.60432826  116.51393114   4.02796620   4.13654182  0.28561836   0.38014228
   2   4   0  0  0.22495352  2.22268143  -54.03969986    0.00000000  180.00000000  54.03969986  54.40537385  0.82730836   0.44200446
   2   4   1  0  0.22989360  2.17491919    6.28054804   21.98709451   74.05816729  22.86651720  23.21387874  0.59093455   0.58781728
   2   4   2  0  0.24411476  2.04821700   -4.74536341  -27.99600584  260.37971979  28.39533090  28.64062765  0.54169000   0.45283604
   2   4   3  0  0.26613329  1.87875780  -26.01600787   10.33543059  158.33346271  27.99381701  28.03984420  0.32501400   0.14161600
   2   4   4  0  0.29420369  1.69950283  -16.72349790   19.07431491  131.24282143  25.36739780  25.58746583  0.29546727   0.74481356
   2   4   5  0  0.32677004  1.53012806   -6.55768386   13.42518519  116.03372049  14.94117850  15.23626237  0.17728036   1.66450398
   2   4   6  0  0.36262304  1.37884234    3.18666506   22.72135073   82.01635232  22.94372710  22.61309529  0.27576945  -1.19894283
   2   4   7  0  0.40088184  1.24725033    4.30701889   -6.30549776  304.33533093   7.63607973   7.86927837  0.11818691   1.97313424
   2   4   8  0  0.44092062  1.13399098   -8.19581250   13.88697266  120.54825131  16.12511557  15.98477946  0.18712927  -0.74994203
   2   4   9  0  0.48229628  1.03670715  -12.85775113  -15.87518858  230.99503726  20.42898374  20.51527765  0.23637382   0.36507389
   2   4  10  0  0.52469265  0.95293884    2.06559096   -0.16963277  355.30522732   2.07254464   2.07811982  0.27576945   0.02021682
   2   4  11  0  0.56788116  0.88046590    7.57440087   -4.30810888  330.36998316   8.71385969   8.59809764  0.14773364  -0.78358626
   2   4  12  0  0.61169406  0.81740209    0.26962912  -10.48065913  271.47368631  10.48412684  10.29211001  0.24622273  -0.77985017
   2   4  13  0  0.65600624  0.76218787    5.33889952   -3.90361140  323.82707076   6.61377578   6.63816473  0.15758255   0.15476939
   2   4  14  0  0.70072301  0.71354871   -2.08946309    2.38803572  131.18499890   3.17310111   3.57515400  0.22652491   1.77487278
   2   4  15  0  0.74577157  0.67044658    7.02148539   -4.14167340  329.46546658   8.15197618   7.98746528  0.17728036  -0.92797022
   2   4  16  0  0.79109526  0.63203514   -1.65556119    1.96435030  130.12430449   2.56895990   2.81678800  0.65987691   0.37556717
   2   4  17  0  0.83664935  0.59762193   -2.15559070   -1.87025479  220.94588265   2.85384377   3.05316182  0.28561836   0.69784747
   2   4  18  0  0.88239818  0.56663762   -2.78480774    3.47971404  128.67021337   4.45685583   4.66838291  0.29546727   0.71590696
   2   4  19  0  0.92831294  0.53861147   -2.28486937   -1.85578614  219.08373400   2.94356420   2.79709018  0.37425855  -0.39137121
   2   4  22  0  1.06683823  0.46867462   -0.15306663    4.71423441   91.85968525   4.71671872   5.28886418  0.23637382   2.42051117
   2   5   0  0  0.27005482  1.85147594   29.80019461    0.00000000  360.00000000  29.80019461  29.34974911  0.68942364  -0.65336533
   2   5   1  0  0.27418349  1.82359628  -17.17644955  -52.72384310  251.95535183  55.45118619  54.08035985  0.54169000  -2.53064731
   2   5   2  0  0.28621240  1.74695437  -13.05390173  -13.90506453  226.80837206  19.07236666  19.18567492  0.22652491   0.50020223
   2   5   3  0  0.30520887  1.63822240  -15.49736968  -13.82598967  221.73777086  20.76840045  20.59406892  0.25607164  -0.68079202
   2   5   4  0  0.32997171  1.51528140   -1.89446366    9.09847278  101.76194263   9.29361068   9.41555710  0.11818691   1.03180985
   2   5   5  0  0.35931070  1.39155333    4.49971352  -19.95108011  282.70968388  20.45221306  20.35769510  0.23637382  -0.39986645
   2   5   6  0  0.39220019  1.27485915    7.78917095  -12.36663260  302.20493211  14.61522446  14.55668764  0.17728036  -0.33019346
   2   5   7  0  0.42782212  1.16871002    2.32240870   -2.22798684  316.18873137   3.21830818   3.44711818  0.13788473   1.65942963
   2   5   8  0  0.46554969  1.07399922   27.12262693    7.24918271   14.96391884  28.07467794  28.07923983  0.31516509   0.01447460
   2   5   9  0  0.50491110  0.99027334    7.46909184  -12.62512370  300.60878986  14.66905182  14.81275928  0.18712927   0.76795818
   2   5  10  0  0.54555283  0.91650152   12.19190658   -6.16044617  333.19299516  13.65992983  13.64073910  0.17728036  -0.10825077
   2   5  11  0  0.58720911  0.85148543   -2.59750838    0.87420612  161.39904950   2.74067256   2.63950764  0.21667600  -0.46689493
   2   5  12  0  0.62967860  0.79405589    9.93422676   -1.55037994  351.12971730  10.05447857  10.03603837  0.18712927  -0.09854256
   2   5  13  0  0.67280734  0.74315480   -4.93989352   -1.62137708  198.17092514   5.19917413   5.13128164  0.17728036  -0.38296677
   2   5  14  0  0.71647628  0.69785981   -3.09627373   -5.44207494  240.36224667   6.26123715   6.23435946  0.16743145  -0.16052953
   2   5  15  0  0.76059237  0.65738235   -1.38588871   -8.61311815  260.85920473   8.72390347   8.74583128  0.17728036   0.12368997
   2   5  16  0  0.80508212  0.62105465    5.68281200   -1.04369685  349.59311718   5.77785906   5.78130964  0.26592055   0.01297596
   2   5  17  0  0.84988685  0.58831361   -1.77004269   -5.30313534  251.54238906   5.59073300   5.83055419  0.26592055   0.90185277
   2   5  18  0  0.89495925  0.55868465    2.62120037    0.23079168    5.03180757   2.63134113   2.27509800  0.70912145  -0.50237252
   2   5  19  0  0.94026083  0.53176734   -1.58462499   -2.07207623  232.59296652   2.60855061   2.48192509  0.61063236  -0.20736784
   2   6   0  0  0.31656967  1.57943118   -3.52140925    0.00000000  180.00000000   3.52140925   3.65394527  0.09848909   1.34569246
   2   6   1  0  0.32009895  1.56201700    4.80964282  -12.91310255  290.42846132  13.77972720  13.31572510  0.18712927  -2.47958051
   2   6   2  0  0.33046072  1.51303914   22.88421332    4.16902911   10.32487158  23.26086892  23.34191456  0.45304982   0.17888903
   2   6   3  0  0.34704351  1.44074153  -21.14818205    5.03768926  166.60132898  21.73991529  21.90397383  0.25607164   0.64067438
   2   6   4  0  0.36900959  1.35497832   -8.26021755    2.39238021  163.84756800   8.59969052   8.47991073  0.11818691  -1.01347759
   2   6   5  0  0.39546293  1.26434102   13.07067804    5.36550210   22.31810791  14.12909188  14.12333564  0.16743145  -0.03437965
   2   6   6  0  0.42556755  1.17490162    9.31742615   17.05395092   61.35001368  19.43326200  19.72736492  0.22652491   1.29832484
   2   6   7  0  0.45860497  1.09026294    9.49105849    5.06897265   28.10572774  10.75986408  10.98153364  0.14773364   1.50046780
   2   6   8  0  0.49398710  1.01217217    6.48486473   -0.10361145  359.08463878   6.48569240   6.47073328  0.12803582  -0.11683545
   2   6   9  0  0.53124568  0.94118413    4.53649164    5.72496580   51.60651819   7.30444999   7.27834382  0.13788473  -0.18933332
   2   6  10  0  0.57001284  0.87717322    2.43132510   -4.19683935  300.08469472   4.85023734   4.66838291  0.14773364  -1.23096157
   2   6  11  0  0.61000105  0.81967072    3.04141181   -1.59166214  332.37558674   3.43272110   3.54560727  0.18712927   0.60325233
   2   6  12  0  0.65098532  0.76806647    5.44541400   -4.63861943  319.57432716   7.15327364   7.13061019  0.20682709  -0.10957684
   2   6  13  0  0.69278890  0.72172057    5.16918835    0.17778434    1.96980228   5.17224472   5.01309473  0.17728036  -0.89773050
   2   6  14  0  0.73527206  0.68002040   -1.18969828    7.90465149   98.55912287   7.99367858   8.01701200  0.21667600   0.10768811
   2   6  15  0  0.77832352  0.64240638    5.70334553    4.45086923   37.96834226   7.23452744   7.35713510  0.17728036   0.69160316
   2   6  16  0  0.82185399  0.60838057    0.74716451   -2.62262241  285.90183619   2.72697691   3.05316182  0.27576945   1.18281739
   2   6  19  0  0.95466077  0.52374625    0.58056957    1.94370738   73.36954291   2.02856092   1.85159491  0.54169000  -0.32669240
   2   6  20  0  0.99950463  0.50024781   -0.29917381   -4.55360965  266.24104883   4.56342698   4.77672091  0.26592055   0.80209647
   2   6  22  0  1.08984222  0.45878200    1.62353494    2.23668489   54.02535434   2.76380625   2.94482382  0.56138782   0.32244656
   2   7   0  0  0.36395649  1.37379057   12.59291489    0.00000000  360.00000000  12.59291489  12.62630146  0.24622273   0.13559500
   2   7   1  0  0.36703040  1.36228499    8.03455928   -8.45449254  313.54114086  11.66330086  11.57246819  0.14773364  -0.61484084
   2   7   2  0  0.37610140  1.32942872   -4.79411638   -4.01020198  219.91194485   6.25022174   6.19496382  0.13788473  -0.40075448
   2   7   3  0  0.39075206  1.27958377    6.00088299   13.57827258   66.15709001  14.84520404  14.95064401  0.19697818   0.53528754
   2   7   4  0  0.41038525  1.21836737    5.84383029   16.14208078   70.09849797  17.16732723  17.02876383  0.19697818  -0.70344544
   2   7   5  0  0.43432580  1.15120953   -1.82579248    4.23396538  113.32692191   4.61085469   4.68808073  0.12803582   0.60315962
   2   7   6  0  0.46190444  1.08247498  -10.58089486    0.03111131  179.83153206  10.58094059  10.88304455  0.14773364   2.04492331
   2   7   7  0  0.49251040  1.01520700   -1.68144359   -0.91475375  208.54746420   1.91416482   1.86144382  0.24622273  -0.21411917
   2   7   8  0  0.52561510  0.95126643   12.40599955    6.05526176   26.01660561  13.80489116  13.60134346  0.17728036  -1.14816831
   2   7   9  0  0.56077620  0.89162130    1.62189219   -6.76132639  283.48911357   6.95313374   7.02227219  0.13788473   0.50142208
   2   7  10  0  0.59763084  0.83663688   -5.24371215   -4.35940907  219.73875782   6.81916157   6.64801364  0.18712927  -0.91459733
   2   7  12  0  0.67529983  0.74041185   -3.89133408   -0.69691841  190.15373942   3.95324881   3.91986582  0.19697818  -0.16947558
   2   7  13  0  0.71568459  0.69863178    6.08167005    0.99411034    9.28347205   6.16238315   6.20481273  0.16743145   0.25341466
   2   7  14  0  0.75688373  0.66060345    0.19843977    2.96387474   86.16960264   2.97051037   2.86603255  0.27576945  -0.37885928
   2   7  15  0  0.79877123  0.62596145   -0.07023914    4.23878959   90.94933659   4.23937150   4.07744837  0.22652491  -0.71481382
   2   7  16  0  0.84124429  0.59435768    6.67530015   -1.35181740  348.55183379   6.81080336   6.61846691  0.19697818  -0.97643526
   2   7  17  0  0.88421852  0.56547108    3.79829503   -1.31964497  340.84119452   4.02100833   4.02820382  0.28561836   0.02519267
   2   7  19  0  0.97140370  0.51471906    2.14341598    3.02976440   54.72238711   3.71129417   3.68349200  0.29546727  -0.09409558
   2   7  22  0  1.10453794  0.45267798   -3.91126362    1.26645726  162.05817810   4.11119169   4.43200909  0.27576945   1.16335367
   2   8   0  0  0.41191447  1.21384422  -28.20500557    0.00000000  180.00000000  28.20500557  29.05428183  0.45304982   1.87457588
   2   8   1  0  0.41463299  1.20588572    0.05563619    7.06922872   89.54908052   7.06944766   7.00257437  0.11818691  -0.56582652
   2   8   2  0  0.42268364  1.18291779  -10.22276469  -13.33198085  232.51954580  16.80019736  16.95982146  0.28561836   0.55887200
   2   8   3  0  0.43577101  1.14739160   -2.77124294  -19.95670233  262.09430556  20.14819484  20.28875274  0.23637382   0.59464243
   2   8   4  0  0.45345921  1.10263500  -11.82421939   -2.66058722  192.68101931  12.11985514  12.16340273  0.17728036   0.24564253
   2   8   5  0  0.47523479  1.05211153    7.08236267  -14.63996734  295.81625880  16.26310255  16.34918910  0.19697818   0.43703597
   2   8   6  0  0.50056460  0.99887208   -6.94368344    7.86853656  131.42717440  10.49421780  10.47923928  0.14773364  -0.10138870
   2   8   7  0  0.52893827  0.94528989   -0.04769330  -11.77563072  269.76794366  11.77572730  11.79899310  0.15758255   0.14764195
   2   8   8  0  0.55989324  0.89302740    6.42713736    2.48439122   21.13386427   6.89059463   6.70710709  0.16743145  -1.09589643
   2   8   9  0  0.59302542  0.84313418   -1.22605790   -3.26866148  249.43919326   3.49104080   3.10240637  0.18712927  -2.07682330
   2   8  10  0  0.62799030  0.79619064   -8.43038616    8.04849366  136.32757278  11.65545628  11.58231710  0.31516509  -0.23206625
   2   8  11  0  0.66449865  0.75244697  -10.64261552    0.78128855  175.80137229  10.67125470  10.36105237  0.16743145  -1.85271238
   2   8  12  0  0.70230981  0.71193652   -6.64398471    1.01947187  171.27641307   6.72174499   6.67756037  0.16743145  -0.26389681
   2   8  13  0  0.74122442  0.67455954    0.29515526   -2.08400097  278.06113809   2.10479849   2.24555127  0.53184109   0.26465196
   2   8  14  0  0.78107758  0.64014128   -5.69017061    9.09504949  122.03149031  10.72837205  10.57772837  0.18712927  -0.80502465
   2   8  16  0  0.86307656  0.57932288   -1.91171150    3.19557874  120.88939922   3.72375675   4.17593746  0.23637382   1.91298980
   2   8  18  0  0.94746820  0.52772220   -3.44834476   -0.86278943  194.04724018   3.55464305   3.57515400  0.56138782   0.03653616
   2   8  20  0  1.03366662  0.48371495   -2.60562539   -3.54553906  233.68774206   4.40001488   4.58959164  0.54169000   0.34997279
   2   8  21  0  1.07730821  0.46411973    1.59871392   -4.02000462  291.68719991   4.32623663   4.53049818  0.28561836   0.71515554
   2   9   0  0  0.46026510  1.08633047   31.85085737    0.00000000  360.00000000  31.85085737  32.38321311  0.57123673   0.93193543
   2   9   1  0  0.46269963  1.08061466    2.36955343    1.84111317   37.84675671   3.00074676   2.99406837  0.14773364  -0.04520568
   2   9   2  0  0.46992754  1.06399383    5.53606361   -6.49253746  310.45359860   8.53235272   8.74583128  0.13788473   1.54823936
   2   9   3  0  0.48173313  1.03791907    8.87527839  -11.40061188  307.90045119  14.44799355  14.49759419  0.17728036   0.27978642
   2   9   4  0  0.49779081  1.00443800   -0.13362202    4.53462433   91.68784940   4.53659263   4.54034709  0.13788473   0.02722902
   2   9   6  0  0.54105022  0.92412863   -2.37641272   -0.14020822  183.37653367   2.38054527   2.22585346  0.33486291  -0.46195565
   2   9   7  0  0.56740296  0.88120795  -13.96297466  -14.62584049  226.32823311  20.22077820  20.12132128  0.22652491  -0.43905512
   2   9   8  0  0.59636471  0.83841313    4.05969726   -5.90006879  304.53093712   7.16184009   7.31773946  0.14773364   1.05527333
   2   9   9  0  0.62757436  0.79671834   -0.05475085   -8.56416096  269.63371192   8.56433597   8.46021291  0.15758255  -0.66075248
   2   9  10  0  0.66071344  0.75675773    3.96189576   -8.33019545  295.43606789   9.22435766   9.35646364  0.21667600   0.60969365
   2   9  11  0  0.69550621  0.71890084   -2.72808205   -1.68772199  211.74291628   3.20793347   3.27968673  0.22652491   0.31675658
   2   9  12  0  0.73171681  0.68332446    3.13304364   -8.02444151  291.32754265   8.61438472   8.79507582  0.21667600   0.83392304
   2   9  13  0  0.76914503  0.65007246   -3.90196662   -2.39905852  211.58457985   4.58048308   4.50095146  0.20682709  -0.38453195
   2   9  14  0  0.80762157  0.61910184   -2.36771223   -0.95183782  201.90049168   2.55187312   2.67890327  0.29546727   0.42992969
   2   9  15  0  0.84700361  0.59031626   -3.27262732   -1.37858582  202.84313342   3.55113904   3.41757146  0.37425855  -0.35688585
   2   9  16  0  0.88717055  0.56358949    3.57402345   -3.66711540  314.26344701   5.12068149   5.01309473  0.50229436  -0.21419067
   2   9  17  0  0.92802048  0.53878121    3.48131911   -2.37004889  325.75333895   4.21149789   4.18578637  0.25607164  -0.10040754
   2   9  18  0  0.96946708  0.51574727    3.34805418   -0.98593417  343.59136612   3.49020529   2.80693909  0.93564636  -0.73026116
   2   9  19  0  1.01143699  0.49434617    2.82768050    0.72906325   14.45774101   2.92015585   3.10240637  0.87655291   0.20791730
   2   9  21  0  1.09670571  0.45591082    3.79207037   -1.35286097  340.36560687   4.02616821   4.12669291  0.27576945   0.36452441
   2  10   0  0  0.50889647  0.98251812   10.78327708    0.00000000  360.00000000  10.78327708  10.90274237  0.25607164   0.46653074
   2  10   1  0  0.51109940  0.97828328   -8.18712488   -0.20103809  181.40663783   8.18959279   8.23368800  0.13788473   0.31979764
   2  10   2  0  0.51765196  0.96589995   -4.73359362   -3.82338065  218.92822847   6.08482935   5.98813673  0.14773364  -0.65450646
   2  10   3  0  0.52839234  0.94626656   10.93008092   -1.13556157  354.06863516  10.98891118  10.99138255  0.15758255   0.01568304
   2  10   4  0  0.54307213  0.92068801   -6.71251931  -12.68880129  242.12065362  14.35491531  14.41880292  0.17728036   0.36037609
   2  10   5  0  0.56138239  0.89065850    5.96611452   -4.91453534  320.52030445   7.72963001   7.69199800  0.13788473  -0.27292363
   2  10   6  0  0.58298113  0.85766069   -1.84851315    1.53528630  140.28860517   2.40293672   2.02887527  0.36440964  -1.02648615
   2  10   7  0  0.60751772  0.82302126    1.30728703    4.32958960   73.19870392   4.52264806   4.31382218  0.15758255  -1.32518404
   2  10   8  0  0.63465150  0.78783396    4.14524015   -0.40277439  354.45024766   4.16476208   4.17593746  0.17728036   0.06303790
   2  10   9  0  0.66406418  0.75293928    5.61783223    3.56443692   32.39456245   6.65321347   6.66771146  0.19697818   0.07360199
   2  10  10  0  0.69546668  0.71894170    1.12241135   -8.25039761  277.74714662   8.32639586   8.33217710  0.23637382   0.02445804
   2  10  11  0  0.72860178  0.68624593   -1.25463410   -3.85816342  251.98602046   4.05703484   4.03805273  0.23637382  -0.08030546
   2  10  12  0  0.76324384  0.65509864    1.11790260   -3.65466941  287.00800036   3.82182087   3.82137673  0.22652491  -0.00196065
   2  10  13  0  0.79919693  0.62562803    2.77821653   -3.92097286  305.31958815   4.80546723   4.66838291  0.20682709  -0.66279671
   2  10  15  0  0.87438365  0.57183137    0.30300408    5.13231595   86.62126677   5.14125262   5.02294364  0.38410745  -0.30801010
   2  10  16  0  0.91334727  0.54743690    2.88947360    0.63958977   12.48126662   2.95941426   3.00391727  0.32501400   0.13692645
   2  10  17  0  0.95307590  0.52461719    2.31826352    2.92160811   51.56839113   3.72962997   3.72288764  0.29546727  -0.02281922
   2  10  19  0  1.03447399  0.48333743   -0.88378721    2.81548418  107.42719763   2.95093730   2.95467273  0.50229436   0.00743672
   2  11   0  0  0.55773515  0.89648285   -5.93201333    0.00000000  180.00000000   5.93201333   6.07677691  0.14773364   0.97989586
   2  11   1  0  0.55974591  0.89326245   11.34562734    4.88391575   23.29027247  12.35216146  12.32098528  0.16743145  -0.18620267
   2  11   2  0  0.56573530  0.88380555   -2.66675846   -4.11371077  237.04622990   4.90247050   5.02294364  0.14773364   0.81547537
   2  11   3  0  0.57557914  0.86869027   -4.67509315    1.62462764  160.83730226   4.94933440   5.10173491  0.14773364   1.03158983
   2  11   4  0  0.58908423  0.84877506   -1.99231254   -8.72397071  257.13584613   8.94857386   8.86401819  0.14773364  -0.57235223
   2  11   5  0  0.60600584  0.82507456   -2.56572860    8.26785242  107.24046930   8.65680928   8.60794655  0.14773364  -0.33074885
   2  11   6  0  0.62606700  0.79863657   -2.24013767    7.14842443  107.39968793   7.49120742   7.48517091  0.14773364  -0.04086074
   2  11   7  0  0.64897663  0.77044377    1.85701814   -1.62292202  318.84849793   2.46625065   2.54101855  0.24622273   0.30365960
   2  11   8  0  0.67444452  0.74135083   -2.06981819    3.75681644  118.85256861   4.28926766   4.28427546  0.18712927  -0.02667783
   2  11   9  0  0.70219236  0.71205559    9.76905229    5.99189154   31.52305577  11.46024201  11.45428128  0.17728036  -0.03362318
   2  11  10  0  0.73196092  0.68309658   -3.33505210   -2.25564053  214.07219612   4.02622487   4.26457764  0.32501400   0.73336154
   2  11  11  0  0.76351387  0.65486695    6.26242573   -2.45691853  338.57858352   6.72714090   6.52982673  0.17728036  -1.11300634
   2  11  12  0  0.79663921  0.62763669   -7.18582670    2.43661452  161.26891248   7.58770029   7.70184691  0.19697818   0.57948867
   2  11  13  0  0.83114897  0.60157688    5.25142270    3.88427009   36.48887105   6.53184465   6.48058219  0.18712927  -0.27394147
   2  11  14  0  0.86687782  0.57678255   -3.82020685    3.42881484  138.09053529   5.13329831   5.27901528  0.20682709   0.70453520
   2  11  15  0  0.90368117  0.55329249   -4.04239643    3.85259981  136.37713192   5.58421832   5.67297164  0.20682709   0.42911847
   2  11  16  0  0.94143301  0.53110523   -2.96507213   -1.18296823  201.75040684   3.19234499   3.05316182  0.32501400  -0.42823747
   2  11  18  0  1.01935811  0.49050475   -1.35299465   -1.14358240  220.20526842   1.77154600   2.12736436  0.67957473   0.52358975
   2  11  19  0  1.05935326  0.47198609    2.70152951    2.65427900   44.49453301   3.78727589   3.88047018  0.41365418   0.22529517
   2  12   0  0  0.60673109  0.82408832    5.64499359    0.00000000  360.00000000   5.64499359   5.45629564  0.14773364  -1.27728497
   2  12   1  0  0.60857998  0.82158470   -1.69413638   -4.06008045  247.35084748   4.39935806   4.17593746  0.16743145  -1.33440039
   2  12   2  0  0.61409327  0.81420857   -3.79643667    0.08106752  178.77671586   3.79730211   3.79183000  0.16743145  -0.03268270
   2  12   3  0  0.62317370  0.80234452    2.50166051   -9.22184550  285.17766702   9.55514205   9.47465055  0.15758255  -0.51078945
   2  12   4  0  0.63566842  0.78657361   -7.35513311    4.87038316  146.48848127   8.82148600   8.89356491  0.15758255   0.45740417
   2  12   5  0  0.65138098  0.76759994   -6.69517545  -11.04999806  238.78839745  12.92005540  12.96116437  0.17728036   0.23188680
   2  12   6  0  0.67008506  0.74617392   -7.26990526   -4.54038742  211.98665785   8.57126831   8.22383910  0.18712927  -1.85662676
   2  12   7  0  0.69153798  0.72302609    3.20534658    3.15604464   44.55595613   4.49831796   4.46155582  0.18712927  -0.19645316
   2  12   8  0  0.71549250  0.69881935   -5.63104155   -4.51489599  218.72218574   7.21754215   7.17000582  0.19697818  -0.24132790
   2  12  10  0  0.76994863  0.64939397   -5.23597823    3.16890768  148.81692379   6.12024868   6.17526600  0.18712927   0.29400702
   2  12  11  0  0.80000471  0.62499632   -5.27849982   -1.77327295  198.56939325   5.56839809   5.61387819  0.20682709   0.21989430
   2  12  12  0  0.83167791  0.60119428   -7.58308313    1.18776796  171.09786989   7.67554184   7.47532200  0.19697818  -1.01645691
   2  12  13  0  0.86479056  0.57817467   -1.96301701  -10.39104116  259.30207954  10.57483674  10.65651964  0.19697818   0.41467995
   2  12  15  0  0.93471587  0.53492191   -5.34279134   -3.94986849  216.47512051   6.64431188   6.60861800  0.21667600  -0.16473389
   2  12  16  0  0.97126218  0.51479406    0.66767204    3.36704982   78.78398284   3.43260986   3.58500291  0.29546727   0.51576964
   2  12  17  0  1.00871238  0.49568143    0.60791177   -3.45286757  279.98516221   3.50597364   3.41757146  0.32501400  -0.27199501
   2  12  18  0  1.04696947  0.47756885    0.29951967   -2.37016303  277.20234255   2.38901336   2.57056527  0.57123673   0.31782256
   2  12  20  0  1.12557353  0.44421798   -1.77901274   -0.00161773  180.05210142   1.77901348   2.01902636  0.49244545   0.48738979
   2  13   1  0  0.65755983  0.76038708    7.27709821    4.38384913   31.06548279   8.49554540   8.60794655  0.20682709   0.54345468
   2  13   2  0  0.66266574  0.75452822    5.17519742   -5.32694145  314.17219836   7.42690875   7.15030800  0.26592055  -1.04016313
   2  13   3  0  0.67108926  0.74505737    3.04509935    0.09797340    1.84280566   3.04667505   2.70845000  0.65987691  -0.51255778
   2  13   4  0  0.68270760  0.73237796    2.98239629   -3.38172399  311.40958463   4.50896271   4.46155582  0.21667600  -0.21879162
   2  13   5  0  0.69736111  0.71698865    3.78354471   -0.25079896  356.20759577   3.79184793   4.06759946  0.18712927   1.47358842
   2  13   6  0  0.71486316  0.69943456    1.09243070   -1.82194081  300.94678598   2.12435241   2.07811982  0.49244545  -0.09388367
   2  13   7  0  0.73501028  0.68026260  -12.13678220   -1.56842087  187.36345138  12.23770510  12.17325164  0.26592055  -0.24237864
   2  13   8  0  0.75759148  0.65998630   -4.33572653   -6.36956976  235.75712473   7.70518939   7.54426437  0.17728036  -0.90774306
   2  13   9  0  0.78239604  0.63906254    4.63132568    1.03811879   12.63410449   4.74624780   4.59944055  0.20682709  -0.70980671
   2  13  11  0  0.83786805  0.59675267    5.79910901   -4.41347872  322.72663310   7.28755513   7.39653073  0.22652491   0.48107559
   2  13  14  0  0.93303086  0.53588795    3.94593784    0.87671168   12.52654683   4.04215893   3.52590946  0.41365418  -1.24802189
   2  13  16  0  1.00267920  0.49866398    0.81499160    1.56643719   62.51277888   1.76576804   2.13721327  0.69927255   0.53118806
   2  13  18  0  1.07617861  0.46460689    1.41929386   -5.67939183  284.03098221   5.85404874   5.86994982  0.23637382   0.06727091
   2  14   0  0  0.70506348  0.70915600    2.19093498    0.00000000    0.00000000   2.19093498   2.39328491  0.27576945   0.73376486
   2  14   1  0  0.70665515  0.70755871    1.36155327    9.87958347   82.15321966   9.97296330   9.94739819  0.16743145  -0.15269001
   2  14   2  0  0.71140877  0.70283080   -0.00574666    1.84329083   90.17862541   1.84329979   1.86144382  0.60078345   0.03020061
   2  14   3  0  0.71926168  0.69515729    4.66308278    1.53414702   18.21112558   4.90896609   4.87521000  0.17728036  -0.19041075
   2  14   4  0  0.73011385  0.68482470   -0.54185121   -5.35555202  264.22272443   5.38289329   5.35780655  0.18712927  -0.13406104
   2  14   5  0  0.74383404  0.67219295   -0.39436756   -3.52860036  263.62290639   3.55056985   3.58500291  0.26592055   0.12948626
   2  14   6  0  0.76026699  0.65766370   -0.65655399   -1.91930415  251.11525050   2.02849490   2.13721327  0.61063236   0.17804227
   2  14   7  0  0.77924109  0.64164994   -3.72262291    4.37788762  130.37531210   5.74663565   5.93889219  0.17728036   1.08447732
   2  14   8  0  0.80057568  0.62455057   -0.14808455    3.59686511   92.35756158   3.59991218   2.84633473  0.68942364  -1.09305426
   2  14   9  0  0.82408745  0.60673172    1.39770861    2.70781975   62.69835228   3.04727373   2.94482382  0.29546727  -0.34673860
   2  14  10  0  0.84959567  0.58851524    2.08263946    1.07655727   27.33533119   2.34443227   2.13721327  0.55153891  -0.37571057
   2  14  11  0  0.87692613  0.57017345    1.82301068    3.61332853   63.22796293   4.04716085   4.27442655  0.24622273   0.92300860
   2  14  13  0  0.93640516  0.53395690   -1.65697967   -3.67665294  245.74004770   4.03278545   4.42216018  0.65002800   0.59901225
   2  14  14  0  0.96825780  0.51639140    4.58544376   -4.14561290  317.88386257   6.18161798   6.51997782  0.21667600   1.56159355
   2  14  16  0  1.03553954  0.48284009    1.89473450   -2.87838872  303.35539910   3.44603257   3.44711818  0.47274764   0.00229639
   2  15   0  0  0.75435555  0.66281742  -13.20203208    0.00000000  180.00000000  13.20203208  13.04980455  0.19697818  -0.77281417
   2  15   1  0  0.75584343  0.66151267    6.05244831    4.06156121   33.86401594   7.28892379   7.24879710  0.17728036  -0.22634596
   2  15   2  0  0.76028957  0.65764416   -7.77666120   -0.38026586  182.79943902   7.78595283   7.82988273  0.17728036   0.24779901
   2  15   4  0  0.77782005  0.64282221   -7.60000145   -3.82624849  206.72313617   8.50883068   8.14504782  0.20682709  -1.75887433
   2  15   6  0  0.80619085  0.62020054   -3.32481516    3.66173341  132.23911593   4.94597689   4.96385018  0.30531618   0.05854029
   2  15   7  0  0.82410828  0.60671639    0.11490018    7.48971173   89.12109044   7.49059302   7.59350891  0.18712927   0.54997218
   2  15   8  0  0.84430990  0.59219962   -7.03927276    0.69944070  174.32556585   7.07393655   6.80559619  0.28561836  -0.93950668
   2  15   9  0  0.86663598  0.57694351    1.80632509    5.35822165   71.37038005   5.65449818   5.51538909  0.20682709  -0.67258637
   2  15  11  0  0.91702630  0.54524063    1.19161636    5.31212132   77.35669225   5.44413285   5.63357600  0.23637382   0.80145573
   2  15  15  0  1.03664046  0.48232730   -2.60910845    2.14698090  140.54974851   3.37890129   3.41757146  0.78791273   0.04907926
   2  15  16  0  1.06971021  0.46741631   -3.34222589    1.89181155  150.48868868   3.84049800   3.87062127  0.28561836   0.10546688
   2  16   0  0  0.80371097  0.62211419    4.72480846    0.00000000  360.00000000   4.72480846   4.92445455  0.20682709   0.96528014
   2  16   1  0  0.80510763  0.62103498    3.04608210   -7.03198429  293.42107051   7.66338170   7.50486873  0.17728036  -0.89413722
   2  16   2  0  0.80928317  0.61783071   -0.11617343    6.34160579   91.04949799   6.34266981   6.23435946  0.37425855  -0.28939980
   2  16   3  0  0.81619493  0.61259876   -4.74547491   -3.65261611  217.58566124   5.98841687   6.08662582  0.18712927   0.52481874
   2  16   4  0  0.82577421  0.60549239   -0.84195330    8.80730075   95.46072162   8.84745341   8.80492473  0.18712927  -0.22726900
   2  16   5  0  0.83792953  0.59670889   -5.70338539   -3.55931874  211.96710056   6.72289780   6.67756037  0.19697818  -0.23016472
   2  16   6  0  0.85255070  0.58647538   -1.37576005   -0.97964740  215.45380209   1.68891229   2.42283164  0.70912145   1.03496988
   2  16   7  0  0.86951336  0.57503429   -4.67589399   -0.09517166  181.16601912   4.67686244   4.56004491  0.22652491  -0.51569395
   2  16  11  0  0.95803771  0.52190013    3.19007636   -2.34600053  323.66902236   3.95983657   4.50095146  0.24622273   2.19766427
   2  16  14  0  1.04228593  0.47971481   -1.19930719   -4.38919210  254.71748882   4.55009285   4.33352000  0.27576945  -0.78534025
   2  17   0  0  0.85311873  0.58608489  -11.63387213    0.00000000  180.00000000  11.63387213  11.53307255  0.19697818  -0.51172964
   2  17   1  0  0.85443464  0.58518227   -2.74874259   -1.48131150  208.32045562   3.12247812   3.60470073  0.25607164   1.88315510
   2  17   4  0  0.87393552  0.57212459    4.82159711   -1.26199219  345.33258191   4.98401676   4.88505891  0.24622273  -0.40190378
   2  17   5  0  0.88542992  0.56469743   -2.73760274   -0.70579192  194.45682829   2.82712062   3.35847800  0.34471182   1.54145391
   2  17   6  0  0.89927913  0.55600090    7.56020534   -0.28585487  357.83465147   7.56560756   7.67230019  0.19697818   0.54164693
   2  17   7  0  0.91537628  0.54622346   -3.78356756    7.63688183  116.35535897   8.52275470   8.36172382  0.20682709  -0.77857727
   2  17  16  0  1.14150742  0.43801730   -2.24526484    0.56061639  165.98056562   2.31419639   2.36373818  0.64017909   0.07738739
   2  18   2  0  0.90753566  0.55094254    1.10070659    4.53990912   76.37154419   4.67143766   4.62898728  0.23637382  -0.17959005
   2  18   4  0  0.92227152  0.54213969    3.30912194    0.40777992    7.02508716   3.33415244   3.06301073  0.32501400  -0.83424625
   2  18   5  0  0.93317073  0.53580763   -1.55803040    3.09140059  116.74757949   3.46182268   3.64409637  0.27576945   0.66096400
   2  18   6  0  0.94632152  0.52836165    2.35991755   -5.85565142  291.95019259   6.31330852   6.26390619  0.21667600  -0.22800094
   2  18   8  0  0.97899946  0.51072551    1.26478531   -1.85336736  304.31062784   2.24380312   2.27509800  0.54169000   0.05777267
   2  18   9  0  0.99831791  0.50084246    0.36566335    4.82477572   85.66591446   4.83861245   4.90475673  0.32501400   0.20351208
   2  18  11  0  1.04236173  0.47967993    3.08718087    5.06271037   58.62565554   5.92973203   5.87979873  0.53184109  -0.09388764
   2  18  12  0  1.06686390  0.46866334    2.36711789    1.82050435   37.56318461   2.98621552   2.39328491  0.53184109  -1.11486424
   2  18  13  0  1.09287380  0.45750937   -1.67129264    2.86806438  120.23042183   3.31948978   3.12210418  0.33486291  -0.58945194
   2  19   0  0  0.95205868  0.52517771   -2.50542359    0.00000000  180.00000000   2.50542359   2.14706218  0.45304982  -0.79099779
   2  19   2  0  0.95676730  0.52259311    1.09725926    3.52919378   72.72904340   3.69583368   4.07744837  0.25607164   1.49026533
   2  19   4  0  0.97075613  0.51506242   -1.98871252    2.43116466  129.28344607   3.14094557   2.89557927  0.51214327  -0.47909699
   2  19   8  0  1.02480371  0.48789831   -8.02150943    1.00476020  172.86041535   8.08419177   8.12535000  0.34471182   0.11939896
   2  19   9  0  1.04327434  0.47926033   -3.16233630    1.22174737  158.87629587   3.39013827   3.76228327  0.37425855   0.99435272
   2  19  10  0  1.06353845  0.47012875   -3.65335620    0.02266881  179.64448838   3.65342653   3.55545618  0.29546727  -0.33157766
   2  20   0  0  1.00157859  0.49921195   -3.19880648    0.00000000  180.00000000   3.19880648   3.52590946  0.30531618   1.07135813
   2  20   3  0  1.01162370  0.49425493    2.41273284    1.96323826   39.13521430   3.11056011   3.37817582  0.40380527   0.66273456
   2  20   4  0  1.01936813  0.49049993    1.81113225   -2.46471630  306.30933216   3.05859877   2.92512600  0.34471182  -0.38720104
   2  20   6  0  1.04117772  0.48022541    2.15850074   -4.40412686  296.10987441   4.90463647   4.75702309  0.25607164  -0.57645343
   2  20   7  0  1.05511223  0.47388324    0.15911069   -4.11492419  272.21433768   4.11799918   3.96911037  0.28561836  -0.52128587
   2  21   1  0  1.05219380  0.47519763   -2.85044032    0.51106346  169.83527848   2.89589293   2.77739237  0.36440964  -0.32518505
   2  21   2  0  1.05539222  0.47375752    3.24386509    1.39723612   23.30308563   3.53198662   2.84633473  0.60078345  -1.14126294
   2  21   4  0  1.06809014  0.46812529    2.92265854    3.56623847   50.66416925   4.61085564   4.38276455  0.26592055  -0.85774153
   2  21   5  0  1.07751538  0.46403050    3.70874832   -0.89739665  346.39772328   3.81577448   3.71303873  0.61063236  -0.16824485
   2  21   6  0  1.08892433  0.45916873    2.21693197   -0.15009107  356.12686269   2.22200691   2.37358709  0.42350309   0.35791990
   2  21   7  0  1.10225540  0.45361538    4.95302511   -1.28301927  345.47745084   5.11650234   5.15097946  0.29546727   0.11668675
   2  21   8  0  1.11743981  0.44745139    1.00786956    2.60011660   68.81243606   2.78862106   2.47207618  0.41365418  -0.76524035
   2  22   0  0  1.10069578  0.45425812   -2.44805342    0.00000000  180.00000000   2.44805342   2.74784564  0.51214327   0.58536786
   2  22   2  0  1.10477107  0.45258245    1.48305767    3.61603109   67.69979336   3.90834247   3.98880818  0.33486291   0.24029448
   2  22   3  0  1.10984415  0.45051370   -0.18722696    4.16670652   92.57280024   4.17091083   4.02820382  0.46289873  -0.30828991
   2  22   4  0  1.11690775  0.44766455    1.52481319    2.73723767   60.87944845   3.13329305   2.71829891  0.37425855  -1.10884347
   2  22   5  0  1.12592441  0.44407955   -0.23685342    5.75855955   92.35528631   5.76342846   5.70251837  0.23637382  -0.25768546
   2  23   0  0  1.15028640  0.43467436   -2.87858876    0.00000000  180.00000000   2.87858876   2.84633473  0.34471182  -0.09356810
   3   0   1  0  0.16371954  3.05400329    0.00000000    7.45143807   90.00000000   7.45143807   7.73139364  0.09848909   2.84250331
   3   0   3  0  0.21161273  2.36280676    0.00000000    7.43534024   90.00000000   7.43534024   6.99272546  0.09848909  -4.49404878
   3   0   4  0  0.24598543  2.03264075   20.76346377    0.00000000  360.00000000  20.76346377  20.17056583  0.23637382  -2.50830629
   3   0   5  0  0.28413320  1.75973803    0.00000000  -26.39562452  270.00000000  26.39562452  25.96172438  0.30531618  -1.42115015
   3   0   6  0  0.32472833  1.53974863   13.32720788    0.00000000  360.00000000  13.32720788  13.37481855  0.15758255   0.30213163
   3   0   7  0  0.36695949  1.36254823    0.00000000   18.30645188   90.00000000  18.30645188  18.30912201  0.21667600   0.01232316
   3   0   8  0  0.41032184  1.21855567  -10.89997960    0.00000000  180.00000000  10.89997960  10.75500873  0.13788473  -1.05139174
   3   0   9  0  0.45449171  1.10013007    0.00000000  -15.78821148  270.00000000  15.78821148  16.08326855  0.18712927   1.57675530
   3   0  12  0  0.59001919  0.84743007    3.06559790    0.00000000  360.00000000   3.06559790   3.19104655  0.18712927   0.67038495
   3   0  13  0  0.63584370  0.78635677    0.00000000  -13.47834756  270.00000000  13.47834756  13.45360983  0.18712927  -0.13219598
   3   0  16  0  0.77445770  0.64561306    2.84242491    0.00000000  360.00000000   2.84242491   3.07285964  0.26592055   0.86655479
   3   0  17  0  0.82093554  0.60906122    0.00000000   -3.72568033  270.00000000   3.72568033   3.97895927  0.23637382   1.07151863
   3   0  18  0  0.86751344  0.57635995    6.50304018    0.00000000  360.00000000   6.50304018   6.55937346  0.20682709   0.27236894
   3   0  20  0  0.96091116  0.52033947    7.13549122    0.00000000  360.00000000   7.13549122   7.11091237  0.24622273  -0.09982365
   3   0  21  0  1.00770857  0.49617520    0.00000000   -2.56265722  270.00000000   2.56265722   2.57056527  0.60078345   0.01316290
   3   1   0  0  0.16443150  3.04077997    0.00000000   -2.29898258  270.00000000   2.29898258   2.94482382  0.23637382   2.73228756
   3   1   1  0  0.17112773  2.92179416  -26.12484457   -6.97715052  194.95296608  27.04049063  27.20268692  0.41365418   0.39210603
   3   1   2  0  0.18980424  2.63429314   26.61033780   -2.20413071  355.26500711  26.70146570  26.91706856  0.50229436   0.42923608
   3   1   3  0  0.21739495  2.29996146  -19.45285016  -12.05056113  211.77719411  22.88295005  22.78052674  0.26592055  -0.38516510
   3   1   4  0  0.25097698  1.99221461  -13.12384114  -42.86351799  252.97659494  44.82762965  44.61555821  0.48259655  -0.43943839
   3   1   5  0  0.28846540  1.73331011   -5.89501340    7.65067918  127.61502733   9.65836813   9.35646364  0.11818691  -2.55446642
   3   1   6  0  0.32852565  1.52195119   16.26038857  -29.51751763  298.84915984  33.69991222  33.47644202  0.36440964  -0.61323899
   3   1   7  0  0.37032402  1.35016897   -8.59107158   -0.43611534  182.90605628   8.60213389   8.48975964  0.11818691  -0.95081807
   3   1   8  0  0.41333355  1.20967679    2.77315890   -1.44228694  332.52159518   3.12579620   3.02361509  0.41365418  -0.24702062
   3   1   9  0  0.45721257  1.09358324    3.36099357   12.91550080   75.41347081  13.34565242  13.43391201  0.20682709   0.42673126
   3   1  10  0  0.50173300  0.99654597    0.00166739   -7.96920741  270.01198793   7.96920759   7.95791855  0.13788473  -0.08187302
   3   1  11  0  0.54673819  0.91451450    4.86501045   -2.60700589  331.81454451   5.51949330   5.61387819  0.13788473   0.68452020
   3   1  12  0  0.59211760  0.84442685    2.21925515   -2.09909763  316.59383528   3.05471836   3.18119764  0.45304982   0.27917299
   3   1  13  0  0.63779137  0.78395542   -4.92268182   -3.78407677  217.54956374   6.20902837   6.11617255  0.15758255  -0.58925193
   3   1  14  0  0.68370049  0.73131438    2.93313196   -2.07020519  324.78554785   3.59012710   3.63424746  0.20682709   0.21331999
   3   1  15  0  0.72980057  0.68511868    1.40751515   -1.31031700  317.04820277   1.92302614   2.45237837  0.54169000   0.97722354
   3   1  16  0  0.77605756  0.64428211   -0.59145158    6.73006180   95.02236704   6.75600080   6.95332982  0.17728036   1.11309013
   3   1  17  0  0.82244500  0.60794339   -5.30496628    1.86845777  160.59726883   5.62439345   5.58433146  0.19697818  -0.20338291
   3   1  19  0  0.91553184  0.54613065    4.80992277    3.05554454   32.42610289   5.69839534   5.68282055  0.22652491  -0.06875534
   3   1  21  0  1.00893864  0.49557028   -3.06177596    1.36590292  155.95765276   3.35263520   2.58041418  0.59093455  -1.30677928
   3   2   0  0  0.18568672  2.69270740    0.00000000  -28.53325730  270.00000000  28.53325730  28.95579274  0.87655291   0.48204215
   3   2   1  0  0.19164170  2.60903554   -2.65406427  -13.22272130  258.65040818  13.48645305  13.59149455  0.19697818   0.53326468
   3   2   2  0  0.20848858  2.39821287   -0.11246481   27.58324447   90.23361005  27.58347374  27.36026947  0.31516509  -0.70821382
   3   2   3  0  0.23388545  2.13779866   14.52494258   11.90233314   39.33259547  18.77869780  18.88035874  0.22652491   0.44878481
   3   2   4  0  0.26538893  1.88402735  -12.21781168  -16.51388895  233.50408811  20.54223577  20.56452219  0.26592055   0.08380857
   3   2   5  0  0.30108824  1.66064273  -11.62242337   10.84579637  136.97967358  15.89691869  15.66961437  0.18712927  -1.21469140
   3   2   6  0  0.33966298  1.47204737   -9.82860594    0.79273053  175.38876560   9.86052313   9.57313964  0.12803582  -2.24455544
   3   2   7  0  0.38023903  1.31496233  -11.17517695    4.55458239  157.82603631  12.06767586  11.89748219  0.14773364  -1.15203060
   3   2   8  0  0.42223982  1.18416118    2.41541984   -3.85948019  302.04000877   4.55300344   4.78656982  0.11818691   1.97624575
   3   2   9  0  0.46527967  1.07462249   -0.13824857    2.56578497   93.08420525   2.56950680   2.31449364  0.18712927  -1.36276467
   3   2  10  0  0.50909513  0.98213472    7.09309408    0.45697821    3.68623154   7.10779943   7.23894819  0.12803582   1.02431301
   3   2  11  0  0.55350202  0.90333907   -7.02043049    7.22158931  134.19078996  10.07163326  10.05573619  0.15758255  -0.10088091
   3   2  12  0  0.59836869  0.83560521    1.11411143    6.40349854   80.13020229   6.49969522   6.64801364  0.19697818   0.75296879
   3   2  13  0  0.64359900  0.77688126    3.33435449   -9.78585138  288.81562872  10.33831742  10.33150564  0.16743145  -0.04068400
   3   2  14  0  0.68912133  0.72556164   -5.99431918   -0.23745438  182.26848514   5.99902051   6.27375509  0.16743145   1.64087798
   3   2  15  0  0.73488142  0.68038187   -8.92781653    5.90559470  146.51606018  10.70429618  10.75500873  0.17728036   0.28605846
   3   2  16  0  0.78083749  0.64033811    1.24960723    4.96787738   75.88087871   5.12262861   5.17067728  0.19697818   0.24392887
   3   2  17  0  0.82695684  0.60462648   -2.92988849    0.98623525  161.39615593   3.09142468   3.10240637  0.31516509   0.03484423
   3   2  20  0  0.96606041  0.51756598    4.32069766    1.01874815   13.26707216   4.43917516   4.39261346  0.26592055  -0.17509629
   3   2  21  0  1.01261988  0.49376870    2.76230916    0.40889090    8.42006634   2.79240822   2.31449364  0.67957473  -0.70325538
   3   3   0  0  0.21652396  2.30921328    0.00000000    3.37365890   90.00000000   3.37365890   3.52590946  0.14773364   1.03057474
   3   3   1  0  0.22165200  2.25578839    3.75466108   12.96929035   73.85405999  13.50185069  13.92635746  0.34471182   1.23148309
   3   3   2  0  0.23636953  2.11533184   -6.63899720  -34.19226032  259.01179565  34.83083332  34.94392947  0.48259655   0.23434928
   3   3   3  0  0.25904724  1.93014991    5.01968683  -11.09972194  294.33416520  12.18199831  12.03536692  0.21667600  -0.67673114
   3   3   4  0  0.28780957  1.73725979   -2.32372920    2.70172796  130.69849511   3.56357283   3.51606055  0.09848909  -0.48241167
   3   3   5  0  0.32102523  1.55750999    1.88353347  -11.77842733  279.08546315  11.92807816  11.91718001  0.14773364  -0.07376896
   3   3   6  0  0.35745490  1.39877784    4.15845044    6.59471990   57.76558761   7.79634790   7.61320673  0.11818691  -1.54958931
   3   3   7  0  0.39621306  1.26194731   -4.27195747  -29.78547257  261.83806020  30.09026415  30.06871947  0.33486291  -0.06433881
   3   3   8  0  0.43668012  1.14500288  -23.44694647    8.20572942  160.71148169  24.84136257  24.96698456  0.28561836   0.43982464
   3   3  10  0  0.52113426  0.95944566    1.74182257   -5.51422419  287.53018486   5.78278603   5.86010091  0.13788473   0.56072116
   3   3  11  0  0.56459504  0.88559050   -0.68954183   -3.55782267  259.03148656   3.62402678   3.62439855  0.16743145   0.00222041
   3   3  12  0  0.60864453  0.82149757  -10.47141484   -6.41337436  211.48600817  12.27932814  12.38007873  0.18712927   0.53840106
   3   3  13  0  0.65316363  0.76550496   -4.17526288    2.33859477  150.74649840   4.78558728   4.74717418  0.16743145  -0.22942578
   3   3  14  0  0.69806251  0.71626823   -5.20828505   -9.02268294  240.00458843  10.41801520  10.43984364  0.20682709   0.10553959
   3   3  15  0  0.74327234  0.67270093   -2.93038085   -4.26735607  235.52272835   5.17662629   5.24946855  0.18712927   0.38926168
   3   3  18  0  0.88028693  0.56799662   -4.69063986   -1.47390259  197.44386987   4.91675616   5.04264146  0.22652491   0.55572385
   3   3  20  0  0.97245863  0.51416069    3.25344991   -2.69961826  320.31509775   4.22763232   4.36306673  0.26592055   0.50930403
   3   3  21  0  1.01872571  0.49080925   -0.77754086   -2.08607817  249.55814009   2.22627310   3.26983782  0.48259655   2.16239575
   3   4   0  0  0.25346976  1.97262190    0.00000000   10.28918755   90.00000000  10.28918755  10.49893710  0.23637382   0.88736371
   3   4   1  0  0.25786412  1.93900574  -23.80221922   17.25016231  144.06806104  29.39581160  29.43838929  0.71897036   0.05922037
   3   4   2  0  0.27061938  1.84761340   -3.09645394   30.94657374   95.71388642  31.10110052  31.41802002  0.80761055   0.39241625
   3   4   3  0  0.29063683  1.72036010    2.55440218  -14.26478987  280.15237689  14.49169419  14.64532783  0.17728036   0.86661395
   3   4   4  0  0.31654170  1.57957074   17.27111129    5.01333073   16.18656621  17.98401429  17.51136037  0.30531618  -1.54808014
   3   4   5  0  0.34701800  1.44084745    1.18953484  -17.48459721  273.89202353  17.52501449  17.51136037  0.20682709  -0.06601705
   3   4   6  0  0.38097021  1.31243857   -6.46426602    6.74569497  133.77953825   9.34297253   9.17918328  0.12803582  -1.27924559
   3   4   7  0  0.41755129  1.19745768  -16.55140418   -0.52794124  181.82694785  16.55982193  16.46737601  0.19697818  -0.46932060
   3   4   8  0  0.45612918  1.09618070    9.70354807    2.73511855   15.74143952  10.08165257  10.04588728  0.13788473  -0.25938544
   3   4   9  0  0.49623838  1.00758026  -22.85617328   -7.43428937  198.01783936  24.03483546  24.12982729  0.27576945   0.34446102
   3   4  10  0  0.53753624  0.93016984    7.83198609   -2.08272879  345.10820940   8.10418196   8.08595437  0.13788473  -0.13219445
   3   4  11  0  0.57976879  0.86241276   -9.97494587   -9.07756363  222.30333455  13.48709408  13.56194783  0.17728036   0.42223373
   3   4  12  0  0.62274590  0.80289569    8.93655167    7.59116657   40.34628440  11.72551771  11.73005073  0.16743145   0.02707390
   3   4  13  0  0.66632352  0.75038624    3.32047299    2.64726889   38.56383409   4.24659551   4.26457764  0.29546727   0.06085996
   3   4  14  0  0.71039114  0.70383761   -0.67598844   -4.90260691  262.14936118   4.94899130   5.00324582  0.17728036   0.30603794
   3   4  15  0  0.75486295  0.66237189    0.01487907   -3.91711062  270.21763584   3.91713888   3.95926146  0.32501400   0.12960236
   3   4  16  0  0.79967152  0.62525673    2.48304162    2.88394195   49.27191868   3.80560335   4.02820382  0.22652491   0.98267547
   3   4  17  0  0.84476327  0.59188180    5.22962272    0.25591169    2.80153527   5.23588050   5.23961964  0.20682709   0.01807859
   3   4  18  0  0.89009515  0.56173770   -2.60402186    1.86883377  144.33405244   3.20522534   3.17134873  0.30531618  -0.11095584
   3   4  21  0  1.02721292  0.48675400    2.39945750   -2.74700909  311.13656295   3.64739019   3.77213218  0.30531618   0.40856658
   3   4  23  0  1.11933055  0.44669557   -3.19939127    0.72462476  167.23847691   3.28042459   3.36832691  0.63033018   0.13945440
   3   5   0  0  0.29423195  1.69933958    0.00000000   34.50865371   90.00000000  34.50865371  34.94392947  0.98489091   0.44195328
   3   5   1  0  0.29802588  1.67770666    3.76575903   14.52164229   75.46225902  15.00196773  14.71427019  0.27576945  -1.04325382
   3   5   2  0  0.30912841  1.61745083   21.38973257   -5.87667737  344.63744418  22.18233524  22.62294419  0.27576945   1.59774388
   3   5   3  0  0.32679548  1.53000892   -8.07314672    4.82469755  149.13649290   9.40496701   9.23827673  0.12803582  -1.30190345
   3   5   4  0  0.35003452  1.42843054  -10.16449782   -1.71128953  189.55666570  10.30754713  10.25271437  0.12803582  -0.42826111
   3   5   5  0  0.37781876  1.32338586   -5.53210795  -13.83688533  248.20803710  14.90179902  14.93094619  0.17728036   0.16441287
   3   5   6  0  0.40922344  1.22182639   15.64779447  -16.72124395  313.10060490  22.90094913  22.90856256  0.26592055   0.02863046
   3   5   7  0  0.44348010  1.12744630   -3.04685020   -9.95861619  252.98844796  10.41428502  10.39059910  0.13788473  -0.17178063
   3   5   8  0  0.47997848  1.04171336    3.55180659   -0.51781765  351.70528977   3.58935442   3.47666491  0.13788473  -0.81727335
   3   5   9  0  0.51824517  0.96479433   -7.71967542    6.98722358  137.85116212  10.41223713  10.46939037  0.14773364   0.38686681
   3   5  10  0  0.55791642  0.89619159   -5.74857883    0.84227494  171.66440165   5.80995574   5.73206509  0.13788473  -0.56489683
   3   5  11  0  0.59871310  0.83512454   -0.44691271    5.88742774   94.34097869   5.90436587   5.98813673  0.14773364   0.56703983
   3   5  12  0  0.64042016  0.78073745    6.98637289    0.41775239    3.42194487   6.99885156   6.98287655  0.15758255  -0.10137552
   3   5  13  0  0.68287081  0.73220291    0.24655873    7.82945915   88.19628564   7.83334040   7.75109146  0.16743145  -0.49123947
   3   5  14  0  0.72593463  0.68876725   -1.97617906   -2.28880513  229.19231971   3.02389031   2.98421946  0.70912145  -0.05594367
   3   5  15  0  0.76950867  0.64976526   -2.61441502   -6.86055742  249.13920212   7.34182633   7.17985473  0.17728036  -0.91364661
   3   5  16  0  0.81351095  0.61461988   -2.08932470   -2.45695233  229.62307502   3.22519650   3.15165091  0.51214327  -0.14360354
   3   5  17  0  0.85787557  0.58283511    5.63536590    0.04286124    0.43576952   5.63552889   5.78130964  0.20682709   0.70484359
   3   5  19  0  0.94748787  0.52771124   -1.02139459   -3.00125481  251.20540426   3.17029609   3.02361509  0.36440964  -0.40251680
   3   5  20  0  0.99265583  0.50369925    2.94746227    0.32192633    6.23322487   2.96499079   2.80693909  0.54169000  -0.29177518
   3   5  21  0  1.03802307  0.48168486    1.53489839   -3.73500461  292.34018850   4.03809020   3.76228327  0.30531618  -0.90334854
   3   6   0  0  0.33743027  1.48178762    0.00000000   -3.83916680  270.00000000   3.83916680   4.10699509  0.14773364   1.81291341
   3   6   1  0  0.34074356  1.46737918   -9.74324302  -16.28808133  239.11288045  18.97978867  18.84096310  0.30531618  -0.45469444
   3   6   2  0  0.35049554  1.42655169    8.49169336    3.34613132   21.50680059   9.12718198   8.86401819  0.31516509  -0.83500300
   3   6   3  0  0.36617214  1.36547800   -3.29116572   -2.19320254  213.67912340   3.95498536   4.08729728  0.18712927   0.70706157
   3   6   4  0  0.38705415  1.29180891    9.59171872    9.92874379   45.98912594  13.80510852  13.52255219  0.16743145  -1.68759405
   3   6   5  0  0.41235150  1.21255773   -6.06650940    5.07933220  140.06142860   7.91215217   7.95791855  0.11818691   0.38723734
   3   6   6  0  0.44130553  1.13300188   -3.99952883  -13.93250307  253.98309983  14.49520171  14.39910510  0.17728036  -0.54206009
   3   6   7  0  0.47324555  1.05653397   -9.51076344   -9.14594267  223.87975793  13.19480536  13.25663164  0.16743145   0.36926323
   3   6   8  0  0.50760821  0.98501165   -1.88106392    9.42524750  101.28663422   9.61112334   9.54359291  0.13788473  -0.48976002
   3   6   9  0  0.54393456  0.91922823   -9.53993013   11.14264887  130.56893409  14.66863629  14.78321255  0.18712927   0.61228401
   3   6  10  0  0.58185692  0.85931778   -7.60175824   -4.45234580  210.35748353   8.80966012   8.49960855  0.31516509  -0.98377511
   3   6  11  0  0.62108302  0.80504535    6.50875422    0.71165111    6.23979288   6.54754372   6.77604946  0.14773364   1.54674143
   3   6  12  0  0.66138092  0.75599399    1.84885135    1.64675691   41.69119577   2.47589572   2.46222727  0.26592055  -0.05140049
   3   6  13  0  0.70256622  0.71167668    4.37058180    5.39747864   51.00134782   6.94512497   7.02227219  0.16743145   0.46076894
   3   6  15  0  0.78703897  0.63529256   -3.53597516    2.42274701  145.58219545   4.28635316   4.22518200  0.23637382  -0.25878990
   3   6  17  0  0.87363450  0.57232172   -2.38452834    1.72990275  144.04025702   2.94593600   3.20089546  0.34471182   0.73963073
   3   6  19  0  0.96177961  0.51986962   -2.54344683   -1.64468064  212.88810538   3.02887705   3.09255746  0.50229436   0.12677906
   3   6  20  0  1.00630629  0.49686662   -1.39879900    3.11775957  114.16363648   3.41717184   3.02361509  0.54169000  -0.72653501
   3   7   0  0  0.38223967  1.30807983    0.00000000   -5.02615899  270.00000000   5.02615899   5.27901528  0.10833800   2.33395746
   3   7   1  0  0.38516769  1.29813590    8.45446441    3.20271716   20.74767171   9.04076134   9.16933437  0.14773364   0.87030301
   3   7   2  0  0.39382115  1.26961186   -5.59688690    6.77603704  129.55610484   8.78861883   8.67688891  0.12803582  -0.87264575
   3   7   3  0  0.40783576  1.22598370   23.09807015    6.52540175   15.77543835  24.00211892  24.00179147  0.42350309  -0.00077320
   3   7   4  0  0.42668360  1.17182851    8.22248930   13.68780661   59.00607350  15.96763539  16.02417510  0.18712927   0.30214252
   3   7   5  0  0.44975742  1.11171040   -8.81419333    2.55457154  163.83710260   9.17691887   9.24812564  0.13788473   0.51642250
   3   7   6  0  0.47644365  1.04944206   -5.33374707    8.58029387  121.86622276  10.10298474  10.21331873  0.14773364   0.74684408
   3   7   7  0  0.50617124  0.98780800    6.50567084    1.31609385   11.43655960   6.63745856   6.65786255  0.12803582   0.15936156
   3   7   8  0  0.53843669  0.92861428   -1.58306069    5.07924637  107.31081294   5.32022789   5.29871309  0.13788473  -0.15603467
   3   7   9  0  0.57281129  0.87288782    1.61539872    6.08772326   75.13884911   6.29840357   6.24420837  0.13788473  -0.39304714
   3   7  10  0  0.60893797  0.82110169   -1.84674397    4.31046781  113.19185942   4.68941319   4.64868509  0.23637382  -0.17230376
   3   7  11  0  0.64652308  0.77336759   -4.10237020   -3.22420571  218.16512581   5.21775274   5.11158382  0.16743145  -0.63410380
   3   7  13  0  0.72515328  0.68950940    3.58393329   -7.77296663  294.75332273   8.55941517   8.51930637  0.20682709  -0.19392432
   3   7  14  0  0.76584320  0.65287516   -4.90206092    3.99383111  140.82943818   6.32304422   6.21466164  0.18712927  -0.57918559
   3   7  15  0  0.80726595  0.61937457    2.04840687   -9.87761146  281.71586131  10.08777373  10.14437637  0.18712927   0.30247879
   3   7  18  0  0.93494899  0.53478853   -5.50544270    0.39265981  175.92045193   5.51942760   5.62372709  0.44320091   0.23533231
   3   7  19  0  0.97840073  0.51103805   -1.53297361    1.16189485  142.84022636   1.92354042   2.35388927  0.41365418   1.04035901
   3   8   0  0  0.42815461  1.16780246    0.00000000   29.79919672   90.00000000  29.79919672  30.32479111  0.54169000   0.97028630
   3   8   1  0  0.43077065  1.16071047  -26.15906772   -4.97452232  190.76705572  26.62785565  26.82842838  0.60078345   0.33385196
   3   8   2  0  0.43852514  1.14018549  -20.29774920   -5.63404732  195.51306122  21.06516347  21.34258601  0.46289873   0.59931585
   3   8   3  0  0.45115320  1.10827098   -7.89233698    1.30523425  170.60942393   7.99953870   8.08595437  0.12803582   0.67493353
   3   8   4  0  0.46826071  1.06778124  -19.63460684   11.18998582  150.32069250  22.59941522  22.66233983  0.30531618   0.20609654
   3   8   5  0  0.48937811  1.02170486   -0.44495198   -2.62540036  260.38093255   2.66283858   2.43268055  0.18712927  -1.22994138
   3   8   6  0  0.51401143  0.97274101   -2.42886815    5.70391867  113.06549174   6.19952326   6.23435946  0.12803582   0.27208163
   3   8   7  0  0.54168121  0.92305215   -1.82272584    2.28265431  128.60776937   2.92110256   2.80693909  0.17728036  -0.64397132
   3   8   8  0  0.57194691  0.87420701    0.73281021    2.60834012   74.30735211   2.70932629   2.53116964  0.28561836  -0.62375771
   3   8   9  0  0.60441871  0.82724110    1.39397221    3.33473065   67.31427102   3.61435845   3.63424746  0.18712927   0.10628483
   3   8  10  0  0.63876025  0.78276630   -0.75895979    3.03190862  104.05371932   3.12545835   3.06301073  0.27576945  -0.22644863
   3   8  12  0  0.71195639  0.70229020   -0.97103533    3.78405869  104.39224658   3.90666223   4.07744837  0.19697818   0.86703072
   3   8  13  0  0.75037089  0.66633715    3.18841411    7.05445465   65.67837635   7.74153182   7.62305564  0.18712927  -0.63312476
   3   8  14  0  0.78976263  0.63310162    4.94928010   -5.96418860  309.68700486   7.75028510   7.81018491  0.18712927   0.32009855
   3   8  15  0  0.82999248  0.60241510   -3.60977203   -3.04338847  220.13414209   4.72151115   4.52064928  0.52199218  -0.38479863
   3   8  17  0  0.91252092  0.54793265   -4.59662678   -0.75500173  189.32761735   4.65821912   4.40246237  0.25607164  -0.99877033
   3   8  20  0  1.04024493  0.48065603   -2.71992792   -1.17908269  203.43662443   2.96449724   2.75769455  0.58108564  -0.35589021
   3   9   0  0  0.47485450  1.05295412    0.00000000  -23.34805273  270.00000000  23.34805273  23.63738183  0.73866818   0.39169022
   3   9   1  0  0.47721460  1.04774664   -1.46047794    9.55533778   98.69007333   9.66630622   9.86860691  0.23637382   0.85585068
   3   9   2  0  0.48422591  1.03257590   -2.58379640   -3.54367386  233.90311424   4.38561607   4.46155582  0.12803582   0.59311333
   3   9   3  0  0.49569107  1.00869276   -6.97868212    7.31327522  133.65887712  10.10870905  10.27241219  0.16743145   0.97773229
   3   9   4  0  0.51131059  0.97787921    0.15437321    2.04371355   85.68032954   2.04953560   1.75310582  0.34471182  -0.85993506
   3   9   5  0  0.53071779  0.94212030   -1.30100873    4.68155700  105.53065794   4.85897105   4.92445455  0.13788473   0.47491483
   3   9   6  0  0.55351439  0.90331888   -9.19352753   13.59152437  124.07505809  16.40885380  16.29009565  0.19697818  -0.60290006
   3   9   7  0  0.57930040  0.86311005    4.00088199  -12.46718861  287.79210720  13.09342769  12.97101328  0.17728036  -0.69051307
   3   9   8  0  0.60769540  0.82278062    1.82341651   -0.01791195  359.43718512   1.82350449   1.55612764  0.44320091  -0.60328588
   3   9   9  0  0.63835132  0.78326774   -4.88434934   -2.75477956  209.42305647   5.60764468   5.50554018  0.15758255  -0.64794295
   3   9  10  0  0.67095833  0.74520276   -2.29286897   11.20929003  101.56042344  11.44139113  11.36564110  0.21667600  -0.34960049
   3   9  11  0  0.70524586  0.70897261    5.18117872    0.31839512    3.51653275   5.19095255   5.12143273  0.17728036  -0.39214621
   3   9  12  0  0.74098066  0.67478145    4.52888333    5.10518723   48.42331724   6.82449419   6.87453855  0.17728036   0.28228938
   3   9  13  0  0.77796331  0.64270383    2.12761317   -2.12325286  315.05877085   3.00581778   2.82663691  0.73866818  -0.24257288
   3   9  14  0  0.81602417  0.61272695    1.53556648    4.51480289   71.21589815   4.76879540   4.66838291  0.21667600  -0.46342230
   3   9  15  0  0.85501927  0.58478214    2.30224061   -0.05942162  358.52150460   2.30300733   2.40313382  0.47274764   0.21179691
   3   9  17  0  0.93534210  0.53456377    4.60709381   -0.73207386  350.97110505   4.66489502   4.88505891  0.36440964   0.60416596
   3  10   0  0  0.52212877  0.95761818    0.00000000   -7.50483469  270.00000000   7.50483469   7.60335782  0.14773364   0.66689712
   3  10   1  0  0.52427611  0.95369595    3.57127663   -1.00716747  344.25054553   3.71057989   3.71303873  0.20682709   0.01188839
   3  10   2  0  0.53066598  0.94221227   -5.37263098  -10.99171610  243.95111960  12.23449985  12.18310055  0.30531618  -0.16834776
   3  10   3  0  0.54114813  0.92396143    6.37804089    2.04195491   17.75267204   6.69693851   6.64801364  0.13788473  -0.35482443
   3  10   4  0  0.55549093  0.90010470    0.26180671   -2.85366067  275.24187935   2.86564513   2.65920546  0.27576945  -0.74859513
   3  10   5  0  0.57340476  0.87198438   10.75437623    2.90450689   15.11367324  11.13969337  11.19820964  0.15758255   0.37133725
   3  10   6  0  0.59456693  0.84094822    0.35839780   -5.62555629  273.64532247   5.63696128   5.63357600  0.14773364  -0.02291476
   3  10   7  0  0.61864417  0.80821904   -3.75021569    0.21707526  176.68722160   3.75649296   3.69334091  0.17728036  -0.35622700
   3  10   8  0  0.64531028  0.77482107   -7.68613092    5.64161035  143.72137819   9.53437863   9.66177982  0.15758255   0.80847275
   3  10  10  0  0.70520688  0.70901180   -3.54066128    5.24635205  124.01465045   6.32933584   6.17526600  0.16743145  -0.92019647
   3  10  11  0  0.73790472  0.67759425   -7.38191071    1.11757262  171.39117080   7.46602802   7.47532200  0.18712927   0.04966614
   3  10  12  0  0.77212952  0.64755976   -4.23174984   -2.01615200  205.47474537   4.68749140   4.64868509  0.21667600  -0.17909830
   3  10  13  0  0.80768717  0.61905156    0.31676796    3.22735295   84.39431631   3.24286124   3.61454964  0.52199218   0.71205741
   3  10  14  0  0.84440932  0.59212989    6.52406554    3.31606470   26.94340850   7.31845040   7.41622855  0.33486291   0.29199457
   3  10  20  0  1.08231770  0.46197156   -3.55276539    1.84160886  152.59961604   4.00170777   4.32367109  0.27576945   1.16750900
   3  11   0  0  0.56983448  0.87744778    0.00000000   11.13581197   90.00000000  11.13581197  11.15881401  0.27576945   0.08341037
   3  11   1  0  0.57180269  0.87442750    4.89316026    3.61166389   36.43120378   6.08170481   6.19496382  0.13788473   0.82140362
   3  11   2  0  0.57766709  0.86555043   -3.25791298   16.59496048  101.10701870  16.91173292  16.99921710  0.24622273   0.35530506
   3  11   3  0  0.58731097  0.85133774    8.41947024  -10.21415156  309.49857536  13.23693209  13.35512073  0.17728036   0.66667644
   3  11   4  0  0.60055230  0.83256696   -0.84135384    5.66452801   98.44839128   5.72667040   5.91919437  0.14773364   1.30318302
   3  11   5  0  0.61715955  0.81016327    4.71770137   -2.02467316  336.77267503   5.13381024   5.22977073  0.15758255   0.60895377
   3  11   6  0  0.63686947  0.78509023   -7.39292321    4.56135852  148.32583572   8.68684668   8.53900419  0.15758255  -0.93819077
   3  11   7  0  0.65940390  0.75826061    3.74809106   -2.41715114  327.18195250   4.45991101   4.12669291  0.18712927  -1.78068398
   3  11   8  0  0.68448392  0.73047735   -0.02489086   -9.02461961  269.84197256   9.02465394   8.86401819  0.16743145  -0.95941203
   3  11   9  0  0.71184054  0.70240451    5.08097115   -0.73538925  351.76454045   5.13391324   5.16082837  0.17728036   0.15182235
   3  11  10  0  0.74122171  0.67456200    1.42352548    3.14291644   65.63273594   3.45026790   3.44711818  0.23637382  -0.01332513
   3  11  11  0  0.77239644  0.64733597   -2.97964750    1.99416075  146.20716278   3.58538370   3.72288764  0.23637382   0.58172235
   3  11  12  0  0.80515643  0.62099734    2.19225986    4.83232969   65.59785743   5.30635595   5.52523800  0.30531618   0.71690289
   3  11  14  0  0.87471137  0.57161713    2.27348157    2.97998460   52.65936628   3.74820313   3.74258546  0.25607164  -0.02193789
   3  11  19  0  1.06577303  0.46914304   -1.39403811    1.67259713  129.80975920   2.17736616   2.57056527  0.40380527   0.97373446
   3  12   0  0  0.61787171  0.80922948    0.00000000    4.99129741   90.00000000   4.99129741   5.10173491  0.15758255   0.70082319
   3  12   1  0  0.61968736  0.80685847    5.59296393    5.84798230   46.27690983   8.09198014   8.12535000  0.14773364   0.22587861
   3  12   2  0  0.62510269  0.79986857    0.28433770   -2.29696201  277.05666568   2.31449399   2.90542818  0.28561836   2.06896429
   3  12   3  0  0.63402547  0.78861186   -4.76278374   -1.61747772  198.75787946   5.02994464   5.21007291  0.15758255   1.14307246
   3  12   4  0  0.64631043  0.77362205    5.70386754   -1.53398369  344.94718216   5.90653967   5.77146073  0.15758255  -0.85719479
   3  12   5  0  0.66177037  0.75554909   -0.15797959    3.64026431   92.48495348   3.64369069   3.30923346  0.27576945  -1.21281463
   3  12   6  0  0.68018882  0.73509000   12.36397605    6.02235029   25.97017966  13.75269453  13.33542292  0.18712927  -2.22985750
   3  12   9  0  0.75084689  0.66591472    4.11619199   -0.36738941  354.89959865   4.13255507   4.22518200  0.20682709   0.44784718
   3  12  10  0  0.77875782  0.64204813   -5.33309222    3.98203511  143.25257791   6.65571004   6.65786255  0.22652491   0.00950229
   3  12  11  0  0.80848647  0.61843954    2.42890596    0.80834012   18.40744708   2.55988240   2.76754346  0.37425855   0.55485990
   3  12  12  0  0.83983986  0.59535160   -8.13250727   -1.87129477  192.95823855   8.34502359   8.07610546  0.20682709  -1.30020746
   3  12  14  0  0.90673816  0.55142711   -2.94482982   -0.19276451  183.74515990   2.95113213   3.01376618  0.46289873   0.13530833
   3  12  16  0  0.97826022  0.51111145   -2.29958463   -1.25397622  208.60387914   2.61926437   2.25540018  0.65987691  -0.55141222
   3  12  19  0  1.09221164  0.45778673   -0.16014484    1.83020157   95.00071291   1.83719465   2.55086746  0.64017909   1.11480181
   3  13   0  0  0.66616873  0.75056059    0.00000000   -4.60756996  270.00000000   4.60756996   4.30397328  0.17728036  -1.71252291
   3  13   2  0  0.67288091  0.74307354    1.38579374    8.10380968   80.29598698   8.22144486   7.90867400  0.15758255  -1.98480648
   3  13   3  0  0.68117812  0.73402240   -5.88845421    2.16572509  159.80689248   6.27409421   6.41163982  0.15758255   0.87284803
   3  13   4  0  0.69262725  0.72188901    0.00246492    7.95619901   89.98224913   7.95619939   8.06625655  0.18712927   0.58813440
   3  13   5  0  0.70707521  0.70713835    7.27548618    5.18451156   35.47367289   8.93374833   9.11024091  0.18712927   0.94315860
   3  13   6  0  0.72434258  0.69028111   -1.87643433    3.82537488  116.12901258   4.26080964   4.01835491  0.19697818  -1.23087100
   3  13   7  0  0.74423312  0.67183250   -1.85618426    6.09505532  106.93755639   6.37142993   6.38209309  0.17728036   0.06014857
   3  13   8  0  0.76654268  0.65227940    0.84504896   -6.77229069  277.11262596   6.82480981   6.66771146  0.17728036  -0.88615766
   3  13   9  0  0.79106662  0.63205802    1.12457777   -2.58004077  293.55123015   2.81447785   2.39328491  0.47274764  -0.89094668
   3  13  10  0  0.81760569  0.61154173    0.61287231   -7.55699115  274.63654277   7.58180241   7.47532200  0.19697818  -0.54056953
   3  13  11  0  0.84597028  0.59103731   -1.35600635   -3.32196762  247.79502523   3.58806662   3.35847800  0.26592055  -0.86337301
   3  13  14  0  0.94031347  0.53173757    0.73070301    2.69334740   74.82106640   2.79070728   3.23044218  0.44320091   0.99217961
   3  14   0  0  0.71467289  0.69962077    0.00000000   -4.73113857  270.00000000   4.73113857   4.45170691  0.34471182  -0.81062397
   3  14   1  0  0.71624321  0.69808690   -1.48978938    6.38812818  103.12743967   6.55954679   6.48058219  0.16743145  -0.47162347
   3  14   2  0  0.72093362  0.69354513   -2.89660298    2.13608217  143.59330787   3.59904930   3.50621164  0.29546727  -0.31420624
   3  14   3  0  0.72868388  0.68616861    0.35724451   -2.29113408  278.86246686   2.31881845   2.35388927  0.41365418   0.08478295
   3  14   4  0  0.73939778  0.67622600   -2.71312846   -4.06178494  236.25847992   4.88458421   4.75702309  0.18712927  -0.68167378
   3  14   5  0  0.75294882  0.66405576    3.41445828    3.56316151   46.22087161   4.93504258   4.49110255  0.23637382  -1.87812694
   3  14   6  0  0.76918706  0.65003694    7.91834604   -3.77475591  334.51238854   8.77205712   8.61779546  0.18712927  -0.82435879
   3  14   7  0  0.78794639  0.63456094   10.62478438   -3.51569769  341.69083162  11.19134368  11.26715201  0.21667600   0.34986951
   3  14   8  0  0.80905145  0.61800767    3.47037628   -2.40442443  325.28413475   4.22193893   4.40246237  0.20682709   0.87282297
   3  14   9  0  0.83232383  0.60072772    5.44506655   -2.47595317  335.54799720   5.98156282   5.92904328  0.19697818  -0.26662622
   3  14  10  0  0.85758710  0.58303116   -0.60063654   -2.42366636  256.08129529   2.49698276   2.83648582  0.37425855   0.90713510
   3  14  11  0  0.88467072  0.56518204    2.49772175   -0.45471367  349.68222086   2.53877500   2.49177400  0.35456073  -0.13256120
   3  14  12  0  0.91341277  0.54739765   -2.06846096   -5.19722620  248.29777813   5.59371889   5.32825982  0.22652491  -1.17187583
   3  14  15  0  1.00813119  0.49596720    2.99525402   -0.29080265  354.45465832   3.00933760   3.13195309  0.33486291   0.36616624
   3  15   0  0  0.76334470  0.65501208    0.00000000   -3.56067370  270.00000000   3.56067370   3.63424746  0.22652491   0.32479323
   3  15   1  0  0.76481509  0.65375279   -2.16895349   -4.44085929  243.96872288   4.94222526   5.31841091  0.18712927   2.01029828
   3  15   2  0  0.76920938  0.65001808    3.94346189    2.34474310   30.73529417   4.58788752   4.55019600  0.29546727  -0.12756579
   3  15   3  0  0.77647793  0.64393330    2.28615033    4.76069549   64.34905221   5.28116511   5.49569128  0.24622273   0.87126875
   3  15   4  0  0.78654108  0.63569471    2.67040822    0.41366988    8.80563321   2.70225884   3.04331291  0.25607164   1.33186976
   3  15   5  0  0.79929326  0.62555263    3.86700429    2.60229644   33.93854015   4.66108023   4.44185800  0.20682709  -1.05992996
   3  15   6  0  0.81460820  0.61379200    5.19437265    1.57247281   16.84244016   5.42717035   5.30856200  0.19697818  -0.60213951
   3  15   7  0  0.83234446  0.60071284   -0.60098550    5.11599570   96.69993521   5.15117420   5.19037509  0.22652491   0.17305336
   3  15   8  0  0.85235089  0.58661287    2.87672031    0.87450810   16.90900052   3.00670653   2.99406837  0.29546727  -0.04277349
   3  15   9  0  0.87447170  0.57177379    5.60651376    0.28584386    2.91865476   5.61379579   5.46614455  0.20682709  -0.71388736
   3  15  10  0  0.89855074  0.55645161    3.43774337    2.09044441   31.30320846   4.02343600   4.03805273  0.41365418   0.03533562
   3  15  11  0  0.92443500  0.54087091   -1.74755299    2.75743182  122.36493230   3.26456301   3.24029109  0.30531618  -0.07949765
   3  15  12  0  0.95197724  0.52522264   -0.48454171    3.38628156   98.14315489   3.42077235   3.43726927  0.29546727   0.05583333
   3  15  13  0  0.98103784  0.50966434    1.40976232    4.46479659   72.47645562   4.68207629   4.40246237  0.26592055  -1.05149425
   3  15  17  0  1.10998793  0.45045535   -2.72056330   -1.20673390  203.92017372   2.97618403   3.16149982  0.33486291   0.55340793
   3  15  18  0  1.14486575  0.43673243    0.86593564   -2.06134453  292.78644434   2.23584119   2.59026309  0.76821491   0.46135775
   3  16   0  0  0.81215402  0.61564677    0.00000000    2.28243894   90.00000000   2.28243894   2.38343600  0.33486291   0.30160719
   3  16   1  0  0.81353619  0.61460081    8.08964936    3.33243778   22.38864719   8.74914672   8.60794655  0.18712927  -0.75455948
   3  16   3  0  0.82451016  0.60642067    2.51242405    1.87360798   36.71326222   3.13411574   3.53575837  0.24622273   1.63121669
   3  16   4  0  0.83399393  0.59952474   -1.98260222   -2.57090661  232.36172189   3.24657857   3.48651382  0.25607164   0.93698488
   3  16   5  0  0.84603116  0.59099478   -5.84700093    3.69509812  147.70855924   6.91673116   6.91393419  0.19697818  -0.01419942
   3  16   6  0  0.86051469  0.58104760   -3.04520238    2.82989218  137.09883389   4.15710804   3.66379418  0.24622273  -2.00352690
   3  16   7  0  0.87732338  0.56991528    0.52846874    0.81013534   56.88272392   0.96726340   2.33419146  0.62048127   2.20301259
   3  16   8  0  0.89632643  0.55783249   -5.50668023   -3.35150404  211.32574503   6.44640260   6.39194200  0.21667600  -0.25134576
   3  16   9  0  0.91738747  0.54502597   -1.34857561    2.23225038  121.13754963   2.60798733   2.30464473  0.53184109  -0.57036323
   3  16  10  0  0.94036825  0.53170659   -2.38293935   -2.81645383  229.76617746   3.68928341   2.99406837  0.71897036  -0.96695926
   3  16  11  0  0.96513164  0.51806404    0.62098665    2.45686066   75.81522638   2.53412484   3.38802473  0.28561836   2.98965331
   3  16  14  0  1.04881018  0.47673069    2.44596892   -1.45495120  329.25428019   2.84598787   3.04331291  0.53184109   0.37102256
   3  16  15  0  1.07942823  0.46320819    4.85085958    0.01525735    0.18021115   4.85088358   5.19037509  0.24622273   1.37879846
   3  17   1  0  0.86238123  0.57978999   -1.93237099   -9.19133648  258.12714443   9.39226937   9.38601037  0.18712927  -0.03344749
   3  17   3  0  0.87274123  0.57290751   -3.50535058   -7.53668410  245.05661903   8.31198472   8.32232819  0.25607164   0.04039287
   3  17   4  0  0.88170637  0.56708221   -0.74094216   -3.95344540  259.38494893   4.02227869   4.23503091  0.35456073   0.60004453
   3  17   5  0  0.89310076  0.55984724    0.92086228   -5.68861614  279.19516634   5.76266786   5.88964764  0.20682709   0.61394170
   3  17   7  0  0.92279822  0.54183026   -1.84332176    2.99211187  121.63557960   3.51433757   3.33878018  0.29546727  -0.59416864
   3  17   9  0  0.96096827  0.52030854   -2.98140909    0.47983776  170.85703397   3.01977556   3.05316182  0.32501400   0.10272252
   3  17  11  0  1.00664757  0.49669816    1.91475501    1.26200134   33.38859113   2.29323660   2.49177400  0.73866818   0.26877752
   3  17  13  0  1.05886473  0.47220385    0.12162929    2.02303175   86.55938855   2.02668477   2.39328491  0.58108564   0.63088832
   3  17  15  0  1.11670298  0.44774663   -0.13201453    2.69093884   92.80861672   2.69417514   2.88573037  0.64017909   0.29922131
   3  18   0  0  0.91009663  0.54939221    0.00000000   -5.64770329  270.00000000   5.64770329   5.95859000  0.28561836   1.08846894
   3  18   1  0  0.91133027  0.54864852    7.83093079    0.27519446    2.01265924   7.83576474   7.79048710  0.28561836  -0.15852498
   3  18   5  0  0.94045226  0.53165910   -2.62099846   -4.13413686  237.62574067   4.89496890   4.56989382  0.24622273  -1.32024805
   3  19   2  0  0.96387058  0.51874184    1.59372986   -3.29632123  295.80318288   3.66138068   3.74258546  0.28561836   0.28431217
   3  19   5  0  0.98804511  0.50604977   -2.51322926    1.13744916  155.64921924   2.75864313   2.09781764  0.47274764  -1.39783986
   3  19   6  0  1.00047487  0.49976268    3.21814159    0.56179378    9.90238710   3.26681000   3.15165091  0.33486291  -0.34389920
   3  19   9  0  1.04979245  0.47628462   -2.32904502   -2.34356263  225.17801516   3.30404850   3.53575837  0.30531618   0.75891774
   3  20   0  0  1.00836625  0.49585158    0.00000000   -2.13457729  270.00000000   2.13457729   1.88114164  0.54169000  -0.46786105
   3  20   1  0  1.00947981  0.49530461   -1.22188742   -3.21601574  249.19630029   3.44031483   3.24029109  0.60078345  -0.33293815
   3  20   6  0  1.04770887  0.47723181   -2.91192405    1.03049544  160.51173153   3.08888694   3.01376618  0.36440964  -0.20614371
   3  20   7  0  1.06155766  0.47100598    3.17215719   -1.24327451  338.59812575   3.40709740   3.71303873  0.42350309   0.72240636
   3  21   2  0  1.06183595  0.47088253   -2.28294109   -2.63101964  229.05175729   3.48340127   2.64935655  0.81745946  -1.02028879
   3  21   8  0  1.12352773  0.44502684   -0.94149316    2.55159870  110.25313658   2.71975464   3.16149982  0.32501400   1.35915739
   3  21   9  0  1.14040048  0.43844247   -2.91385337   -0.47231055  189.20707562   2.95188393   3.13195309  0.37425855   0.48113574
   3  22   4  0  1.12299856  0.44523655    1.09046724    1.91938722   60.39766334   2.20752488   2.36373818  0.43335200   0.36047671
   3  22   5  0  1.13196670  0.44170911   -2.65542637   -2.87734608  227.29690460   3.91540670   3.88047018  0.54169000  -0.06449541
   3  22   6  0  1.14283219  0.43750955   -2.24297854    0.91362606  157.83759800   2.42191357   2.87588146  0.45304982   1.00202642
   4   0   0  0  0.20894275  2.39300000  -11.65466461    0.00000000  180.00000000  11.65466461  11.79899310  0.13788473   1.04673297
   4   0   1  0  0.21425232  2.33369704    0.00000000  -34.61629360  270.00000000  34.61629360  34.33329711  0.39395636  -0.71834476
   4   0   2  0  0.22944499  2.17917156  -26.54725499    0.00000000  180.00000000  26.54725499  26.27688947  0.30531618  -0.88552634
   4   0   3  0  0.25274477  1.97828030    0.00000000   17.93357126   90.00000000  17.93357126  17.61969837  0.20682709  -1.51756177
   4   0   4  0  0.28215031  1.77210507   10.46380365    0.00000000  360.00000000  10.46380365   9.91785146  0.12803582  -4.26405827
   4   0   5  0  0.31596146  1.58247148    0.00000000    5.70114400   90.00000000   5.70114400   5.58433146  0.09848909  -1.18604547
   4   0   6  0  0.35291423  1.41677482    8.92816410    0.00000000  360.00000000   8.92816410   8.83447146  0.14773364  -0.63419981
   4   0   7  0  0.39212145  1.27511513    0.00000000   34.33166034   90.00000000  34.33166034  34.40223947  0.50229436   0.14051350
   4   0   9  0  0.47503967  1.05254368    0.00000000   31.87643925   90.00000000  31.87643925  32.00895456  0.34471182   0.38442346
   4   0  10  0  0.51803027  0.96519456    4.92120552    0.00000000  360.00000000   4.92120552   4.92445455  0.13788473   0.02356338
   4   0  11  0  0.56173126  0.89010536    0.00000000   -2.64496908  270.00000000   2.64496908   2.46222727  0.21667600  -0.84338738
   4   0  12  0  0.60598895  0.82509755   -3.83808533    0.00000000  180.00000000   3.83808533   3.66379418  0.17728036  -0.98313850
   4   0  13  0  0.65068977  0.76841533    0.00000000    8.49774703   90.00000000   8.49774703   8.54885310  0.15758255   0.32431300
   4   0  14  0  0.69574832  0.71865068    8.44440637    0.00000000  360.00000000   8.44440637   8.41096837  0.16743145  -0.19971159
   4   0  15  0  0.74109933  0.67467339    0.00000000    4.48478177   90.00000000   4.48478177   4.38276455  0.57123673  -0.17859010
   4   0  17  0  0.83248731  0.60060975    0.00000000    4.71083644   90.00000000   4.71083644   5.04264146  0.21667600   1.53134180
   4   0  21  0  1.01714135  0.49157376    0.00000000    3.62423151   90.00000000   3.62423151   3.70318982  0.30531618   0.25861163
   4   1   0  0  0.21479685  2.32778089  -42.01564902    0.00000000  180.00000000  42.01564902  42.14348202  0.85685509   0.14918859
   4   1   1  0  0.21996515  2.27308731    6.25112458   -8.00223050  307.99598461  10.15442029   9.99664273  0.15758255  -1.00123754
   4   1   2  0  0.23478845  2.12957662   41.20603123   18.79737703   24.52153429  45.29104098  45.95500984  0.50229436   1.32187201
   4   1   3  0  0.25760538  1.94095325   -9.75694268  -11.47684218  229.63074876  15.06372587  14.88170164  0.17728036  -1.02675907
   4   1   4  0  0.28651250  1.74512456   18.27310679   -2.13425994  353.33815866  18.39732309  18.32881983  0.21667600  -0.31615530
   4   1   5  0  0.31986287  1.56316984  -31.51559063   -7.50978244  193.40294129  32.39798273  32.20593275  0.39395636  -0.48749051
   4   1   6  0  0.35641138  1.40287328    1.35677868   11.33569687   83.17469131  11.41660510  11.30654764  0.13788473  -0.79818451
   4   1   7  0  0.39527187  1.26495216   -1.00569734    4.59381369  102.34861626   4.70261112   4.64868509  0.17728036  -0.30418499
   4   1   8  0  0.43582633  1.14724596    3.51836552   -2.74950542  321.99335676   4.46527446   4.42216018  0.11818691  -0.36479735
   4   1   9  0  0.47764349  1.04680586   -2.57721590    4.12954632  121.96794786   4.86777101   4.98354800  0.12803582   0.90425473
   4   1  10  0  0.52041904  0.96076424   -9.34788468    3.30772429  160.51380913   9.91584530  10.08528291  0.14773364   1.14691293
   4   1  11  0  0.56393494  0.88662710    9.84847259    4.43959602   24.26539031  10.80288967  10.74515982  0.15758255  -0.36634668
   4   1  12  0  0.60803225  0.82232480   -8.94526109    6.40775616  144.38485034  11.00350103  11.08987164  0.17728036   0.48719785
   4   1  13  0  0.65259313  0.76617417   -2.18554794    3.76347475  120.14485272   4.35205262   4.35321782  0.26592055   0.00438176
   4   1  14  0  0.69752873  0.71681635    0.07775316   -2.45109065  271.81691959   2.45232358   2.27509800  0.41365418  -0.42843898
   4   1  15  0  0.74277105  0.67315493   -1.89578399   -4.88114608  248.77437211   5.23637126   5.15097946  0.19697818  -0.43350892
   4   1  16  0  0.78826728  0.63430262   -3.23726076   -0.41701350  187.34023507   3.26400942   3.52590946  0.58108564   0.45070816
   4   1  18  0  0.87986371  0.56826983   -3.70199409   -3.89710326  226.47076368   5.37514410   5.35780655  0.21667600  -0.08001602
   4   1  19  0  0.92590416  0.54001269   -1.03538291   -3.91762395  255.19587134   4.05213465   4.03805273  0.26592055  -0.05295535
   4   1  20  0  0.97207553  0.51436332    0.14975964    2.70769940   86.83426382   2.71183775   2.60996091  0.70912145  -0.14366628
   4   1  22  0  1.06474288  0.46959694   -3.42020212   -1.40874894  202.38629998   3.69896690   3.92971473  0.33486291   0.68908148
   4   2   0  0  0.23147252  2.16008364   19.63919358    0.00000000  360.00000000  19.63919358  19.64857365  0.23637382   0.03968317
   4   2   1  0  0.23627634  2.11616617   -0.88816910   49.43026206   91.02938693  49.43824078  49.84532894  1.20156691   0.33879774
   4   2   2  0  0.25013488  1.99892154    3.15150720    0.00262748    0.04776876   3.15150829   2.99406837  0.09848909  -1.59855194
   4   2   3  0  0.27166592  1.84049585   -7.46506389   -6.72458406  222.01275745  10.04724886   9.96709601  0.11818691  -0.67818726
   4   2   4  0  0.29921773  1.67102395   -4.68517994   26.44369635  100.04715388  26.85553924  26.72009038  0.30531618  -0.44363473
   4   2   5  0  0.33129156  1.50924460  -23.44505940    3.50659856  171.49351974  23.70584408  23.49949710  0.27576945  -0.74825900
   4   2   6  0  0.36670276  1.36350216    3.96769171  -17.36369515  282.87138613  17.81124608  17.65909401  0.20682709  -0.73564863
   4   2   7  0  0.40457594  1.23586194    0.79091495   10.27884788   85.59999605  10.30923179  10.27241219  0.13788473  -0.26703180
   4   2   8  0  0.44428193  1.12541152  -11.28945872    3.54700597  162.55793700  11.83355947  11.85808655  0.15758255   0.15564595
   4   2   9  0  0.48537114  1.03013954  -14.67630548    1.22357590  175.23422424  14.72722243  14.68472346  0.17728036  -0.23972742
   4   2  10  0  0.52752044  0.94783057    3.47425996    2.81547731   39.02068181   4.47184467   4.72747637  0.15758255   1.62220822
   4   2  11  0  0.57049492  0.87643199    7.50831901    4.58477256   31.40931165   8.79744245   8.82462255  0.14773364   0.18398042
   4   2  12  0  0.61412138  0.81417130    0.46519111    5.04381427   84.73051654   5.06522114   5.01309473  0.15758255  -0.33078797
   4   2  13  0  0.65827018  0.75956653   -0.61436871   -3.93664746  261.12974755   3.98429945   4.22518200  0.17728036   1.35876612
   4   2  14  0  0.70284292  0.71139651    6.52205452    0.32544759    2.85666425   6.53016932   6.41163982  0.16743145  -0.70792848
   4   2  15  0  0.74776378  0.66866036    6.93563446   -5.40366453  322.07726935   8.79219061   8.78522691  0.17728036  -0.03928069
   4   2  16  0  0.79297361  0.63053801    0.34422555    4.73696112   85.84373516   4.74945174   5.02294364  0.19697818   1.38843751
   4   2  19  0  0.92991416  0.53768404    0.01245622   -5.64874895  270.12634435   5.64876268   5.90934546  0.22652491   1.15034931
   4   3   0  0  0.25687077  1.94650405  -10.22589666    0.00000000  180.00000000  10.22589666  10.00649164  0.22652491  -0.96856907
   4   3   1  0  0.26120792  1.91418393   12.10342037  -27.08742121  294.07643282  29.66852158  29.84219456  0.62048127   0.27990044
   4   3   2  0  0.27380746  1.82610072   18.51819994  -15.36883261  320.30965966  24.06501080  24.23816529  0.30531618   0.56713171
   4   3   3  0  0.29360763  1.70295302   19.00061419    3.77459740   11.23590263  19.37191072  19.54023565  0.33486291   0.50266817
   4   3   4  0  0.31927155  1.56606502    3.73149342  -14.27222312  284.65208477  14.75196244  14.52714092  0.16743145  -1.34276754
   4   3   5  0  0.34950989  1.43057466    8.33493107   -9.90736306  310.07344989  12.94708148  12.87252419  0.17728036  -0.42056146
   4   3   6  0  0.38324141  1.30466068   21.76559592  -12.94916789  329.25000181  25.32631270  24.83894874  0.28561836  -1.70634672
   4   3   7  0  0.41962454  1.19154137  -18.14956683    7.48636052  157.58475845  19.63294094  19.76676056  0.22652491   0.59075012
   4   3   8  0  0.45802784  1.09163671    2.80981044   -1.43216647  332.99196227   3.15374944   2.84633473  0.15758255  -1.95081699
   4   3   9  0  0.49798414  1.00404803   -3.47992368    5.09346513  124.34141321   6.16873211   6.12602146  0.12803582  -0.33358360
   4   3  10  0  0.53914829  0.92738863   10.40658005    1.44063784    7.88166323  10.50582437  10.49893710  0.15758255  -0.04370580
   4   3  11  0  0.58126373  0.86019473   -2.31503587   -2.61296217  228.45965419   3.49098301   3.53575837  0.17728036   0.25256803
   4   3  12  0  0.62413791  0.80110500   14.81965342    4.35582995   16.37925022  15.44653302  15.28550692  0.19697818  -0.81748190
   4   3  13  0  0.66762467  0.74892379   -8.56999146    9.06701067  133.38580455  12.47619478  12.34068310  0.31516509  -0.42997046
   4   3  17  0  0.84578996  0.59116332   -2.67795846    2.79870444  133.73698376   3.87352656   3.95926146  0.24622273   0.34820057
   4   3  19  0  0.93655935  0.53386900   -0.77648354   -3.77428760  258.37474987   3.85333279   3.99865709  0.26592055   0.54649521
   4   3  20  0  0.98222999  0.50904575    3.80124803    3.24650411   40.49940371   4.99892744   5.22977073  0.24622273   0.93753851
   4   3  21  0  1.02805742  0.48635416   -0.02805245    3.42082534   90.46984306   3.42094036   3.29938455  0.33486291  -0.36300173
   4   3  22  0  1.07402156  0.46554000    3.98710469   -1.25928840  342.47178281   4.18124516   4.14639073  0.28561836  -0.12203148
   4   4   0  0  0.28869861  1.73190996  -15.89072074    0.00000000  180.00000000  15.89072074  16.57571401  0.42350309   1.61744574
   4   4   1  0  0.29256430  1.70902600   -3.06192596   13.48243708  102.79511591  13.82575496  13.83771728  0.27576945   0.04337799
   4   4   2  0  0.30386645  1.64545970   31.78237455   13.85108917   23.54807269  34.66946789  34.92423166  1.01443764   0.25113793
   4   4   3  0  0.32182252  1.55365137   -1.45462264   12.69959271   96.53423326  12.78262814  12.94146655  0.15758255   1.00796961
   4   4   4  0  0.34539632  1.44761243    0.22200187    4.44227401   87.13903355   4.44781780   4.38276455  0.10833800  -0.60046572
   4   4   5  0  0.37352572  1.33859592   -5.39064693   -5.47838876  225.46251824   7.68581926   7.76094037  0.11818691   0.63561272
   4   4   7  0  0.43982843  1.13680691   15.68792431    4.95519561   17.52926875  16.45189754  16.36888692  0.19697818  -0.42142037
   4   4   8  0  0.47660654  1.04908338   -2.81887617   11.09135976  104.25984897  11.44396453  11.36564110  0.14773364  -0.53016653
   4   4   9  0  0.51512377  0.97064050   -3.58996220    1.79420400  153.44487167   4.01335229   4.12669291  0.14773364   0.76719576
   4   4  10  0  0.55501818  0.90087139   -4.81880825   -4.33787595  221.99344281   6.48367802   6.44118655  0.18712927  -0.22707014
   4   4  11  0  0.59601327  0.83890750    5.13911058    2.46167341   25.59477854   5.69827110   5.87979873  0.19697818   0.92156214
   4   4  12  0  0.63789688  0.78382575   -7.98274825   -3.84501948  205.71854188   8.86049911   8.57839982  0.15758255  -1.79016833
   4   4  13  0  0.68050496  0.73474850   -8.14577551    0.74420365  174.77990968   8.17970034   8.35187491  0.16743145   1.02832871
   4   4  14  0  0.72370957  0.69088488    1.76834738   -8.27532701  282.06207167   8.46215632   8.46021291  0.16743145  -0.01160716
   4   4  15  0  0.76740996  0.65154224    5.31652541    8.43370457   57.77306712   9.96959454  10.06558510  0.22652491   0.42375277
   4   4  16  0  0.81152604  0.61612318   -3.96546507   -2.36890553  210.85342076   4.61915864   4.70777855  0.21667600   0.40899732
   4   4  17  0  0.85599354  0.58411656   -0.15088753    4.09120746   92.11216427   4.09398895   4.32367109  0.23637382   0.97169027
   4   4  18  0  0.90076043  0.55508655   -1.58429304    8.20895710  100.92353373   8.36044025   8.52915528  0.21667600   0.77865121
   4   4  19  0  0.94578418  0.52866184    1.50715598    4.87005383   72.80405309   5.09793521   5.40705109  0.25607164   1.20714612
   4   4  20  0  0.99102979  0.50452570    0.40085004    3.18754511   82.83238948   3.21265071   3.48651382  0.31516509   0.86895128
   4   4  22  0  1.08207514  0.46207512    0.23250673    2.00895273   83.39822783   2.02236260   2.77739237  0.37425855   2.01740155
   4   5   0  0  0.32507293  1.53811639  -11.95259166    0.00000000  180.00000000  11.95259166  12.42932328  0.36440964   1.30822999
   4   5   1  0  0.32851087  1.52201965    6.40199980    4.76133878   36.63917003   7.97846780   8.34202600  0.24622273   1.47654201
   4   5   2  0  0.33861533  1.47660179    7.88708338    0.93509805    6.76146388   7.94232287   7.90867400  0.16743145  -0.20097100
   4   5   3  0  0.35481721  1.40917627   -8.45506153   -1.20526383  188.11282108   8.54053432   8.52915528  0.11818691  -0.09628003
   4   5   4  0  0.37632982  1.32862178   17.17150788   15.06548297   41.26220971  22.84358685  22.86916692  0.26592055   0.09619442
   4   5   5  0  0.40230210  1.24284709    4.81179127    5.22083611   47.33473935   7.10003274   7.14045909  0.15758255   0.25654081
   4   5   6  0  0.43193031  1.15759415    6.61057775   -8.55129657  307.70580777  10.80853418  10.90274237  0.14773364   0.63768948
   4   5   7  0  0.46451542  1.07639054    9.79600222   -0.14928547  359.12691269   9.79713966   9.67162873  0.13788473  -0.91025986
   4   5   8  0  0.49947904  1.00104300    8.89193833   -1.15406701  352.60503229   8.96651761   8.92311164  0.13788473  -0.31479893
   4   5   9  0  0.53635625  0.93221623   10.05836768  -11.98103639  310.01426562  15.64340096  15.48248510  0.18712927  -0.85991816
   4   5  10  0  0.57477883  0.86989982    4.94850876   -4.72142821  316.34523795   6.83956309   6.83514291  0.15758255  -0.02804994
   4   5  11  0  0.61445695  0.81372666   -0.22868474   -3.07571379  265.74778193   3.08420363   3.07285964  0.26592055  -0.04265933
   4   5  12  0  0.65516253  0.76316940    6.90383820    0.67737448    5.60367624   6.93698912   7.05181891  0.15758255   0.72869616
   4   5  14  0  0.73897297  0.67661473   -4.14175982   -1.05692413  194.31562279   4.27448980   4.55019600  0.19697818   1.39967890
   4   5  15  0  0.78182067  0.63953285   -3.44385561   -3.88185448  228.42159962   5.18930975   5.16082837  0.19697818  -0.14459155
   4   5  16  0  0.82516667  0.60593819   -6.78455616    2.23995629  161.72909300   7.14476077   7.22909928  0.18712927   0.45069648
   4   5  17  0  0.86893640  0.57541611    0.93988679    3.29515235   74.08009209   3.42657499   3.57515400  0.26592055   0.55873460
   4   5  18  0  0.91306893  0.54760378   -5.07925120    0.98557872  169.01878072   5.17398861   5.54493582  0.22652491   1.63755595
   4   5  19  0  0.95751409  0.52218553    1.95518518   -5.47189606  289.66252112   5.81071386   6.15556819  0.55153891   0.62525837
   4   5  21  0  1.04718282  0.47747154   -0.66157917    2.48456267  104.91051253   2.57113568   3.04331291  0.35456073   1.33172457
   4   6   0  0  0.36463565  1.37123180  -18.87395940    0.00000000  180.00000000  18.87395940  18.71292728  0.48259655  -0.33367856
   4   6   1  0  0.36770388  1.35978985   -5.06532179   -8.75310174  239.94251497  10.11307445   9.97694491  0.26592055  -0.51191808
   4   6   2  0  0.37675866  1.32710950   -0.24819980   20.28377812   90.70105733  20.28529660  20.41678856  0.55153891   0.23840922
   4   6   3  0  0.39138473  1.27751536    6.75056834   -7.66322353  311.37697169  10.21250056  10.44969255  0.13788473   1.72021944
   4   6   4  0  0.41098769  1.21658144   -4.09756790   16.92252349  103.61144586  17.41154399  17.61969837  0.24622273   0.84539063
   4   6   5  0  0.43489508  1.14970259    5.96772227    7.21117406   50.38999983   9.36027459   9.27767237  0.13788473  -0.59906723
   4   6   6  0  0.46243977  1.08122188   12.57847405    2.64037186   11.85494653  12.85260958  12.81343073  0.15758255  -0.24862426
   4   6   7  0  0.49301249  1.01417308    3.47961987   -4.88226834  305.47768396   5.99535642   6.15556819  0.12803582   1.25130430
   4   6   8  0  0.52608560  0.95041567    1.30460045    1.65188784   51.69961449   2.10492654   2.48192509  0.18712927   2.01464230
   4   6   9  0  0.56121722  0.89092062   -0.43901916   -7.06687234  266.44515146   7.08049592   7.07151673  0.13788473  -0.06512097
   4   6  10  0  0.59804469  0.83605792    2.12144368   12.52397831   80.38589571  12.70238387  12.80358183  0.17728036   0.57083566
   4   6  11  0  0.63627360  0.78582547    3.26610219   -5.39459063  301.19239933   6.30626922   6.28360400  0.15758255  -0.14383078
   4   6  12  0  0.67566611  0.74001047    3.93730433    2.64422439   33.88461534   4.74281436   4.88505891  0.17728036   0.80237062
   4   6  13  0  0.71603021  0.69829456   -5.67512211   -4.66171506  219.40070655   7.34429019   7.43592637  0.16743145   0.54730565
   4   6  14  0  0.75721054  0.66031833   -4.92003483    3.93776472  141.32786066   6.30180400   6.35254637  0.17728036   0.28622664
   4   6  15  0  0.79908092  0.62571886    4.85222756   -2.64728727  331.38391936   5.52740827   5.76161182  0.19697818   1.18898220
   4   6  17  0  0.88449828  0.56529222   -1.82031360   -3.45289383  242.20247738   3.90333413   3.98880818  0.24622273   0.34714118
   4   6  18  0  0.92789095  0.53885642   -1.18960498    4.54969720  104.65302844   4.70264868   4.60928946  0.25607164  -0.36458244
   4   6  19  0  0.97165837  0.51458415   -2.73550279   -0.74140372  195.16457346   2.83419389   2.52132073  0.40380527  -0.77481197
   4   6  21  0  1.06013141  0.47163964   -1.57190259   -3.92670785  248.18325303   4.22964682   4.59944055  0.26592055   1.39061735
   4   7   0  0  0.40645680  1.23014302   14.08285431    0.00000000  360.00000000  14.08285431  14.31046492  0.45304982   0.50239642
   4   7   1  0  0.40921158  1.22186181   -9.22107984    1.18966124  172.64857111   9.29750543   9.33676582  0.20682709   0.18982229
   4   7   2  0  0.41736682  1.19798693   -0.30944192    4.75689569   93.72191699   4.76694986   4.81611655  0.11818691   0.41600793
   4   7   3  0  0.43061581  1.16112782    5.15967243    4.87485782   43.37418446   7.09834194   7.46547310  0.16743145   2.19272509
   4   7   4  0  0.44850737  1.11480889   24.51399902    2.95032719    6.86269674  24.69090072  25.06547365  0.36440964   1.02788975
   4   7   5  0  0.47051217  1.06267176   -0.41011814   -1.98857988  258.34689057   2.03043021   1.88114164  0.21667600  -0.68899451
   4   7   6  0  0.49608318  1.00789550    9.64310720    1.58583663    9.33886488   9.77263497   9.71102437  0.14773364  -0.41703841
   4   7   7  0  0.52469924  0.95292686   -4.41367364   -0.06431209  180.83480362   4.41414216   4.35321782  0.13788473  -0.44184982
   4   7   8  0  0.55589031  0.89945802    0.76124574    8.74010806   85.02221535   8.77319691   8.66704000  0.14773364  -0.71856964
   4   7   9  0  0.58924761  0.84853971   -5.23027950    1.19086097  167.17322482   5.36413773   5.33810873  0.18712927  -0.13909634
   4   7  10  0  0.62442407  0.80073787   -1.28210286   -6.01473473  257.96690590   6.14986354   6.05707909  0.16743145  -0.55416378
   4   7  11  0  0.66112939  0.75628162   -7.63751845   -2.93204555  201.00181046   8.18098888   8.13519891  0.15758255  -0.29057768
   4   7  12  0  0.69912279  0.71518195   10.40637914   -2.01530185  349.03976034  10.59972492  10.43984364  0.17728036  -0.90185553
   4   7  13  0  0.73820542  0.67731825    1.43462120    1.88518643   52.72897434   2.36897992   2.46222727  0.37425855   0.24915223
   4   7  14  0  0.77821320  0.64249746    6.05205477   -2.78931633  335.25561512   6.66390670   6.68740928  0.29546727   0.07954374
   4   7  15  0  0.81901055  0.61049274   -0.81880365   -2.28478582  250.28373361   2.42707348   2.29479582  0.52199218  -0.25340927
   4   7  16  0  0.86048519  0.58106753    5.22685744   -4.72727557  317.87317195   7.04749410   7.08136564  0.26592055   0.12737468
   4   7  17  0  0.90254373  0.55398978    1.30361679   -2.62636631  296.39785120   2.93210108   2.74784564  0.33486291  -0.55024143
   4   7  18  0  0.94510824  0.52903993    5.62088530    3.22305214   29.83023938   6.47938397   6.77604946  0.21667600   1.36916635
   4   7  20  0  1.03150390  0.48472914    2.20258829   -1.90750777  319.10645149   2.91375721   3.46681600  0.30531618   1.81142967
   4   7  21  0  1.07523327  0.46501537    1.74840559    2.43329911   54.30150944   2.99630884   3.32893127  0.68942364   0.48246450
   4   8   0  0  0.44990703  1.11134071   -3.36636596    0.00000000  180.00000000   3.36636596   3.51606055  0.22652491   0.66083060
   4   8   1  0  0.45239730  1.10522321   -0.10972685    3.45557134   91.81873648   3.45731301   3.57515400  0.13788473   0.85463408
   4   8   2  0  0.45978720  1.08745960   -2.15117952    1.27109511  149.42188710   2.49865085   2.59026309  0.16743145   0.54716266
   4   8   3  0  0.47184657  1.05966650    0.23929927    2.71271224   84.95875796   2.72324656   2.75769455  0.16743145   0.20574383
   4   8   4  0  0.48822952  1.02410850   -6.10245271  -14.95269808  247.79878577  16.15001885  16.19160655  0.19697818   0.21112848
   4   8   5  0  0.50851835  0.98324870   -3.50525897   -4.11536622  229.57733717   5.40583755   5.53508691  0.12803582   1.00947819
   4   8   6  0  0.53226659  0.93937890   -8.85968790   -7.85035210  221.54336534  11.83731802  11.64141055  0.15758255  -1.24320535
   4   8   7  0  0.55903354  0.89440072    9.62948755  -15.92400807  301.16198546  18.60916611  18.78186965  0.21667600   0.79705889
   4   8   8  0  0.58840738  0.84975141    4.94061493   -5.08374115  314.18199521   7.08901262   6.88438746  0.14773364  -1.38509528
   4   8   9  0  0.62001770  0.80642859    0.30213960    2.75246614   83.73569360   2.76899949   3.00391727  0.26592055   0.88341345
   4   8  10  0  0.65354007  0.76506403    0.34125102    5.98379887   86.73600536   5.99352160   5.98813673  0.15758255  -0.03417175
   4   8  12  0  0.72524608  0.68942117    7.19525543    2.15472274   16.67108549   7.51096071   7.39653073  0.16743145  -0.68344373
   4   8  13  0  0.76299177  0.65531506    3.01183180    6.46971384   65.03671183   7.13640862   7.26849491  0.20682709   0.63863151
   4   8  14  0  0.80176367  0.62362516   -2.52565968    2.05359027  140.88576228   3.25517892   3.44711818  0.24622273   0.77953511
   4   8  15  0  0.84141992  0.59423361    0.54768395    2.95176692   79.48862276   3.00214684   2.98421946  0.31516509  -0.05688251
   4   8  19  0  1.00676569  0.49663989   -0.45715918    3.69640742   97.05034667   3.72457009   3.57515400  0.30531618  -0.48938149
   4   9   0  0  0.49455714  1.01100552    5.48789661    0.00000000    0.00000000   5.48789661   5.51538909  0.12803582   0.21472498
   4   9   1  0  0.49682366  1.00639330   -1.50056569   -5.40081062  254.47253537   5.60539496   5.89949655  0.12803582   2.29702585
   4   9   2  0  0.50356201  0.99292638    3.33111086   -5.03328741  303.49723419   6.03575031   6.21466164  0.15758255   1.13534993
   4   9   3  0  0.51459655  0.97163496   10.10274670   -1.31128829  352.60462591  10.18749076  10.43984364  0.26592055   0.94897852
   4   9   4  0  0.52965884  0.94400387    2.00089661    5.06775369   68.45445103   5.44845985   5.41690000  0.14773364  -0.21362667
   4   9   5  0  0.54841712  0.91171479    7.16329582    5.47071988   37.36953249   9.01341129   8.90341382  0.14773364  -0.74456617
   4   9   6  0  0.57050692  0.87641355  -13.22102485    1.90439267  171.80333751  13.35747766  13.16799146  0.17728036  -1.06885048
   4   9   7  0  0.59555766  0.83954927   13.35150348   -4.21284582  342.48777203  14.00038268  13.88696183  0.17728036  -0.63978236
   4   9   8  0  0.62321238  0.80229472   -5.31272936    4.63404670  138.90332259   7.04978596   6.93363200  0.14773364  -0.78623909
   4   9  10  0  0.68504383  0.72988030   -2.57761623    6.72921238  110.95927451   7.20599782   7.10106346  0.16743145  -0.62673030
   4   9  11  0  0.71865965  0.69573963   -2.86143208   -3.75692734  232.70559370   4.72253074   5.03279255  0.27576945   1.12507677
   4   9  12  0  0.75375878  0.66334219   -2.14344963   -3.28088223  236.84281162   3.91900045   3.98880818  0.53184109   0.13125676
   4   9  13  0  0.79014358  0.63279639    5.94251266    3.07566799   27.36474125   6.69127718   6.76620055  0.26592055   0.28175095
   4   9  14  0  0.82764450  0.60412412    2.02981748    3.40618982   59.20842976   3.96513406   3.64409637  0.24622273  -1.30385079
   4   9  15  0  0.86611657  0.57728950    1.80759390    2.27448160   51.52485580   2.90528179   2.88573037  0.30531618  -0.06403665
   4   9  18  0  0.98620952  0.50699166   -1.64444761    0.56890198  160.91677275   1.74007397   2.44252946  0.62048127   1.13211393
   4   9  19  0  1.02749579  0.48662000    2.79778896   -0.05702898  358.83226813   2.79837013   2.84633473  0.36440964   0.13162276
   4   9  20  0  1.06928945  0.46760024    1.16335729   -4.12320018  285.75636605   4.28417786   4.35321782  0.35456073   0.19471972
   4   9  21  0  1.11153328  0.44982909    2.75327161   -1.02064427  339.66013818   2.93636157   3.19104655  0.36440964   0.69889748
   4  10   0  0  0.54010964  0.92573797    3.47604456    0.00000000    0.00000000   3.47604456   3.53575837  0.16743145   0.35664627
   4  10   1  0  0.54218577  0.92219315   -9.17359852  -15.07019188  238.67009141  17.64272068  17.77728092  0.38410745   0.35031926
   4  10   2  0  0.54836699  0.91179814   -5.41720535   -4.70200834  220.95722124   7.17321380   6.95332982  0.22652491  -0.97068345
   4  10   3  0  0.55851702  0.89522786    2.52550062  -10.52425533  283.49408262  10.82303579  10.97168473  0.15758255   0.94330845
   4  10   4  0  0.57242480  0.87347719    5.09246422    2.11993092   22.60136800   5.51609454   5.39720218  0.13788473  -0.86225905
   4  10   6  0  0.61041773  0.81911120   -5.45066643    1.89998286  160.78256479   5.77232184   5.54493582  0.14773364  -1.53916215
   4  10   7  0  0.63389320  0.78877641   -0.60269357  -11.05641625  266.87985192  11.07283071  11.05047601  0.16743145  -0.13351553
   4  10   8  0  0.65994343  0.75764070    5.86081173    0.72911985    7.09150097   5.90599102   5.68282055  0.15758255  -1.41621313
   4  10   9  0  0.68827613  0.72645262   -1.93575486  -12.99628558  261.52826078  13.13965698  12.88237310  0.18712927  -1.37489919
   4  10  10  0  0.71862140  0.69577667   -4.08948585    8.31468057  116.18976805   9.26594882   8.84432037  0.38410745  -1.09768359
   4  10  11  0  0.75073521  0.66601379   -7.66180115   -4.75900448  211.84581768   9.01949669   9.13978764  0.19697818   0.61068160
   4  10  12  0  0.78440038  0.63742957    2.72715933    1.64331111   31.07200939   3.18400211   2.86603255  0.45304982  -0.70184238
   4  10  13  0  0.81942573  0.61018343   -2.80459006   -2.84507127  225.41053128   3.99501639   4.15623964  0.22652491   0.71172417
   4  10  14  0  0.85564424  0.58435501   -2.10113545   -0.19703201  185.35719180   2.11035348   1.96978182  0.59093455  -0.23788025
   4  10  15  0  0.89291073  0.55996639   -0.39760182   -4.32574937  264.74840694   4.34398375   4.28427546  0.24622273  -0.24249707
   4  10  16  0  0.93109937  0.53699961    2.59315895    4.38204943   59.38428877   5.09183961   4.96385018  0.23637382  -0.54147038
   4  10  17  0  0.97010127  0.51541011    2.43700062   -1.37265734  330.60931486   2.79699128   2.77739237  0.36440964  -0.05378264
   4  10  18  0  1.00982220  0.49513667    2.37818095   -0.43040319  349.74164785   2.41681434   2.34404036  0.65987691  -0.11028417
   4  10  20  0  1.09110567  0.45825076    0.97123556    1.88003867   62.67894135   2.11609166   2.60011200  0.57123673   0.84732007
   4  11   0  0  0.58635425  0.85272683    6.11122098    0.00000000  360.00000000   6.11122098   5.75176291  0.17728036  -2.02762482
   4  11   1  0  0.58826719  0.84995391  -11.55062049    3.11794661  164.89375802  11.96404718  11.92702892  0.24622273  -0.15034461
   4  11   2  0  0.59396905  0.84179470    2.73674690    1.44486546   27.83181263   3.09474067   3.21074437  0.18712927   0.61991207
   4  11   3  0  0.60335243  0.82870306  -11.58276385   -1.80078504  188.83708991  11.72191304  11.85808655  0.31516509   0.43207042
   4  11   4  0  0.61624916  0.81136013    4.60525933   -3.42028766  323.39903576   5.73644325   5.53508691  0.28561836  -0.70498387
   4  11   5  0  0.63244437  0.79058337    2.07334113    2.92911928   54.70769999   3.58866036   3.42742037  0.23637382  -0.68213984
   4  11   6  0  0.65169217  0.76723340    8.01115797    1.26153766    8.94902527   8.10987851   8.15489673  0.15758255   0.28568028
   4  11   7  0  0.67373100  0.74213595   -1.30953491   -7.54086445  260.14835197   7.65372579   7.61320673  0.15758255  -0.25712908
   4  11   8  0  0.69829665  0.71602807   -0.37873717   -4.96046527  265.63387298   4.97490276   4.97369909  0.17728036  -0.00678963
   4  11   9  0  0.72513235  0.68952930    2.09132404    1.42376236   34.24682697   2.52996749   2.61980982  0.38410745   0.23389895
   4  11  12  0  0.81693136  0.61204653   -1.21437270   -4.70263973  255.52070202   4.85690452   4.49110255  0.21667600  -1.68824406
   4  11  13  0  0.85061825  0.58780775   -1.39117024    3.81418748  110.03871670   4.05997300   4.01835491  0.23637382  -0.17606896
   4  11  14  0  0.88556194  0.56461324    2.13123774    2.92873630   53.95666488   3.62210859   3.36832691  0.27576945  -0.92026754
   4  11  15  0  0.92161947  0.54252326    4.16839633    4.18472434   45.11199703   5.90655955   6.04723019  0.26592055   0.52899498
   4  11  19  0  1.07469630  0.46524772   -1.82470595    1.47148510  141.11649213   2.34410328   2.90542818  0.35456073   1.58315589
   4  11  20  0  1.11472170  0.44854245    0.75289127   -1.88329366  291.79023094   2.02821110   2.39328491  0.42350309   0.86203340
   4  12   0  0  0.63313933  0.78971559    9.00553096    0.00000000  360.00000000   9.00553096   9.11024091  0.15758255   0.66447684
   4  12   1  0  0.63491133  0.78751154   -1.99973493   -6.48167234  252.85388358   6.78314206   6.70710709  0.14773364  -0.51467604
   4  12   2  0  0.64019790  0.78100850   -4.93825977    3.89281163  141.75142019   6.28811514   6.15556819  0.25607164  -0.51761668
   4  12   3  0  0.64891314  0.77051915    4.35016171    3.97787654   42.44043231   5.89469326   5.74191400  0.28561836  -0.53490699
   4  12   4  0  0.66092143  0.75651957    3.46291763   -7.41300757  295.03919299   8.18196063   8.18444346  0.15758255   0.01575575
   4  12   5  0  0.67604733  0.73959319   -0.52291556    3.26207159   99.10712974   3.30371786   3.15165091  0.42350309  -0.35906929
   4  12   6  0  0.69408703  0.72037076   -6.17279062   -1.68226543  195.24455286   6.39791849   6.51012891  0.16743145   0.67018725
   4  12   7  0  0.71481996  0.69947683   -0.65372652    5.50536566   96.77179412   5.54404269   5.65327382  0.17728036   0.61614906
   4  12   8  0  0.73801919  0.67748916    2.52732766   -5.13145110  296.22103690   5.72006779   5.61387819  0.23637382  -0.44924436
   4  12  10  0  0.79092585  0.63217051   -1.32385338   -7.53045317  260.02928808   7.64593439   7.61320673  0.18712927  -0.17489332
   4  12  11  0  0.82021360  0.60959731   -3.02651257    5.56430508  118.54246098   6.33413525   6.38209309  0.21667600   0.22133437
   4  12  12  0  0.85113510  0.58745081   -2.77020390    3.06164016  132.13912304   4.12888243   4.04790164  0.24622273  -0.32889242
   4  12  13  0  0.88351883  0.56591889    2.84836350    0.31677014    6.34586075   2.86592358   3.11225527  0.29546727   0.83370213
   4  12  14  0  0.91720993  0.54513147   -3.90267107    0.16275095  177.61200928   3.90606315   4.04790164  0.31516509   0.45004504
   4  12  15  0  0.95206962  0.52517168   -0.23472427   -3.18202605  265.78117963   3.19067160   3.26983782  0.30531618   0.25929256
   4  12  16  0  0.98797421  0.50608609   -1.22535937   -2.14359773  240.24612527   2.46911255   2.42283164  0.64017909  -0.07229370
   4  12  17  0  1.02481387  0.48789347    0.03827410   -3.74756126  270.58514543   3.74775671   3.94941255  0.28561836   0.70603248
   4  12  18  0  1.06249135  0.47059207   -0.42794580   -2.70095123  260.99674788   2.73464352   2.32434255  0.43335200  -0.94680761
   4  12  20  0  1.14002569  0.43858661    0.97487655   -0.99417261  314.43853753   1.39239487   1.96978182  0.49244545   1.17248914
   4  13   0  0  0.68035340  0.73491218   -2.75331057    0.00000000  180.00000000   2.75331057   2.53116964  0.49244545  -0.45109753
   4  13   1  0  0.68200274  0.73313489    7.06387744   -0.91082959  352.65271459   7.12235741   7.20940146  0.15758255   0.55237116
   4  13   2  0  0.68692699  0.72787940   -7.46043483   -5.49127722  216.35504679   9.26348818   9.12993873  0.16743145  -0.79763657
   4  13   3  0  0.69505654  0.71936594   -5.35901102   -2.67285227  206.50811654   5.98858400   6.24420837  0.17728036   1.44192148
   4  13   4  0  0.70628074  0.70793379  -10.08741499   -7.07296298  215.03687270  12.32001406  12.34068310  0.33486291   0.06172388
   4  13   5  0  0.72045494  0.69400593    1.93643560    1.67796965   40.90974410   2.56229682   2.68875218  0.26592055   0.47553813
   4  13   6  0  0.73740907  0.67804970   -6.56438860    2.51019388  159.07336155   7.02796351   7.28819273  0.17728036   1.46789650
   4  13   7  0  0.75695635  0.66054007    3.54899184   -0.81354553  347.08898834   3.64104372   3.40772255  0.23637382  -0.98708552
   4  13   8  0  0.77890157  0.64192963   -8.04075479   -2.72676572  198.73272933   8.49052347   8.38142164  0.20682709  -0.52750262
   4  13  10  0  0.82920386  0.60298803   -5.43524476    1.72351965  162.40614480   5.70196506   5.78130964  0.19697818   0.40280898
   4  13  11  0  0.85718474  0.58330483    4.03216701    0.91338343   12.76347879   4.13432462   3.91001691  0.24622273  -0.91099515
   4  13  12  0  0.88681807  0.56381350   -5.22110227   -3.37732923  212.89726672   6.21822013   6.21466164  0.29546727  -0.01204361
   4  13  13  0  0.91794382  0.54469564    8.43093095   -1.73148517  348.39436854   8.60689477   8.54885310  0.20682709  -0.28062896
   4  13  15  0  0.98409954  0.50807869    4.94503543   -1.68487567  341.18496339   5.22419194   5.24946855  0.43335200   0.05832813
   4  13  16  0  1.01887603  0.49073683    0.79062694    2.58017733   72.96370530   2.69859334   2.60011200  0.39395636  -0.24998031
   4  14   0  0  0.72791299  0.68689529   14.17341179    0.00000000  360.00000000  14.17341179  14.61578110  0.56138782   0.78799235
   4  14   1  0  0.72945480  0.68544343   -1.33595492   -9.46274428  261.96406325   9.55658437   9.57313964  0.21667600   0.07640567
   4  14   2  0  0.73406079  0.68114250    1.02438805   -8.00999855  277.28792024   8.07523669   8.01701200  0.16743145  -0.34775238
   4  14   3  0  0.74167389  0.67415074   -3.29455604   -2.95315028  221.87218435   4.42438652   4.43200909  0.19697818   0.03869757
   4  14   5  0  0.76552720  0.65314466    2.04172562   -9.21851998  282.48832265   9.44191475   9.48449946  0.17728036   0.24021108
   4  14   6  0  0.78150413  0.63979189   -3.20108294    2.63612179  140.52822447   4.14681446   4.26457764  0.20682709   0.56937988
   4  14   7  0  0.79997467  0.62501979   -1.14745238   -2.81897656  247.85142896   3.04356302   2.95467273  0.54169000  -0.16409808
   4  14   9  0  0.84371970  0.59261387    3.38071233   -4.82204397  305.03411646   5.88908515   6.10632364  0.35456073   0.61269756
   4  14  11  0  0.89540061  0.55840927    1.87256669   -0.25589595  352.21843484   1.88997056   2.21600455  0.63033018   0.51724317
   4  14  15  0  1.01756006  0.49137149   -0.86096353   -2.41858833  250.40540418   2.56726074   2.42283164  0.64017909  -0.22560734
   4  14  17  0  1.08592604  0.46043651   -1.47924062   -3.29330280  245.81199075   3.61026261   3.58500291  0.31516509  -0.08014752
   4  14  18  0  1.12155239  0.44581065    1.13849221   -2.14832245  297.92111839   2.43134816   2.61980982  0.55153891   0.34170147
   4  15   0  0  0.77575454  0.64453377    3.03773684    0.00000000    0.00000000   3.03773684   3.14180200  0.25607164   0.40639080
   4  15   2  0  0.78152610  0.63977390    1.87028916   -0.37965361  348.52533111   1.90843350   1.91068836  0.46289873   0.00487119
   4  15   3  0  0.78868115  0.63396976   -4.51898159    4.94621326  132.41558746   6.69971792   6.67756037  0.18712927  -0.11840772
   4  15   4  0  0.79859053  0.62610309   -3.40772021   -5.68053673  239.04070706   6.62427766   6.47073328  0.18712927  -0.82052575
   4  15   6  0  0.82624844  0.60514486   -0.74052543    2.28840336  107.93153796   2.40523758   2.25540018  0.64017909  -0.23405544
   4  15   7  0  0.84374005  0.59259958   -0.77180979    3.69987530  101.78316600   3.77951949   3.99865709  0.23637382   0.92708070
   4  15   8  0  0.86348249  0.57905054    6.98514410   -0.65808415  354.61793805   7.01607532   7.20940146  0.21667600   0.89223606
   4  15  10  0  0.90911682  0.54998432    2.74092885   -0.65351529  346.58943865   2.81776032   2.81678800  0.33486291  -0.00290363
   4  15  13  0  0.99072459  0.50468112   -2.93729712   -2.68357064  222.41541789   3.97860098   4.12669291  0.27576945   0.53701354
   4  16   1  0  0.82519156  0.60591992    7.16881045    2.72989280   20.84690161   7.67099459   7.58366000  0.17728036  -0.49263542
   4  16   2  0  0.82926597  0.60294286   -4.02473530    0.94588323  166.77449863   4.13439105   4.31382218  0.22652491   0.79210335
   4  16   3  0  0.83601254  0.59807715   -1.28336515    4.90636386  104.65852505   5.07143298   4.87521000  0.20682709  -0.94872956
   4  16   4  0  0.84536729  0.59145889   -2.00659722    4.09679832  116.09544820   4.56181859   4.33352000  0.35456073  -0.64389136
   4  16   5  0  0.85724483  0.58326394    3.59947175    7.53649496   64.47060054   8.35194308   8.25338582  0.19697818  -0.50034604
   4  16   6  0  0.87154203  0.57369580   -0.43092778    4.27662349   95.75390515   4.29827956   4.62898728  0.36440964   0.90751638
   4  16   7  0  0.88814204  0.56297301   -0.04494805    5.79886557   90.44410096   5.79903977   5.63357600  0.21667600  -0.76364601
   4  16  10  0  0.95046958  0.52605577    0.48743322   -7.73792216  273.60445781   7.75325935   7.52456655  0.20682709  -1.10571975
   4  16  12  0  1.00112919  0.49943604   -1.00200684   -4.73414802  258.04942324   4.83902627   4.74717418  0.25607164  -0.35869682
   4  16  15  0  1.08823953  0.45945767   -1.18747299    1.96131476  121.19270143   2.29278165   2.55086746  0.57123673   0.45180184
   4  16  16  0  1.11978647  0.44651370    1.49972598   -2.43254680  301.65487114   2.85770221   2.79709018  0.36440964  -0.16632938
   4  17   0  0  0.87209768  0.57333027  -11.93316610    0.00000000  180.00000000  11.93316610  11.90733110  0.21667600  -0.11923333
   4  17   2  0  0.87723560  0.56997231  -10.15595060    0.14897159  179.15962262  10.15704313  10.12467855  0.18712927  -0.17295304
   4  17   4  0  0.89247190  0.56024173   -8.12774902    4.12114345  153.11289046   9.11285507   9.26782346  0.21667600   0.71520791
   4  17   5  0  0.90373057  0.55326224   -2.68908902   -6.15699283  246.40652529   6.71861299   6.97302764  0.18712927   1.35956629
   4  17  10  0  0.99259894  0.50372812   -2.67878492    0.73189083  164.71874287   2.77696828   2.50162291  0.41365418  -0.66564145
   4  17  12  0  1.04121079  0.48021016   -3.76292535   -0.88197225  193.19113933   3.86490391   3.78198109  0.50229436  -0.16508809
   4  17  14  0  1.09588458  0.45625243   -4.39429985   -0.43612298  185.66789795   4.41588886   4.53049818  0.26592055   0.43099084
   4  18   1  0  0.92174987  0.54244651    3.20512902   -1.12129384  340.71793789   3.39560774   2.95467273  0.94549527  -0.46635348
   4  18   3  0  0.93144978  0.53679759   -3.00503116   -3.92273356  232.54588541   4.94146242   4.93430346  0.23637382  -0.03028663
   4  18   4  0  0.93985508  0.53199691   -1.73664401    3.08909494  119.34405812   3.54378893   3.62439855  0.40380527   0.19962498
   4  18   5  0  0.95055269  0.52600977    0.06640384   -4.32514702  270.87959113   4.32565674   4.28427546  0.25607164  -0.16160042
   4  18   7  0  0.97850805  0.51098200   -5.60993897   -1.88891456  198.60882061   5.91940989   5.73206509  0.25607164  -0.73161089
   4  18   8  0  0.99558161  0.50221900    3.64430093   -0.79553263  347.68579473   3.73012084   3.84107455  0.28561836   0.38846841
   4  18  10  0  1.03541013  0.48290043    3.03842216   -2.98265204  315.53068620   4.25772503   4.15623964  0.65002800  -0.15612464
   4  19   0  0  0.96910192  0.51594160    5.10724047    0.00000000  360.00000000   5.10724047   4.77672091  0.24622273  -1.34236008
   4  19   2  0  0.97372813  0.51349035    6.18237100   -0.59147522  354.53507360   6.21060014   6.38209309  0.21667600   0.79147183
   4  19   3  0  0.97948016  0.51047486    4.59856523   -1.48412733  342.11318756   4.83212542   4.85551218  0.32501400   0.07195618
   4  19   7  0  1.02433427  0.48812191   -2.62756218    4.37036061  121.01526107   5.09942496   5.10173491  0.24622273   0.00938157
   4  19   9  0  1.05885039  0.47221024   -0.62766929    2.09805968  106.65542430   2.18993680   2.15691109  0.70912145  -0.04657270
   4  19  10  0  1.07882196  0.46346850    0.96643565   -1.46191759  303.46765267   1.75248421   2.29479582  0.60078345   0.90267401
   4  19  11  0  1.10047420  0.45434959   -0.33554070    2.89620801   96.60855040   2.91558028   2.99406837  0.34471182   0.22769188
   4  20   1  0  1.01889619  0.49072713    1.13171456    9.36317509   83.10816680   9.43132152   9.28752128  0.20682709  -0.69526791
   4  20   2  0  1.02219881  0.48914164    1.59398167   -3.09548138  297.24566961   3.48177864   3.79183000  0.29546727   1.04935940
   4  20   3  0  1.02767958  0.48653297   -2.84459981    3.78551585  126.92277891   4.73517458   4.75702309  0.40380527   0.05410656
   4  20   4  0  1.03530391  0.48294998   -1.29866538   -3.20236753  247.92582716   3.45567498   3.44711818  0.38410745  -0.02227709
   4  20   5  0  1.04502490  0.47845750   -2.22528475    4.17820171  118.03949262   4.73384217   4.66838291  0.32501400  -0.20140443
   4  20   7  0  1.07051606  0.46706446   -2.15234998    2.35410245  132.43659758   3.18973490   3.25014000  0.31516509   0.19166177
   4  21   2  0  1.07079202  0.46694408   -2.36979896   -0.84081919  199.53499688   2.51454250   2.85618364  0.52199218   0.65449473
   4  21   4  0  1.08330944  0.46154864   -3.31641130    0.35085664  173.96091014   3.33491893   3.43726927  0.30531618   0.33522738
   4  21   5  0  1.09260340  0.45762259   -0.15962011   -2.02508724  265.49318708   2.03136823   2.36373818  0.58108564   0.57198101
   4  21   6  0  1.10385642  0.45295746   -1.80189102   -3.45998905  242.49042816   3.90106850   4.04790164  0.34471182   0.42595910
   4  22   2  0  1.11949182  0.44663122    3.13331009    1.27937063   22.21082255   3.38443811   3.38802473  0.30531618   0.01174723
   4  22   3  0  1.12449849  0.44464266    4.00624206   -0.69517742  350.15585459   4.06610958   3.95926146  0.28561836  -0.37409402
   5   0   1  0  0.26544521  1.88362790    0.00000000  -23.52971877  270.00000000  23.52971877  23.23357656  0.27576945  -1.07387603
   5   0   2  0  0.27785267  1.79951481    5.82220523    0.00000000    0.00000000   5.82220523   5.81085637  0.13788473  -0.08230687
   5   0   3  0  0.29738363  1.68132995    0.00000000  -17.02936977  270.00000000  17.02936977  16.47722492  0.19697818  -2.80307621
   5   0   4  0  0.32274743  1.54919902   19.41988344    0.00000000  360.00000000  19.41988344  19.78645837  0.24622273   1.48879406
   5   0   5  0  0.35268789  1.41768406    0.00000000    6.01705160   90.00000000   6.01705160   5.94874109  0.23637382  -0.28899354
   5   0   6  0  0.38614189  1.29486080   28.71911403    0.00000000  360.00000000  28.71911403  28.35500929  1.08338000  -0.33608220
   5   0   7  0  0.42227519  1.18406198    0.00000000   32.85078427   90.00000000  32.85078427  32.68852929  0.51214327  -0.31681560
   5   0   8  0  0.46045747  1.08587662   -9.00959566    0.00000000  180.00000000   9.00959566   8.92311164  0.13788473  -0.62721972
   5   0  10  0  0.54121388  0.92384918    9.81408915    0.00000000  360.00000000   9.81408915   9.86860691  0.15758255   0.34596321
   5   0  11  0  0.58318017  0.85736798    0.00000000   12.72878291   90.00000000  12.72878291  12.60660364  0.17728036  -0.68918670
   5   0  12  0  0.62592309  0.79882019  -13.10047316    0.00000000  180.00000000  13.10047316  12.84297746  0.32501400  -0.79226034
   5   0  14  0  0.71317797  0.70108727    6.10819166    0.00000000  360.00000000   6.10819166   6.14571928  0.41365418   0.09072221
   5   0  15  0  0.75748619  0.66007804    0.00000000    8.62890967   90.00000000   8.62890967   8.57839982  0.17728036  -0.28491509
   5   0  16  0  0.80214824  0.62332618    4.18290261    0.00000000  360.00000000   4.18290261   4.16608855  0.22652491  -0.07422609
   5   0  19  0  0.93774997  0.53319117    0.00000000   -2.34256417  270.00000000   2.34256417   2.65920546  0.54169000   0.58454335
   5   0  22  0  1.07505995  0.46509034    3.81146101    0.00000000  360.00000000   3.81146101   4.14639073  0.27576945   1.21452797
   5   1   0  0  0.26588492  1.88051283    0.00000000  -36.53924506  270.00000000  36.53924506  36.39171911  0.65987691  -0.22356586
   5   1   1  0  0.27007735  1.85132152   25.83424625    9.25686273   19.71349096  27.44262719  27.37011838  0.37425855  -0.19373988
   5   1   2  0  0.28228128  1.77128288   -2.27242845   18.43329246   97.02787804  18.57283505  18.77202074  0.22652491   0.87931029
   5   1   3  0  0.30152551  1.65823447  -18.77292286  -14.42631306  217.54097652  23.67575006  23.29267001  0.36440964  -1.05123469
   5   1   4  0  0.32656778  1.53107572  -12.34565341  -21.31273922  239.91793058  24.63022556  24.53363256  0.28561836  -0.33818905
   5   1   5  0  0.35618726  1.40375600   -6.13263416   -5.19690205  220.27852789   8.03846955   7.70184691  0.11818691  -2.84822269
   5   1   6  0  0.38934069  1.28422231   -3.05764461   -2.42857647  218.45884473   3.90476302   4.02820382  0.14773364   0.83556327
   5   1   7  0  0.42520225  1.17591100    2.34307464   11.19407029   78.17787568  11.43666072  11.51337473  0.14773364   0.51927248
   5   1   8  0  0.46314328  1.07957953   -6.01910035  -24.03631508  255.94127535  24.77849898  24.82909983  0.28561836   0.17716245
   5   1   9  0  0.50269315  0.99464255    7.89366602    1.00744644    7.27317944   7.95769512   7.99731419  0.13788473   0.28733470
   5   1  10  0  0.54350076  0.91996191   -4.57058721  -10.12583605  245.70659501  11.10958250  11.08987164  0.15758255  -0.12508272
   5   1  11  0  0.58530310  0.85425825    4.58197818   -3.62209168  321.67333764   5.84072531   5.76161182  0.14773364  -0.53551441
   5   1  12  0  0.62790153  0.79630321   -8.01066452    0.04679663  179.66529382   8.01080121   8.22383910  0.15758255   1.35191296
   5   1  13  0  0.67114447  0.74499608   -4.67004537    4.12805839  138.52512029   6.23299204   6.03738128  0.16743145  -1.16830356
   5   1  14  0  0.71491499  0.69938386   -8.92867013   -0.75354143  184.82408610   8.96041154   9.03144964  0.16743145   0.42428171
   5   1  15  0  0.75912182  0.65865581    7.47314763   -3.84183590  332.79296683   8.40283515   8.38142164  0.25607164  -0.08362312
   5   1  20  0  0.98462579  0.50780713    2.89692125    0.20803239    4.10744757   2.90438121   3.51606055  0.30531618   2.00342914
   5   1  21  0  1.03034666  0.48527357   -4.23316425   -2.77044686  213.20323904   5.05915560   5.08203709  0.25607164   0.08935585
   5   2   0  0  0.27952930  1.78872125    0.00000000  -12.09880028  270.00000000  12.09880028  12.38007873  0.51214327   0.54921829
   5   2   1  0  0.28352004  1.76354377    4.46732409   -5.26754365  310.30077317   6.90680828   6.97302764  0.12803582   0.51719401
   5   2   2  0  0.29516870  1.69394655    6.50053065    9.93070819   56.79168991  11.86911386  11.22775637  0.18712927  -3.42734990
   5   2   3  0  0.31362314  1.59427010  -18.69517145    3.61537055  169.05494676  19.04154247  18.93945219  0.22652491  -0.45068015
   5   2   4  0  0.33776968  1.48029865  -16.73316549   -6.52417909  201.30056617  17.96005958  18.16138837  0.21667600   0.92916980
   5   2   5  0  0.36648493  1.36431259  -13.57002502   -0.36528272  181.54193564  13.57494053  13.55209892  0.16743145  -0.13642368
   5   2   6  0  0.39878317  1.25381421   21.37257075   -2.30608826  353.84164326  21.49662354  21.45092401  0.24622273  -0.18560238
   5   2   7  0  0.43386495  1.15243235   -6.97604662    7.11161414  134.44865175   9.96194168   9.93754928  0.13788473  -0.17690432
   5   2   8  0  0.47110884  1.06132588    5.66561806    6.00861610   46.68291023   8.25849233   8.26323473  0.12803582   0.03703968
   5   2   9  0  0.51004141  0.98031255   -2.98934693  -18.72470099  260.92943102  18.96182012  19.18567492  0.22652491   0.98821274
   5   2  10  0  0.55030439  0.90858807   -3.34686401   -6.12349227  241.34069029   6.97844225   7.14045909  0.13788473   1.17501661
   5   2  11  0  0.59162620  0.84512822    0.13134404   -6.53397740  271.15158739   6.53529738   6.54952455  0.14773364   0.09630282
   5   2  12  0  0.63379978  0.78889266   -1.85973301   -1.76995418  223.58310129   2.56736142   2.53116964  0.37425855  -0.09670263
   5   2  13  0  0.67666590  0.73891709   -0.45017649   -3.63129780  262.93302783   3.65909587   3.83122564  0.19697818   0.87385193
   5   2  14  0  0.72010088  0.69434716    3.51410113    2.88233130   39.35924283   4.54496870   4.45170691  0.19697818  -0.47346255
   5   2  15  0  0.76400771  0.65444366   -1.81666585    3.55577527  117.06274791   3.99297040   3.63424746  0.26592055  -1.34898543
   5   2  16  0  0.80830950  0.61857494    0.73851270    5.84474862   82.79855998   5.89122122   6.08662582  0.18712927   1.04422253
   5   2  17  0  0.85294471  0.58620446    5.04556920   -3.82238530  322.85342594   6.32996034   6.49043109  0.23637382   0.67888549
   5   2  18  0  0.89786362  0.55687744    2.89719487    2.07105954   35.55907786   3.56132359   3.60470073  0.34471182   0.12583594
   5   2  19  0  0.94302569  0.53020825   -2.19636834   -1.16269698  207.89551337   2.48513543   2.34404036  0.41365418  -0.34109426
   5   2  22  0  1.07966493  0.46310664    1.17981958   -1.84460433  302.60321616   2.18964366   2.02887527  0.51214327  -0.31391292
   5   3   0  0  0.30089815  1.66169183    0.00000000  -35.03586495  270.00000000  35.03586495  35.34773475  1.45763855   0.21395551
   5   3   1  0  0.30460906  1.64144821  -17.12154963  -20.80615312  230.54876273  26.94519380  26.87767292  0.66972582  -0.10081869
   5   3   2  0  0.31548000  1.58488653   30.81476735  -10.41008844  341.33359630  32.52567952  32.71807602  0.42350309   0.45429774
   5   3   3  0  0.33281007  1.50235838   -5.50469031   -7.22274319  232.68778175   9.08127935   9.22842782  0.28561836   0.51519263
   5   3   4  0  0.35565633  1.40585155   -6.91041809    1.69043017  166.25421168   7.11417124   7.01242328  0.10833800  -0.93917148
   5   3   5  0  0.38303299  1.30537060    1.64634569    3.01344144   61.35071729   3.43384383   3.30923346  0.12803582  -0.97324621
   5   3   6  0  0.41404237  1.20760589    1.86598153   -3.73443294  296.54989141   4.17467082   4.08729728  0.12803582  -0.68241484
   5   3   7  0  0.44793064  1.11624424   12.89971736   -8.79950564  325.70025740  15.61518515  15.64006765  0.18712927   0.13296953
   5   3   8  0  0.48409359  1.03285813   -0.59373667   -1.79331578  251.68116190   1.88904862   1.72355909  0.34471182  -0.48008082
   5   3   9  0  0.52205872  0.95774666    5.94862831    3.52515438   30.65096237   6.91468670   7.05181891  0.12803582   1.07104571
   5   3  10  0  0.56146058  0.89053446    4.17264593   -6.48646771  302.75255977   7.71266734   7.62305564  0.13788473  -0.64990298
   5   3  11  0  0.60201713  0.83054115   -4.77408850   -3.10968168  213.07887648   5.69754695   5.63357600  0.20682709  -0.30929673
   5   3  12  0  0.64351009  0.77698860    7.21459256   -0.67631607  354.64458419   7.24622310   7.26849491  0.18712927   0.11901834
   5   3  13  0  0.68576950  0.72910796   -6.19762341    1.80902236  163.72801967   6.45624487   6.51012891  0.16743145   0.32182745
   5   3  14  0  0.72866202  0.68618918   -0.62951123    3.46311204  100.30251622   3.51986212   3.19104655  0.25607164  -1.28407652
   5   3  15  0  0.77208215  0.64759948    1.53942156    1.90862317   51.11169625   2.45207283   2.60011200  0.36440964   0.40624384
   5   3  16  0  0.81594566  0.61278591    2.99216429   -3.01634059  314.76946137   4.24868894   4.31382218  0.22652491   0.28753237
   5   3  19  0  0.94957913  0.52654906    1.18900076   -5.43843317  282.33248658   5.56689125   5.67297164  0.22652491   0.46829459
   5   3  20  0  0.99465213  0.50268831    3.59094423   -0.38158786  353.93428816   3.61116183   4.11684400  0.33486291   1.51011699
   5   3  21  0  1.03993228  0.48080054   -1.58119371   -3.37512864  244.89766235   3.72715265   3.00391727  0.86670400  -0.83446641
   5   4   1  0  0.33189000  1.50652323   -7.10490120  -15.19386996  244.93844323  16.77299333  16.63480746  0.42350309  -0.32629246
   5   4   2  0  0.34189461  1.46243897  -14.62618196   -7.37338905  206.75370599  16.37962347  16.60526074  0.45304982   0.49804075
   5   4   3  0  0.35794809  1.39685057   -1.14144155    2.53712920  114.22273856   2.78206999   2.67890327  0.13788473  -0.74820985
   5   4   4  0  0.37928316  1.31827629    3.76929470  -27.43889743  277.82179352  27.69658237  27.89211056  0.31516509   0.62039927
   5   4   5  0  0.40506612  1.23436637  -21.75340166   10.19901080  154.88062240  24.02561768  24.00179147  0.27576945  -0.08639903
   5   4   6  0  0.43450590  1.15073236   -6.61533771  -11.89884492  240.92748572  13.61415453  13.64073910  0.16743145   0.15877883
   5   4   7  0  0.46691129  1.07086723   -3.08477754   -1.81945848  210.53288497   3.58137985   3.43726927  0.16743145  -0.86071387
   5   4   8  0  0.50170798  0.99659567    2.27515858   11.43016550   78.74249107  11.65439959  11.60201492  0.17728036  -0.29549058
   5   4   9  0  0.53843255  0.92862143   -8.85680500    2.21673293  165.94834319   9.12999999   9.20873001  0.14773364   0.53291871
   5   4  10  0  0.57671681  0.86697663   -1.60485673    1.79886823  131.73768430   2.41070364   2.57056527  0.41365418   0.38646203
   5   4  11  0  0.61627017  0.81133247   -9.46445951   -0.53810462  183.25406508   9.47974421   9.38601037  0.15758255  -0.59482377
   5   4  12  0  0.65686340  0.76119327    2.86311368    1.51965171   27.95797255   3.24141346   2.98421946  0.22652491  -1.13538951
   5   4  13  0  0.69831519  0.71600906   -4.29606489   -0.51738420  186.86717928   4.32710758   4.21533309  0.19697818  -0.56744601
   5   4  14  0  0.74048136  0.67523645    1.11571320   -5.77977283  280.92584812   5.88647517   5.55478473  0.18712927  -1.77252034
   5   4  15  0  0.78324654  0.63836860    1.68594478    5.93081192   74.13120302   6.16578786   6.12602146  0.18712927  -0.21250762
   5   4  16  0  0.82651776  0.60494768    5.55911929    2.54643882   24.61086535   6.11458567   6.55937346  0.27576945   1.61289722
   5   4  17  0  0.87021954  0.57456765    4.41835582    2.76909948   32.07645117   5.21438204   5.35780655  0.21667600   0.66193075
   5   4  23  0  1.13866498  0.43911072   -2.27079055    1.26003661  150.97458936   2.59695629   2.69860109  0.80761055   0.12585868
   5   5   0  0  0.36087326  1.38552797    0.00000000   17.93822451   90.00000000  17.93822451  17.85607219  0.43335200  -0.18957410
   5   5   1  0  0.36397321  1.37372749   25.03913301  -15.82414850  327.70806771  29.62029470  30.14751074  0.67957473   0.77580291
   5   5   2  0  0.37311854  1.34005670    5.23385198  -20.04156274  284.63591120  20.71370183  20.84029165  0.36440964   0.34738329
   5   5   3  0  0.38788189  1.28905220   16.81512306   -4.75958910  344.19561846  17.47575612  17.50151146  0.47274764   0.05448012
   5   5   4  0  0.40765333  1.22653235    0.04738204    3.12387484   89.13102058   3.12423416   3.31908237  0.25607164   0.76091287
   5   5   5  0  0.43174539  1.15808995   -7.91178193  -13.93709683  240.41737998  16.02619609  16.36888692  0.38410745   0.89217437
   5   5   6  0  0.45947894  1.08818915  -12.35957285   -2.40288556  191.00191169  12.59098487  12.70509273  0.15758255   0.72411487
   5   5   7  0  0.49023635  1.01991622   -0.86682064    3.75820703  102.98798853   3.85687673   3.97895927  0.13788473   0.88539573
   5   5   8  0  0.52348488  0.95513743   -7.86045304    0.64284077  175.32466173   7.88669553   7.61320673  0.13788473  -1.98345966
   5   5   9  0  0.55878004  0.89480649   -0.37712047   -5.88113566  266.33100311   5.89321445   6.04723019  0.13788473   1.11698909
   5   5  10  0  0.59575817  0.83926670   11.15126087    3.72015681   18.44914343  11.75543218  11.55277037  0.16743145  -1.21041659
   5   5  11  0  0.63412494  0.78848814   -1.85231104   -5.55677291  251.56455562   5.85736983   5.93889219  0.14773364   0.55181987
   5   5  12  0  0.67364312  0.74223277    1.70409911    3.00210461   60.41924700   3.45204083   3.01376618  0.35456073  -1.23610601
   5   5  13  0  0.71412157  0.70016089   -1.93972230    4.37061492  113.93212346   4.78171490   4.89490782  0.22652491   0.49969306
   5   5  14  0  0.75540596  0.66189576   -6.33613786    0.42157673  176.19341958   6.35014724   6.54952455  0.17728036   1.12464408
   5   5  15  0  0.79737110  0.62706060   -2.35879233    1.46124479  148.22226024   2.77473198   3.12210418  0.33486291   1.03735645
   5   5  18  0  0.92641890  0.53971265   -4.20641880   -0.44820981  186.08213268   4.23023062   4.32367109  0.25607164   0.36489972
   5   5  21  0  1.05884322  0.47221344    0.69615182   -3.57148525  281.02976094   3.63869953   3.11225527  0.35456073  -1.48477881
   5   5  22  0  1.10352582  0.45309316   -3.24343058    1.22579800  159.29678928   3.46733653   3.79183000  0.30531618   1.06281124
   5   6   0  0  0.39688318  1.25981654    0.00000000   25.17658727   90.00000000  25.17658727  25.46927892  0.65987691   0.44355492
   5   6   1  0  0.39970395  1.25092585    4.57786688   -2.77644556  328.76346940   5.35401859   5.49569128  0.13788473   1.02747190
   5   6   2  0  0.40804925  1.22534227   -0.33780410    1.23706951  105.27328812   1.28236211   1.52658091  0.34471182   0.70847237
   5   6   3  0  0.42159116  1.18598312  -10.32608021  -13.28730676  232.14783851  16.82796641  16.97951928  0.34471182   0.43965094
   5   6   4  0  0.43984996  1.13675127   -1.15789637    3.49769176  108.31691152   3.68436855   3.58500291  0.13788473  -0.72064283
   5   6   5  0  0.46226706  1.08162585  -17.70102846  -15.11097540  220.48665068  23.27376175  23.47979929  0.26592055   0.77480862
   5   6   6  0  0.48827005  1.02402348   -9.73652276    5.76344126  149.37699563  11.31446555  11.33609437  0.17728036   0.12200347
   5   6   7  0  0.51731849  0.96652257    0.16235733   -2.52686145  273.67634721   2.53207201   2.60011200  0.17728036   0.38379878
   5   6   8  0  0.54892911  0.91086443    4.86098733    7.64923001   57.56456623   9.06310750   8.89356491  0.14773364  -1.14762346
   5   6   9  0  0.58268506  0.85809649   -7.22678182    2.14822672  163.44493904   7.53931386   7.48517091  0.14773364  -0.36649032
   5   6  10  0  0.61823503  0.80875391   -5.53582786   -8.77660666  237.75839883  10.37661865   9.98679382  0.21667600  -1.79911401
   5   6  11  0  0.65528711  0.76302432    0.75557000   -3.14226034  283.52034244   3.23182395   3.15165091  0.30531618  -0.26259020
   5   6  12  0  0.69360060  0.72087596    4.74335068   -4.94400689  313.81339051   6.85146553   6.94348091  0.16743145   0.54957049
   5   6  13  0  0.73297774  0.68214895   -9.23145267    4.47277132  154.14914574  10.25794334  10.36105237  0.17728036   0.58161561
   5   6  14  0  0.77325604  0.64661635    1.50625138   -9.90278008  278.64862056  10.01667842  10.12467855  0.26592055   0.40613684
   5   6  15  0  0.81430179  0.61402296   -1.09653666   -3.96648578  254.54651728   4.11526452   4.01835491  0.23637382  -0.40998452
   5   6  16  0  0.85600460  0.58410901   -1.55814091    4.11074163  110.75877798   4.39613464   4.35321782  0.22652491  -0.18945741
   5   6  20  0  1.02776915  0.48649057   -1.71614001   -3.25871671  242.22733549   3.68298399   3.87062127  0.29546727   0.63505267
   5   6  21  0  1.07165093  0.46656984   -2.37259027   -2.96520999  231.33521671   3.79758540   3.62439855  0.30531618  -0.56723772
   5   7   0  0  0.43561937  1.14779101    0.00000000    5.27999308   90.00000000   5.27999308   5.15097946  0.11818691  -1.09160673
   5   7   1  0  0.43819085  1.14105532  -10.17938247  -18.22009840  240.80835466  20.87083643  21.32288819  0.46289873   0.97656731
   5   7   2  0  0.44581629  1.12153819   11.13829357   -2.69792622  346.38401582  11.46038348  11.50352582  0.17728036   0.24335659
   5   7   3  0  0.45824348  1.09112301   -7.74072843   -0.05476770  180.40537601   7.74092218   7.78063819  0.13788473   0.28803776
   5   7   4  0  0.47509574  1.05241945    5.51281405    9.05441416   58.66469800  10.60063840  10.42014582  0.14773364  -1.22174330
   5   7   5  0  0.49592218  1.00822270   -0.73186966   -2.03455617  250.21534919   2.16218686   2.26524909  0.19697818   0.52321651
   5   7   6  0  0.52024573  0.96108429    3.06297211    4.92867532   58.14072263   5.80289916   5.83055419  0.12803582   0.21599448
   5   7   7  0  0.54760058  0.91307427   -3.04236810    5.74469589  117.90551646   6.50057955   6.38209309  0.13788473  -0.85931528
   5   7   8  0  0.57755618  0.86571665   11.12152353    8.85794575   38.53622561  14.21799875  14.03469546  0.17728036  -1.03397400
   5   7   9  0  0.60972933  0.82003600  -10.18618040   -6.12216436  211.00698265  11.88440860  11.85808655  0.16743145  -0.15721088
   5   7  10  0  0.64378764  0.77665362    4.67457190    5.57276460   50.00924933   7.27374235   7.36698400  0.15758255   0.59170039
   5   7  11  0  0.67944769  0.73589182    3.04659657   -4.38294519  304.80326397   5.33778598   5.30856200  0.16743145  -0.17454295
   5   7  12  0  0.71647036  0.69786558    2.84183347   -3.49776489  309.09286722   4.50670353   4.54034709  0.22652491   0.14852039
   5   7  13  0  0.75465512  0.66255431    2.83886350   -7.98038684  289.58200166   8.47028454   8.55870200  0.17728036   0.49874372
   5   7  14  0  0.79383429  0.62985437   -8.66615288    1.25275920  171.77443397   8.75623272   8.79507582  0.17728036   0.21910552
   5   7  15  0  0.83386773  0.59961548   -1.21302414    1.94623913  121.93387280   2.29331078   2.15691109  0.62048127  -0.21982886
   5   7  17  0  0.91604710  0.54582346    5.99239181   -0.52104654  355.03055355   6.01500200   6.48058219  0.20682709   2.25105997
   5   7  20  0  1.04333954  0.47923038    3.52563535    1.03321375   16.33361649   3.67391280   3.47666491  0.59093455  -0.33378973
   5   8   0  0  0.47641730  1.04950010    0.00000000    7.55373261   90.00000000   7.55373261   7.56396219  0.22652491   0.04515874
   5   8   1  0  0.47876970  1.04434346   -7.60664081    9.24904350  129.43471948  11.97521566  12.25204292  0.32501400   0.85173949
   5   8   2  0  0.48575855  1.02931796   -7.96981957   -6.43884581  218.93486890  10.24581668  10.19362091  0.21667600  -0.24089315
   5   8   3  0  0.49718838  1.00565504   -6.76740630   16.11281121  112.78248308  17.47628316  17.62954728  0.32501400   0.47156159
   5   8   4  0  0.51276229  0.97511071   -0.71650363   -3.60906120  258.77112597   3.67949727   3.81152782  0.14773364   0.89370675
   5   8   5  0  0.53211654  0.93964379   -8.61178744    6.07270371  144.80997048  10.53758100  10.46939037  0.14773364  -0.46157824
   5   8   6  0  0.55485568  0.90113523   -8.96326158  -17.01996369  242.22726306  19.23588372  19.02809237  0.24622273  -0.84391617
   5   8   7  0  0.58058212  0.86120461    1.25208939   -4.02189555  287.29231727   4.21228818   4.30397328  0.15758255   0.58182268
   5   8   8  0  0.60891735  0.82112950    1.21440932    5.37976970   77.27946866   5.51513481   5.39720218  0.14773364  -0.79827879
   5   8   9  0  0.63951470  0.78184285    5.81845047    5.16018076   41.56870016   7.77700658   7.85942946  0.15758255   0.52304575
   5   8  10  0  0.67206527  0.74397536    6.82734156   -5.65167873  320.38201554   8.86307313   8.82462255  0.16743145  -0.22964966
   5   8  12  0  0.74198314  0.67386976    0.11195097   -4.57638107  271.40133412   4.57775018   4.43200909  0.20682709  -0.70465184
   5   8  13  0  0.77891819  0.64191594   -7.05504692    2.32940225  161.72805286   7.42965692   7.40637964  0.17728036  -0.13130205
   5   8  15  0  0.85588819  0.58418846   -0.22414989   -3.52809886  266.36472639   3.53521212   3.82137673  0.25607164   1.11751778
   5   8  16  0  0.89565678  0.55824956   -2.40970336    3.42771640  125.10742788   4.18997732   4.47140473  0.44320091   0.63498833
   5   8  17  0  0.93613647  0.53411016   -3.68387682    0.78821589  167.92288445   3.76725798   3.68349200  0.29546727  -0.28350342
   5   8  20  0  1.06102149  0.47124399   -2.47550227    1.10522777  155.94085916   2.71102193   2.76754346  0.37425855   0.15102269
   5   9   0  0  0.51879078  0.96377967    0.00000000   11.36176795   90.00000000  11.36176795  11.61186382  0.42350309   0.59054085
   5   9   1  0  0.52095187  0.95978156  -12.34607081    6.04036694  153.92961421  13.74450789  13.83771728  0.27576945   0.33799751
   5   9   2  0  0.52738202  0.94807934    6.67980590    0.84508893    7.21041137   6.73305147   7.06166782  0.14773364   2.22438410
   5   9   3  0  0.53792817  0.92949213    8.45997319    1.52846311   10.24115119   8.59693817   8.80492473  0.18712927   1.11145928
   5   9   4  0  0.55235459  0.90521561    3.82316168    0.34339627    5.13253242   3.83855263   3.93956364  0.14773364   0.68373741
   5   9   5  0  0.57036694  0.87662866    4.95948492    4.11358453   39.67359716   6.44345159   6.53967564  0.20682709   0.46523910
   5   9   6  0  0.59163777  0.84511170  -11.03968107   10.26918320  137.07083074  15.07748924  14.86200383  0.18712927  -1.15153235
   5   9   7  0  0.61582955  0.81191298    4.05133066    8.08964230   63.39807725   9.04740807   8.69658673  0.15758255  -2.22627026
   5   9   8  0  0.64261246  0.77807393   -1.86318826    5.34311185  109.22409519   5.65864955   5.55478473  0.15758255  -0.65911373
   5   9   9  0  0.67167662  0.74440584    2.49037945   -7.41401508  288.56728184   7.82110027   7.78063819  0.15758255  -0.25676752
   5   9  10  0  0.70273904  0.71150167   -3.34984735    5.87476318  119.69221083   6.76271541   6.40179091  0.16743145  -2.15565525
   5   9  11  0  0.73554660  0.67976659    2.27658509   -3.30009072  304.60005876   4.00916930   3.80167891  0.21667600  -0.95760670
   5   9  12  0  0.76987623  0.64945505    5.56242602    0.03633620    0.37427573   5.56254470   5.51538909  0.18712927  -0.25199483
   5   9  13  0  0.80553335  0.62070677    5.31701656   -3.50901830  326.57678493   6.37054743   6.59876909  0.18712927   1.21959362
   5   9  14  0  0.84234940  0.59357791   -0.88673057   -2.73182102  252.01692120   2.87213112   3.05316182  0.28561836   0.63382024
   5   9  15  0  0.88017897  0.56806629   -4.12689899    0.98922658  166.52040362   4.24380307   4.34336891  0.24622273   0.40437308
   5   9  17  0  0.95839550  0.52170529   -3.37389805   -1.57233638  204.98691273   3.72228824   3.64409637  0.29546727  -0.26463802
   5   9  19  0  1.03937707  0.48105737   -2.00279391    0.00096757  179.97231985   2.00279414   2.36373818  0.44320091   0.81440276
   5  10   0  0  0.56238379  0.88907257    0.00000000    9.04257227   90.00000000   9.04257227   9.34661473  0.31516509   0.96470855
   5  10   1  0  0.56437798  0.88593109   -0.67058613    3.22538877  101.74496497   3.29436162   3.62439855  0.15758255   2.09437489
   5  10   2  0  0.57031873  0.87670275    8.14324504   -7.78104558  316.30297313  11.26308617  11.08002273  0.17728036  -1.03262106
   5  10   3  0  0.58008480  0.86194295  -11.09381898    3.33355912  163.27510922  11.58384374  11.66110837  0.16743145   0.46147020
   5  10   5  0  0.61028690  0.81928680    6.99883912    0.94095942    7.65721949   7.06180951   7.25864600  0.15758255   1.24910084
   5  10   6  0  0.63021180  0.79338407   -5.11600757    1.58087160  162.82859271   5.35468846   5.18052618  0.15758255  -1.10521297
   5  10   7  0  0.65297602  0.76572490    0.05633164   -3.31971773  270.97214754   3.32019563   3.08270855  0.20682709  -1.14823975
   5  10   8  0  0.67829376  0.73714374   -3.68041754    8.06112770  114.53971359   8.86156042   8.65719110  0.15758255  -1.29690333
   5  10   9  0  0.70589032  0.70832534    4.92859060    8.90682696   61.04206164  10.17951727  10.47923928  0.23637382   1.26800003
   5  10  10  0  0.73550922  0.67980113   -0.58355211    9.37092469   93.56335747   9.38907677   9.16933437  0.24622273  -0.89245377
   5  10  11  0  0.76691620  0.65196172    1.97013828    1.08384585   28.81681735   2.24859216   1.93038618  0.63033018  -0.50482427
   5  10  13  0  0.83427551  0.59932240   -0.86299888   -4.14893834  258.24975563   4.23774190   4.35321782  0.22652491   0.50977138
   5  10  15  0  0.90655760  0.55153694   -1.48689621   -5.04715312  253.58497535   5.26161714   4.93430346  0.23637382  -1.38472903
   5  10  16  0  0.94419444  0.52955194   -3.70812095   -2.25625630  211.31898697   4.34060520   3.87062127  0.28561836  -1.64549616
   5  11   0  0  0.60693361  0.82381333    0.00000000   10.26121708   90.00000000  10.26121708  10.42014582  0.34471182   0.46104816
   5  11   1  0  0.60878189  0.82131221   -3.24151847    4.57052182  125.34513658   5.60331257   5.72221619  0.18712927   0.63540897
   5  11   2  0  0.61429337  0.81394335   -9.82609641   10.84939121  132.16656402  14.63767264  14.48774528  0.18712927  -0.80119670
   5  11   3  0  0.62337088  0.80209072   -0.57816741   -3.34008335  260.17943261   3.38975432   3.55545618  0.18712927   0.88549407
   5  11   4  0  0.63586173  0.78633448   -5.96499550    0.38551194  176.30217150   5.97744015   5.99798564  0.17728036   0.11589262
   5  11   5  0  0.65156963  0.76737770   -2.14081892    7.28757379  106.37083208   7.59551429   7.63290455  0.21667600   0.17256298
   5  11   6  0  0.67026845  0.74596977  -10.72147812   -5.09589852  205.42165365  11.87090033  11.99597128  0.17728036   0.70549801
   5  11   7  0  0.69171567  0.72284035  -11.29108862    1.68353981  171.51948142  11.41590945  11.43458346  0.20682709   0.09028804
   5  11   8  0  0.71566425  0.69865164   -0.76727147    9.11656693   94.81080858   9.14879763   9.13978764  0.21667600  -0.04158278
   5  11   9  0  0.74187197  0.67397074   -5.97996027    1.73976270  163.77858820   6.22789684   5.92904328  0.17728036  -1.68576800
   5  11  10  0  0.77010824  0.64925938   -0.24409151    2.84889838   94.89710045   2.85933605   2.72814782  0.47274764  -0.27750160
   5  11  13  0  0.86493267  0.57807968    3.95869021   -3.96323549  314.96712602   5.60164830   5.84040309  0.20682709   1.15436904
   5  11  14  0  0.89932033  0.55597542    2.80337200    2.10655228   36.92248763   3.50663045   3.44711818  0.27576945  -0.21580441
   5  12   0  0  0.65224422  0.76658403    0.00000000   -9.88278339  270.00000000   9.88278339   9.77996673  0.22652491  -0.45388676
   5  12   1  0  0.65396445  0.76456756   -0.65494561    5.38325744   96.93670986   5.42295255   5.34795764  0.15758255  -0.47590875
   5  12   2  0  0.65909821  0.75861229    6.47424606   -6.97591566  312.86394888   9.51731377   9.64208201  0.33486291   0.37259498
   5  12   3  0  0.66756675  0.74898877    1.99479475   -4.98255057  291.81899844   5.36703049   5.28886418  0.16743145  -0.46685555
   5  12   4  0  0.67924535  0.73611104    2.71380012    0.56862259   11.83398618   2.77273200   3.36832691  0.20682709   2.87967551
   5  12   5  0  0.69397197  0.72049020   -0.03844680   -7.53311055  269.70758161   7.53320866   7.45562419  0.21667600  -0.35806678
   5  12   6  0  0.71155738  0.70268402   -2.44334822    1.72813909  144.72887300   2.99272706   3.32893127  0.22652491   1.48418211
   5  12   7  0  0.73179552  0.68325097   -1.27072665  -11.67774080  263.78972947  11.74667512  11.61186382  0.17728036  -0.76044122
   5  12   8  0  0.75447294  0.66271429   -3.50039050   -3.47745125  224.81164419   4.93410588   4.60928946  0.20682709  -1.57047330
   5  12   9  0  0.77937676  0.64153825    8.67958365   -0.43282221  357.14521323   8.69036865   8.85416928  0.32501400   0.50398021
   5  12  11  0  0.83504937  0.59876699   -0.88210045    3.72898105  103.30882806   3.83189260   3.90016800  0.24622273   0.27729125
   5  12  13  0  0.89730855  0.55722193    2.76773627    0.16209599    3.35177136   2.77247889   3.31908237  0.34471182   1.58568244
   5  12  14  0  0.93050049  0.53734523   -6.27856155    2.66739191  156.98221276   6.82167976   6.82529400  0.27576945   0.01310603
   5  12  16  0  1.00032502  0.49983754   -1.53931110    1.11289487  144.13373220   1.89947721   2.11751546  0.48259655   0.45180234
   5  12  17  0  1.03672589  0.48228756   -1.98359282    1.94215184  135.60480366   2.77607533   2.63950764  0.65987691  -0.20695935
   5  12  20  0  1.15074570  0.43450086    2.67622344    1.13897510   23.05413971   2.90851099   2.71829891  0.44320091  -0.42917801
   5  13   0  0  0.69816750  0.71616052    0.00000000   11.04850818   90.00000000  11.04850818  11.26715201  0.23637382   0.92499174
   5  13   1  0  0.69977485  0.71451554    0.50659947    3.52204331   81.81489712   3.55829061   3.02361509  0.23637382  -2.26199130
   5  13   3  0  0.71250312  0.70175131    7.10010880    0.22054810    1.77918585   7.10353338   7.26849491  0.31516509   0.52341309
   5  13   4  0  0.72345669  0.69112638    6.04373254   -0.18042326  358.29005964   6.04642502   6.13587037  0.30531618   0.29295973
   5  13   5  0  0.73730077  0.67814930   11.74997384    2.95954273   14.13739183  12.11696242  12.05506473  0.28561836  -0.21671466
   5  13   6  0  0.75387614  0.66323892    7.54092097    0.44462167    3.37432074   7.55401731   7.53441546  0.40380527  -0.04854284
   5  13   7  0  0.77300713  0.64682457   -3.55364107   -1.06277227  196.65012190   3.70915755   3.47666491  0.32501400  -0.71533116
   5  13   8  0  0.79450913  0.62931939    1.86224109    1.35378981   36.01595484   2.30232247   2.19630673  0.60078345  -0.17646248
   5  13   9  0  0.81819525  0.61110108   -3.27736429    2.02774916  148.25436662   3.85394387   4.21533309  0.30531618   1.18365565
   5  13  10  0  0.84388159  0.59250018   -0.90077006   -2.16818966  247.43965626   2.34785713   2.37358709  0.60078345   0.04282735
   5  13  11  0  0.87139129  0.57379504   -5.15393867    0.01716240  179.80920816   5.15396725   5.44644673  0.25607164   1.14217836
   5  13  12  0  0.90055727  0.55521178   -3.13615884    2.19563160  145.00405125   3.82835348   3.10240637  0.47274764  -1.53559121
   5  13  14  0  0.96324789  0.51907718    0.81217101   -2.07134279  291.41008575   2.22487813   2.61980982  0.57123673   0.69136257
   5  13  16  0  1.03085667  0.48503348   -1.42927931    5.94022270  103.52879683   6.10975327   6.18511491  0.23637382   0.31882399
   5  13  18  0  1.10247917  0.45352331    0.25769343    2.98765453   85.07028208   2.99874732   3.19104655  0.33486291   0.57426255
   5  14   0  0  0.74459010  0.67151040    0.00000000    7.35968252   90.00000000   7.35968252   7.24879710  0.17728036  -0.62548061
   5  14   1  0  0.74609745  0.67015375    3.04545955    9.76657885   72.68123681  10.23039033  10.05573619  0.24622273  -0.70933397
   5  14   2  0  0.75060133  0.66613258    3.39238755   11.04436935   72.92514090  11.55363093  11.83838873  0.23637382   1.20469266
   5  14   3  0  0.75804833  0.65958855    3.27955951    2.86027034   41.09333483   4.35162694   4.74717418  0.19697818   2.00807645
   5  14   4  0  0.76835288  0.65074267    1.44646734    3.42734059   67.11841604   3.72007141   3.49636273  0.23637382  -0.94641904
   5  14   5  0  0.78140194  0.63987556    8.14649077    2.98216999   20.10606408   8.67517433   8.54885310  0.19697818  -0.64129556
   5  14   7  0  0.81517886  0.61336232    2.65959878   -3.52925837  307.00115807   4.41917756   4.44185800  0.21667600   0.10467445
   5  14   8  0  0.83559639  0.59837501   -2.17109683   -7.69926652  254.25221213   7.99952289   8.19429237  0.29546727   0.65919139
   5  14   9  0  0.85814919  0.58264927   -1.81696164   -0.34211577  190.66337738   1.84888961   2.00917746  0.62048127   0.25832825
   5  14  11  0  0.90901009  0.55004890    2.39896351    1.82016764   37.18871257   3.01131801   3.20089546  0.30531618   0.62092171
   5  14  14  0  0.99740817  0.50129928   -4.08866952   -0.14594018  182.04423662   4.09127328   4.65853400  0.25607164   2.21524232
   5  14  17  0  1.09717477  0.45571591    1.41606536    0.50433988   19.60365136   1.50319653   2.08796873  0.47274764   1.23696483
   5  15   0  0  0.79142417  0.63177247    0.00000000    2.85409497   90.00000000   2.85409497   2.53116964  0.70912145  -0.45538790
   5  15   1  0  0.79284248  0.63064230   -4.80316297    1.64847248  161.05749189   5.07817251   4.76687200  0.20682709  -1.50512441
   5  15   2  0  0.79708227  0.62728782   -0.01948829    4.16805504   90.26789205   4.16810060   4.53049818  0.20682709   1.75217656
   5  15   3  0  0.80409891  0.62181405   -6.15889932    1.22410738  168.75871527   6.27936937   6.28360400  0.18712927   0.02262944
   5  15   5  0  0.82615179  0.60521566    2.94377069   -3.77534998  307.94477229   4.78738481   4.90475673  0.20682709   0.56748811
   5  15   6  0  0.84097776  0.59454604    5.43316613   -4.29076027  321.70062210   6.92314364   6.91393419  0.18712927  -0.04921442
   5  15   7  0  0.85816920  0.58263569   -1.90007829   -3.29647702  240.04099594   3.80487296   3.58500291  0.27576945  -0.79729660
   5  15   8  0  0.87758710  0.56974402   -2.64371855    3.56563993  126.55482528   4.43881019   4.18578637  0.25607164  -0.98809781
   5  15  10  0  0.92252398  0.54199133   -2.61672974   -0.64647796  193.87736027   2.69540503   2.13721327  0.43335200  -1.28807933
   5  15  11  0  0.94775373  0.52756321    2.13190731    3.04687713   55.01942425   3.71866764   3.51606055  0.29546727  -0.68571754
   5  15  13  0  1.00304153  0.49848384    2.29510451    4.33316192   62.09160061   4.90344746   4.98354800  0.24622273   0.32531743
   5  16   0  0  0.83860076  0.59623128    0.00000000  -11.13127729  270.00000000  11.13127729  11.45428128  0.30531618   1.05793275
   5  16   1  0  0.83993941  0.59528103    3.64279158    2.18999754   31.01372162   4.25041407   4.24487982  0.28561836  -0.01937637
   5  16   2  0  0.84394263  0.59245733    4.61187479    2.19610586   25.46309193   5.10805932   5.26916637  0.20682709   0.77894556
   5  16   3  0  0.85057279  0.58783917    8.43439650   -2.14112071  345.75601868   8.70192175   8.71628455  0.18712927   0.07675334
   5  16   4  0  0.85976913  0.58155147    0.80497494    2.33992995   71.01592825   2.47452153   2.33419146  0.43335200  -0.32382469
   5  16   5  0  0.87145040  0.57375612    0.75144459    2.28320764   71.78269728   2.40368594   2.58041418  0.49244545   0.35887882
   5  16   6  0  0.88551827  0.56464109    0.96422875    2.34446921   67.64370953   2.53500946   2.78724127  0.32501400   0.77606446
   5  16   9  0  0.94088089  0.53141690   -3.36416304    1.22683411  159.96423204   3.58088186   3.92971473  0.26592055   1.31179360
   5  16  13  0  1.04066870  0.48046031    2.81599766   -2.81390216  315.02132600   3.98094061   3.82137673  0.29546727  -0.54003911
   5  16  15  0  1.09946459  0.45476681    2.09083426   -3.10892247  303.92189650   3.74659670   3.76228327  0.34471182   0.04550634
   5  16  16  0  1.13069839  0.44220457   -0.43489255   -2.79472565  261.15503371   2.82836047   3.02361509  0.34471182   0.56642856
   5  17   1  0  0.88733221  0.56348681    0.46909854   -1.87418825  284.05210970   1.93200286   2.20615564  0.37425855   0.73252243
   5  17   2  0  0.89112255  0.56109005   -5.53055764   -0.28900535  182.99133292   5.53810364   5.66312273  0.25607164   0.48821921
   5  17   5  0  0.91721647  0.54512759   -1.24778975   -3.54620927  250.61477340   3.75933231   3.80167891  0.31516509   0.13436324
   5  17   6  0  0.93059275  0.53729196    5.05493923   -0.23576502  357.32962996   5.06043435   5.21007291  0.22652491   0.66058327
   5  17   8  0  0.96380412  0.51877761    2.13689007   -1.75667003  320.57745305   2.76625898   2.68875218  0.69927255  -0.11083919
   5  17   9  0  0.98342111  0.50842919    2.05612932    4.40991229   65.00263120   4.86569565   4.68808073  0.25607164  -0.69361420
   5  17  11  0  1.02810330  0.48633245    0.23497489    3.09395552   85.65692711   3.10286544   2.36373818  0.65002800  -1.13706988
   5  17  14  0  1.10703212  0.45165808    2.93299447   -2.29014223  322.01655201   3.72118368   3.49636273  0.45304982  -0.49623892
   5  18   0  0  0.93377350  0.53546176    0.00000000   -6.31947119  270.00000000   6.31947119   6.68740928  0.43335200   0.84905131
   5  18   1  0  0.93497590  0.53477314    1.90695151   -1.71027353  318.11225667   2.56154243   2.50162291  0.59093455  -0.10139790
   5  18   3  0  0.94453999  0.52935821    2.86794717    1.12623312   21.43976768   3.08115596   3.05316182  0.97504200  -0.02871070
   5  18   5  0  0.96338337  0.51900418    1.93879222    1.54958340   38.63366341   2.48195971   2.79709018  0.34471182   0.91418530
   5  18   6  0  0.97612721  0.51222832    0.75923897    3.49138437   77.73142844   3.57298316   3.40772255  0.33486291  -0.49351721
   5  18   8  0  1.00783920  0.49611089    1.24393509   -2.14975958  300.05535531   2.48371511   2.71829891  0.61063236   0.38416536
   5  18   9  0  1.02661510  0.48703745   -2.55325646    0.77049335  163.20781986   2.66697930   2.64935655  0.57123673  -0.03085017
   5  18  10  0  1.04720162  0.47746297    1.99911875    0.09467461    2.71139765   2.00135930   2.37358709  0.42350309   0.87892579
   5  18  11  0  1.06949421  0.46751071    2.07689527    2.79900609   53.42415256   3.48538793   3.48651382  0.45304982   0.00248513
   5  18  12  0  1.09338853  0.45729399    0.44524339    3.78465340   83.29031184   3.81075361   3.72288764  0.51214327  -0.17156521
   5  18  13  0  1.11878195  0.44691461    3.00143413    3.88548729   52.31488168   4.90974728   5.10173491  0.39395636   0.48733224
   5  19   0  0  0.98169020  0.50932565    0.00000000   -5.81444207  270.00000000   5.81444207   5.79115855  0.38410745  -0.06061720
   5  19   1  0  0.98283398  0.50873292    1.51627637    2.38435493   57.54660595   2.82564018   2.36373818  0.65002800  -0.71058785
   5  19   2  0  0.98625736  0.50696707   -1.13466004   -2.36594295  244.37853333   2.62395492   2.70845000  0.88640182   0.09532367
   5  19   3  0  0.99193674  0.50406440    0.49698258    2.60182285   79.18601238   2.64886274   2.45237837  0.55153891  -0.35624753
   5  19   8  0  1.05238897  0.47510950   -4.02595631   -0.62347560  188.80312206   4.07394723   3.86077237  0.29546727  -0.72148386
   5  19  10  0  1.09014400  0.45865500   -3.78537819    0.31249599  175.28073766   3.79825509   4.07744837  0.27576945   1.01241551
   5  19  12  0  1.13458414  0.44069010   -3.87559096   -1.96546639  206.89137962   4.34548771   4.42216018  0.32501400   0.23590514
   5  20   1  0  1.03087659  0.48502411   -3.34885860   -3.11266557  222.90655571   4.57203903   4.48125364  0.65002800  -0.13966382
   5  20   9  0  1.11465922  0.44856759   -0.11716341   -3.10039004  267.83582836   3.10260305   2.75769455  0.37425855  -0.92157816
   5  21   0  0  1.07803744  0.46380578    0.00000000   -3.45503862  270.00000000   3.45503862   3.07285964  0.33486291  -1.14129983
   5  21   1  0  1.07907910  0.46335806    2.48808699    0.83176856   18.48480398   2.62343588   2.69860109  0.70912145   0.10599766
   5  21   2  0  1.08219807  0.46202263    0.19822695   -4.08197767  272.78018483   4.08678794   4.13654182  0.60078345   0.08281500
   5  21   5  0  1.10378408  0.45298715   -2.92041771    1.11525128  159.09910622   3.12611980   3.27968673  0.32501400   0.47249328
   5  21   7  0  1.12794809  0.44328281    2.62683737   -1.68356630  327.34378410   3.12004328   2.71829891  0.48259655  -0.83246424
   5  21   8  0  1.14279116  0.43752526    1.39204415   -1.56306741  311.68777551   2.09307589   2.73799673  0.60078345   1.07346638
   5  22   0  0  1.12642403  0.44388257    0.00000000   -2.72561705  270.00000000   2.72561705   3.14180200  0.32501400   1.28051393
   5  22   1  0  1.12742099  0.44349006   -0.25721475   -3.33770768  265.59330814   3.34760391   3.98880818  0.26592055   2.41126262
   5  22   2  0  1.13040658  0.44231873   -2.42375526   -1.60761102  213.55523574   2.90843648   3.07285964  0.33486291   0.49101633
   6   0   0  0  0.31341412  1.59533333   -1.42251092    0.00000000  180.00000000   1.42251092   1.73340800  0.29546727   1.05222170
   6   0   1  0  0.31697854  1.57739384    0.00000000   25.11566740   90.00000000  25.11566740  23.81466220  0.27576945  -4.71772775
   6   0   2  0  0.32743907  1.52700165  -25.93058858    0.00000000  180.00000000  25.93058858  25.02607801  0.35456073  -2.55107375
   6   0   3  0  0.34416749  1.45278104    0.00000000   24.76715299   90.00000000  24.76715299  23.97224474  0.28561836  -2.78311325
   6   0   4  0  0.36630607  1.36497873    7.96502426    0.00000000  360.00000000   7.96502426   7.64275346  0.16743145  -1.92479244
   6   0   5  0  0.39294145  1.27245419    0.00000000   15.32811178   90.00000000  15.32811178  14.85215492  0.17728036  -2.68476922
   6   0   6  0  0.42322547  1.18140338   24.49202607    0.00000000  360.00000000  24.49202607  24.46469020  0.27576945  -0.09912581
   6   0   7  0  0.45643244  1.09545237    0.00000000   12.28188378   90.00000000  12.28188378  12.09446037  0.19697818  -0.95149325
   6   0   8  0  0.49197085  1.01632037    5.94992349    0.00000000  360.00000000   5.94992349   5.86994982  0.12803582  -0.62461949
   6   0  10  0  0.56826640  0.87986902    6.67811347    0.00000000  360.00000000   6.67811347   6.63816473  0.13788473  -0.28972560
   6   0  11  0  0.60836941  0.82186906    0.00000000    6.73853131   90.00000000   6.73853131   6.68740928  0.15758255  -0.32441431
   6   0  13  0  0.69135268  0.72321988    0.00000000   -5.13883639  270.00000000   5.13883639   4.98354800  0.34471182  -0.45048757
   6   0  15  0  0.77704541  0.64346304    0.00000000   -9.17372419  270.00000000   9.17372419   9.26782346  0.31516509   0.29857135
   6   1   0  0  0.31734686  1.57556311  -25.33826212    0.00000000  180.00000000  25.33826212  25.29199856  0.39395636  -0.11743320
   6   1   1  0  0.32086759  1.55827518    2.18236592    9.97496438   77.65903547  10.21090767  10.52848382  0.12803582   2.48036964
   6   1   2  0  0.33120531  1.50963762   -6.72781028   12.56483203  118.16672014  14.25266413  13.78847274  0.15758255  -2.94570314
   6   1   3  0  0.34775260  1.43780376  -11.80902768   20.82235257  119.55897032  23.93790930  23.97224474  0.28561836   0.12021442
   6   1   4  0  0.36967655  1.35253371  -16.97448218    3.78891803  167.41713037  17.39220932  17.14695074  0.21667600  -1.13191393
   6   1   5  0  0.39608534  1.26235421    4.29866746   -6.71164179  302.63871977   7.97023698   7.51471764  0.11818691  -3.85422836
   6   1   6  0  0.42614600  1.17330681   10.28722319    8.05844308   38.07319003  13.06772612  13.01040892  0.15758255  -0.36372812
   6   1   7  0  0.45914180  1.08898820   -5.68947933   10.58660346  118.25458621  12.01858344  12.19294946  0.15758255   1.10650594
   6   1   8  0  0.49448552  1.01115195    0.95060175   -3.67978850  284.48458352   3.80059036   3.81152782  0.13788473   0.07932319
   6   1   9  0  0.53170917  0.94036370   -2.30775051   17.49346737   97.51510470  17.64503083  17.57045383  0.20682709  -0.36057658
   6   1  10  0  0.57044484  0.87650894    7.95821724   -4.29925880  331.62080141   9.04526660   8.89356491  0.14773364  -1.02685946
   6   1  11  0  0.61040475  0.81912862    3.77091396    8.61894292   66.36991683   9.40776111   9.48449946  0.31516509   0.24348620
   6   1  12  0  0.65136362  0.76762040    6.00314499   -2.72730781  335.56707638   6.59363008   6.66771146  0.15758255   0.47011158
   6   1  13  0  0.69314438  0.72135043    0.02143185    5.72426337   89.78548350   5.72430349   5.70251837  0.16743145  -0.13011367
   6   1  14  0  0.73560701  0.67971076    2.08590090   -2.94871037  305.27537052   3.61190745   3.68349200  0.22652491   0.31601182
   6   1  15  0  0.77863995  0.64214532   -0.94993361    1.86991270  116.93100694   2.09736677   2.10766655  0.57123673   0.01803066
   6   1  16  0  0.82215366  0.60815882    3.63838062    0.25804958    4.05686946   3.64752013   4.06759946  0.23637382   1.77718213
   6   1  17  0  0.86607568  0.57731675   -5.58536607   -1.71504212  197.06962422   5.84274623   6.04723019  0.20682709   0.98867102
   6   1  18  0  0.91034690  0.54924117    0.54138959   -2.73995332  281.17714376   2.79292801   2.86603255  0.33486291   0.21831182
   6   1  19  0  0.95491877  0.52360475   -4.45645480    0.52984229  173.21974799   4.48784160   4.48125364  0.25607164  -0.02572701
   6   1  23  0  1.13550120  0.44033419   -2.89885849    0.28352107  174.41398775   2.91269029   2.83648582  0.37425855  -0.20361451
   6   2   0  0  0.32886299  1.52038999  -12.36717600    0.00000000  180.00000000  12.36717600  12.96116437  0.31516509   1.88468962
   6   2   1  0  0.33226172  1.50483781    7.72520150   -8.20719628  313.26718823  11.27106068  10.96183582  0.25607164  -1.20757168
   6   2   2  0  0.34225546  1.46089708   -9.40934920    4.93243464  152.33621477  10.62378294  10.83380001  0.13788473   1.52313512
   6   2   3  0  0.35829278  1.39550678   -1.37044184    7.36895968  100.53522017   7.49531038   7.73139364  0.11818691   1.99754158
   6   2   4  0  0.37960847  1.31714657  -17.49978389   18.67273357  133.14274673  25.59127615  25.83368856  0.65987691   0.36736005
   6   2   5  0  0.40537074  1.23343879   -9.35340927   -3.18633774  198.81195248   9.88124553   9.91785146  0.13788473   0.26548215
   6   2   6  0  0.43478989  1.14998073  -25.84415824    3.66148892  171.93624707  26.10224160  25.79429292  0.43335200  -0.71062017
   6   2   7  0  0.46717559  1.07026140   -7.97414787   10.43567199  127.38431495  13.13355565  13.34527183  0.16743145   1.26449463
   6   2   8  0  0.50195395  0.99610730   -7.53484001   13.32925876  119.47885721  15.31153007  15.40369383  0.18712927   0.49251383
   6   2   9  0  0.53866175  0.92822629   -8.48302408    4.57277270  151.67312021   9.63700927   9.66177982  0.14773364   0.16767039
   6   2  10  0  0.57693081  0.86665505   -3.98683233  -11.58362859  251.00765419  12.25052176  12.18310055  0.16743145  -0.40267943
   6   2  11  0  0.61647044  0.81106890    4.06991058    9.80062392   67.44832687  10.61208752  10.53833273  0.16743145  -0.44050733
   6   2  12  0  0.65705130  0.76097559   -9.25045612    5.36466108  149.88906386  10.69348058  10.64667073  0.16743145  -0.27957620
   6   2  14  0  0.74064804  0.67508449   -0.06694767   -5.43458400  269.29421918   5.43499634   5.53508691  0.18712927   0.53487395
   6   2  15  0  0.78340412  0.63824020    3.91128126   -0.10125569  358.51705159   3.91259170   3.83122564  0.27576945  -0.29505105
   6   2  16  0  0.82666710  0.60483840   -4.44680327   -1.83196444  202.39035573   4.80938177   4.52064928  0.22652491  -1.27461699
   6   2  18  0  0.91442513  0.54679162   -2.78226440   -0.28115562  185.77031093   2.79643410   3.12210418  0.54169000   0.60121119
   6   2  19  0  0.95880743  0.52148115   -0.41958205    3.68520763   96.49548266   3.70901664   3.62439855  0.29546727  -0.28638735
   6   2  21  0  1.04836555  0.47693288   -1.31521135    1.36829327  133.86679043   1.89789551   2.16676000  0.65002800   0.41361986
   6   3   0  0  0.34720878  1.44005576  -16.38013657    0.00000000  180.00000000  16.38013657  17.35377783  0.46289873   2.10335695
   6   3   1  0  0.35042962  1.42682003   14.10425219   -9.03162904  327.36661591  16.74814178  16.97951928  0.50229436   0.46064126
   6   3   2  0  0.35991925  1.38920049   23.88306731  -20.45816846  319.41673308  31.44737765  31.37862438  0.42350309  -0.16234419
   6   3   3  0  0.37520232  1.33261436  -15.70590578  -13.17226007  219.98595442  20.49838803  20.56452219  0.37425855   0.17670717
   6   3   4  0  0.39560796  1.26387749  -10.24811779  -15.68242943  236.83627970  18.73399346  19.15612819  0.22652491   1.86352456
   6   3   5  0  0.42039090  1.18936923    0.83036799   -2.48500710  288.47711030   2.62007086   2.88573037  0.15758255   1.68584347
   6   3   6  0  0.44882660  1.11401596   23.24848445   -4.09659034  350.00656053  23.60665334  23.52904383  0.26592055  -0.29185224
   6   3   7  0  0.48026669  1.04108823   -4.61170270    1.92738119  157.31835679   4.99825971   5.04264146  0.12803582   0.34663542
   6   3   8  0  0.51416033  0.97245932    5.59960795   -0.87232226  351.14547679   5.66714702   5.74191400  0.18712927   0.39954725
   6   3   9  0  0.55005413  0.90900144   -2.30216955   -9.00515257  255.65947149   9.29477044   9.35646364  0.14773364   0.41759754
   6   3  10  0  0.58758167  0.85094553    7.01729668    3.09574601   23.80512217   7.66981721   7.69199800  0.14773364   0.15014042
   6   3  11  0  0.62644941  0.79814905   -0.39721256    1.54841775  104.38772607   1.59855414   2.11751546  0.52199218   0.99419365
   6   3  12  0  0.66642289  0.75027435    2.77749107    0.00766139    0.15804335   2.77750163   2.80693909  0.22652491   0.12995242
   6   3  13  0  0.70731467  0.70689895    5.97395332   -1.66064940  344.46504531   6.20047374   6.16541709  0.25607164  -0.13690173
   6   3  15  0  0.79128066  0.63188705   -1.93576553   -3.35301076  240.00123206   3.87167526   4.01835491  0.27576945   0.53189230
   6   3  17  0  0.87745769  0.56982805   -0.49896933    4.31851101   96.59084265   4.34724140   4.29412437  0.24622273  -0.21572756
   6   3  18  0  0.92118206  0.54278087   -3.82426437   -1.54080947  201.94467777   4.12299549   4.15623964  0.26592055   0.12501536
   6   3  19  0  0.96525373  0.51799852   -0.14821240   -3.56907912  267.62205645   3.57215518   3.59485182  0.29546727   0.07681608
   6   3  20  0  1.00962720  0.49523230   -3.24531165   -0.94121530  196.17337920   3.37904334   3.11225527  0.35456073  -0.75244676
   6   4   0  0  0.37137344  1.34635370   24.52933487    0.00000000  360.00000000  24.52933487  24.34650329  0.66972582  -0.27299467
   6   4   1  0  0.37438645  1.33551843   -4.87333482    1.20832551  166.07455473   5.02090060   5.14113055  0.25607164   0.46951686
   6   4   2  0  0.38328339  1.30451777    8.72910027   -3.08387239  340.54237832   9.25783239   9.16933437  0.15758255  -0.56159786
   6   4   3  0  0.39766956  1.25732532   -1.94376229    9.12244351  102.02840308   9.32722828   9.40570819  0.12803582   0.61295276
   6   4   4  0  0.41697716  1.19910643    4.66145224   21.40468038   77.71411328  21.90637987  21.79563583  0.49244545  -0.22488591
   6   4   5  0  0.44055965  1.13492011    4.35726364   -3.54602131  320.86066957   5.61782996   5.73206509  0.11818691   0.96656332
   6   4   6  0  0.46777090  1.06889933   12.87556293   -0.20087507  359.10618586  12.87712978  12.54751019  0.24622273  -1.33870500
   6   4   7  0  0.49801646  1.00398289    5.92986997    4.04715332   34.31364901   7.17933199   7.30789055  0.12803582   1.00408277
   6   4   8  0  0.53077786  0.94201367   -4.98108107   10.58677048  115.19700921  11.70003752  11.66110837  0.15758255  -0.24703972
   6   4   9  0  0.56561811  0.88398867   -0.38517144    2.41499359   99.06187837   2.44551652   2.60011200  0.37425855   0.41307134
   6   4  10  0  0.60217648  0.83032136    1.78002575   -2.55990929  304.81271214   3.11795241   2.72814782  0.30531618  -1.27672430
   6   4  11  0  0.64015870  0.78105632    1.22981908    3.50526760   70.66663773   3.71474843   3.61454964  0.18712927  -0.53545227
   6   4  12  0  0.67932596  0.73602369    2.29027042    6.35512563   70.18176980   6.75521727   6.82529400  0.22652491   0.30935555
   6   4  13  0  0.71948477  0.69494174  -10.74394322   -1.12038656  185.95332986  10.80220264  10.79440437  0.17728036  -0.04398837
   6   4  15  0  0.80217790  0.62330314   -1.17265790    3.33864969  109.35317118   3.53860259   3.28953564  0.31516509  -0.79027456
   6   4  16  0  0.84447963  0.59208059    3.63855246    1.42244718   21.35240002   3.90671473   3.68349200  0.39395636  -0.56661790
   6   4  17  0  0.88729718  0.56350906   -0.25143358   -3.59369318  265.99780932   3.60247825   3.60470073  0.27576945   0.00805920
   6   4  18  0  0.93055934  0.53731125    3.92647977    0.04878482    0.71183878   3.92678282   4.16608855  0.31516509   0.75930277
   6   4  20  0  1.01819025  0.49106736    0.01109060    4.04520842   89.84291467   4.04522362   4.36306673  0.27576945   1.15256821
   6   4  21  0  1.06246773  0.47060253    2.26381444   -3.17535544  305.48630931   3.89970998   3.92971473  0.31516509   0.09520326
   6   4  22  0  1.10700404  0.45166953    2.00692721    1.83317122   42.40925936   2.71813788   2.76754346  0.38410745   0.12862437
   6   5   0  0  0.40030457  1.24904894   -8.62332672    0.00000000  180.00000000   8.62332672   9.00190291  0.31516509   1.20119965
   6   5   1  0  0.40310139  1.24038271    5.77964962   16.54348566   70.74257390  17.52401973  18.15153946  0.46289873   1.35563072
   6   5   2  0  0.41137779  1.21542781   17.20255779   12.29864283   35.56215404  21.14673993  21.51986638  0.41365418   0.90202507
   6   5   3  0  0.42481360  1.17698679   -2.16955524   26.35327117   94.70631003  26.44242560  26.84812620  0.58108564   0.69817696
   6   5   4  0  0.44293959  1.12882211   -0.67819431    6.60044524   95.86654126   6.63519592   6.47073328  0.11818691  -1.39154706
   6   5   5  0  0.46520783  1.07478845    0.72468226    3.17017711   77.12379009   3.25195130   3.36832691  0.13788473   0.84400652
   6   5   6  0  0.49105512  1.01821563    9.31036857   -1.78096474  349.17080650   9.47917709   9.41555710  0.13788473  -0.46139987
   6   5   7  0  0.51994799  0.96163464  -10.05196424    6.85197179  145.71950564  12.16517581  12.14370492  0.15758255  -0.13625174
   6   5   8  0  0.55140789  0.90676977    8.84985655   -1.88805270  347.95690900   9.04901674   9.06099637  0.14773364   0.08108940
   6   5   9  0  0.58502082  0.85467043   -2.38083348    6.50536072  110.10162740   6.92734337   6.96317873  0.14773364   0.24256735
   6   5  10  0  0.62043698  0.80588363    1.34690390   -6.77603903  281.24240232   6.90860732   6.88438746  0.14773364  -0.16394275
   6   5  11  0  0.65736495  0.76061250  -10.45835748   -2.79429270  194.95901985  10.82521653  10.96183582  0.16743145   0.81597151
   6   5  12  0  0.69556401  0.71884111   -0.31765786    2.86789154   96.32052025   2.88543037   2.90542818  0.26592055   0.07520223
   6   5  13  0  0.73483594  0.68042399   -0.90255661    6.83692169   97.52025357   6.89623859   6.93363200  0.19697818   0.18983531
   6   5  14  0  0.77501768  0.64514658    5.52100820    2.71075326   26.15052183   6.15058654   6.38209309  0.17728036   1.30587814
   6   5  15  0  0.81597482  0.61276401   -3.99780746    5.12682414  127.94648010   6.50129143   6.40179091  0.18712927  -0.53172073
   6   5  17  0  0.89978987  0.55568530    1.26138868    5.67080444   77.45954357   5.80939966   5.78130964  0.21667600  -0.12964068
   6   5  19  0  0.98559859  0.50730592    2.29174796    2.87358139   51.42682526   3.67553788   4.11684400  0.27576945   1.60027195
   6   5  21  0  1.07292274  0.46601678    1.27393519    2.23120501   60.27523792   2.56927746   3.19104655  0.33486291   1.85678697
   6   5  22  0  1.11704229  0.44761063    3.29416538    0.17140547    2.97858790   3.29862174   3.28953564  0.33486291  -0.02713380
   6   6   0  0  0.43304792  1.15460664  -31.91693660    0.00000000  180.00000000  31.91693660  31.94986111  0.90609964   0.03633653
   6   6   1  0  0.43563457  1.14775096    9.82190586    6.66715833   34.16885498  11.87100817  11.81869092  0.25607164  -0.20430710
   6   6   2  0  0.44330399  1.12789419   -2.86810024   -6.69185907  246.80024755   7.28058905   7.24879710  0.18712927  -0.16989299
   6   6   3  0  0.45579968  1.09697314    8.04749549   -7.78846592  315.93710621  11.19921358  11.63156164  0.25607164   1.68838714
   6   6   4  0  0.47273907  1.05766592   -4.89855934    0.86011006  170.04127514   4.97349705   5.07218818  0.12803582   0.77080879
   6   6   5  0  0.49366494  1.01283272   -3.79817825    0.76180255  168.65864040   3.87382255   4.07744837  0.18712927   1.08815585
   6   6   6  0  0.51809447  0.96507495   -0.49027536   -5.60992139  265.00536353   5.63130428   5.65327382  0.15758255   0.13941606
   6   6   7  0  0.54555720  0.91649418    2.04402885   -9.14935303  282.59347581   9.37489812   9.41555710  0.16743145   0.24283953
   6   6   8  0  0.57561915  0.86862989    3.85902336   -7.09103864  298.55553189   8.07309670   8.33217710  0.14773364   1.75369947
   6   6   9  0  0.60789482  0.82251071   -7.98105900   -3.69381227  204.83575299   8.79440458   8.80492473  0.16743145   0.06283259
   6   6  10  0  0.64205046  0.77875500   -4.96566632   -3.43833050  214.69953307   6.03986412   5.91919437  0.15758255  -0.76575583
   6   6  12  0  0.71490981  0.69938892   -4.62942830   -0.42385386  185.23121164   4.64879107   4.62898728  0.18712927  -0.10582951
   6   6  15  0  0.83252727  0.60058093   -3.55642646    6.26071706  119.59892184   7.20032966   7.01242328  0.19697818  -0.95394518
   6   6  16  0  0.87336025  0.57250144   -3.53103690    0.70738361  168.67171683   3.60119608   3.81152782  0.26592055   0.79095710
   6   6  17  0  0.91482706  0.54655139   -2.16486237    2.81565558  127.55546610   3.55169613   2.74784564  0.56138782  -1.43189871
   6   6  18  0  0.95684532  0.52255050   -2.93902986    0.65240608  167.48441396   3.01056975   2.74784564  0.36440964  -0.72095820
   6   6  19  0  0.99934545  0.50032749   -1.59626245    2.97600787  118.20808969   3.37708108   3.35847800  0.32501400  -0.05723778
   6   6  20  0  1.04226851  0.47972283   -1.53572609    4.13366249  110.38088988   4.40971883   4.25472873  0.34471182  -0.44962225
   6   6  22  0  1.12919007  0.44279525   -0.72815473    2.46140270  106.47975416   2.56684876   2.76754346  0.37425855   0.53624612
   6   7   0  0  0.46880537  1.06654069   12.09158268    0.00000000  360.00000000  12.09158268  12.00582019  0.37425855  -0.22915306
   6   7   1  0  0.47119577  1.06113006   -5.85346943    2.84041909  154.11483707   6.50623432   6.82529400  0.16743145   1.90561378
   6   7   2  0  0.47829531  1.04537926    6.86726968   -8.44352847  309.12206227  10.88359159  11.12926728  0.31516509   0.77951429
   6   7   3  0  0.48989930  1.02061792   17.82064201  -10.54386717  329.38864180  20.70624100  20.93878074  0.46289873   0.50235553
   6   7   4  0  0.50569774  0.98873292    6.89819541   11.54395652   59.13919063  13.44797502  13.18768928  0.23637382  -1.10116148
   6   7   5  0  0.52531233  0.95181470    9.05363571   -2.80269488  342.79926964   9.47752173   9.29737019  0.18712927  -0.96271169
   6   7   6  0  0.54833371  0.91185348    6.02113064   -3.80945014  327.67927302   7.12502102   7.32758837  0.22652491   0.89423872
   6   7   7  0  0.57435236  0.87054574    6.15850662   -2.09591926  341.20506431   6.50538864   6.60861800  0.16743145   0.61654701
   6   7   8  0  0.60298041  0.82921433    0.22885276    4.01809340   86.74020859   4.02460534   3.97895927  0.23637382  -0.19310964
   6   7   9  0  0.63386441  0.78881223    8.72084990    1.92804382   12.46666794   8.93143751   8.95265837  0.15758255   0.13466505
   6   7  10  0  0.66669091  0.74997273   -1.09037019    2.16060453  116.77824101   2.42014857   2.57056527  0.24622273   0.61089691
   6   7  12  0  0.73711872  0.67831678   -3.98527138   -3.79495873  223.59876415   5.50309910   5.63357600  0.18712927   0.69725544
   6   7  13  0  0.77428585  0.64575634   -1.14203395   -3.13642041  249.99241431   3.33786976   2.63950764  0.75836600  -0.92087741
   6   7  14  0  0.81251900  0.61537023    1.19952305   -2.38052245  296.74310852   2.66565990   2.89557927  0.29546727   0.77815514
   6   7  15  0  0.85167460  0.58707868   -0.43396113   -6.82895013  266.36389894   6.84272476   6.79574728  0.21667600  -0.21680983
   6   7  17  0  0.93228565  0.53631631    2.52894303   -2.35561020  317.03234015   3.45607469   3.37817582  0.62048127  -0.12554589
   6   7  22  0  1.14338016  0.43729987    1.57892838    1.18903260   36.98205202   1.97656605   2.60011200  0.58108564   1.07307067
   6   8   0  0  0.50693952  0.98631095   14.23187587    0.00000000  360.00000000  14.23187587  14.35970946  0.43335200   0.29498790
   6   8   1  0  0.50915092  0.98202710   -8.72834158    5.90074669  145.93955952  10.53578466  10.94213801  0.27576945   1.47352560
   6   8   2  0  0.51572823  0.96950287   13.58676687    4.37473892   17.84779433  14.27370220  14.45819855  0.29546727   0.62442229
   6   8   3  0  0.52650786  0.94965345   -1.56817916   -7.91887123  258.79860450   8.07265182   8.12535000  0.13788473   0.38219015
   6   8   4  0  0.54123877  0.92380670    0.43339350   -3.42988583  277.20161392   3.45715876   3.22059327  0.16743145  -1.41290948
   6   8   5  0  0.55960901  0.89348096   -2.15378295    1.83954924  139.49931062   2.83244106   3.09255746  0.19697818   1.32053403
   6   8   6  0  0.58127365  0.86018005    2.82989316    5.37917691   62.25190802   6.07814441   6.07677691  0.13788473  -0.00991772
   6   8   7  0  0.60587939  0.82524675   -6.31909949  -11.06323858  240.26586058  12.74073257  12.62630146  0.19697818  -0.58093290
   6   8   8  0  0.63308339  0.78978537    3.19572859    0.77780541   13.67919539   3.28902150   3.17134873  0.19697818  -0.59738989
   6   8   9  0  0.66256569  0.75464216    5.79488076   -3.53768963  328.59654753   6.78939548   6.74650273  0.15758255  -0.27219223
   6   8  10  0  0.69403600  0.72042373    5.55417458    3.75900461   34.08971203   6.70663634   6.72680491  0.16743145   0.12045869
   6   8  11  0  0.72723628  0.68753446    4.25620579  -11.22411198  290.76682794  12.00399839  12.09446037  0.40380527   0.22402377
   6   8  12  0  0.76194043  0.65621928   11.30444549    7.33858483   32.99070190  13.47758566  13.36496964  0.36440964  -0.30903688
   6   8  13  0  0.79795225  0.62660391    1.52077050   -2.12645662  305.57107942   2.61429927   2.02887527  0.59093455  -0.99067486
   6   8  14  0  0.83510258  0.59872884    3.02990462    3.54432056   49.47412867   4.66288862   4.79641873  0.21667600   0.61626627
   6   8  16  0  0.91225835  0.54809035    4.08612468    1.35772657   18.38047718   4.30579102   4.41231128  0.24622273   0.43261746
   6   8  19  0  1.03351270  0.48378699   -1.77676153   -2.07423016  229.41702306   2.73117416   2.60996091  0.75836600  -0.15983477
   6   9   0  0  0.54695348  0.91415453   10.16527829    0.00000000    0.00000000  10.16527829  10.15422528  0.45304982  -0.02439690
   6   9   1  0  0.54900372  0.91074064   -7.24438316    0.05309345  179.58009176   7.24457772   7.32758837  0.17728036   0.46824504
   6   9   2  0  0.55510903  0.90072395    1.85356642    0.33555662   10.26129037   1.88369496   2.17660891  0.22652491   1.29307612
   6   9   3  0  0.56513799  0.88473967   10.97931984    5.45800703   26.43275392  12.26112983  12.04521583  0.17728036  -1.21792400
   6   9   4  0  0.57888672  0.86372685    3.38418662   -5.65313046  300.90640102   6.58867233   6.53967564  0.13788473  -0.35534529
   6   9   5  0  0.59609788  0.83878843   -6.13262724   10.77359363  119.64972793  12.39675105  12.48841673  0.26592055   0.34471080
   6   9   6  0  0.61648154  0.81105429    4.35699131    0.04585231    0.60294971   4.35723257   4.35321782  0.16743145  -0.02397847
   6   9   7  0  0.63973453  0.78157420    6.75614779    6.96375420   45.86692045   9.70254634   9.32691691  0.24622273  -1.52556765
   6   9   8  0  0.66555617  0.75125140   -4.74910600    6.47255954  126.26858485   8.02795334   8.45036400  0.24622273   1.71556328
   6   9   9  0  0.69365966  0.72081459   -0.79861654    7.00447637   96.50449988   7.04985657   7.01242328  0.16743145  -0.22357383
   6   9  10  0  0.72377924  0.69081837    2.47468331    2.49741681   45.26196666   3.51584246   3.47666491  0.36440964  -0.10750963
   6   9  12  0  0.78912841  0.63361044    0.50922088    6.44205431   85.48037549   6.46214899   6.63816473  0.18712927   0.94061039
   6   9  13  0  0.82395280  0.60683088   -3.21815573    1.88351027  149.66057288   3.72882518   3.48651382  0.41365418  -0.58578246
   6   9  14  0  0.85998067  0.58140842    5.70932443    3.74926304   33.29255330   6.83032640   6.67756037  0.33486291  -0.45620471
   6   9  15  0  0.89706703  0.55737195   -1.26342549    5.33792978  103.31618628   5.48541140   5.60402928  0.20682709   0.57351226
   6   9  16  0  0.93508595  0.53471021    2.48717437   -1.11213662  335.90825920   2.72449706   2.34404036  0.67957473  -0.55984527
   6   9  17  0  0.97392821  0.51338486    1.33657031    1.96708678   55.80519032   2.37820323   2.32434255  0.62048127  -0.08680468
   6   9  19  0  1.05371672  0.47451083   -0.06626921    2.05508873   91.84694250   2.05615692   2.40313382  0.79776164   0.43493806
   6  10   0  0  0.58846390  0.84966979   -4.90411815    0.00000000  180.00000000   4.90411815   5.12143273  0.26592055   0.81721622
   6  10   2  0  0.59605175  0.83885333   -2.90886736    0.70912533  166.29962985   2.99405545   2.53116964  0.21667600  -2.13630404
   6  10   3  0  0.60540285  0.82589635   -1.07539396   -2.12687362  243.17783802   2.38328839   2.20615564  0.40380527  -0.43865884
   6  10   4  0  0.61825681  0.80872542    4.16182284   -6.75447978  301.63960732   7.93371076   7.88897619  0.20682709  -0.21628974
   6  10   5  0  0.63440077  0.78814533   -3.11118676   -0.03866813  180.71207766   3.11142705   3.12210418  0.37425855   0.02852876
   6  10   6  0  0.65359096  0.76500446   -1.48500804   -2.21119054  236.11518215   2.66357138   2.69860109  0.28561836   0.12264517
   6  10   7  0  0.67556785  0.74011811    2.68594308   -2.39853453  318.23529624   3.60100793   3.43726927  0.44320091  -0.36944566
   6  10   8  0  0.70006904  0.71421527   -1.48019529   -1.97829030  233.19544946   2.47075102   1.89099055  0.62048127  -0.93437223
   6  10   9  0  0.72683931  0.68790996   -1.38317994    2.39749553  119.98180859   2.76788215   2.79709018  0.37425855   0.07804241
   6  10  10  0  0.75563751  0.66169293   -6.07088649    2.12163344  160.73666844   6.43094015   6.34269746  0.17728036  -0.49775787
   6  10  11  0  0.78624086  0.63593744   -5.91664807   -7.53261496  231.85140497   9.57846608   9.44510382  0.19697818  -0.67704076
   6  10  12  0  0.81844688  0.61091320   -2.68665304    3.41717221  128.17517798   4.34685754   4.48125364  0.22652491   0.59329500
   6  10  15  0  0.92296312  0.54173346   -3.82535096   -1.34336930  199.35002209   4.05437431   4.32367109  0.27576945   0.97652868
   6  10  18  0  1.03649034  0.48239716   -0.57946730   -4.24586080  262.22839172   4.28522068   4.78656982  0.25607164   1.95784722
   6  10  19  0  1.07584878  0.46474933    2.50304931   -2.75740137  312.23180408   3.72404594   3.91986582  0.28561836   0.68559976
   6  11   0  0  0.63117561  0.79217257   -4.60390651    0.00000000  180.00000000   4.60390651   4.39261346  0.16743145  -1.26196748
   6  11   2  0  0.63825589  0.78338486   -3.13661544    4.20121721  126.74490168   5.24295551   5.02294364  0.20682709  -1.06374784
   6  11   3  0  0.64699729  0.77280077    3.44449712   -6.24631077  298.87432118   7.13308900   6.79574728  0.17728036  -1.90287131
   6  11   4  0  0.65904049  0.75867872   -3.53945505    6.50311745  118.55814910   7.40393670   7.50486873  0.15758255   0.64050262
   6  11   5  0  0.67420859  0.74161025   -4.89674927   -5.47091460  228.16982499   7.34227893   7.27834382  0.23637382  -0.27048304
   6  11   6  0  0.69229620  0.72223421   -4.33657258   -1.09422537  194.16154755   4.47249270   4.29412437  0.18712927  -0.95318242
   6  11   7  0  0.71308121  0.70118241    7.15818148   -8.59819165  309.77811702  11.18787119  11.12926728  0.25607164  -0.22885748
   6  11   8  0  0.73633522  0.67903855   -7.81017235   -7.50220290  223.84779660  10.82967407  10.89289346  0.46289873   0.13657283
   6  11   9  0  0.76183217  0.65631253    1.01868388   -4.18849402  283.66951211   4.31059149   4.65853400  0.19697818   1.76640129
   6  11  11  0  0.81869871  0.61072528    6.08253254   -2.26935058  339.53980488   6.49208396   6.00783455  0.45304982  -1.06886570
   6  11  12  0  0.84967534  0.58846006   -1.11177647   -2.41987855  245.32430236   2.66305447   2.95467273  0.29546727   0.98697312
   6  11  14  0  0.91585550  0.54593765    4.75296901    0.76331999    9.12371284   4.81387285   5.04264146  0.23637382   0.96782549
   6  11  15  0  0.95076485  0.52589239    5.08762848   -0.95197278  349.40164312   5.17592655   5.36765546  0.23637382   0.81112581
   6  11  17  0  1.02360183  0.48847119    2.82095190   -1.44047044  332.94965492   3.16744766   3.12210418  0.59093455  -0.07673181
   6  11  19  0  1.09979247  0.45463123    2.31837821   -0.28929638  352.88717260   2.33635826   2.04857309  0.51214327  -0.56192316
   6  12   0  0  0.67486055  0.74089381    6.31968787    0.00000000    0.00000000   6.31968787   6.62831582  0.24622273   1.25345032
   6  12   1  0  0.67652327  0.73907288   -2.72611013  -12.30173386  257.50496598  12.60017192  12.49826564  0.24622273  -0.41387843
   6  12   3  0  0.68968080  0.72497306    6.19110647   -7.84361864  308.28465457   9.99260489   9.71102437  0.23637382  -1.19125091
   6  12   4  0  0.70099107  0.71327585    8.94227014    0.33389737    2.13838612   8.94850170   9.06099637  0.21667600   0.51918380
   6  12   5  0  0.71527011  0.69903662    2.50702597   -6.28983197  291.73143171   6.77105350   7.19955255  0.18712927   2.28985581
   6  12   6  0  0.73234428  0.68273900    5.72257021    0.34696848    3.46968607   5.73307919   5.70251837  0.27576945  -0.11082018
   6  12   7  0  0.75202322  0.66487309   -4.46424904   -0.06936910  180.89023634   4.46478797   4.70777855  0.19697818   1.23359134
   6  12   8  0  0.77410830  0.64590446    7.03527787    1.26089817   10.16096111   7.14737706   7.33743728  0.17728036   1.07208837
   6  12  10  0  0.82470300  0.60627886    4.99881441    5.81761431   49.32901417   7.67025304   7.88897619  0.30531618   0.71638242
   6  12  11  0  0.85283157  0.58628224    1.94419452   -1.15541264  329.27746678   2.26160799   2.13721327  0.70912145  -0.17542089
   6  12  12  0  0.88261107  0.56650094    4.18984828    2.37870018   29.58485271   4.81799161   5.01309473  0.27576945   0.70748635
   6  12  13  0  0.91388011  0.54711771    2.02320297    1.00815612   26.48694163   2.26047098   2.25540018  0.66972582  -0.00757145
   6  12  15  0  0.98031011  0.51004269    2.36477362   -0.15347482  356.28668705   2.36974868   2.29479582  0.44320091  -0.16911712
   6  12  19  0  1.12543217  0.44427377   -0.86452715   -3.59456973  256.47668302   3.69707165   3.31908237  0.32501400  -1.16299384
   6  13   2  0  0.72556187  0.68912111    1.21209518    2.09248252   59.91792628   2.41819309   2.13721327  0.53184109  -0.52831535
   6  13   3  0  0.73326321  0.68188338   -6.93173008   -0.44786517  183.69679222   6.94618349   7.16015691  0.24622273   0.86902386
   6  13   4  0  0.74391116  0.67212327    4.04063255   -5.50816150  306.26272577   6.83129230   6.79574728  0.26592055  -0.13366785
   6  13   5  0  0.75738145  0.66016932   -6.23504716    3.00482333  154.26943365   6.92132764   7.01242328  0.27576945   0.33033257
   6  13   6  0  0.77352665  0.64639014   -1.26925963    4.84641892  104.67594436   5.00986989   5.29871309  0.27576945   1.04740825
   6  13   7  0  0.79218322  0.63116712   -3.09600859    2.54747783  140.55154763   4.00935312   4.20548418  0.21667600   0.90518129
   6  13   8  0  0.81317833  0.61487128   -1.11752301    2.76069552  112.03798574   2.97830445   2.38343600  0.46289873  -1.28509415
   6  13   9  0  0.83633588  0.59784593   -2.61617213    5.13094778  117.01616469   5.75942547   5.61387819  0.31516509  -0.46181283
   6  13  11  0  0.88844641  0.56278015    2.03842356    2.06948175   45.43318161   2.90481072   3.21074437  0.28561836   1.07112737
   6  13  13  0  0.94720230  0.52787034   -2.59789588    0.54499450  168.15212712   2.65444571   2.65920546  0.52199218   0.00911843
   6  13  15  0  1.01144612  0.49434171    4.10427299   -0.49265411  353.15528137   4.13373498   4.06759946  0.28561836  -0.23155207
   6  13  16  0  1.04531321  0.47832553   -1.91866727   -0.74804992  201.29981357   2.05933552   2.73799673  0.52199218   1.30013673
   6  13  18  0  1.11600831  0.44802534   -0.38339611    2.72260273   98.01566784   2.74946507   2.97437055  0.37425855   0.60093611
   6  14   0  0  0.76447934  0.65403991    4.54912829    0.00000000  360.00000000   4.54912829   4.71762746  0.19697818   0.85542044
   6  14   1  0  0.76594754  0.65278622   -1.01685765   -3.62447117  254.32835637   3.76441108   3.79183000  0.21667600   0.12654343
   6  14   2  0  0.77033537  0.64906795   -1.66894403    0.93926267  150.62968690   1.91509492   2.00917746  0.56138782   0.16758920
   6  14   3  0  0.77759340  0.64300957   -5.00812522    0.37930939  175.66875575   5.02246890   5.07218818  0.19697818   0.25241010
   6  14   4  0  0.78764229  0.63480593   -0.70755578   -2.64209263  255.00790759   2.73519445   3.05316182  0.42350309   0.75080295
   6  14   5  0  0.80037693  0.62470566   -4.56091270    1.94825083  156.86964394   4.95959735   4.90475673  0.19697818  -0.27840964
   6  14   6  0  0.81567153  0.61299185   -4.48216506   -3.39911691  217.17540517   5.62528216   5.86994982  0.54169000   0.45167469
   6  14   7  0  0.83338516  0.59996269    4.36419963    6.31962510   55.37186090   7.68009764   7.71169582  0.38410745   0.08226391
   6  14   8  0  0.85336719  0.58591425   -3.76158577   -4.28235461  228.70418881   5.69983232   5.70251837  0.20682709   0.01298691
   6  14  11  0  0.92537213  0.54032316    0.74731356    3.03663047   76.17427927   3.12723554   3.28953564  0.45304982   0.35823896
   6  14  12  0  0.95288729  0.52472103   -1.70397095   -4.80994517  250.49280245   5.10285112   5.44644673  0.22652491   1.51681160
   6  14  14  0  1.01234248  0.49390400   -0.83897524   -2.90915141  253.91287552   3.02771223   2.57056527  0.40380527  -1.13209754
   6  15   0  0  0.81016446  0.61715865   -3.94736392    0.00000000  180.00000000   3.94736392   3.80167891  0.23637382  -0.61633312
   6  15   1  0  0.81155002  0.61610497   -0.54895937   -5.41374891  264.20994327   5.44151024   5.48584237  0.19697818   0.22506112
   6  15   2  0  0.81569258  0.61297603   -7.25809016   -0.97684762  187.66523043   7.32353084   7.53441546  0.23637382   0.89216571
   6  15   3  0  0.82255048  0.60786543   -3.82423032   -1.10832374  196.16244231   3.98159755   4.00850600  0.22652491   0.11878804
   6  15   6  0  0.85863719  0.58231812   -4.64598565   -2.30343057  206.37172794   5.18565088   5.48584237  0.20682709   1.45141280
   6  15   7  0  0.87548193  0.57111402    1.86220625   -2.70937578  304.50149176   3.28763277   3.33878018  0.28561836   0.17907608
   6  15   8  0  0.89452409  0.55895644   -2.09144760   -4.10253417  242.98778251   4.60488216   4.50095146  0.22652491  -0.45880473
   6  15   9  0  0.91562660  0.54607413    1.09286426   -5.62469195  280.99543464   5.72987887   5.76161182  0.33486291   0.09476401
   6  15  10  0  0.93865049  0.53267964   -3.16618590    2.52529683  141.42472416   4.04992065   4.21533309  0.56138782   0.29464915
   6  15  11  0  0.96345803  0.51896397    3.89613802   -5.17589097  306.97050688   6.47840558   6.23435946  0.34471182  -0.70797143
   6  15  13  0  1.01789320  0.49121067    0.46947071   -2.73604632  279.73641131   2.77603174   2.60996091  0.75836600  -0.21898507
   6  15  14  0  1.04727031  0.47743166   -5.32552667    0.68412563  172.67978431   5.36928880   5.07218818  0.37425855  -0.79383790
   6  15  15  0  1.07793209  0.46385111    3.13371581   -1.42673950  335.52085155   3.44321948   3.53575837  0.56138782   0.16483950
   6  15  16  0  1.10977208  0.45054296   -1.83883376    1.50155254  140.76565551   2.37401972   2.23570236  0.65002800  -0.21278676
   6  16   0  0  0.85630921  0.58390123   -2.16778294    0.00000000  180.00000000   2.16778294   1.94023509  0.61063236  -0.37264296
   6  16   1  0  0.85762022  0.58300864    0.82159606   -3.47898024  283.28752100   3.57467811   3.54560727  0.25607164  -0.11352617
   6  16   3  0  0.86803705  0.57601228    2.84938855    0.48584206    9.67630261   2.89051165   3.29938455  0.30531618   1.33917861
   6  16   4  0  0.87705028  0.57009274    3.92285250    0.01274614    0.18616498   3.92287321   4.08729728  0.24622273   0.66778590
   6  16   5  0  0.88850438  0.56274343    6.54328290   -1.28782048  348.86560693   6.66881044   6.35254637  0.20682709  -1.52912304
   6  16   6  0  0.90230641  0.55413549    3.38361588   -0.65685845  349.01386747   3.44678393   3.60470073  0.26592055   0.59384957
   6  16  12  0  1.02802286  0.48637051   -0.24877046   -3.19803423  265.55200146   3.20769538   3.51606055  0.30531618   1.00998631
   6  16  14  0  1.08336241  0.46152607    3.19640797   -0.34628066  353.81701439   3.21511030   3.07285964  0.33486291  -0.42480268
   6  16  16  0  1.14389383  0.43710350    2.37659872   -1.28720927  331.55921573   2.70280025   2.68875218  0.37425855  -0.03753572
   6  17   2  0  0.90780705  0.55077783   -1.08335594    3.76369955  106.05811295   3.91651559   3.76228327  0.47274764  -0.32624662
   6  17   5  0  0.93343467  0.53565613    2.53718479   -2.91466281  311.03924452   3.86426784   3.63424746  0.28561836  -0.80534172
   6  17   7  0  0.96188766  0.51981122    3.52368207   -1.38883362  338.48848186   3.78750500   3.93956364  0.27576945   0.55139768
   6  17   8  0  0.97925105  0.51059430    3.77100397    1.04494415   15.48803791   3.91310353   3.91986582  0.67957473   0.00995077
   6  17   9  0  0.99856463  0.50071872   -0.99126098   -2.49317460  248.31773249   2.68300539   2.58041418  0.56138782  -0.18274569
   6  17  11  0  1.04259802  0.47957121   -1.18845162    3.06948929  111.16551640   3.29153183   2.97437055  0.34471182  -0.92007660
   6  17  14  0  1.12050630  0.44622685   -3.48499060   -0.55292175  189.01529142   3.52858072   3.91001691  0.28561836   1.33547501
   6  18   0  0  0.94970900  0.52647706   -1.89069973    0.00000000  180.00000000   1.89069973   2.28494691  0.44320091   0.88954506
   6  18   1  0  0.95089125  0.52582249    3.47396305    5.92875728   59.63177434   6.87157785   6.58892019  0.40380527  -0.69998507
   6  18   2  0  0.95442921  0.52387332   -3.62200978    0.68379637  169.30900366   3.68599136   3.77213218  0.27576945   0.31236535
   6  18   3  0  0.96029684  0.52067233   -1.51026237    6.42861518  103.22064735   6.60363427   6.38209309  0.21667600  -1.02245367
   6  18   4  0  0.96845181  0.51628795   -4.33367070    3.49650977  141.10257583   5.56832850   5.54493582  0.42350309  -0.05523614
   6  18   5  0  0.97883694  0.51081031    0.10555741    4.41013119   88.62887543   4.41139428   4.53049818  0.36440964   0.32684072
   6  18  12  0  1.10702878  0.45165944    0.28413480   -3.33683281  274.86705498   3.34890815   3.15165091  0.33486291  -0.58906864
   6  19   0  0  0.99686001  0.50157494   -6.05640762    0.00000000  180.00000000   6.05640762   5.87979873  0.23637382  -0.74715926
   6  19   1  0  0.99798640  0.50100883   -1.16190347   -6.49833054  259.86262055   6.60138770   6.86468964  0.37425855   0.70352954
   6  19   2  0  1.00135798  0.49932193   -5.32731786   -2.75584975  207.35276500   5.99791826   5.86994982  0.22652491  -0.56491993
   6  19   4  0  1.01473228  0.49274080   -3.92226563    0.30129825  175.60731387   3.93382108   3.86077237  0.37425855  -0.19518248
   6  19   5  0  1.02464845  0.48797224    1.81899422   -1.49523336  320.57941739   2.35466829   3.05316182  0.33486291   2.08590891
   6  19   6  0  1.03663941  0.48232779   -3.14885253    0.14894728  177.29180902   3.15237332   2.60996091  0.72881927  -0.74423445
   6  19  11  0  1.12499547  0.44444623   -2.85171774   -1.31452572  204.74777687   3.14010700   3.28953564  0.32501400   0.45976063
   6  20   2  0  1.04855221  0.47684798    2.41965890   -0.70835112  343.68269552   2.52121211   2.70845000  0.37425855   0.50029022
   6  20   3  0  1.05389594  0.47443014   -4.53719139   -0.86922153  190.84514929   4.61970256   4.73732528  0.41365418   0.28435036
   6  20   7  0  1.09570798  0.45632597   -0.15109449   -2.71810586  266.81830772   2.72230215   2.85618364  0.50229436   0.26653989
   6  21   0  0  1.09186948  0.45793019    4.26988496    0.00000000  360.00000000   4.26988496   4.11684400  0.29546727  -0.51796248
   6  21   5  0  1.11729742  0.44750842    0.74803027    1.92967978   68.81143917   2.06959255   2.40313382  0.61063236   0.54622272
   6  21   6  0  1.12830419  0.44314291    0.50170622   -2.94418054  279.67065616   2.98662154   3.41757146  0.31516509   1.36737834
   6  21   7  0  1.14117532  0.43814477   -1.50147258    0.71416717  154.56216026   1.66266493   2.06827091  0.46289873   0.87623050
   6  22   1  0  1.14065434  0.43834489    1.32646226    2.35321789   60.59090615   2.70132127   2.21600455  0.64017909  -0.75809524
   6  22   3  0  1.14850694  0.43534783    2.90799621    1.95860738   33.96124143   3.50607827   3.67364309  0.34471182   0.48610119
   7   0   1  0  0.36870960  1.35608078    0.00000000   -1.94195139  270.00000000   1.94195139   2.13721327  0.18712927   1.04345983
   7   0   2  0  0.37774028  1.32366081    2.09174471    0.00000000    0.00000000   2.09174471   2.51147182  0.46289873   0.90673637
   7   0   3  0  0.39232975  1.27443816    0.00000000  -15.31396289  270.00000000  15.31396289  15.29535583  0.17728036  -0.10495842
   7   0   4  0  0.41188774  1.21392299  -20.79611140    0.00000000  180.00000000  20.79611140  20.94862965  0.24622273   0.61943203
   7   0   5  0  0.43574575  1.14745813    0.00000000  -10.18970640  270.00000000  10.18970640  10.10498073  0.13788473  -0.61446741
   7   0   6  0  0.46323986  1.07935444   23.90095474    0.00000000  360.00000000  23.90095474  24.04118710  0.27576945   0.50851304
   7   0   7  0  0.49376305  1.01263147    0.00000000  -19.02925181  270.00000000  19.02925181  19.10688365  0.22652491   0.34270774
   7   0   9  0  0.56187668  0.88987499    0.00000000   10.90991625   90.00000000  10.90991625  10.77470655  0.15758255  -0.85802459
   7   0  10  0  0.59866357  0.83519362    2.92581264    0.00000000  360.00000000   2.92581264   2.85618364  0.20682709  -0.33665321
   7   0  11  0  0.63685533  0.78510766    0.00000000   11.38233009   90.00000000  11.38233009  11.47397910  0.16743145   0.54738226
   7   0  12  0  0.67621396  0.73941094   -5.79736922    0.00000000  180.00000000   5.79736922   5.87979873  0.29546727   0.27898016
   7   0  13  0  0.71654720  0.69779074    0.00000000   -6.08849422  270.00000000   6.08849422   6.01768346  0.17728036  -0.39942813
   7   0  14  0  0.75769943  0.65989227    2.53176401    0.00000000    0.00000000   2.53176401   1.78265255  0.45304982  -1.65348585
   7   0  16  0  0.84197827  0.59383955   -4.40502495    0.00000000  180.00000000   4.40502495   4.67823182  0.22652491   1.20607870
   7   0  23  0  1.14993641  0.43480665    0.00000000   -2.17564393  270.00000000   2.17564393   2.77739237  0.39395636   1.52744947
   7   1   0  0  0.36902628  1.35491704    0.00000000  -29.71151475  270.00000000  29.71151475  29.40884256  0.33486291  -0.90386897
   7   1   1  0  0.37205830  1.34387540    7.01293509   -9.81509548  305.54599759  12.06305757  12.15355383  0.18712927   0.48360289
   7   1   2  0  0.38100962  1.31230283  -15.59238434   20.18235122  127.68878505  25.50391636  25.92232874  0.29546727   1.41610397
   7   1   3  0  0.39547850  1.26429123   18.02119325   -2.52022317  352.03894587  18.19656371  18.25987746  0.30531618   0.20737111
   7   1   4  0  0.41488809  1.20514427   10.80901283   -8.68637192  321.21383854  13.86678822  13.97560201  0.16743145   0.64990054
   7   1   5  0  0.43858291  1.14003530   12.82972757   -0.79031712  356.47500779  12.85404647  13.14829364  0.16743145   1.75741872
   7   1   6  0  0.46590963  1.07316949    9.52628539    5.81847638   31.41580241  11.16265115  11.26715201  0.14773364   0.70735995
   7   1   7  0  0.49626864  1.00751884  -10.44119038  -12.24337059  229.54233615  16.09094715  16.12266419  0.19697818   0.16101806
   7   1   8  0  0.52913827  0.94493261    8.23826130  -12.71646967  302.93685558  15.15181673  15.26580910  0.18712927   0.60916376
   7   1   9  0  0.56407979  0.88639942   -1.08017211    2.22226501  115.92290766   2.47087708   2.61980982  0.22652491   0.65746737
   7   1  10  0  0.60073179  0.83231819    8.11127410   -6.23671618  322.44350488  10.23178363  10.42999473  0.15758255   1.25782395
   7   1  12  0  0.67804567  0.73741345   -2.74977521   -2.71014354  224.58411695   3.86084728   3.65394527  0.28561836  -0.72440022
   7   1  13  0  0.71827607  0.69611118    9.95456995    0.94762689    5.43789419   9.99957297   9.82921128  0.29546727  -0.57658396
   7   1  16  0  0.84345007  0.59280332    3.72947927   -1.70999146  335.36822414   4.10281445   4.16608855  0.23637382   0.26768657
   7   1  17  0  0.88631736  0.56413202   -2.22534430   -2.97644677  233.21632462   3.71636820   3.66379418  0.27576945  -0.19064483
   7   1  19  0  0.97331456  0.51370854    2.64397669   -4.61595835  299.80366772   5.31955677   5.42674891  0.47274764   0.22674285
   7   1  21  0  1.06164959  0.47096519    2.51619282   -2.16725655  319.26089930   3.32087749   3.33878018  0.32501400   0.05508285
   7   1  22  0  1.10621884  0.45199013    1.46296888    0.88018814   31.03301531   1.70733977   2.11751546  0.69927255   0.58657484
   7   2   0  0  0.37897525  1.31934738    0.00000000  -13.92958609  270.00000000  13.92958609  13.64073910  0.34471182  -0.83793760
   7   2   1  0  0.38192829  1.30914627   -4.17907910   25.20137871   99.41552904  25.54553172  25.34124311  0.29546727  -0.69140861
   7   2   2  0  0.39065352  1.27990656    3.13868683   -7.28121458  293.31924975   7.92889909   8.29278146  0.19697818   1.84732323
   7   2   3  0  0.40477782  1.23524554   -1.89700565   12.55050470   98.59518098  12.69306105  12.82327964  0.15758255   0.82635164
   7   2   4  0  0.42376168  1.17990847   13.22595406    1.95656085    8.41493085  13.36989122  13.45360983  0.16743145   0.50001719
   7   2   5  0  0.44698637  1.11860235  -14.36132746   -0.23576386  180.94051619  14.36326254  14.41880292  0.17728036   0.31329118
   7   2   6  0  0.47382869  1.05523371   15.90940188    4.96085101   17.31846160  16.66490657  16.50677165  0.26592055  -0.59466982
   7   2   7  0  0.50371063  0.99263341   -3.69978615   -0.36177548  185.58478779   3.71743178   3.69334091  0.19697818  -0.12230224
   7   2   8  0  0.53612419  0.93261974   -3.72719058  -13.37371830  254.42710356  13.88338182  13.88696183  0.31516509   0.01135914
   7   2   9  0  0.57063811  0.87621207   -5.43214741    3.79291709  145.07589493   6.62528834   6.44118655  0.13788473  -1.33518622
   7   2  10  0  0.60689417  0.82386688    6.84396298   -5.78381846  319.79891907   8.96060183   9.02160073  0.15758255   0.38709173
   7   2  11  0  0.64459846  0.77567670   -3.51366107    9.71873574  109.87668606  10.33439105  10.38075019  0.16743145   0.27688426
   7   2  12  0  0.68351136  0.73151674   -4.95283832    0.69272358  172.03803448   5.00104722   5.25931746  0.25607164   1.00858587
   7   2  13  0  0.72343787  0.69114436    3.77915577    4.98341004   52.82523551   6.25431003   6.37224419  0.17728036   0.66524094
   7   2  14  0  0.76421914  0.65426260    4.16206254   -1.83617903  336.19434492   4.54910079   4.47140473  0.21667600  -0.35858175
   7   2  15  0  0.80572538  0.62055883    3.61584856   -1.96394293  331.49146666   4.11478221   4.13654182  0.22652491   0.09605836
   7   2  16  0  0.84785014  0.58972686    3.40453476   -1.00716744  343.52014168   3.55038634   3.55545618  0.33486291   0.01514006
   7   2  17  0  0.89050564  0.56147876    6.37818117    2.79077548   23.63179967   6.96201284   6.98287655  0.20682709   0.10087513
   7   2  19  0  0.97713001  0.51170263    0.14562282    3.54468590   87.64749714   3.54767587   3.26983782  0.50229436  -0.55313791
   7   2  22  0  1.10957738  0.45062202    2.88808164    1.78444837   31.71052240   3.39488904   3.54560727  0.31516509   0.47821996
   7   3   0  0  0.39500039  1.26582154    0.00000000   -3.47752695  270.00000000   3.47752695   3.60470073  0.14773364   0.86083155
   7   3   1  0  0.39783450  1.25680402   -5.73669360   -4.05375526  215.24641012   7.02442775   7.13061019  0.18712927   0.56742827
   7   3   2  0  0.40621821  1.23086553   -5.69420348   -1.72179277  196.82407791   5.94882539   6.11617255  0.11818691   1.41595339
   7   3   3  0  0.41981919  1.19098891    3.81957015   -3.69146778  315.97709716   5.31187825   5.25931746  0.12803582  -0.41051631
   7   3   4  0  0.43815184  1.14115692   -5.69366835   -8.80743613  237.11888760  10.48755408  10.50878601  0.14773364   0.14371763
   7   3   5  0  0.46065158  1.08541905   22.66096752   -3.55198398  351.09168059  22.93765548  23.08584292  0.30531618   0.48535730
   7   3   6  0  0.48674089  1.02724060    8.40610049   -6.61581513  321.79635353  10.69726766  10.52848382  0.14773364  -1.14248751
   7   3   7  0  0.51587544  0.96922622    6.27353990   10.42741707   58.96724712  12.16915485  12.17325164  0.15758255   0.02599778
   7   3   8  0  0.54756937  0.91312632   -2.11613906  -11.26814869  259.36383530  11.46513059  11.30654764  0.15758255  -1.00634842
   7   3   9  0  0.58140427  0.85998681   -3.74136275    5.62767599  123.61655126   6.75784968   6.54952455  0.24622273  -0.84608410
   7   3  10  0  0.61702803  0.81033595   -5.61287666   -0.53555989  185.45045008   5.63836934   5.69266946  0.15758255   0.34458205
   7   3  11  0  0.65414848  0.76435246    6.40905245   -1.09391464  350.31393959   6.50173842   6.70710709  0.16743145   1.22658356
   7   3  12  0  0.69252498  0.72199562    0.60341775    3.43759223   80.04401489   3.49015090   3.45696709  0.20682709  -0.16044225
   7   3  13  0  0.73195998  0.68309745    2.45045810    8.24485828   73.44750020   8.60130414   8.55870200  0.16743145  -0.25444523
   7   3  14  0  0.77229137  0.64742404    4.77877918    2.79962900   30.36373710   5.53847028   5.63357600  0.35456073   0.26823537
   7   3  16  0  0.85513328  0.58470418    1.50042539    1.40745090   43.16868690   2.05722979   2.29479582  0.37425855   0.63476448
   7   3  17  0  0.89744268  0.55713865   -1.04441258   -1.57824846  236.50523301   1.89252895   2.21600455  0.64017909   0.50528922
   7   3  19  0  0.98345622  0.50841104   -1.52535630   -1.56363717  225.71001116   2.18441595   2.98421946  0.53184109   1.50383925
   7   3  21  0  1.07095507  0.46687299    1.28887968   -3.84025513  288.55296033   4.05077403   4.31382218  0.27576945   0.95386978
   7   4   0  0  0.41640077  1.20076627    0.00000000  -27.19651660  270.00000000  27.19651660  27.47845638  0.77806382   0.36236074
   7   4   1  0  0.41909019  1.19306063    4.94617948    2.73163372   28.91061694   5.65035523   5.71236728  0.11818691   0.52469473
   7   4   2  0  0.42705683  1.17080438   -2.95908932    5.10578189  120.09471720   5.90128954   5.65327382  0.11818691  -2.09850416
   7   4   3  0  0.44001414  1.13632711   -4.34510064    7.32676326  120.66985018   8.51829557   8.47991073  0.12803582  -0.29979768
   7   4   4  0  0.45753833  1.09280461   -7.15219930   -0.52726497  184.21625656   7.17160813   7.23894819  0.17728036   0.37985062
   7   4   5  0  0.47912856  1.04356126  -12.52888599   -1.04662052  184.77520740  12.57252555  12.66569710  0.16743145   0.55647577
   7   4   6  0  0.50426281  0.99154645   -6.37406347   -4.06559622  212.53112706   7.56027498   7.43592637  0.19697818  -0.63128115
   7   4   7  0  0.53243945  0.93907393    3.08723336   -3.02533682  315.58016333   4.32246141   4.52064928  0.14773364   1.34152159
   7   4   8  0  0.56320201  0.88778092   -0.43567092   -4.95104722  264.97117023   4.97017884   5.02294364  0.14773364   0.35716171
   7   4   9  0  0.59615033  0.83871463   -4.46666179    0.71904739  170.85493093   4.52416807   4.59944055  0.19697818   0.38213612
   7   4  10  0  0.63094207  0.79246579  -10.18498324    0.37420152  177.89587006  10.19185510  10.30195891  0.16743145   0.65760532
   7   4  11  0  0.66728894  0.74930059    3.30012850   -0.35430329  353.87217086   3.31909309   3.34862909  0.20682709   0.14280530
   7   4  12  0  0.70495045  0.70926971    0.30182638    3.75744689   85.40743319   3.76954988   3.69334091  0.21667600  -0.35171855
   7   4  13  0  0.74372691  0.67228978   -3.51382934   -1.48884847  202.96291233   3.81623721   3.99865709  0.21667600   0.84190167
   7   4  15  0  0.82399075  0.60680293   -1.38075102   -5.43554549  255.74704593   5.60817512   5.35780655  0.23637382  -1.05920603
   7   4  16  0  0.86522669  0.57788324    0.01732823  -10.24138621  270.09694325  10.24140087  10.51863492  0.19697818   1.40743528
   7   4  18  0  0.94942723  0.52663331    1.97173173   -4.29343692  294.66663156   4.72454512   4.83581437  0.24622273   0.45190486
   7   5   0  0  0.44239702  1.13020653    0.00000000   -8.53391219  270.00000000   8.53391219   8.21399019  0.49244545  -0.64965978
   7   5   1  0  0.44492933  1.12377398   -2.04890144  -20.73132331  264.35571909  20.83232497  21.05696765  0.51214327   0.43863250
   7   5   2  0  0.45244122  1.10511594   -9.19174334  -12.97488074  234.68524982  15.90080740  16.21130437  0.37425855   0.82963229
   7   5   3  0  0.46469126  1.07598322   -0.75961716    1.22252323  121.85483053   1.43929889   1.78265255  0.46289873   0.74174682
   7   5   4  0  0.48131782  1.03881463   -6.63396201   10.18112246  123.08803891  12.15173676  12.30128746  0.20682709   0.72307113
   7   5   5  0  0.50188614  0.99624190  -10.10323012   -7.07162695  214.98960657  12.33220039  12.56720801  0.16743145   1.40360492
   7   5   6  0  0.52593394  0.95068974   12.82821164    1.87425026    8.31231737  12.96440619  12.93161764  0.16743145  -0.19583268
   7   5   7  0  0.55300749  0.90414689   -2.18868780   -2.22428812  225.46220590   3.12054674   3.19104655  0.27576945   0.25564764
   7   5   8  0  0.58268519  0.85809629    0.49376637   10.04458578   87.18575015  10.05671461  10.00649164  0.15758255  -0.31870896
   7   5   9  0  0.61458989  0.81355064   -1.58198405   -6.27093172  255.84127299   6.46739965   6.36239528  0.18712927  -0.56113278
   7   5  10  0  0.64839295  0.77113732    0.22732058    4.57647298   87.15636607   4.58211519   4.47140473  0.16743145  -0.66122855
   7   5  11  0  0.68381288  0.73119418    3.83166979   -4.77501576  308.74499664   6.12229278   6.00783455  0.16743145  -0.68361247
   7   5  12  0  0.72061131  0.69385533    4.24563707   -0.54756233  352.65109595   4.28080116   4.15623964  0.20682709  -0.60224956
   7   5  13  0  0.75858766  0.65911961    3.43320056   -4.07624081  310.10565016   5.32940946   5.25931746  0.32501400  -0.21565841
   7   5  14  0  0.79757368  0.62690133   10.06381264    2.93231444   16.24465037  10.48230856  10.12467855  0.20682709  -1.72912555
   7   5  16  0  0.87803345  0.56945439    4.36104277   -2.85727982  326.76787619   5.21370712   5.40705109  0.22652491   0.85352190
   7   5  18  0  0.96111268  0.52023037   -1.10270837   -1.37119754  231.19397964   1.75958758   2.50162291  0.38410745   1.93184309
   7   6   0  0  0.47223074  1.05880443    0.00000000  -36.24004340  270.00000000  36.24004340  36.07655402  0.86670400  -0.18863347
   7   6   1  0  0.47460389  1.05351012   -4.86324942   -6.66689404  233.89065008   8.25219189   8.53900419  0.32501400   0.88246136
   7   6   2  0  0.48165320  1.03809131  -16.08220498   -9.49412589  210.55546787  18.67553864  18.74247401  0.77806382   0.08602813
   7   6   3  0  0.49317818  1.01383237    1.69220778   -4.42390638  290.93257102   4.73650872   4.73732528  0.12803582   0.00637758
   7   6   4  0  0.50887483  0.98255989   -1.38786599   -0.60705110  203.62451692   1.51482113   1.71371018  0.32501400   0.61193995
   7   6   5  0  0.52837150  0.94630388  -12.82607739   -0.37899346  181.69252132  12.83167555  13.20738710  0.20682709   1.81654904
   7   6   6  0  0.55126514  0.90700457  -12.19013370    0.47246801  177.78042796  12.19928628  12.10430928  0.17728036  -0.53574460
   7   6   7  0  0.57715165  0.86632343    1.41693779    2.17879050   56.96275091   2.59900764   2.38343600  0.29546727  -0.72959566
   7   6   8  0  0.60564740  0.82556286    4.62889064  -12.23093128  290.72953651  13.07754979  13.23693383  0.17728036   0.89905070
   7   6   9  0  0.63640198  0.78566694   -7.16779414    4.78212614  146.29003300   8.61661205   8.71628455  0.15758255   0.63250977
   7   6  10  0  0.66910400  0.74726799    3.92165394   -5.65835982  304.72476786   6.88450474   6.56922237  0.22652491  -1.39182209
   7   6  11  0  0.70348191  0.71075033   -4.86146961   -1.15110599  193.32124242   4.99589149   4.99339691  0.32501400  -0.00767530
   7   6  12  0  0.73930197  0.67631363    6.32622800    2.17710409   18.99035688   6.69036194   6.51012891  0.27576945  -0.65356416
   7   6  13  0  0.77636459  0.64402731   -8.53266705    2.95847616  160.87736688   9.03100151   9.08069419  0.17728036   0.28030562
   7   6  14  0  0.81450016  0.61387342    2.10864568    2.31501599   47.67099560   3.13140314   2.59026309  0.32501400  -1.66497459
   7   6  15  0  0.85356489  0.58577855    2.77563670    0.02569250    0.53033954   2.77575561   2.78724127  0.42350309   0.02712062
   7   6  16  0  0.89343690  0.55963661    2.56496178   -2.70580931  313.46928484   3.72832844   3.21074437  0.43335200  -1.19437334
   7   6  19  0  1.01693790  0.49167211    2.20650748    0.57605092   14.63157735   2.28046266   2.91527709  0.36440964   1.74203526
   7   6  20  0  1.05914826  0.47207744   -2.47117194    1.39509720  150.55315099   2.83777853   3.07285964  0.65987691   0.35624994
   7   7   0  0  0.50522257  0.98966283    0.00000000    7.77706877   90.00000000   7.77706877   7.80033600  0.20682709   0.11249608
   7   7   1  0  0.50744145  0.98533535    2.53500714   -8.89745837  285.90297483   9.25154185   9.33676582  0.24622273   0.34612553
   7   7   2  0  0.51404064  0.97268574   -9.80775978  -13.39904182  233.79681567  16.60501351  17.05831056  0.34471182   1.31500292
   7   7   3  0  0.52485492  0.95264420    2.17247119    2.31935051   46.87286318   3.17789519   2.93497491  0.23637382  -1.02769538
   7   7   4  0  0.53963096  0.92655914   -4.20288600    0.87465635  168.24405709   4.29293308   4.39261346  0.14773364   0.67473039
   7   7   5  0  0.55805414  0.89597042   -2.04110149  -12.56784901  260.77532819  12.73251445  12.75433728  0.24622273   0.08863046
   7   7   6  0  0.57977688  0.86240072   12.76182071    2.55477453   11.32033760  13.01502749  13.28617837  0.21667600   1.25141168
   7   7   7  0  0.60444355  0.82720710    5.17544808    4.14242762   38.67377323   6.62910019   6.50028000  0.14773364  -0.87197603
   7   7   8  0  0.63170939  0.79150320    4.94409799    2.47912689   26.63063261   5.53083855   5.25931746  0.15758255  -1.72304043
   7   7   9  0  0.66125295  0.75614030    0.37511580  -10.03127513  272.14155648  10.03828634  10.12467855  0.16743145   0.51598557
   7   7  10  0  0.69278289  0.72172683   -6.50848832    4.80434181  143.56653439   8.08963043   7.90867400  0.16743145  -1.08077915
   7   7  11  0  0.72604048  0.68866684   -5.86487956    0.63344464  173.83558402   5.89898842   5.84040309  0.17728036  -0.33046711
   7   7  12  0  0.76079917  0.65720366   -6.20482367   -0.50660831  184.66770315   6.22547097   6.07677691  0.18712927  -0.79460606
   7   7  13  0  0.79686257  0.62746077   -3.08155255    1.89419986  148.42136913   3.61717559   3.36832691  0.77806382  -0.31983068
   7   7  14  0  0.83406144  0.59947622    2.95243914   -1.88262572  327.47633899   3.50159628   3.52590946  0.26592055   0.09143024
   7   7  15  0  0.87225054  0.57322980   -1.95938850    3.72368237  117.75318660   4.20773260   4.17593746  0.33486291  -0.09494974
   7   7  16  0  0.91130536  0.54866351    0.55887882   -2.97947512  280.62387656   3.03143819   2.35388927  0.66972582  -1.01168105
   7   8   1  0  0.54286834  0.92103364    8.27204128   -5.42851089  326.72519047   9.89421030   9.98679382  0.29546727   0.31334613
   7   8   2  0  0.54904187  0.91067735    5.48757606    3.48536492   32.42115822   6.50086607   6.68740928  0.20682709   0.90192832
   7   8   3  0  0.55917966  0.89416700   -2.93049304    3.64042920  128.83356386   4.67338359   4.57974273  0.14773364  -0.63384930
   7   8   4  0  0.57307135  0.87249170    4.66174146    7.32258123   57.51813256   8.68055467   8.43066619  0.16743145  -1.49248229
   7   8   5  0  0.59045205  0.84680882    1.00520407    7.35449397   82.21710176   7.42287120   7.77078928  0.34471182   1.00930129
   7   8   6  0  0.61102408  0.81829835   -3.62643279   -1.18873857  198.14905674   3.81629587   3.74258546  0.17728036  -0.41578440
   7   8   7  0  0.63447712  0.78805049    1.92265879   -4.02857018  295.51308402   4.46385423   4.39261346  0.28561836  -0.24942643
   7   8   8  0  0.66050432  0.75699732    2.95914921  -11.78436792  284.09597796  12.15022186  12.10430928  0.17728036  -0.25898288
   7   8   9  0  0.68881395  0.72588541   -2.73688750   -6.59873665  247.47331504   7.14380000   6.68740928  0.16743145  -2.72583625
   7   8  10  0  0.71913652  0.69527827   -2.00926073   -4.08171281  243.79085793   4.54945141   4.53049818  0.28561836  -0.06635857
   7   8  11  0  0.75122831  0.66557662    2.20281572   -6.80651397  287.93331666   7.15409181   7.11091237  0.17728036  -0.24356583
   7   8  13  0  0.81987753  0.60984718   -5.41360526   -1.77845724  198.18619169   5.69824815   5.52523800  0.26592055  -0.65060844
   7   8  14  0  0.85607692  0.58405967   -0.67166095    2.27221456  106.46754786   2.36940656   2.21600455  0.39395636  -0.38938833
   7   8  15  0  0.89332536  0.55970649    0.50842800    2.07500002   76.23231877   2.13638108   2.39328491  0.60078345   0.42761468
   7   8  16  0  0.93149700  0.53677038   -4.04117036   -1.86439214  204.76621700   4.45050738   4.46155582  0.25607164   0.04314590
   7   8  17  0  0.97048292  0.51520742   -1.15319767   -2.12614641  241.52509856   2.41875245   2.23570236  0.44320091  -0.41301830
   7   8  20  0  1.09144501  0.45810828   -3.02438101    0.73793601  166.28799475   3.11310618   2.77739237  0.42350309  -0.79270687
   7   8  21  0  1.13286297  0.44135965   -2.94389018    0.25652291  175.01997416   2.95504542   3.15165091  0.35456073   0.55450443
   7   9   0  0  0.57847167  0.86434656    0.00000000   14.82166574   90.00000000  14.82166574  15.16732001  0.56138782   0.61571387
   7   9   1  0  0.58041060  0.86145912   -7.94533535   -2.86484918  199.82778027   8.44604728   8.37157273  0.29546727  -0.25205685
   7   9   2  0  0.58618888  0.85296738   -3.80238916   11.95896023  107.63822654  12.54890007  12.62630146  0.23637382   0.32745330
   7   9   3  0  0.59569482  0.83935596  -10.67514524    1.32063903  172.94768072  10.75652422  11.02092928  0.31516509   0.83894144
   7   9   4  0  0.60875381  0.82135009   10.39996957    7.29698259   35.05484322  12.70453943  12.81343073  0.22652491   0.48070346
   7   9   5  0  0.62514322  0.79981672  -10.30975238    4.72386993  155.38301794  11.34045595  11.34594328  0.24622273   0.02228602
   7   9   6  0  0.64460908  0.77566392    1.87379043   -0.64192049  341.08963785   1.98069495   1.97963073  0.39395636  -0.00270136
   7   9   7  0  0.66688203  0.74975780    2.50503930    7.02521499   70.37486808   7.45847622   7.17000582  0.15758255  -1.83059868
   7   9   8  0  0.69169096  0.72286618    0.00131176    4.44158377   89.98307853   4.44158397   4.46155582  0.18712927   0.10672758
   7   9   9  0  0.71877332  0.69562960    3.92564532   -2.28043027  329.84744610   4.53993980   4.91460564  0.23637382   1.58505641
   7   9  10  0  0.74788219  0.66855450   -2.49958641    0.79299910  162.39825927   2.62236149   2.36373818  0.46289873  -0.55870386
   7   9  11  0  0.77879035  0.64202131   -4.52044531   -0.25742845  183.25933603   4.52776934   4.73732528  0.21667600   0.96713957
   7   9  12  0  0.81129219  0.61630077   -1.89847470   -4.88088413  248.74589420   5.23710187   5.34795764  0.19697818   0.56278195
   7   9  13  0  0.84520387  0.59157325   -5.39478240   -7.90450582  235.68667529   9.56999945   9.53374401  0.18712927  -0.19374543
   7   9  14  0  0.88036250  0.56794786    3.44693093    0.93030747   15.10393745   3.57026677   3.06301073  0.36440964  -1.39199405
   7   9  16  0  0.95386430  0.52418358    2.98652300   -0.14680937  357.18576028   2.99012920   3.07285964  0.41365418   0.19999903
   7  10   0  0  0.61786822  0.80923405    0.00000000    2.34847130   90.00000000   2.34847130   2.89557927  0.39395636   1.38875273
   7  10   1  0  0.61968388  0.80686300  -12.68485622   -6.28239674  206.34771794  14.15535539  14.12333564  0.60078345  -0.05329664
   7  10   2  0  0.62509924  0.79987299    1.04855332   -8.33564401  277.16966497   8.40133473   8.43066619  0.19697818   0.14890715
   7  10   3  0  0.63402207  0.78861609   -9.39767320   -7.66187252  219.19017619  12.12520318  12.38992764  0.32501400   0.81450174
   7  10   4  0  0.64630709  0.77362604    2.27149655   -0.65802746  343.84428130   2.36488831   2.68875218  0.31516509   1.02760073
   7  10   5  0  0.66176711  0.75555281   -3.10769164   -0.46872101  188.57705046   3.14284055   2.91527709  0.24622273  -0.92421792
   7  10   6  0  0.68018565  0.73509343   -1.72813596   -0.77140838  204.05511317   1.89249169   2.17660891  0.55153891   0.51513541
   7  10   7  0  0.70132966  0.71293149    0.17925183   10.22439111   88.99560561  10.22596229   9.99664273  0.16743145  -1.36963248
   7  10   8  0  0.72496072  0.68969254    1.03042164   -4.81829088  282.07122904   4.92724018   4.99339691  0.36440964   0.18154496
   7  10   9  0  0.75084402  0.66591727   12.16716428   -5.42680676  335.96214079  13.32254174  13.59149455  0.37425855   0.71862839
   7  10  11  0  0.80848381  0.61844158    1.48724028   -5.99492032  283.93284405   6.17664580   6.25405728  0.18712927   0.41367913
   7  10  12  0  0.83983729  0.59535342   -2.03364520    2.08839612  134.23901488   2.91498048   3.11225527  0.41365418   0.47690754
   7  10  14  0  0.90673578  0.55142855   -3.77345063    0.32057916  175.14401162   3.78704379   3.83122564  0.79776164   0.05538227
   7  10  16  0  0.97825802  0.51111260   -1.98966736   -1.68182207  220.20710190   2.60524503   2.49177400  0.63033018  -0.18001840
   7  10  17  0  1.01545024  0.49239242   -4.00082508   -1.69501976  202.96079714   4.34507691   4.89490782  0.24622273   2.23306321
   7  11   0  0  0.65867596  0.75909860    0.00000000    2.71740809   90.00000000   2.71740809   3.21074437  0.20682709   2.38525944
   7  11   1  0  0.66037944  0.75714048   11.54616669    9.07866204   38.17769767  14.68795662  14.53698983  0.37425855  -0.40337568
   7  11   2  0  0.66546371  0.75135577   -2.43816233   -5.60030689  246.47350812   6.10803346   6.29345291  0.15758255   1.17664967
   7  11   3  0  0.67385226  0.74200241   -8.53128483    4.04332097  154.64183428   9.44093562   9.49434837  0.37425855   0.14271618
   7  11   4  0  0.68542377  0.72947572   -1.64946081   -1.91030667  229.19092088   2.52388441   2.58041418  0.30531618   0.18515156
   7  11   5  0  0.70002042  0.71426488   -8.32926976   10.66065720  128.00083942  13.52872303  13.31572510  0.39395636  -0.54066376
   7  11   7  0  0.73753385  0.67793499   -0.44358060    4.83976439   95.23671924   4.86004970   4.89490782  0.19697818   0.17696436
   7  11   8  0  0.76004008  0.65786004    5.36816094    2.49818357   24.95587777   5.92098582   6.13587037  0.18712927   1.14832140
   7  11  12  0  0.87029854  0.57451550    1.14089220    1.95301315   59.70779793   2.26183451   2.09781764  0.51214327  -0.32025584
   7  11  13  0  0.90199453  0.55432709   -6.03135908   -5.06540796  220.02505865   7.87627134   8.02686091  0.19697818   0.76449875
   7  11  16  0  1.00453056  0.49774494   -0.09931359    4.01186431   91.41806584   4.01309337   4.17593746  0.27576945   0.59050805
   7  11  17  0  1.04078435  0.48040691    1.70719624   -1.21653568  324.52660275   2.09630105   3.13195309  0.70912145   1.46047202
   7  12   0  0  0.70064836  0.71362473    0.00000000    1.80849110   90.00000000   1.80849110   2.26524909  0.29546727   1.54588354
   7  12   1  0  0.70225003  0.71199712    0.95399686   -7.65601438  277.10287305   7.71522302   7.91852291  0.20682709   0.98294615
   7  12   2  0  0.70703328  0.70718029    1.79056851    4.25544208   67.18003196   4.61680874   4.44185800  0.18712927  -0.93491912
   7  12   3  0  0.71493424  0.69936502   -2.89982762   -5.46948084  242.06820993   6.19065593   6.14571928  0.32501400  -0.13826068
   7  12   4  0  0.72585112  0.68884649   -3.03090159    6.50330836  114.98812418   7.17491353   7.45562419  0.16743145   1.67657062
   7  12   5  0  0.73965039  0.67599505   10.23265922   -1.08468925  353.94909040  10.28998861  10.51863492  0.24622273   0.92861577
   7  12   6  0  0.75617426  0.66122325   -4.57782382    2.24149899  153.91164665   5.09713534   5.31841091  0.24622273   0.89868054
   7  12   7  0  0.77524853  0.64495446    1.32468149    5.75047694   77.02763151   5.90108177   6.01768346  0.33486291   0.34820723
   7  12   8  0  0.79669005  0.62759664   -3.51196188    4.93054581  125.46176279   6.05344185   6.07677691  0.18712927   0.12470022
   7  12   9  0  0.82031320  0.60952329    3.92463496   -3.20270779  320.78375257   5.06557961   5.15097946  0.19697818   0.43354978
   7  12  12  0  0.90248195  0.55402770    0.99569192   -3.39461928  286.34719133   3.53763233   3.49636273  0.28561836  -0.14449210
   7  12  14  0  0.96504755  0.51810919   -2.04399001    3.53026562  120.07043065   4.07929779   4.26457764  0.31516509   0.58788187
   7  12  15  0  0.99823809  0.50088251   -0.58497369    4.21023562   97.91008318   4.25067973   4.58959164  0.25607164   1.32350429
   7  12  19  0  1.14108236  0.43818047   -0.46314669   -3.55577808  262.57889797   3.58581408   3.96911037  0.35456073   1.08104553
   7  13   0  0  0.74358824  0.67241516    0.00000000    5.11222978   90.00000000   5.11222978   5.37750437  0.18712927   1.41760069
   7  13   1  0  0.74509761  0.67105302   -2.22008873    3.84005466  120.03391928   4.43563003   4.27442655  0.20682709  -0.77941182
   7  13   2  0  0.74960749  0.66701574    3.71793487    3.89427441   46.32703981   5.38408886   5.24946855  0.18712927  -0.71939741
   7  13   3  0  0.75706427  0.66044591   -4.09616833   -4.02366799  224.48843148   5.74182019   5.50554018  0.22652491  -1.04306411
   7  13   5  0  0.78044733  0.64065822   -7.52929813   -0.30820057  182.34400851   7.53560335   7.61320673  0.17728036   0.43774379
   7  13   6  0  0.79612489  0.62804216   -2.38180346   -5.39702412  246.18727276   5.89922512   5.91919437  0.18712927   0.10671363
   7  13   8  0  0.83470376  0.59901491   -0.53618033    7.79612381   93.93433593   7.81454002   7.85942946  0.22652491   0.19816557
   7  13  11  0  0.90818962  0.55054582   -5.79764633    3.00701745  152.58595685   6.53106859   6.68740928  0.20682709   0.75590043
   7  13  12  0  0.93620991  0.53406826   -3.13457847    4.29048578  126.15142501   5.31355346   5.68282055  0.22652491   1.63013900
   7  13  13  0  0.96574509  0.51773497   -3.86979283    2.49307238  147.20877693   4.60333644   4.92445455  0.24622273   1.30417735
   7  13  14  0  0.99666048  0.50167536   -3.41405745    0.67524383  168.81223749   3.48019288   3.63424746  0.53184109   0.28966279
   7  13  15  0  1.02883167  0.48598815    3.45293901    1.24819965   19.87436853   3.67161955   3.83122564  0.29546727   0.54018194
   7  13  16  0  1.06214457  0.47074571   -1.13868715    2.90156985  111.42694410   3.11700434   2.77739237  0.55153891  -0.61575342
   7  14   0  0  0.78733730  0.63505184    0.00000000    9.72160609   90.00000000   9.72160609  10.08528291  0.34471182   1.05501698
   7  14   1  0  0.78876296  0.63390400    4.84629689   -2.79471885  330.02919823   5.59437638   5.67297164  0.19697818   0.39900492
   7  14   2  0  0.79302456  0.63049749    5.74726502    1.72951124   16.74799625   6.00185508   6.29345291  0.33486291   0.87079766
   7  14   3  0  0.80007679  0.62494001    5.68847430   -2.05088875  340.17403943   6.04689048   6.00783455  0.28561836  -0.13674168
   7  14   4  0  0.80984675  0.61740076    1.34138348   -5.04326192  284.89443225   5.21860139   5.12143273  0.24622273  -0.39463724
   7  14   5  0  0.82223756  0.60809677   -1.73133329    1.23076252  144.59190918   2.12421546   2.34404036  0.57123673   0.38482278
   7  14   7  0  0.85440166  0.58520486   -4.92778017    0.69070197  172.02112159   4.97595083   4.74717418  0.25607164  -0.89340876
   7  14   8  0  0.87390327  0.57214570   -4.20488055    1.44693823  161.01118671   4.44686976   4.54034709  0.28561836   0.32728055
   7  14   9  0  0.89549184  0.55835238   -2.29443952   -3.81946584  239.00580981   4.45564496   4.51080037  0.23637382   0.23333975
   7  14  10  0  0.91902030  0.54405762   -3.65174330    2.20396465  148.88743651   4.26528889   4.49110255  0.24622273   0.91711136
   7  14  11  0  0.94434367  0.52946826   -2.91647725   -2.28272204  218.05022942   3.70360088   3.51606055  0.30531618  -0.61424957
   7  14  14  0  1.02971291  0.48557224   -4.69498633    0.23368992  177.15049114   4.70079861   5.03279255  0.35456073   0.93635282
   7  14  16  0  1.09321894  0.45736493    0.86898081    3.41711230   75.73196865   3.52587353   3.92971473  0.29546727   1.36678827
   7  15   0  0  0.83176789  0.60112924    0.00000000    6.01464858   90.00000000   6.01464858   5.68282055  0.20682709  -1.60437413
   7  15   1  0  0.83311752  0.60015543    3.76866459   -1.86900775  333.62163752   4.20666409   4.17593746  0.31516509  -0.09749376
   7  15   2  0  0.83715336  0.59726213    5.39518648    0.75717532    7.98887025   5.44805944   5.50554018  0.20682709   0.27791692
   7  15   3  0  0.84383687  0.59253159   -2.75209949   -3.67043646  233.13737467   4.58760890   4.69792964  0.21667600   0.50915071
   7  15   5  0  0.86487710  0.57811682   -0.78470685   -4.74663447  260.61284648   4.81106055   4.91460564  0.21667600   0.47787982
   7  15   6  0  0.87905017  0.56879575   -5.29193873   -3.31114715  212.03406798   6.24246033   6.09647473  0.29546727  -0.49408384
   7  15   7  0  0.89551102  0.55834042    0.05398134   -5.12634283  270.60331285   5.12662704   5.06233928  0.35456073  -0.18131665
   7  15   8  0  0.91413605  0.54696453   -2.94829780   -2.43289077  219.52893364   3.82248838   3.49636273  0.29546727  -1.10376235
   7  15   9  0  0.93479593  0.53487610    4.06321476    1.48023667   20.01677601   4.32444387   4.19563528  0.25607164  -0.50301782
   7  15  10  0  0.95735892  0.52227016    3.94933088   -5.72951236  304.57834664   6.95877333   6.68740928  0.21667600  -1.25239553
   7  15  14  0  1.06407071  0.46989359   -1.01622764   -2.31765771  246.32390238   2.53066313   2.58041418  0.63033018   0.07892856
   7  16   0  0  0.87677639  0.57027083    0.00000000    3.09039560   90.00000000   3.09039560   2.82663691  0.31516509  -0.83689054
   7  16   1  0  0.87805684  0.56943922    3.10296442    0.14042115    2.59108798   3.10614010   3.12210418  0.28561836   0.05589307
   7  16   3  0  0.88823402  0.56291471    4.31838252   -4.01809830  317.06293083   5.89860505   6.04723019  0.20682709   0.71859605
   7  16   4  0  0.89704435  0.55738604    3.12262284   -1.29400897  337.49097589   3.38012317   3.75243437  0.25607164   1.45393377
   7  16   5  0  0.90824634  0.55051144    3.72074595    1.44738065   21.25617530   3.99235034   3.62439855  0.29546727  -1.24532164
   7  16   6  0  0.92175280  0.54244479    4.35571433    3.25475784   36.76850445   5.43743469   5.80100746  0.21667600   1.67795589
   7  16   7  0  0.93746413  0.53335374    2.92694852    4.27786841   55.61978369   5.18335662   5.11158382  0.23637382  -0.30364106
   7  16   8  0  0.95527155  0.52341138    2.77463778    9.44801834   73.63385531   9.84701301   9.61253528  0.20682709  -1.13368966
   7  16   9  0  0.97506023  0.51278884   -2.17880111    2.05234546  136.71188086   2.99320834   3.34862909  0.30531618   1.16410715
   7  16  10  0  0.99671216  0.50164934    2.60534169    3.44045448   52.86456482   4.31561495   4.67823182  0.28561836   1.26958529
   7  16  14  0  1.09961152  0.45470604   -1.92176192   -1.38212516  215.72357015   2.36715839   2.21600455  0.47274764  -0.31973474
   7  17   1  0  0.92349557  0.54142111    1.92413303    1.80131694   43.11182649   2.63572203   2.78724127  0.33486291   0.45248141
   7  17   2  0  0.92713808  0.53929400    0.04201622    2.21743226   88.91448143   2.21783029   2.20615564  0.62048127  -0.01881547
   7  17   3  0  0.93317733  0.53580384    0.97217349    3.72743349   75.38201114   3.85212690   3.85092346  0.41365418  -0.00290930
   7  17   4  0  0.94156721  0.53102954   -5.37526642    1.69119162  162.53513651   5.63503489   5.71236728  0.21667600   0.35690335
   7  17   6  0  0.96513650  0.51806143   -5.63643436    0.15949271  178.37914878   5.63869047   5.44644673  0.22652491  -0.84866489
   7  17  10  0  1.03696450  0.48217658    2.67306651   -0.34566453  352.63175123   2.69532345   2.89557927  0.35456073   0.56479978
   7  17  13  0  1.10920566  0.45077303   -0.12678547    3.47333866   92.09050981   3.47565188   3.55545618  0.30531618   0.26138248
   7  17  14  0  1.13622433  0.44005395   -3.54920294   -1.20395433  198.73787281   3.74784572   3.62439855  0.30531618  -0.40432567
   7  18   0  0  0.96820378  0.51642021    0.00000000    3.79175832   90.00000000   3.79175832   3.57515400  0.53184109  -0.40727262
   7  18   1  0  0.96936347  0.51580240   -2.30680615    1.65693713  144.31099637   2.84021043   2.95467273  0.33486291   0.34181840
   7  18   3  0  0.97859154  0.51093840    2.44108283    0.25897462    6.05586060   2.45478171   2.57056527  0.56138782   0.20624524
   7  18   7  0  1.02348459  0.48852714   -0.47999429   -3.56760434  262.33729928   3.59974933   3.47666491  0.31516509  -0.39053949
   7  18   8  0  1.03981992  0.48085249   -0.71651288    4.25161707   99.56600731   4.31157029   3.90016800  0.29546727  -1.39237854
   7  18  12  0  1.12293548  0.44526156    2.07400905   -0.65643951  342.43702779   2.17541406   3.05316182  0.57123673   1.53657444
   7  19   0  0  1.01449557  0.49285578    0.00000000   -2.76837659  270.00000000   2.76837659   2.35388927  0.44320091  -0.93521315
   7  19   2  0  1.01891569  0.49071774    4.92267258   -3.25455316  326.52989744   5.90125593   6.08662582  0.55153891   0.33609577
   7  19   3  0  1.02441403  0.48808391    2.69369493   -1.01754595  339.30589208   2.87947776   3.11225527  0.33486291   0.69514273
   7  19   4  0  1.03206249  0.48446679    2.95711397   -2.35466521  321.47069378   3.78007557   2.53116964  0.68942364  -1.81152178
   7  19   5  0  1.04181372  0.47993225    4.11816349   -0.45676453  353.67092939   4.14341700   4.11684400  0.27576945  -0.09635945
   7  19   7  0  1.06738157  0.46843604    1.52176849   -2.14591807  305.34219439   2.63073065   3.02361509  0.34471182   1.13974754
   7  19   9  0  1.10054844  0.45431894   -0.88641422    3.33087262  104.90220956   3.44680179   3.32893127  0.32501400  -0.36266288
   7  20   0  0  1.06110564  0.47120662    0.00000000    4.68751511   90.00000000   4.68751511   4.73732528  0.68942364   0.07224900
   7  20   2  0  1.06533239  0.46933708   -2.66582781    2.34472431  138.66681171   3.55026337   3.34862909  0.44320091  -0.45495005
   7  20   3  0  1.07059237  0.46703116    0.02620229    3.35648640   89.55273172   3.35658867   2.77739237  0.70912145  -0.81678011
   7  20   6  0  1.09856113  0.45514081   -1.14675461   -3.12978893  249.87716676   3.33326039   3.50621164  0.30531618   0.56646603
   7  21   0  0  1.10799383  0.45126605    0.00000000   -3.87275370  270.00000000   3.87275370   3.58500291  0.74851709  -0.38442782
   7  21   3  0  1.11708244  0.44759454    2.45023289    0.28752371    6.69279197   2.46704501   2.29479582  0.42350309  -0.40672476
   8   0   0  0  0.41788550  1.19650000  -23.85024131    0.00000000  180.00000000  23.85024131  23.95254692  0.45304982   0.22581537
   8   0   1  0  0.42056542  1.18887568    0.00000000   10.02323592   90.00000000  10.02323592   9.92770037  0.13788473  -0.69286534
   8   0   2  0  0.42850463  1.16684852  -24.40222946    0.00000000  180.00000000  24.40222946  24.58287710  0.28561836   0.63247911
   8   0   3  0  0.44141946  1.13270947    0.00000000   -3.01996238  270.00000000   3.01996238   2.88573037  0.24622273  -0.54516502
   8   0   4  0  0.45888998  1.08958578  -10.67390291    0.00000000  180.00000000  10.67390291  11.24745419  0.23637382   2.42645858
   8   0   5  0  0.48041947  1.04075716    0.00000000  -16.01286788  270.00000000  16.01286788  15.93553492  0.20682709  -0.37390152
   8   0   6  0  0.50548954  0.98914015  -17.79644470    0.00000000  180.00000000  17.79644470  17.91516565  0.24622273   0.48216892
   8   0   8  0  0.56430063  0.88605254   -2.78314908    0.00000000  180.00000000   2.78314908   2.87588146  0.19697818   0.47077488
   8   0   9  0  0.59718833  0.83725681    0.00000000   -5.62438779  270.00000000   5.62438779   5.58433146  0.14773364  -0.27113888
   8   0  10  0  0.63192292  0.79123574   -9.15182919    0.00000000  180.00000000   9.15182919   9.14963655  0.15758255  -0.01391421
   8   0  11  0  0.66821645  0.74826054    0.00000000   -1.98035710  270.00000000   1.98035710   1.86144382  0.52199218  -0.22780664
   8   0  12  0  0.70582847  0.70838741  -10.32796943    0.00000000  180.00000000  10.32796943  10.17392310  0.17728036  -0.86894189
   8   0  14  0  0.78424291  0.63755757  -10.45753727    0.00000000  180.00000000  10.45753727  10.46939037  0.18712927   0.06334176
   8   0  16  0  0.86594221  0.57740574   -4.05291516    0.00000000  180.00000000   4.05291516   3.85092346  0.56138782  -0.35980778
   8   0  17  0  0.90774795  0.55081369    0.00000000    2.54052113   90.00000000   2.54052113   2.55086746  0.68942364   0.01500721
   8   0  18  0  0.95007934  0.52627184   -4.37569738    0.00000000  180.00000000   4.37569738   4.66838291  0.24622273   1.18870235
   8   0  19  0  0.99286913  0.50359104    0.00000000   -3.11534834  270.00000000   3.11534834   2.84633473  0.57123673  -0.47093193
   8   0  22  0  1.12346251  0.44505268   -2.95616370    0.00000000  180.00000000   2.95616370   2.74784564  0.86670400  -0.24035664
   8   1   0  0  0.42084309  1.18809127   -1.62304472    0.00000000  180.00000000   1.62304472   2.45237837  0.33486291   2.47663634
   8   1   1  0  0.42350429  1.18062557   12.37368732   -0.39854679  358.15518555  12.38010410  12.40962546  0.16743145   0.17631909
   8   1   2  0  0.43138942  1.15904557    8.22018153   -1.31979348  350.87870514   8.32545730   8.09580328  0.12803582  -1.79367010
   8   1   3  0  0.44422038  1.12556744    2.44170451  -10.08796292  283.60627449  10.37925415  10.64667073  0.17728036   1.50843882
   8   1   4  0  0.46158491  1.08322432   -3.87482428   -2.50595644  212.89187052   4.61455099   4.62898728  0.14773364   0.09771831
   8   1   5  0  0.48299428  1.03520894   -1.64187632  -10.37249265  261.00520078  10.50163614  10.62697292  0.14773364   0.84839698
   8   1   6  0  0.50793729  0.98437349    9.17715125   -0.71406751  355.55082119   9.20488986   9.16933437  0.13788473  -0.25786391
   8   1   7  0  0.53592076  0.93297374    1.85544455   -6.80669152  285.24786446   7.05504953   6.98287655  0.13788473  -0.52342984
   8   1   8  0  0.56649432  0.88262139    6.83481532   -6.08107105  318.33987453   9.14844936   9.13978764  0.14773364  -0.05863063
   8   1   9  0  0.59926164  0.83436009   -2.35274325   -9.77938156  256.47274044  10.05841461  10.15422528  0.15758255   0.60800306
   8   1  10  0  0.63388263  0.78878955   10.00730177   -5.77100202  330.02884874  11.55208003  11.38533892  0.16743145  -0.99587689
   8   1  11  0  0.67007002  0.74619067    5.09192868    0.54425715    6.10096744   5.12093287   4.91460564  0.23637382  -0.87288531
   8   1  12  0  0.70758352  0.70663036    7.93079708   -8.65080721  312.51365171  11.73601328  11.67095728  0.18712927  -0.34765271
   8   1  13  0  0.74622317  0.67004084   -3.73328626   -4.81361726  232.20399853   6.09166131   5.96843891  0.18712927  -0.65848808
   8   1  14  0  0.78582285  0.63627572   -2.31845923   -2.83735608  230.74706862   3.66412919   3.97895927  0.23637382   1.33191607
   8   1  15  0  0.82624455  0.60514771   -0.14934157   -3.45608102  267.52571714   3.45930614   3.11225527  0.28561836  -1.21508595
   8   1  16  0  0.86737335  0.57645304   -3.34675096    0.65138052  168.98617595   3.40955108   3.25014000  0.29546727  -0.53952195
   8   2   0  0  0.42959370  1.16389045   20.28467941    0.00000000  360.00000000  20.28467941  20.42663747  0.29546727   0.48045271
   8   2   1  0  0.43220103  1.15686907    9.78043306   -2.24878155  347.05123069  10.03563099  10.15422528  0.13788473   0.86009738
   8   2   2  0  0.43993031  1.13654365   -2.67550602   -0.14525905  183.10766174   2.67944634   2.52132073  0.19697818  -0.80275697
   8   2   3  0  0.45251916  1.10492559    4.05273468   12.74711563   72.36279798  13.37585942  13.05965346  0.16743145  -1.88856960
   8   2   4  0  0.46957691  1.06478831    6.24658998   18.84081724   71.65728739  19.84933956  19.82585401  0.24622273  -0.09538333
   8   2   5  0  0.49063766  1.01908198   12.56373672    3.67821079   16.31813505  13.09109297  13.13844473  0.16743145   0.28281285
   8   2   7  0  0.54281940  0.92111667   -1.78037999   16.28681381   96.23847180  16.38383523  16.49692274  0.21667600   0.52191985
   8   2   8  0  0.57302500  0.87256228    5.47223496   13.33028360   67.68128515  14.40978197  14.56653655  0.18712927   0.83768073
   8   2   9  0  0.60543898  0.82584706    1.42027463    7.84547889   79.73882035   7.97299938   7.80033600  0.14773364  -1.16874789
   8   2  10  0  0.63972575  0.78158492    4.00744299   -1.40524303  340.67636047   4.24668191   4.21533309  0.17728036  -0.17683188
   8   2  12  0  0.71282276  0.70143664    4.08591896   -4.33518624  313.30452257   5.95722867   5.76161182  0.17728036  -1.10343213
   8   2  14  0  0.79054373  0.63247608   -5.01330631   -7.00965093  234.42762859   8.61791426   8.85416928  0.18712927   1.26252301
   8   2  17  0  0.91319702  0.54752697   -2.49797344   -0.93005007  200.42139775   2.66549516   2.67890327  0.48259655   0.02778328
   8   2  20  0  1.04083808  0.48038212    0.88435336    2.18314286   67.94798290   2.35546039   2.60011200  0.63033018   0.38813248
   8   3   0  0  0.44379479  1.12664686  -42.89729555    0.00000000  180.00000000  42.89729555  43.23671093  0.93564636   0.36276033
   8   3   1  0  0.44631916  1.12027455   -3.89089221   24.08021110   99.17854992  24.39253183  25.02607801  0.84700618   0.74798296
   8   3   2  0  0.45380805  1.10178743    6.48080873    0.36441355    3.21833208   6.49104607   6.64801364  0.27576945   0.56919855
   8   3   3  0  0.46602216  1.07291034  -16.70200123   26.02598002  122.69005118  30.92423776  31.90061656  1.50688309   0.64794595
   8   3   4  0  0.48260288  1.03604852   -7.89380878   -5.28143469  213.78491237   9.49767179   9.37616146  0.13788473  -0.88124576
   8   3   5  0  0.50311866  0.99380135   -8.93552087    8.22493056  137.37118352  12.14467027  12.24219401  0.20682709   0.47152304
   8   3   6  0  0.52711023  0.94856819   -1.32368109    8.44476342   98.90838658   8.54787464   8.54885310  0.13788473   0.00709620
   8   3   7  0  0.55412632  0.90232134   -7.73385651   12.48094959  121.78454494  14.68286890  14.75366583  0.31516509   0.22463441
   8   3   8  0  0.58374713  0.85653525    3.59588063    4.62151764   52.11445897   5.85566245   5.84040309  0.14773364  -0.10328968
   8   3   9  0  0.61559681  0.81221994    5.58015613    4.02384002   35.79530199   6.87963887   6.71695600  0.14773364  -1.10119040
   8   3  10  0  0.64934744  0.77000380    0.69788305    2.51619836   74.49831936   2.61118650   2.50162291  0.36440964  -0.30066051
   8   3  11  0  0.68471800  0.73022762    1.76728363    5.32653704   71.64475027   5.61206631   5.63357600  0.22652491   0.09495509
   8   3  12  0  0.72147027  0.69302925    0.62007985   -3.69977207  279.51431570   3.75137473   3.70318982  0.22652491  -0.21271353
   8   3  15  0  0.83816762  0.59653939    0.72742353    4.48089553   80.77910832   4.53955612   4.58959164  0.28561836   0.17518313
   8   3  16  0  0.87873855  0.56899746   -2.40331431   -1.93211053  218.79704915   3.08366191   2.87588146  0.46289873  -0.44886806
   8   3  17  0  0.91996297  0.54350014    0.54280823    2.61936770   78.29238107   2.67501924   2.74784564  0.59093455   0.12323937
   8   3  19  0  1.00404912  0.49798360   -0.27892397    4.24518585   93.75913551   4.25433913   4.07744837  0.36440964  -0.48541737
   8   3  20  0  1.04677933  0.47765559    1.09046452   -2.82229746  291.12527393   3.02563643   2.72814782  0.40380527  -0.73671305
   8   4   0  0  0.46294504  1.08004182  -12.41011084    0.00000000  180.00000000  12.41011084  12.67554601  0.31516509   0.84220994
   8   4   1  0  0.46536554  1.07442420    7.81537244   -4.54215653  329.83560165   9.03942655   8.96250728  0.24622273  -0.31239712
   8   4   2  0  0.47255268  1.05808308  -18.90511639    3.68960383  168.95672236  19.26179125  19.91449419  0.46289873   1.41003400
   8   4   3  0  0.48429428  1.03243011   -5.88491592  -17.78789756  251.69381215  18.73610245  18.86066092  0.22652491   0.54986654
   8   4   4  0  0.50026976  0.99946077  -11.52860871    8.91771487  142.27700367  14.57513146  14.56653655  0.58108564  -0.01479112
   8   4   6  0  0.54333184  0.92024792  -16.82874195  -12.60650340  216.83708342  21.02689905  21.22439910  0.32501400   0.60766629
   8   4   7  0  0.56957903  0.87784131   -3.37944345    0.13475198  177.71659688   3.38212894   2.71829891  0.37425855  -1.77372042
   8   4   8  0  0.59843547  0.83551197   -3.17859204    1.73194811  151.41496055   3.61981928   3.50621164  0.17728036  -0.64083604
   8   4   9  0  0.62954247  0.79422759   -3.70609835   -5.02995650  233.61701682   6.24784982   6.23435946  0.15758255  -0.08560820
   8   4  10  0  0.66258312  0.75462230   -5.48183042   -2.83700589  207.36287274   6.17244418   6.19496382  0.15758255   0.14290695
   8   4  11  0  0.69728261  0.71706937   -6.07010897    6.98993751  130.97126941   9.25772377   9.27767237  0.19697818   0.10127315
   8   4  12  0  0.73340551  0.68175108   -2.15149461    3.69376301  120.21938293   4.27467125   4.41231128  0.20682709   0.66548356
   8   4  13  0  0.77075172  0.64871733   -3.85621647   -3.04409552  218.28754618   4.91293426   5.13128164  0.22652491   0.96390009
   8   4  15  0  0.84846288  0.58930097   -6.77575688    0.60090005  174.93204944   6.80234975   6.83514291  0.26592055   0.12331941
   8   4  17  0  0.92935255  0.53800896   -2.35896958    0.11203088  177.28098339   2.36162833   2.50162291  0.60078345   0.23302003
   8   5   0  0  0.48646030  1.02783309    8.05177087    0.00000000  360.00000000   8.05177087   7.98746528  0.18712927  -0.34364263
   8   5   1  0  0.48876437  1.02298782    2.13096309   -1.18662520  330.88878559   2.43907422   2.30464473  0.18712927  -0.71837767
   8   5   2  0  0.49561231  1.00885307   10.05835313   -0.67489636  356.16131607  10.08096983   9.68147764  0.26592055  -1.50229907
   8   5   3  0  0.50681996  0.98654362    9.66775364   -3.90016219  338.02988144  10.42481298  10.80425328  0.21667600   1.75118749
   8   5   4  0  0.52210665  0.95765875    5.17109799    1.04781875   11.45474224   5.27618977   5.48584237  0.12803582   1.63745267
   8   5   5  0  0.54112679  0.92399787   11.20469365   -5.32939906  334.56237642  12.40756439  12.42932328  0.21667600   0.10042131
   8   5   6  0  0.56350245  0.88730759   12.30111769   -1.28737068  354.02547209  12.36829898  12.45887001  0.20682709   0.43790698
   8   5   7  0  0.58885125  0.84911088   -8.05360688   -2.88962561  199.73793266   8.55631462   8.33217710  0.14773364  -1.51717328
   8   5   8  0  0.61680672  0.81062670   -7.34322357   -3.19963738  203.54403486   8.01003194   8.02686091  0.14773364   0.11391427
   8   5   9  0  0.64703110  0.77276038    0.90289268   -2.34318937  291.07298999   2.51112557   2.24555127  0.39395636  -0.67412110
   8   5  11  0  0.71311188  0.70115225   -5.18661915    1.88361763  160.04056383   5.51806429   5.36765546  0.17728036  -0.84842356
   8   5  12  0  0.74847122  0.66802836    6.65641184   -2.38186066  340.31129118   7.06972975   7.29804164  0.17728036   1.28785775
   8   5  13  0  0.78510110  0.63686065    0.74348812   -1.67588748  293.92391456   1.83340487   2.51147182  0.31516509   2.15146589
   8   5  14  0  0.82283186  0.60765756   -4.46467544    1.28188185  163.98035576   4.64505628   4.64868509  0.29546727   0.01228162
   8   5  16  0  0.90103898  0.55491495    2.55522845   -1.88509227  323.58234843   3.17533704   2.88573037  0.39395636  -0.73512373
   8   5  17  0  0.94128725  0.53118748    2.25179406    2.14923936   43.66511172   3.11284537   2.72814782  0.37425855  -1.02789250
   8   5  18  0  0.98217416  0.50907468    1.99368087   -2.00646021  314.81695651   2.82854132   2.92512600  0.36440964   0.26504427
   8   5  21  0  1.10795446  0.45128209    1.49469925   -2.00826092  306.65940403   2.50344518   2.98421946  0.35456073   1.35597160
   8   6   0  0  0.51374155  0.97325203    9.51380544    0.00000000    0.00000000   9.51380544   9.94739819  0.34471182   1.25784125
   8   6   1  0  0.51592379  0.96913538    3.29786112   12.74902966   75.49689187  13.16866148  12.98086219  0.28561836  -0.65751828
   8   6   2  0  0.52241584  0.95709196   11.32891681    3.88878722   18.94540108  11.97777200  12.04521583  0.32501400   0.20751053
   8   6   3  0  0.53306024  0.93798029    1.96570714   11.20396322   80.04887939  11.37509544  11.45428128  0.24622273   0.32160246
   8   6   4  0  0.54761492  0.91305036    7.47014094   -7.24043585  315.89459868  10.40321666  10.54818164  0.36440964   0.39780776
   8   6   5  0  0.56577818  0.88373857    2.08152402   -4.21851700  296.26290824   4.70410756   4.40246237  0.15758255  -1.91420433
   8   6   6  0  0.58721526  0.85147651    8.51090308   -1.13266395  352.41940042   8.58594193   8.74583128  0.15758255   1.01463869
   8   6   7  0  0.61158200  0.81755186   -8.87658535   -9.73589269  227.64337436  13.17502843  13.40436528  0.23637382   0.97022951
   8   6   8  0  0.63854309  0.78303251    4.47222171    7.35954814   58.71394884   8.61183580   8.53900419  0.15758255  -0.46218072
   8   6   9  0  0.66778439  0.74874467   -1.12915809    1.19372380  133.40784375   1.64315991   1.96978182  0.59093455   0.55272095
   8   6  10  0  0.69901979  0.71528733    3.43381567   -0.56151264  350.71293935   3.47942330   3.27968673  0.28561836  -0.69931279
   8   6  11  0  0.73199406  0.68306565   -1.00625690   -2.88676274  250.78265908   3.05711499   3.70318982  0.22652491   2.85211385
   8   6  12  0  0.76648282  0.65233034    4.14614675    1.95024615   25.19114729   4.58192022   4.64868509  0.20682709   0.32280525
   8   6  13  0  0.80229077  0.62321544    2.72663855    3.18385274   49.42338479   4.19183445   4.28427546  0.25607164   0.36099668
   8   6  14  0  0.83924908  0.59577068    4.10322047   -0.52243242  352.74399735   4.13634547   4.50095146  0.34471182   1.05771247
   8   6  15  0  0.87721236  0.56998741   -1.71100922    6.13851143  105.57493856   6.37250933   6.30330182  0.20682709  -0.33461530
   8   6  16  0  0.91605567  0.54581835    4.10723876   -0.27360336  356.18887721   4.11634171   3.93956364  0.27576945  -0.64103572
   8   6  18  0  0.99596829  0.50202402    3.00177595    5.69363923   62.20109823   6.43647314   6.52982673  0.22652491   0.41211181
   8   6  19  0  1.03686605  0.48222237   -0.37069713    5.26921310   94.02421463   5.28223656   5.44644673  0.62048127   0.26464968
   8   7   0  0  0.54422270  0.91874153   -2.97824937    0.00000000  180.00000000   2.97824937   3.31908237  0.16743145   2.03565688
   8   7   1  0  0.54628320  0.91527618    1.84032620   11.05199998   80.54612080  11.20417351  11.18836073  0.28561836  -0.05536331
   8   7   2  0  0.55241858  0.90511077   -0.48135901   -2.99981175  260.88385515   3.03818647   3.13195309  0.24622273   0.38082035
   8   7   3  0  0.56249551  0.88889599    4.48125901    8.50127372   62.20503210   9.61006437   9.56329073  0.14773364  -0.31660790
   8   7   5  0  0.59359323  0.84232766    1.24186265    4.61302077   74.93272178   4.77725690   4.73732528  0.15758255  -0.25340132
   8   7   6  0  0.61406004  0.81425262   -6.93512873   -0.98598853  188.09168799   7.00486858   7.13061019  0.17728036   0.70928106
   8   7   7  0  0.63740138  0.78443508    9.46298138    8.96087570   43.43890358  13.03247137  12.94146655  0.29546727  -0.30800303
   8   7   8  0  0.66331384  0.75379099    1.82576887    5.84284108   72.64703823   6.12145603   6.06692800  0.15758255  -0.34602833
   8   7   9  0  0.69150847  0.72305694   -2.17534975   13.36203847   99.24667328  13.53795474  13.68013474  0.18712927   0.75979559
   8   7  10  0  0.72171784  0.69279152    1.06493125    1.97419966   61.65649851   2.24311009   2.60011200  0.29546727   1.20826213
   8   7  11  0  0.75369973  0.66339416   -8.34914241   10.33756108  128.92611411  13.28809046  13.24678273  0.28561836  -0.14462558
   8   7  12  0  0.78723814  0.63513183    0.12001168    6.92661693   89.00738340   6.92765653   6.99272546  0.18712927   0.34772182
   8   7  13  0  0.82214260  0.60816700    1.47332111    4.22344541   70.76901072   4.47304887   4.45170691  0.22652491  -0.09421462
   8   7  14  0  0.85824647  0.58258323   -2.57347283    2.81223347  132.46160944   3.81200990   3.85092346  0.25607164   0.15196355
   8   7  15  0  0.89540466  0.55840674   -7.05232805    3.66814505  152.51959265   7.94925274   7.97761637  0.19697818   0.14399377
   8   7  16  0  0.93349128  0.53562364   -5.94858033    2.03019508  161.15570477   6.28548328   6.25405728  0.21667600  -0.14503683
   8   7  19  0  1.05230185  0.47514884    1.94342581    3.68886992   62.21816855   4.16949219   4.36306673  0.33486291   0.57807101
   8   8   1  0  0.57933974  0.86305144    2.96417204   -5.23681261  299.51098889   6.01751794   6.08662582  0.13788473   0.50120038
   8   8   2  0  0.58512861  0.85451300   10.61034299   -0.88602607  355.22654022  10.64727292  11.20805855  0.34471182   1.62682451
   8   8   3  0  0.59465149  0.84082863   -6.81992627   -2.87770684  202.87759081   7.40220177   7.49501982  0.14773364   0.62827976
   8   8   4  0  0.60773290  0.82272985   -5.51774951    4.48973645  140.86510257   7.11359916   7.43592637  0.14773364   2.18181326
   8   8   5  0  0.62414912  0.80109061   -5.71842320    7.79900590  126.24978729   9.67082504   9.94739819  0.26592055   1.04005934
   8   8   6  0  0.64364504  0.77682569   -2.51763779   -1.41294432  209.30193641   2.88702472   2.60011200  0.30531618  -0.93972325
   8   8   7  0  0.66595023  0.75080685   -9.71961659   -7.22557296  216.62715051  12.11114574  12.15355383  0.29546727   0.14352887
   8   8   8  0  0.69079263  0.72380622   -6.79121825   -5.46224081  218.81004793   8.71531525   8.88371601  0.16743145   1.00578923
   8   8   9  0  0.71790889  0.69646721   -2.58124868   -3.15875960  230.74528125   4.07929001   4.01835491  0.31516509  -0.19334344
   8   8  10  0  0.74705143  0.66929796   -3.42065794    4.10786923  129.78443918   5.34560477   5.19037509  0.19697818  -0.78805517
   8   8  11  0  0.77799260  0.64267964   -3.04560685   -6.42607816  244.64162700   7.11127286   7.14045909  0.18712927   0.15596832
   8   8  12  0  0.81052643  0.61688303   -4.01915515   -6.20088202  237.05036224   7.38948888   7.31773946  0.23637382  -0.30354217
   8   8  13  0  0.84446886  0.59208814    1.40684985   -2.24131007  302.11611652   2.64626101   2.52132073  0.39395636  -0.31714243
   8   8  15  0  0.91594689  0.54588318   -4.85172706   -2.29467017  205.31225076   5.36700723   5.33810873  0.23637382  -0.12225762
   8   8  17  0  0.99134535  0.50436510   -1.65388695   -0.89083349  208.30824760   1.87854368   2.31449364  0.44320091   0.98363959
   8   9   0  0  0.61282786  0.81588980    2.52503424    0.00000000  360.00000000   2.52503424   2.19630673  0.26592055  -1.23618695
   8   9   1  0  0.61465841  0.81345995  -12.93645058   -3.66314606  195.81024922  13.44508805  13.59149455  0.40380527   0.36256710
   8   9   2  0  0.62011766  0.80629860   -0.99505669   -6.29921688  261.02343758   6.37732476   6.50028000  0.16743145   0.73436168
   8   9   3  0  0.62911114  0.79477213    3.08559473   -4.64082053  303.61918974   5.57298035   5.59418037  0.34471182   0.06150070
   8   9   4  0  0.64149023  0.77943510    7.35566237   -1.55935091  348.03088275   7.51913188   7.20940146  0.15758255  -1.96551223
   8   9   5  0  0.65706359  0.76096136    1.44591174   -1.44390858  315.03971600   2.04341204   1.88114164  0.32501400  -0.49927203
   8   9   6  0  0.67561037  0.74007153    2.73976918   -9.17301819  286.62967340   9.57343188   9.42540601  0.16743145  -0.88409833
   8   9   7  0  0.69689321  0.71747004    3.04218878    1.16504018   20.95489981   3.25764197   3.01376618  0.59093455  -0.41269509
   8   9   9  0  0.74670181  0.66961134    4.23522818   -2.18471007  332.71339961   4.76551317   5.01309473  0.19697818   1.25689838
   8   9  10  0  0.77476207  0.64535942    0.60017482   -2.71331527  282.47277106   2.77890079   2.75769455  0.35456073  -0.05980989
   8   9  11  0  0.80463837  0.62139716    3.01525750   -1.43580861  334.53709316   3.33965929   3.41757146  0.25607164   0.30425928
   8   9  12  0  0.83613607  0.59798880   -0.79314647    2.62871158  106.78984493   2.74576144   2.19630673  0.57123673  -0.96186868
   8   9  13  0  0.86907888  0.57532177    2.94869768   -6.22813602  295.33511475   6.89089953   6.78589837  0.20682709  -0.50767604
   8   9  14  0  0.90330871  0.55352062    5.05873234   -0.73518354  351.73111786   5.11187517   5.20022400  0.22652491   0.39001820
   8   9  15  0  0.93868479  0.53266017    2.98369515   -2.64060651  318.49078045   3.98437442   3.78198109  0.28561836  -0.70861454
   8   9  16  0  0.97508236  0.51277720    1.31568074    1.62615841   51.02461577   2.09174735   2.30464473  0.51214327   0.41569886
   8   9  18  0  1.05051437  0.47595732    2.96585541   -0.55222782  349.45258647   3.01682845   3.13195309  0.90609964   0.12705517
   8   9  20  0  1.12887162  0.44292016    0.63805380    2.25275858   74.18616931   2.34137436   2.79709018  0.36440964   1.25055920
   8  10   0  0  0.65014586  0.76905819    3.92218632    0.00000000    0.00000000   3.92218632   3.92971473  0.29546727   0.02547967
   8  10   2  0  0.65702174  0.76100982   11.86855874    2.71127967   12.86796475  12.17430590  12.35053201  0.25607164   0.68819066
   8  10   4  0  0.67723066  0.73830089    7.25054489   -7.32464225  314.70872216  10.30634685  10.21331873  0.21667600  -0.42934202
   8  10   5  0  0.69200015  0.72254319    5.86825620    2.88941690   26.21475125   6.54103668   6.75635164  0.15758255   1.36636303
   8  10   6  0  0.70963443  0.70458814   13.26369358    1.94658860    8.34916429  13.40577393  13.86726401  0.31516509   1.46428045
   8  10   7  0  0.72992589  0.68500105   -0.22744863   -3.81407862  266.58726708   3.82085444   3.90016800  0.21667600   0.36604684
   8  10   8  0  0.75265965  0.66431089    3.25500126   -0.72682367  347.41266330   3.33516205   3.10240637  0.25607164  -0.90894753
   8  10   9  0  0.77762154  0.64298631    8.12298471    4.18545387   27.26026686   9.13788295   9.38601037  0.27576945   0.89976399
   8  10  10  0  0.80460421  0.62142355    4.02905181    4.53548599   48.38404633   6.06662111   6.02753237  0.29546727  -0.13229466
   8  10  11  0  0.83341140  0.59994379    3.91916147    4.01220545   45.67211397   5.60870923   5.86010091  0.24622273   1.02099301
   8  10  12  0  0.86386062  0.57879707    3.18144550    7.39148073   66.71196064   8.04708536   8.39127055  0.35456073   0.97073691
   8  10  13  0  0.89578443  0.55817000    2.55206870    2.90006255   48.65207067   3.86308393   4.03805273  0.52199218   0.33519430
   8  10  14  0  0.92903083  0.53819527    5.45976739    2.89107804   27.90229500   6.17797639   6.09647473  0.22652491  -0.35979114
   8  10  15  0  0.96346292  0.51896133   -0.25135772   -2.47097958  264.19162846   2.48373122   2.93497491  0.52199218   0.86446446
   8  10  16  0  0.99895809  0.50052150    2.88247669    1.32531269   24.69214969   3.17255821   3.57515400  0.31516509   1.27741238
   8  10  18  0  1.07271250  0.46610812    2.05897324   -2.94880571  304.92427474   3.59650190   3.69334091  0.29546727   0.32774867
   8  11   0  0  0.68904464  0.72564239    7.78145257    0.00000000  360.00000000   7.78145257   8.03670982  0.24622273   1.03669247
   8  11   1  0  0.69067323  0.72393135   -0.36292254    5.78272755   93.59115886   5.79410482   5.91919437  0.22652491   0.55221101
   8  11   2  0  0.69553609  0.71886996    0.99517235    7.73680264   82.67038362   7.80054377   7.61320673  0.16743145  -1.11888793
   8  11   3  0  0.70356618  0.71066520    2.89218482    3.12302967   47.19775170   4.25652996   4.44185800  0.24622273   0.75268454
   8  11   4  0  0.71465673  0.69963659   -3.40164724    5.54461274  121.52932090   6.50491617   6.69725819  0.23637382   0.81371962
   8  11   5  0  0.72866803  0.68618353   -1.42750767    1.96683091  125.97179749   2.43026788   2.24555127  0.61063236  -0.30250052
   8  11   6  0  0.74543538  0.67074895   -5.41105155    3.80964218  144.85260048   6.61761682   6.76620055  0.22652491   0.65592665
   8  11   7  0  0.76477754  0.65378489    0.38762452    3.22341301   83.14294679   3.24663582   3.47666491  0.24622273   0.93423174
   8  11   8  0  0.78650456  0.63572422   -8.35736802    3.45419735  157.54412334   9.04306804   9.11024091  0.17728036   0.37890756
   8  11   9  0  0.81042466  0.61696049   -7.24382663    3.49188652  154.26360929   8.04153566   7.87912728  0.26592055  -0.61074024
   8  11  11  0  0.86409921  0.57863726   -0.76580943    2.16557359  109.47506679   2.29699217   2.74784564  0.32501400   1.38718168
   8  11  12  0  0.89350325  0.55959505   -3.83717639    5.80746434  123.45400818   6.96064399   7.05181891  0.31516509   0.28929260
   8  11  14  0  0.95665624  0.52265378    3.35800199    1.90210880   29.52897873   3.85929984   3.64409637  0.61063236  -0.35242724
   8  12   0  0  0.72927130  0.68561590   -6.31598644    0.00000000  180.00000000   6.31598644   6.06692800  0.18712927  -1.33094324
   8  12   1  0  0.73081025  0.68417213    1.95653692   -3.53521604  298.96198259   4.04051843   4.47140473  0.19697818   2.18748239
   8  12   2  0  0.73540775  0.67989493   -3.18562237   -5.64021393  240.54201122   6.47766958   6.88438746  0.27576945   1.47484747
   8  12   4  0  0.75351732  0.66355475   -0.64624786   -4.40898864  261.66124554   4.45609887   4.73732528  0.23637382   1.18975278
   8  12   5  0  0.76681889  0.65204445   -3.16969537   -2.49183209  218.17239151   4.03189731   3.98880818  0.22652491  -0.19021804
   8  12   6  0  0.78276945  0.63875768    3.40405451    1.59497424   25.10550145   3.75919272   3.84107455  0.22652491   0.36146940
   8  12   9  0  0.84489186  0.59179172   -1.08338782   -4.07826897  255.12303681   4.21971645   4.64868509  0.22652491   1.89369303
   8  12  10  0  0.86979016  0.57485130    2.23510544    0.44559748   11.27483843   2.27909048   2.51147182  0.49244545   0.47189254
   8  12  14  0  0.98602499  0.50708654    1.90879675   -2.51828727  307.16118805   3.15994870   3.17134873  0.56138782   0.02030687
   8  12  16  0  1.05217121  0.47520783   -2.58994127    1.19556798  155.22102105   2.85257403   2.72814782  0.38410745  -0.32393595
   8  12  18  0  1.12243445  0.44546031   -2.21310865   -2.25289745  225.51044931   3.15806853   3.56530509  0.36440964   1.11752413
   8  13   1  0  0.77207445  0.64760594   -1.90458885   -5.24577203  250.04549739   5.58082278   5.75176291  0.18712927   0.91348688
   8  13   2  0  0.77642765  0.64397500   -1.76578564    1.99043105  131.57742834   2.66079212   2.77739237  0.40380527   0.28875364
   8  13   3  0  0.78362926  0.63805683   -6.70911210   -6.07699342  222.16971917   9.05218395   9.19888110  0.21667600   0.67703461
   8  13   4  0  0.79360172  0.63003895   -2.66165192    3.88037809  124.44723624   4.70549944   4.47140473  0.21667600  -1.08039061
   8  13   5  0  0.80624224  0.62016101    0.75794077   -3.83725026  281.17334116   3.91138898   3.88047018  0.31516509  -0.09810349
   8  13   6  0  0.82142763  0.60869635    3.61632835    2.52958771   34.97242751   4.41323517   4.11684400  0.38410745  -0.77163608
   8  13   7  0  0.83901974  0.59593353    1.27370766   -3.98685082  287.71749212   4.18536864   4.24487982  0.24622273   0.24169653
   8  13   9  0  0.88082778  0.56764785    0.64634535   -1.34777259  295.62077284   1.49474188   2.05842200  0.60078345   0.93824176
   8  13  11  0  0.93044984  0.53737448    3.70934482   -4.25306143  311.09359528   5.64338289   5.47599346  0.22652491  -0.73894493
   8  13  13  0  0.98670770  0.50673568   -1.68817345   -2.62227517  237.22729601   3.11869471   2.91527709  0.55153891  -0.36881824
   8  13  14  0  1.01698605  0.49164883    0.09704855   -3.38691674  271.64130146   3.38830687   2.79709018  0.37425855  -1.57970122
   8  13  15  0  1.04853380  0.47685635    2.69773669   -3.00389710  311.92634265   4.03747211   3.78198109  0.30531618  -0.83680799
   8  13  17  0  1.11500225  0.44842959   -0.03512618   -2.45253027  269.17944171   2.45278180   2.56071637  0.61063236   0.17675867
   8  14   1  0  0.81429449  0.61402847   -4.50585134   -7.23536880  238.08726880   8.52368805   8.75568019  0.23637382   0.98146292
   8  14   2  0  0.81842316  0.61093090    1.05372195    3.97710736   75.16061999   4.11433019   4.15623964  0.22652491   0.18501033
   8  14   4  0  0.83473365  0.59899347    2.66314429    2.55185862   43.77752099   3.68840344   3.95926146  0.24622273   1.10005286
   8  14   6  0  0.86123163  0.58056391    4.32619463    2.97060648   34.47566392   5.24790080   5.29871309  0.32501400   0.15633878
   8  14   7  0  0.87802659  0.56945884    2.22343437    6.55180783   71.25474187   6.91880381   6.90408528  0.35456073  -0.04151203
   8  14   9  0  0.91805999  0.54462672    1.40299295    1.60054996   48.76318978   2.12841476   2.16676000  0.63033018   0.06083358
   8  14  10  0  0.94102435  0.53133588    5.20461478   -5.54398528  313.19157475   7.60419541   7.44577528  0.20682709  -0.76595445
   8  14  11  0  0.96577092  0.51772112    2.67787232    2.61002096   44.26485226   3.73941300   4.05775055  0.27576945   1.15436116
   8  14  12  0  0.99216635  0.50394775    2.73162639   -0.24363627  354.90322327   2.74246994   3.03346400  0.58108564   0.50077656
   8  14  14  0  1.04939849  0.47646343    4.48901342    1.27612378   15.86923784   4.66687619   4.44185800  0.27576945  -0.81596489
   8  14  15  0  1.07999985  0.46296303    3.12914349   -0.62896072  348.63493532   3.19172847   3.19104655  0.33486291  -0.00203641
   8  15   0  0  0.85601771  0.58410006   -2.02746159    0.00000000  180.00000000   2.02746159   2.34404036  0.44320091   0.71430082
   8  15   1  0  0.85732917  0.58320656    3.85919384   -3.46905917  318.04738224   5.18919537   5.05249037  0.21667600  -0.63091899
   8  15   2  0  0.86125156  0.58055047   -1.24108765    3.96862876  107.36574503   4.15816219   4.14639073  0.23637382  -0.04980019
   8  15   3  0  0.86774949  0.57620316   -4.47816215   -3.30611980  216.43756324   5.56636006   5.43659782  0.20682709  -0.62739481
   8  15   5  0  0.88822345  0.56292141   -3.84086492    0.49946227  172.59088996   3.87320357   4.16608855  0.25607164   1.14376188
   8  15   9  0  0.95643711  0.52277353   -2.05168974   -0.38444581  190.61301822   2.08739775   2.22585346  0.44320091   0.31239943
   8  15  12  0  1.02778006  0.48648540   -2.68467331    2.70131877  134.82292740   3.80848971   3.78198109  0.29546727  -0.08971761
   8  15  13  0  1.05475421  0.47404409    2.58483581    3.64941293   54.69051175   4.47209022   4.83581437  0.25607164   1.42039999
   8  15  15  0  1.11280613  0.44931456    1.27870695    1.92366262   56.38701392   2.30988514   2.58041418  0.51214327   0.52822923
   8  16   0  0  0.89981406  0.55567036   -2.38174196    0.00000000  180.00000000   2.38174196   2.46222727  0.36440964   0.22086493
   8  16   3  0  0.91098199  0.54885827    2.52930895    0.42262769    9.48604050   2.56437476   2.57056527  0.78791273   0.00785685
   8  16   5  0  0.93050519  0.53734251   -1.08103977   -3.30236839  251.87399220   3.47480704   3.06301073  0.81745946  -0.50375136
   8  16   6  0  0.94369313  0.52983325    1.56905034   -1.83682143  310.50462848   2.41574666   2.60011200  0.71897036   0.25642968
   8  16   7  0  0.95904510  0.52135192    3.03570152    0.47207226    8.83908753   3.07218748   2.81678800  0.36440964  -0.70085820
   8  16   8  0  0.97645904  0.51205425   -4.42234647   -1.31204961  196.52490133   4.61287573   4.57974273  0.25607164  -0.12938958
   8  16   9  0  0.99582677  0.50209536   -2.90545253    0.56223134  169.04811028   2.95935102   3.01376618  0.53184109   0.10231471
   8  16  10  0  1.01703669  0.49162435   -3.21585048    0.17688566  176.85165733   3.22071154   2.98421946  0.35456073  -0.66700023
   8  16  12  0  1.06453317  0.46968945   -3.36075782   -1.36755770  202.14236332   3.62834772   3.45696709  0.31516509  -0.54378050
   8  16  14  0  1.11806708  0.44720036   -2.17739003    0.91213360  157.27063231   2.36072342   2.53116964  0.45304982   0.37621960
   8  17   3  0  0.95485519  0.52363961    3.84195712   -0.73383549  349.18643169   3.91141267   4.31382218  0.28561836   1.40890631
   8  17   5  0  0.97349893  0.51361125    2.63728028   -3.77558571  304.93464255   4.60546357   4.43200909  0.38410745  -0.45157800
   8  17   6  0  0.98611205  0.50704177   -3.41327128   -3.51959277  225.87861165   4.90285163   5.01309473  0.50229436   0.21947906
   8  17   7  0  1.00081354  0.49959356   -0.46991357   -4.74710264  264.34673374   4.77030420   4.69792964  0.60078345  -0.12046698
   8  17   8  0  1.01751290  0.49139426    2.89283709   -2.47068759  319.50032862   3.80431382   4.29412437  0.45304982   1.08114059
   8  17   9  0  1.03611351  0.48257261    1.03136891   -4.30673597  283.46745542   4.42850952   4.35321782  0.47274764  -0.15926404
   8  17  11  0  1.07861509  0.46355739    0.52049017   -4.05683327  277.31108590   4.09008633   4.29412437  0.31516509   0.64740050
   8  18   1  0  0.99024948  0.50492326   -0.17156853    3.72351302   92.63815512   3.72746361   3.99865709  0.27576945   0.98340653
   8  18   5  0  1.01711437  0.49158680    2.41539941    2.01423181   39.82515012   3.14504119   3.09255746  0.34471182  -0.15225394
   8  18   6  0  1.02919310  0.48581748   -1.56163314    2.04586606  127.35491112   2.57376494   2.76754346  0.65987691   0.29365857
   8  18   7  0  1.04328770  0.47925419    3.32767198   -0.79135114  346.62301073   3.42047327   3.85092346  0.28561836   1.50708161
   8  18   8  0  1.05931769  0.47200194   -0.81934282    2.22665890  110.20208194   2.37262145   2.66905437  0.54169000   0.54723719
   8  19   0  0  1.03447076  0.48333894   -3.78668526    0.00000000  180.00000000   3.78668526   3.91986582  0.65002800   0.20488434
   8  19   2  0  1.03880590  0.48132187   -3.58495946   -0.79893006  192.56341211   3.67290397   3.18119764  0.50229436  -0.97892065
   8  19   6  0  1.07285653  0.46604554    2.42549869   -0.91313785  339.36993524   2.59169146   2.42283164  0.79776164  -0.21166701
   8  20   2  0  1.08437153  0.46109658   -2.63274851    2.16047721  140.62712823   3.40573435   3.53575837  0.46289873   0.28089085
   8  20   4  0  1.09673397  0.45589907   -1.37774752    3.77384510  110.05602170   4.01747371   4.13654182  0.27576945   0.43176684
   8  20   6  0  1.11703405  0.44761393   -3.03115266    0.61486790  168.53316719   3.09288684   3.60470073  0.38410745   1.33247581
   8  20   7  0  1.13003356  0.44246474    2.80850145   -0.57479309  348.43346846   2.86671719   2.65920546  0.39395636  -0.52673788
   9   0   1  0  0.47250493  1.05819001    0.00000000   17.11307772   90.00000000  17.11307772  17.02876383  0.19697818  -0.42803671
   9   0   2  0  0.47958509  1.04256785    9.58891786    0.00000000  360.00000000   9.58891786   9.65193091  0.13788473   0.45699807
   9   0   3  0  0.49115861  1.01800110    0.00000000  -14.03913177  270.00000000  14.03913177  14.32031383  0.17728036   1.58608686
   9   0   4  0  0.50691780  0.98635321  -12.16070411    0.00000000  180.00000000  12.16070411  12.23234510  0.16743145   0.42788250
   9   0   5  0  0.52648694  0.94969117    0.00000000   -1.78492409  270.00000000   1.78492409   1.86144382  0.52199218   0.14659171
   9   0   6  0  0.54945911  0.90998582    2.17875506    0.00000000  360.00000000   2.17875506   2.37358709  0.25607164   0.76084973
   9   0   7  0  0.57542688  0.86892013    0.00000000    3.08311255   90.00000000   3.08311255   3.07285964  0.18712927  -0.05479054
   9   0   8  0  0.60400400  0.82780908    2.25018013    0.00000000  360.00000000   2.25018013   2.27509800  0.24622273   0.10120052
   9   0   9  0  0.63483820  0.78760225    0.00000000   -2.84850570  270.00000000   2.84850570   2.86603255  0.78791273   0.02224466
   9   0  10  0  0.66761682  0.74893260   13.87485945    0.00000000  360.00000000  13.87485945  13.85741510  0.18712927  -0.09322084
   9   0  12  0  0.73795628  0.67754692    4.16137526    0.00000000    0.00000000   4.16137526   3.83122564  0.23637382  -1.39672668
   9   0  13  0  0.77508325  0.64509200    0.00000000   11.31044045   90.00000000  11.31044045  11.11941837  0.22652491  -0.84327185
   9   0  17  0  0.93294801  0.53593555    0.00000000    2.74743724   90.00000000   2.74743724   3.41757146  0.58108564   1.15324520
   9   0  18  0  0.97418499  0.51324954    2.43140188    0.00000000  360.00000000   2.43140188   2.75769455  0.37425855   0.87183758
   9   0  19  0  1.01596002  0.49214535    0.00000000    2.87356512   90.00000000   2.87356512   3.11225527  0.35456073   0.67319964
   9   0  20  0  1.05820938  0.47249628    2.81688558    0.00000000  360.00000000   2.81688558   3.12210418  0.52199218   0.58471873
   9   1   0  0  0.47275210  1.05763677    0.00000000   -4.12384454  270.00000000   4.12384454   3.71303873  0.16743145  -2.45357609
   9   1   1  0  0.47512264  1.05235986   17.62435962    0.29752433    0.96714262  17.62687076  17.63939619  0.23637382   0.05298995
   9   1   2  0  0.48216437  1.03699078    7.00197071    5.59998958   38.65188908   8.96590637   9.07084528  0.18712927   0.56078296
   9   1   3  0  0.49367741  1.01280712    3.82147258    5.43055286   54.86600154   6.64037326   6.72680491  0.12803582   0.67505837
   9   1   4  0  0.50935869  0.98162653  -11.16696146  -10.59120338  223.48420987  15.39073154  15.33475146  0.18712927  -0.29915191
   9   1   5  0  0.52883751  0.94546999   11.66864549    1.00547270    4.92494093  11.71188554  11.74974855  0.15758255   0.24027412
   9   1   6  0  0.55171182  0.90627024    2.62356516    0.51233479   11.04976816   2.67312197   2.70845000  0.19697818   0.17934998
   9   1   7  0  0.57757831  0.86568348    0.22907165   -7.33845753  271.78792048   7.34203192   7.22909928  0.13788473  -0.81903665
   9   1   8  0  0.60605400  0.82500899    6.35551121    9.47036111   56.13463893  11.40527344  11.52322364  0.16743145   0.70446860
   9   1   9  0  0.63678894  0.78518951    2.11949335    5.81685328   69.97972040   6.19096391   6.15556819  0.14773364  -0.23959151
   9   1  10  0  0.66947206  0.74685716   -2.74519124   -0.73475132  194.98402200   2.84181886   2.76754346  0.47274764  -0.15711428
   9   1  11  0  0.70383199  0.71039681   -2.85337913    5.85532793  115.98058958   6.51357333   6.39194200  0.20682709  -0.58808220
   9   1  12  0  0.73963510  0.67600902    7.13403469   -2.14921653  343.23441998   7.45074377   7.36698400  0.33486291  -0.25013151
   9   1  13  0  0.77668182  0.64376426    1.81027232    8.47693159   77.94539926   8.66807101   8.42081728  0.18712927  -1.32129905
   9   1  14  0  0.81480255  0.61364560    0.54079551   -2.84353759  280.76814487   2.89450614   3.11225527  0.28561836   0.76237790
   9   1  16  0  0.89371257  0.55946399   -2.14715344    5.45612071  111.48118298   5.86340524   5.94874109  0.20682709   0.41259513
   9   1  17  0  0.93427651  0.53517347    4.46392415    1.67059487   20.51803846   4.76628850   4.62898728  0.25607164  -0.53618285
   9   1  19  0  1.01718011  0.49155503   -1.79635183   -1.50744836  220.00243692   2.34505447   2.86603255  0.36440964   1.42964956
   9   1  20  0  1.05938081  0.47197381   -2.04284443   -0.73256895  199.72795633   2.17022364   2.25540018  0.72881927   0.11686922
   9   2   0  0  0.48055841  1.04045625    0.00000000   -9.59547115  270.00000000   9.59547115   9.44510382  0.13788473  -1.09052924
   9   2   1  0  0.48289064  1.03543113    0.42138372   -5.02489785  274.79356032   5.04253534   5.11158382  0.13788473   0.50076964
   9   2   2  0  0.48982070  1.02078169   14.71920185    0.08406597    0.32723058  14.71944191  14.95064401  0.18712927   1.23552072
   9   2   3  0  0.50115789  0.99768957   15.36543132   -6.46553757  337.17938935  16.67032261  16.75299437  0.19697818   0.41970012
   9   2   4  0  0.51661215  0.96784406    3.14273931   -1.07641528  341.09322635   3.32196933   3.63424746  0.15758255   1.98167968
   9   2   5  0  0.53582736  0.93313638    3.48550459    5.98962613   59.80386624   6.92996129   6.99272546  0.17728036   0.35403904
   9   2   6  0  0.55841541  0.89539077   -5.89453845   -2.32509788  201.52673165   6.33653404   6.44118655  0.13788473   0.75898549
   9   2   7  0  0.58398506  0.85618629   -1.45336892   -8.36304771  260.14133632   8.48839491   8.46021291  0.14773364  -0.19076223
   9   2   8  0  0.61216280  0.81677620  -11.61779151    5.21993716  155.80535619  12.73659388  12.79373292  0.17728036   0.32230891
   9   2   9  0  0.64260563  0.77808219   -8.70230502    5.53949272  147.52101867  10.31581758  10.30195891  0.16743145  -0.08277215
   9   2  10  0  0.67500717  0.74073288    0.08367535   -2.83282163  271.69189988   2.83405715   2.89557927  0.26592055   0.23135528
   9   2  11  0  0.70909895  0.70512021   -4.27631873    2.75466004  147.21173381   5.08675278   4.85551218  0.18712927  -1.23572645
   9   2  12  0  0.74464886  0.67145742   -3.28235868   -7.50978385  246.39093659   8.19577525   8.20414128  0.23637382   0.03539319
   9   2  13  0  0.78145793  0.63982971    3.66291376    2.93101137   38.66629689   4.69124343   4.52064928  0.22652491  -0.75309225
   9   2  14  0  0.81935647  0.61023500   -6.17036256   -1.50374543  193.69625893   6.35095461   6.03738128  0.19697818  -1.59191913
   9   2  15  0  0.85820017  0.58261466    0.61569917    3.70247152   80.55844852   3.75331597   3.47666491  0.30531618  -0.90611333
   9   2  16  0  0.89786636  0.55687575   -1.79306792   -6.38144163  254.30561205   6.62856620   6.87453855  0.22652491   1.08585122
   9   2  17  0  0.93825073  0.53290659    3.40695498    0.60038208    9.99419340   3.45945095   3.25014000  0.32501400  -0.64400593
   9   2  20  0  1.06288736  0.47041673    2.40228014   -1.16577178  334.11375835   2.67020106   2.28494691  0.71897036  -0.53584149
   9   2  21  0  1.10537588  0.45233482    2.14145527    2.32497956   47.35294050   3.16091136   3.07285964  0.35456073  -0.24834031
   9   3   0  0  0.49329449  1.01359332    0.00000000   27.42551810   90.00000000  27.42551810  28.04969311  0.70912145   0.88020889
   9   3   2  0  0.50232199  0.99537748   -1.90949644   10.03039860  100.77847862  10.21053734  10.41029691  0.15758255   1.26765037
   9   3   3  0  0.51338319  0.97393139    7.97283697   -2.55876506  342.20672909   8.37337495   8.47991073  0.13788473   0.77264383
   9   3   4  0  0.52848006  0.94610948    3.56262527   -5.48015160  303.02773872   6.53638741   6.63816473  0.13788473   0.73813338
   9   3   5  0  0.54727874  0.91361122   -3.89595153   -8.86287133  246.27061253   9.68137007   9.83906019  0.14773364   1.06739478
   9   3   6  0  0.56941271  0.87809771    0.39363029   -6.71483655  273.35489522   6.72636415   6.86468964  0.13788473   1.00319659
   9   3   7  0  0.59450956  0.84102937    2.38676185  -12.93546965  280.45423416  13.15382101  13.02025783  0.17728036  -0.75340091
   9   3   8  0  0.62221086  0.80358610    4.26728777    1.82441889   23.14844882   4.64093193   4.63883618  0.16743145  -0.01251705
   9   3   9  0  0.65218484  0.76665382    5.26631834    5.36293361   45.52077935   7.51632661   7.31773946  0.15758255  -1.26021035
   9   3  10  0  0.68413284  0.73085221    9.86741615   -0.39089369  357.73143713   9.87515566   9.66177982  0.16743145  -1.27440711
   9   3  11  0  0.71779132  0.69658128   -1.37514543   -3.10585545  246.11820182   3.39666940   3.44711818  0.34471182   0.14635059
   9   3  12  0  0.75293093  0.66407154    3.64669930    0.77744848   12.03485011   3.72865149   3.49636273  0.26592055  -0.87352695
   9   3  13  0  0.78935389  0.63342945    5.44130159    1.32821076   13.71753547   5.60106300   5.16082837  0.20682709  -2.12851535
   9   3  15  0  0.86539621  0.57777004    4.38517790   -7.03814058  301.92534767   8.29247900   8.17459455  0.24622273  -0.47877161
   9   3  17  0  0.94483729  0.52919164    1.45416894    1.45223075   44.96179123   2.05513539   2.32434255  0.61063236   0.44086618
   9   4   0  0  0.51059156  0.97925629    0.00000000   -6.09130518  270.00000000   6.09130518   6.17526600  0.13788473   0.60892037
   9   4   1  0  0.51278722  0.97506331   -6.89338052    2.85783871  157.48221636   7.46230106   7.45562419  0.19697818  -0.03389651
   9   4   2  0  0.51931847  0.96280033    4.90176266   -6.92935468  305.27524197   8.48782855   8.64734219  0.20682709   0.77124152
   9   4   3  0  0.53002509  0.94335158    2.72249306    4.83873009   60.63588392   5.55205163   5.81085637  0.19697818   1.31387514
   9   4   4  0  0.54466088  0.91800241    7.76616608  -11.92498260  303.07425799  14.23090108  14.59608328  0.19697818   1.85392207
   9   4   5  0  0.56291946  0.88822653   -4.16806162    4.84695097  130.69338227   6.39262633   6.51012891  0.13788473   0.85217984
   9   4   6  0  0.58446140  0.85548849   -0.58481674    3.92754101   98.46920122   3.97084235   3.92971473  0.16743145  -0.24563856
   9   4   7  0  0.60893834  0.82110119   -2.28041654    6.70719005  108.77781826   7.08425705   7.19955255  0.24622273   0.46825694
   9   4   8  0  0.63601152  0.78614928    4.41587390   -6.23424756  305.31089852   7.63975032   7.67230019  0.17728036   0.18360672
   9   4   9  0  0.66536408  0.75146828   -4.48233662    4.40888292  135.47333118   6.28725617   6.33284855  0.15758255   0.28932377
   9   4  10  0  0.69670800  0.71766077    4.43075893    0.07537812    0.97464822   4.43140007   4.39261346  0.18712927  -0.20727174
   9   4  11  0  0.72978673  0.68513167    6.37599625    0.02728742    0.24520785   6.37605464   6.54952455  0.17728036   0.97850605
   9   4  12  0  0.76437509  0.65412911    4.08522264   -4.27995958  313.66642597   5.91667965   5.96843891  0.18712927   0.27659631
   9   4  13  0  0.80027736  0.62478339    6.34550251    3.14720843   26.38024613   7.08310122   6.87453855  0.18712927  -1.11453794
   9   4  14  0  0.83732454  0.59714003   -1.82512551   -2.37919857  232.50754548   2.99861117   2.64935655  0.41365418  -0.84431547
   9   4  15  0  0.87537129  0.57118620   -4.27491943   -1.70753302  201.77327257   4.60332544   4.00850600  0.25607164  -2.32286343
   9   4  20  0  1.07679938  0.46433905    1.52764126   -2.68292271  299.65694536   3.08735519   3.00391727  0.36440964  -0.22896738
   9   4  21  0  1.11875967  0.44692351    4.07973510    0.13182834    1.85075258   4.08186442   4.43200909  1.00458873   0.34854529
   9   5   0  0  0.53200495  0.93984088    0.00000000   -6.01344020  270.00000000   6.01344020   6.29345291  0.23637382   1.18461814
   9   5   1  0  0.53411258  0.93613223   -6.96009544    5.54382170  141.46214598   8.89813956   8.77537800  0.22652491  -0.54193401
   9   5   2  0  0.54038616  0.92526426    2.42348217  -16.52556830  278.34298248  16.70232539  16.93027474  0.22652491   1.00628822
   9   5   3  0  0.55068332  0.90796286   -4.71776909   10.50883714  114.17690952  11.51924490  11.48382801  0.15758255  -0.22475139
   9   5   4  0  0.56478402  0.88529416   -5.95882724    3.14120492  152.20397476   6.73608123   6.91393419  0.17728036   1.00322984
   9   5   6  0  0.60325836  0.82883227   -1.24486476    1.75945720  125.28046570   2.15531387   2.07811982  0.47274764  -0.16328808
   9   5   7  0  0.62700194  0.79744570    5.46326392   -1.98718611  340.01184840   5.81344660   5.96843891  0.14773364   1.04913356
   9   5   8  0  0.65332700  0.76531354   -1.15786841    4.71673184  103.79230059   4.85677037   4.94415237  0.16743145   0.52189711
   9   5   9  0  0.68193466  0.73320807    2.41963581    8.69524093   74.44964232   9.02562199   8.71628455  0.16743145  -1.84754676
   9   5  10  0  0.71255004  0.70170511    4.70973608    0.14078737    1.71222343   4.71183988   4.73732528  0.18712927   0.13619139
   9   5  11  0  0.74492563  0.67120794    5.51075047    1.68885854   17.03852976   5.76373263   5.75176291  0.18712927  -0.06396498
   9   5  12  0  0.77884196  0.64197876   -0.80690461   -2.75998826  253.70329774   2.87552261   2.72814782  0.50229436  -0.29340323
   9   5  14  0  0.85055154  0.58785386    4.43593654   -0.55578075  352.85859531   4.47061799   4.74717418  0.22652491   1.22086438
   9   5  15  0  0.88803177  0.56304292   -0.70496623   -5.11442774  262.15187659   5.16278495   5.09188600  0.31516509  -0.22495813
   9   5  17  0  0.96561241  0.51780610   -0.48766440    2.35087715  101.71918864   2.40092481   1.96978182  0.53184109  -0.81066129
   9   5  18  0  1.00551068  0.49725976    4.44626953    0.66974341    8.56608744   4.49642847   4.86536109  0.41365418   0.89188660
   9   5  19  0  1.04603542  0.47799529   -1.22114143    3.21747618  110.78345386   3.44141531   2.62965873  0.64017909  -1.26801483
   9   6   0  0  0.55706015  0.89756913    0.00000000  -17.97073726  270.00000000  17.97073726  18.18108619  0.64017909   0.32857826
   9   6   1  0  0.55907334  0.89433705   -4.39261983    1.18466093  164.90679515   4.54956377   4.35321782  0.24622273  -0.79743226
   9   6   2  0  0.56506986  0.88484634  -12.51340571   -2.25981681  190.23680652  12.71582063  12.75433728  0.23637382   0.16294803
   9   6   3  0  0.57492509  0.86967851   11.28476300    7.16397754   32.40886400  13.36669181  13.53240110  0.34471182   0.48071831
   9   6   4  0  0.58844519  0.84969681   -6.89654373  -14.21787692  244.12376534  15.80222578  16.17190874  0.38410745   0.96244672
   9   6   5  0  0.60538466  0.82592116   11.67719520    5.96289246   27.05086701  13.11155880  13.17784037  0.22652491   0.29260171
   9   6   6  0  0.62546575  0.79940429  -10.10338315    0.93920005  174.68910628  10.14694278  10.10498073  0.17728036  -0.23669878
   9   6   7  0  0.64839662  0.77113295    2.94316358    0.31889791    6.18399200   2.96038979   3.16149982  0.21667600   0.92816015
   9   6   8  0  0.67388643  0.74196478    4.29603442   -2.71514493  327.70662574   5.08211803   4.83581437  0.28561836  -0.86235235
   9   6   9  0  0.70165635  0.71259955   -7.28813838   -0.78324166  186.13392083   7.33010426   7.39653073  0.16743145   0.39673829
   9   6  10  0  0.73144672  0.68357679   -1.81277315    2.20254294  129.45562592   2.85260265   2.80693909  0.77806382  -0.05868871
   9   6  11  0  0.76302093  0.65529002    1.44765393   -2.95152746  296.12685087   3.28743308   3.16149982  0.27576945  -0.45666138
   9   6  12  0  0.79616679  0.62800912    3.80807579   -3.45848597  317.75434108   5.14417791   5.25931746  0.20682709   0.55669471
   9   6  13  0  0.83069617  0.60190479    4.05891232   -4.77076200  310.39077442   6.26377995   6.12602146  0.19697818  -0.69935916
   9   6  14  0  0.86644369  0.57707155    1.21244519    1.67554986   54.11011258   2.06820953   2.17660891  0.51214327   0.21165830
   9   6  20  0  1.09959500  0.45471287   -2.42446386   -1.38567025  209.74955463   2.79250909   2.93497491  0.35456073   0.40180936
   9   7   0  0  0.58528966  0.85427786    0.00000000    3.47451829   90.00000000   3.47451829   3.38802473  0.17728036  -0.48789139
   9   7   1  0  0.58720607  0.85148983   -7.66020983    5.48027268  144.41928495   9.41871559   9.57313964  0.29546727   0.52264352
   9   7   2  0  0.59291814  0.84328673   -2.02664548   -2.68216625  232.92529675   3.36174176   3.42742037  0.17728036   0.37047872
   9   7   3  0  0.60231789  0.83012643   -1.40151288    7.01478246  101.29859434   7.15341956   7.01242328  0.14773364  -0.95439525
   9   7   4  0  0.61523631  0.81269586   -2.46418738    7.61708718  107.92680064   8.00576271   8.05640764  0.19697818   0.25710935
   9   7   5  0  0.63145749  0.79181894   -0.72210266   -7.82533624  264.72781792   7.85858254   7.92837182  0.30531618   0.22858036
   9   7   6  0  0.65073449  0.76836253   -1.68785892    1.54865214  137.46285202   2.29067483   2.26524909  0.49244545  -0.05163158
   9   7   7  0  0.67280469  0.74315772   -0.53749673   -9.55705623  266.78102912   9.57215893   9.72087328  0.16743145   0.88821035
   9   7   8  0  0.69740297  0.71694562   -4.98007399    1.62602647  161.91780365   5.23880703   5.45629564  0.16743145   1.29897105
   9   7  10  0  0.75316816  0.66386237    6.60113099    6.88900940   46.22250136   9.54114149   9.44510382  0.36440964  -0.26354315
   9   7  11  0  0.78386792  0.63786256   -0.81046567    5.72379296   98.05927181   5.78088752   5.58433146  0.25607164  -0.76758232
   9   7  14  0  0.88485741  0.56506279    3.25434510    1.42337423   23.62344052   3.55200735   3.45696709  0.27576945  -0.34463665
   9   7  15  0  0.92094253  0.54292204   -3.38840743   -1.80415694  208.03306132   3.83878720   4.13654182  0.26592055   1.11971273
   9   7  16  0  0.95801441  0.52191282    2.25545951   -5.78386898  291.30363924   6.20807845   6.28360400  0.21667600   0.34856448
   9   7  17  0  0.99596287  0.50202674   -2.79475466   -1.19056031  203.07391474   3.03777673   2.51147182  0.80761055  -0.65168157
   9   7  18  0  1.03469148  0.48323584    3.54160210   -2.40256607  325.84766063   4.27963423   4.59944055  0.26592055   1.20263863
   9   8   0  0  0.61625741  0.81134927    0.00000000   -5.86544412  270.00000000   5.86544412   5.83055419  0.25607164  -0.13625067
   9   8   1  0  0.61807781  0.80895964   -6.58312783    4.01543579  148.61853545   7.71111513   7.91852291  0.22652491   0.91560694
   9   8   3  0  0.63245240  0.79057333    0.82157803   -1.37823085  300.79961807   1.60452819   2.17660891  0.37425855   1.52857088
   9   8   4  0  0.64476734  0.77547352    5.77778192   -8.92595239  302.91504067  10.63275082  10.71561310  0.26592055   0.31160538
   9   8   5  0  0.66026341  0.75727353    0.78968666   -6.83499370  276.59049455   6.88046102   6.89423637  0.15758255   0.08741670
   9   8   7  0  0.69991096  0.71437658   -7.48368540   -1.37882173  190.43931252   7.60964497   7.83973164  0.16743145   1.37421414
   9   8   8  0  0.72358835  0.69100062    0.38025929   -5.13474504  274.23537163   5.14880605   5.17067728  0.18712927   0.11687761
   9   8   9  0  0.74951905  0.66709445   -5.43791852   -4.24956923  218.00655289   6.90143438   6.84499182  0.33486291  -0.16855423
   9   8  10  0  0.77747764  0.64310531   -5.99083140   -0.70209022  186.68423837   6.03183152   5.99798564  0.18712927  -0.18086900
   9   8  11  0  0.80725344  0.61938416    0.28773305   -3.62536919  274.53785626   3.63676945   3.74258546  0.24622273   0.42975725
   9   8  13  0  0.87150060  0.57372307    3.69512773   -1.52733997  337.54278942   3.99834170   4.06759946  0.25607164   0.27046243
   9   8  15  0  0.94092739  0.53139063    2.97373369   -1.59766752  331.75264985   3.37574193   3.17134873  0.32501400  -0.62887506
   9   8  19  0  1.09129923  0.45816948    2.18575025    2.50508070   48.89442775   3.32459523   3.40772255  1.08338000   0.07672960
   9   9   0  0  0.64957188  0.76973776    0.00000000   -6.68163289  270.00000000   6.68163289   6.70710709  0.39395636   0.06466251
   9   9   1  0  0.65129917  0.76769636    0.73606362    2.21664978   71.63066980   2.33566391   2.57056527  0.24622273   0.95401984
   9   9   2  0  0.65645377  0.76166826    6.52011002   -2.39859328  339.80263241   6.94730770   7.29804164  0.33486291   1.04739560
   9   9   3  0  0.66495599  0.75192946   -2.04634016   -0.38164574  190.56438479   2.08162473   2.22585346  0.28561836   0.50497007
   9   9   4  0  0.67667965  0.73890208    1.67268619   -1.68129166  314.85299358   2.37162829   2.03872418  0.59093455  -0.56335190
   9   9   6  0  0.70910860  0.70511061    5.75747977   -2.86374561  333.55444599   6.43036641   6.62831582  0.25607164   0.77302356
   9   9   7  0  0.72941469  0.68548113   -4.14845185   -0.15556230  182.14752140   4.15136753   4.31382218  0.22652491   0.71716022
   9   9   8  0  0.75216390  0.66474874    3.88511734  -11.77763481  288.25629972  12.40188770  12.80358183  0.44320091   0.90634770
   9   9   9  0  0.77714171  0.64338330   -7.02323073    1.62414373  166.97906521   7.20857911   6.80559619  0.22652491  -1.77897843
   9   9  11  0  0.83296372  0.60026624   -1.58322597    3.99434548  111.62173105   4.29667316   4.54034709  0.29546727   0.82470702
   9   9  13  0  0.89536793  0.55842965   -3.23993105   -5.21545252  238.15072097   6.13987770   6.14571928  0.20682709   0.02824375
   9   9  14  0  0.92862924  0.53842802   -0.52155573    3.73442000   97.95060323   3.77066481   3.96911037  0.27576945   0.71960675
   9   9  15  0  0.96307568  0.51917000   -4.82004115   -1.50300775  197.31876688   5.04894335   5.08203709  0.33486291   0.09882773
   9  10   0  0  0.68489071  0.73004349    0.00000000    5.18672123   90.00000000   5.18672123   5.57448255  0.16743145   2.31594069
   9  10   1  0  0.68652914  0.72830120    0.35554055   -4.54536433  274.47259603   4.55924840   4.64868509  0.17728036   0.50449297
   9  10   2  0  0.69142115  0.72314825   -8.51478595    8.34574457  135.57442044  11.92279464  11.74974855  0.50229436  -0.34451132
   9  10   3  0  0.69949848  0.71479784    0.68972190    1.91871409   70.22796479   2.03891639   1.82204818  0.53184109  -0.40776881
   9  10   4  0  0.71065252  0.70357873   -0.30242413    4.39498259   93.93638765   4.40537539   4.80626764  0.21667600   1.85019223
   9  10   5  0  0.72474123  0.68990141    7.76151804   -4.15959431  331.81201411   8.80587231   9.24812564  0.39395636   1.12259472
   9  10   6  0  0.74159737  0.67422030    7.63104456   -5.90475380  322.26799301   9.64878016  10.06558510  0.31516509   1.32249716
   9  10   7  0  0.76103708  0.65699821    1.72608296   -4.04047314  293.13208759   4.39372115   4.37291564  0.20682709  -0.10059376
   9  10   8  0  0.78286792  0.63867734    2.67955274   -3.10620590  310.78253073   4.10225767   3.88047018  0.22652491  -0.97908652
   9  10   9  0  0.80689584  0.61965867    6.82209323   -0.95185249  352.05708424   6.88817677   7.03212109  0.19697818   0.73076281
   9  10  10  0  0.83293071  0.60029003   -1.16676294   -4.50079292  255.46684874   4.64956693   4.88505891  0.21667600   1.08683923
   9  10  12  0  0.89030378  0.56160606   -5.00664895   -5.15627129  225.84346911   7.18704858   7.16015691  0.40380527  -0.06659563
   9  10  13  0  0.92131178  0.54270445    0.27901397   -4.50488353  273.54413789   4.51351575   4.12669291  0.26592055  -1.45465571
   9  10  17  0  1.05756954  0.47278215   -5.59477817   -0.97563043  189.89190337   5.67920747   5.87979873  0.23637382   0.84861879
   9  11   0  0  0.72191978  0.69259773    0.00000000   -9.94246562  270.00000000   9.94246562   9.92770037  0.33486291  -0.04409342
   9  11   1  0  0.72347436  0.69110950   -8.73427818    8.24248024  136.65933139  12.00941697  12.39977655  0.28561836   1.36671739
   9  11   2  0  0.72811819  0.68670170    1.39063391    4.04774031   71.03942660   4.27996078   4.13654182  0.20682709  -0.69342444
   9  11   3  0  0.73579278  0.67953915    1.18134639    4.08019957   73.85260366   4.24777681   4.34336891  0.23637382   0.40441070
   9  11   4  0  0.74640464  0.66987794    8.59607739    7.45242285   40.92385630  11.37678130  11.73989964  0.37425855   0.97023394
   9  11   5  0  0.75983073  0.65804130   -7.58418980    6.69336236  138.57026005  10.11538603  10.36105237  0.26592055   0.92383361
   9  11   6  0  0.77592496  0.64439221    3.81583029    9.40532202   67.91712866  10.14990852  10.27241219  0.31516509   0.38869681
   9  11   7  0  0.79452522  0.62930665   -3.15475437    1.23625931  158.60118718   3.38833472   3.25998891  0.26592055  -0.48264722
   9  11   8  0  0.81546003  0.61315083    2.94187760   -4.26626576  304.58887877   5.18224539   5.32825982  0.43335200   0.33694186
   9  11   9  0  0.83855458  0.59626411   -1.29687341   -3.50858001  249.71421862   3.74059010   3.80167891  0.24622273   0.24810385
   9  11  12  0  0.91909396  0.54401402   -2.71109170    1.49130505  151.18588639   3.09418954   3.27968673  0.30531618   0.60755766
   9  11  14  0  0.98060023  0.50989178   -2.23126356    0.40695294  169.66362180   2.26807137   2.30464473  0.68942364   0.05304918
   9  11  18  0  1.11767196  0.44735845   -0.77061155   -1.48481629  242.57093384   1.67287823   2.18645782  0.69927255   0.73444839
   9  12   0  0  0.76040928  0.65754063    0.00000000    8.95964217   90.00000000   8.95964217   9.42540601  0.46289873   1.00618949
   9  12   1  0  0.76188533  0.65626674   -5.72368967   -2.87623176  206.68014908   6.40572654   6.87453855  0.36440964   1.28649729
   9  12   2  0  0.76629642  0.65248902   -5.25070516   -0.84200415  189.11039877   5.31778861   5.52523800  0.18712927   1.10858870
   9  12   3  0  0.77359235  0.64633525   -6.35042269    4.60487851  144.05302687   7.84428291   7.88897619  0.27576945   0.16206752
   9  12   4  0  0.78369254  0.63800531   -5.09986856    3.15089119  148.29066332   5.99472890   6.19496382  0.18712927   1.07003528
   9  12   5  0  0.79649033  0.62775401    3.26896141   -3.48235091  313.18964843   4.77628272   4.58959164  0.26592055  -0.70205587
   9  12   6  0  0.81185815  0.61587113    5.05656742    2.92123395   30.01549310   5.83973303   5.96843891  0.18712927   0.68779129
   9  12   7  0  0.82965320  0.60266145   -1.32908469    3.20340363  112.53344809   3.46817833   3.35847800  0.27576945  -0.39779724
   9  12   8  0  0.84972300  0.58842705   -2.11949202   -4.22325742  243.34966893   4.72526715   4.86536109  0.40380527   0.34693440
   9  12  10  0  0.89605835  0.55799938   -2.34134288    0.17900042  175.62812585   2.34817539   2.20615564  0.66972582  -0.21205655
   9  12  11  0  0.92201258  0.54229195   -3.57552874    1.98047914  151.01800776   4.08738344   3.60470073  0.44320091  -1.08908330
   9  12  13  0  0.97875553  0.51085280   -0.56193144   -3.18959577  260.00836871   3.23871705   3.35847800  0.31516509   0.37999433
   9  12  14  0  1.00927247  0.49540636    3.09778675   -1.24470496  338.10951169   3.33849864   3.06301073  0.35456073  -0.77698371
   9  12  17  0  1.10797127  0.45127524    0.50155690   -1.58848363  287.52328865   1.66578497   2.34404036  0.60078345   1.12895152
   9  13   0  0  0.80014849  0.62488401    0.00000000   -7.17986381  270.00000000   7.17986381   7.45562419  0.43335200   0.63634269
   9  13   2  0  0.80574533  0.62054346   -3.41459225    1.08177386  162.42132507   3.58185356   3.67364309  0.23637382   0.38832361
   9  13   3  0  0.81268718  0.61524288   -5.17886270   -5.36786817  226.02667426   7.45886235   7.40637964  0.29546727  -0.17762614
   9  13   5  0  0.83451314  0.59915174   -1.44715025   -1.52370401  226.47608624   2.10140852   2.87588146  0.33486291   2.31280597
   9  13   6  0  0.84919314  0.58879420   -1.47382479   -3.86453577  249.12456163   4.13603629   4.09714618  0.23637382  -0.16452798
   9  13   7  0  0.86622155  0.57721954   -1.99615215   -1.72487480  220.83029155   2.63814641   2.41298273  0.36440964  -0.61788619
   9  13   8  0  0.88546288  0.56467641   -1.14461871   -4.44598029  255.56270848   4.59095772   4.78656982  0.22652491   0.86353464
   9  13   9  0  0.90677628  0.55140392   -5.14669550   -2.26461746  203.75016079   5.62289666   6.09647473  0.20682709   2.28972940
   9  13  11  0  0.95505107  0.52353221    4.45231953    0.49675037    6.36622679   4.47994533   4.88505891  0.50229436   0.80652624
   9  13  12  0  0.98173476  0.50930253   -0.04655524    4.31599801   90.61800668   4.31624910   4.22518200  0.27576945  -0.33022908
   9  14   0  0  0.84096027  0.59455841    0.00000000   -4.69245860  270.00000000   4.69245860   5.06233928  0.21667600   1.70706802
   9  14   1  0  0.84229517  0.59361613    9.12761692   -1.77721009  348.98196955   9.29902502   9.42540601  0.20682709   0.61104658
   9  14   2  0  0.84628725  0.59081595    2.22921736    0.48573381   12.29229113   2.28152304   2.41298273  0.58108564   0.22623117
   9  14   4  0  0.86207070  0.57999883    2.69881235    3.57320816   52.93657341   4.47787949   4.39261346  0.22652491  -0.37640906
   9  14   5  0  0.87372121  0.57226492   -3.81096178   -4.49151807  229.68607225   5.89042989   5.86010091  0.20682709  -0.14663929
   9  14   6  0  0.88775309  0.56321966    7.56901061    1.06044270    7.97541022   7.64293532   7.85942946  0.19697818   1.09907672
   9  14   7  0  0.90405549  0.55306339   -0.92081175    3.06604567  106.71635346   3.20133259   3.40772255  0.27576945   0.74841487
   9  14   8  0  0.92250804  0.54200070    0.31074717    5.49059239   86.76072698   5.49937893   5.54493582  0.22652491   0.20111206
   9  14  10  0  0.96535613  0.51794357   -2.04548655    3.72653081  118.76230988   4.25100542   3.94941255  0.47274764  -0.63795743
   9  14  12  0  1.01527322  0.49247827   -1.20101413    3.32322607  109.86985913   3.53359116   3.70318982  0.30531618   0.55548535
   9  15   1  0  0.88396773  0.56563151    2.13413900   -5.63203719  290.75312239   6.02282261   6.09647473  0.20682709   0.35610479
   9  15   2  0  0.88777243  0.56320739   -2.95450076    4.15767252  125.39813835   5.10052110   5.49569128  0.25607164   1.54320165
   9  15   3  0  0.89407763  0.55923555    2.10042773   -2.92787972  305.65522828   3.60337013   3.62439855  0.25607164   0.08211928
   9  15   4  0  0.90283093  0.55381355   -5.55255238    4.79343050  139.19647686   7.33538096   7.42607746  0.49244545   0.18417572
   9  15   5  0  0.91396200  0.54706870   -2.65268566    1.05105024  158.38548029   2.85332225   2.60011200  0.37425855  -0.67656503
   9  15   7  0  0.94300272  0.53022117   -2.65333153    5.49229661  115.78521389   6.09963034   6.01768346  0.22652491  -0.36175661
   9  15   8  0  0.96070748  0.52044978   -3.26849148   -2.13637782  213.16975817   3.90475950   4.23503091  0.67957473   0.48599720
   9  15  10  0  1.00192328  0.49904021   -3.45385069   -4.63752448  233.32267002   5.78236266   5.73206509  0.28561836  -0.17610060
   9  15  15  0  1.13345627  0.44112862    1.82993818    1.77121902   44.06583859   2.54674117   2.78724127  0.36440964   0.65997187
   9  16   2  0  0.93007468  0.53759124   -2.70410998   -0.86442877  197.72763271   2.83891668   2.07811982  0.68942364  -1.10352593
   9  16   3  0  0.93609499  0.53413383   -3.03644718   -2.76729042  222.34472759   4.10827308   4.02820382  0.27576945  -0.29034856
   9  16   4  0  0.94445895  0.52940363   -2.65921314    2.58148039  135.84977910   3.70613755   3.43726927  0.32501400  -0.82725136
   9  16   5  0  0.95510500  0.52350265   -5.21323701   -2.17986819  202.69180476   5.65063408   5.91919437  0.32501400   0.82630376
   9  16   6  0  0.96795783  0.51655143    1.89477615    2.15633049   48.69409898   2.87052920   3.64409637  0.29546727   2.61811456
   9  16   7  0  0.98293089  0.50868276    3.42781927   -2.52284365  323.64727141   4.25613499   4.56004491  0.33486291   0.90756521
   9  16   8  0  0.99992894  0.50003553    1.10259168    1.93656436   60.34478130   2.22845012   2.40313382  0.78791273   0.22170437
   9  16  12  0  1.08610152  0.46036212   -3.29986743    3.74100742  131.41486825   4.98841273   5.07218818  0.24622273   0.34024258
   9  16  13  0  1.11166141  0.44977724   -3.41556810    0.13474850  177.74078029   3.41822507   3.59485182  0.30531618   0.57850439
   9  17   0  0  0.96845817  0.51628456    0.00000000   -3.04259509  270.00000000   3.04259509   3.32893127  0.69927255   0.40947723
   9  17   1  0  0.96961756  0.51566723    3.34203924   -4.06397469  309.43241941   5.26166481   5.47599346  0.82730836   0.25906743
   9  17   2  0  0.97308744  0.51382844   -1.61208495   -2.55502949  237.75029839   3.02109145   2.99406837  0.33486291  -0.08069895
   9  17   9  0  1.05826124  0.47247313    0.73867323   -3.80038109  280.99933141   3.87150288   4.43200909  0.55153891   1.01625869
   9  17  11  0  1.09990734  0.45458375   -0.50717224   -3.96873710  262.71753810   4.00101211   3.61454964  0.31516509  -1.22622232
   9  18   1  0  1.01340006  0.49338856    2.05453286    1.24929763   31.30248530   2.40454774   2.76754346  0.76821491   0.47251844
   9  18   4  0  1.02989535  0.48548622   -0.19291220    4.04666947   92.72932921   4.05126510   4.13654182  0.47274764   0.18038529
   9  18   5  0  1.03966690  0.48092326   -2.65770099    2.30296587  139.09023378   3.51667831   3.73273655  0.29546727   0.73124252
   9  18   7  0  1.06528628  0.46935740    2.83924246    0.97083259   18.87728531   3.00063554   2.66905437  0.53184109  -0.62345911
   9  18   8  0  1.08099010  0.46253892   -0.12033260    2.94114126   92.34286843   2.94360185   3.09255746  0.69927255   0.21301510
   9  19   0  0  1.05665292  0.47319227    0.00000000    2.52985119   90.00000000   2.52985119   2.77739237  0.36440964   0.67929372
   9  19   1  0  1.05771564  0.47271684   -0.01309581   -3.93975843  269.80954876   3.93978020   4.26457764  0.27576945   1.17778614
   9  19   3  0  1.06617927  0.46896428    0.66091439   -3.15199629  281.84228401   3.22054163   3.39787364  0.46289873   0.38309028
[truncated: 211,072 more chars]
