# Supplementary material for: lamaGOET: an interface for quantum crystallography
Source: J Appl Crystallogr. 2021 Apr 16;54(Pt 3):987–95. doi: 10.1107/S1600576721002545 (PMC8202027; doi:10.1107/S1600576721002545)
Supplement: Supplementary file 4 [file j-54-00987-sup4.zip › nh3_HAR.cif]

#\#CIF_1.1
 
#  CIF produced by WinGX routine CIF_UPDATE
#  Created on 2020-03-02 at 15:19:47
#  Using CIFtbx version 3.0.4  1 Sep 2006
 
#  Dictionary name : cif_core.dic
#  Dictionary vers : 2.4.3
#  Request file    : c:\wingx\files\archive.reqdat
 
#------------------ SECTION 1. GLOBAL INFORMATION ---------------------------#
 
data_global
 
#------------------ AUDIT DETAILS -------------------------------------------#
 
_audit_creation_date            2020-03-02
_audit_creation_method          'WinGX routine CIF_UPDATE'
_audit_conform_dict_name        cif_core.dic
_audit_conform_dict_version     2.4
_audit_conform_dict_location    ftp://ftp.iucr.org/pub/cif_core.dic
 
#==============================================================================
#
# SUBMISSION DETAILS
# Name and address of author for correspondence

_publ_contact_author
;
  Lorraine A. Malaspina
  University of Bremen
  Institute for Inorganic Chemistry and Crystallography
  Leobener Str. NW2
  28359 Bremen
  Germany
;
_publ_contact_author_email 'lorraine.malaspina@gmail.com'
_publ_contact_author_fax '0049-421-218-65667'
_publ_contact_author_phone '0049-421-218-65667'

#==============================================================================
#
# TITLE AND AUTHOR LIST

_publ_requested_journal 'Journal of Applied Crystallography'
_publ_section_title
;
lamaGOET: GUI interface for HAR using Tonto and other softwares
;

loop_
_publ_author_name
_publ_author_address

'Malaspina, Lorraine Andrade'
;
University of Bremen
Institute for Inorganic Chemistry and Crystallography
Leobener Str. NW2
28359 Bremen
Germany
;

'Genoni, Alessandro'
;
Université de Lorraine
CNRS, Laboratoire LPCT
1 Boulevard Arago
57078 Metz
France
;

'Grabowsky, Simon'
;
Dr. Simon Grabowsky
University of Bremen
Institute for Inorganic Chemistry and Crystallography
Leobener Str. NW2
28359 Bremen
Germany
;
 
#------------------  SECTION 2. COMPOUND(S) DETAILS -------------------------#
 
data_nh3_HAR
 
_audit_creation_date                    2020-03-02T15:19:47-00:00
_audit_creation_method                  'WinGX routine CIF_UPDATE'
 
#----------------------------------------------------------------------------#
#                   CHEMICAL INFORMATION                                     #
#----------------------------------------------------------------------------#
 
_chemical_name_systematic               Ammonia
_chemical_name_common                   nh3
_chemical_formula_structural            'N H3'
_chemical_formula_moiety                'H3 N'
_chemical_formula_sum                   'H3 N'
_chemical_formula_weight                17.0306
_chemical_compound_source               'see text'
_chemical_absolute_configuration        unk
 
#----------------------------------------------------------------------------#
#                   UNIT CELL INFORMATION                                    #
#----------------------------------------------------------------------------#
 
_symmetry_cell_setting                  Cubic
_symmetry_space_group_name_H-M          'p 21 3'
_symmetry_space_group_name_Hall         'p 2ac 2ab 3'
_symmetry_Int_Tables_number             198
loop_
    _symmetry_equiv_pos_as_xyz
'+x, +y, +z'
'-x+1/2, -y, +z+1/2'
'+x+1/2, -y+1/2, -z'
'+z, +x, +y'
'-x, +y+1/2, -z+1/2'
'+z+1/2, -x+1/2, -y'
'-z, +x+1/2, -y+1/2'
'-z+1/2, -x, +y+1/2'
'+y, +z, +x'
'+y+1/2, -z+1/2, -x'
'-y, +z+1/2, -x+1/2'
'-y+1/2, -z, +x+1/2'
 
_cell_length_a                          5.1305(8)
_cell_length_b                          5.1305(8)
_cell_length_c                          5.1305(8)
_cell_angle_alpha                       90
_cell_angle_beta                        90
_cell_angle_gamma                       90
_cell_volume                            135.05(4)
_cell_formula_units_Z                   4
_cell_measurement_temperature           160

_cell_measurement_reflns_used 		25
_cell_measurement_theta_min		0.18
_cell_measurement_theta_max		0.30
 
#----------------------------------------------------------------------------#
#                   CRYSTAL INFORMATION                                      #
#----------------------------------------------------------------------------#

_exptl_crystal_description              cylinder
_exptl_crystal_colour                   colorless
_exptl_crystal_size_rad			0.3
_exptl_crystal_density_diffrn           0.838
_exptl_crystal_F_000                    40
 
#----------------------------------------------------------------------------#
#                   ABSORPTION CORRECTION                                    #
#----------------------------------------------------------------------------#
 
_exptl_absorpt_correction_type          none
_exptl_absorpt_coefficient_mu           0.064
 
#----------------------------------------------------------------------------#
#                   DATA COLLECTION                                          #
#----------------------------------------------------------------------------#

_diffrn_ambient_temperature 		160.0(5)
_diffrn_reflns_av_R_equivalents   	0.021
_diffrn_measurement_device_type     'Nicolet R3m/V four-circle diffractometer'
_diffrn_reflns_limit_h_min              -7
_diffrn_reflns_limit_h_max              7
_diffrn_reflns_limit_k_min              -7
_diffrn_reflns_limit_k_max              7
_diffrn_reflns_limit_l_min              -7
_diffrn_reflns_limit_l_max              7
_diffrn_reflns_theta_min          6.890
_diffrn_reflns_theta_max          29.647
_diffrn_reflns_theta_full         25.242
_diffrn_measured_fraction_theta_max   0.576
_diffrn_measured_fraction_theta_full  0.509
_diffrn_reflns_Laue_measured_fraction_max    0.576
_diffrn_reflns_Laue_measured_fraction_full   0.509
_diffrn_reflns_point_group_measured_fraction_max   0.731
_diffrn_reflns_point_group_measured_fraction_full  0.675


_diffrn_radiation_wavelength            0.71073
_diffrn_reflns_number                   3683
_reflns_number_total                    134
_reflns_number_gt                       98
_reflns_threshold_expression            'F>0 & F/u(F)>4.0 & |F_calc|>10^-3'
 
#----------------------------------------------------------------------------#
#                   COMPUTER PROGRAMS USED                                   #
#----------------------------------------------------------------------------#
 
 
#----------------------------------------------------------------------------#
#                   STRUCTURE SOLUTION                                       #
#----------------------------------------------------------------------------#
 
_atom_sites_solution_hydrogens          HAR
 
#----------------------------------------------------------------------------#
#                   REFINEMENT INFORMATION                                   #
#----------------------------------------------------------------------------#
 
_refine_special_details
;
  .  Hirshfeld atom refinement:
     .  Uses aspherical atomic scattering factors
        obtained from Hirshfeld partitioning of a
        gaussian quantum chemical wavefunction.
     .  Hirshfeld weight functions obtained from
        spherically averaged unrestricted atomic
        densities.
  .  Wavefunction type : rhf using 8A SC cluster charges, 
  .  Gaussian basis set: def2-TZVP
  .  Refinement based on |F| with weight=1/sigma(|F|)
  .  Negative |F|^^2 were pruned from the data
  .  |F| < 4.0 sigma(|F|) were pruned from the data
  .  Eigenvalues < 0.1E-04 removed from normal equations
  .  Reflection used in the refinement appear below
  .  Refined using the Tonto program
  . If constraints were applied they are defined by zero
  eigenvalues of the least-squares hessian, see the
  value of _refine_ls_SVD_threshold
;
_refine_ls_structure_factor_coef        F
_refine_ls_coordinate_system            cartesian
_refine_ls_matrix_type                  full
_refine_ls_weighting_scheme             sigma
_refine_ls_weighting_details            w=1/\s(F)
_refine_ls_hydrogen_treatment           refall
_refine_ls_extinction_method            none
_refine_ls_number_reflns                98
_refine_ls_number_parameters            13
_refine_ls_number_restraints            0
_refine_ls_number_constraints           6
_refine_ls_R_factor_all                 0.0073
_refine_ls_R_factor_gt                  0.0073
_refine_ls_wR_factor_gt                 0.0064
_refine_ls_wR_factor_all                0.0064
_refine_ls_goodness_of_fit_gt           1.4016
_refine_ls_goodness_of_fit_all          1.4016
_refine_ls_shift/su_max                 0.0048
_refine_diff_density_max                0.0141
_refine_diff_density_min                -0.0122
_refine_diff_density_rms                0.0064
 
#----------------------------------------------------------------------------#
#                   CONSTRAINTS AND RESTRAINTS                               #
#----------------------------------------------------------------------------#
 
 
#----------------------------------------------------------------------------#
#                   ATOMIC TYPES, COORDINATES AND THERMAL PARAMETERS         #
#----------------------------------------------------------------------------#
 
loop_
    _atom_type_symbol
N3-
H1+
 
loop_
    _atom_site_label
    _atom_site_fract_x
    _atom_site_fract_y
    _atom_site_fract_z
    _atom_site_U_iso_or_equiv
    _atom_site_adp_type
    _atom_site_occupancy
    _atom_site_disorder_group
H1 0.1123(9) 0.3673(9) 0.2731(12) 0.064(3) Uani 1 0
N1 0.21061(3) 0.21061(3) 0.21061(3) 0.03657(13) Uani 1 0
 
loop_
    _atom_site_aniso_label
    _atom_site_aniso_U_11
    _atom_site_aniso_U_22
    _atom_site_aniso_U_33
    _atom_site_aniso_U_23
    _atom_site_aniso_U_13
    _atom_site_aniso_U_12
H1 0.069(3) 0.059(3) 0.063(3) -0.012(3) -0.0067(18) 0.0083(19)
N1 0.03657(13) 0.03657(13) 0.03657(13) -0.00153(6) -0.00153(6) -0.00153(6)
 
 
#----------------------------------------------------------------------------#
#                   MOLECULAR GEOMETRY                                       #
#----------------------------------------------------------------------------#
 
loop_
    _geom_bond_atom_site_label_1
    _geom_bond_atom_site_label_2
    _geom_bond_distance
    _geom_bond_site_symmetry_1
    _geom_bond_site_symmetry_2
    _geom_bond_publ_flag
N1 H1 1.002(5) . . yes
 
loop_
    _geom_angle_atom_site_label_1
    _geom_angle_atom_site_label_2
    _geom_angle_atom_site_label_3
    _geom_angle
    _geom_angle_site_symmetry_1
    _geom_angle_site_symmetry_2
    _geom_angle_site_symmetry_3
    _geom_angle_publ_flag
H1 N1 H1 108.0(3) . . . yes
 
#----------------------------------------------------------------------------#
#                   TONTO INSTRUCTION FILE                                   #
#----------------------------------------------------------------------------#
_iucr_refine_instructions_details
;
!!!!!!!!!!!!!!!!!!!!!!!!!!!!!!!!!!!!!!!!!!!!!!!!!!!!!!!!!!!!!!!!!!!!!!!!!!!!!!!
!!!                                                                         !!!
!!!                        This stdin was written with lamaGOET             !!!
!!!                                                                         !!!
!!!                    script written by Lorraine Andrade Malaspina         !!!
!!!                        contact: lorraine.malaspina@gmail.com            !!!
!!!                                                                         !!!
!!!!!!!!!!!!!!!!!!!!!!!!!!!!!!!!!!!!!!!!!!!!!!!!!!!!!!!!!!!!!!!!!!!!!!!!!!!!!!!
{

   keyword_echo_on

   name= nh3


   ! Process the CIF
   CIF= {
       file_name= /home/lorraine/second_drive/transfer/articles/lamaGOET/results/nh3/nh3_third.cif
    }

   process_CIF

   name= nh3

   basis_directory= /usr/local/bin/basis_sets
   basis_name= def2-TZVP

   cluster= {
      defragment= true
      make_info
   }

   create_cluster

   name= nh3

   charge= 0
   multiplicity= 1


   crystal= {    
      xray_data= {   
         thermal_smearing_model= hirshfeld
         partition_model= mulliken
         optimise_extinction= false
         correct_dispersion= no
         optimise_scale_factor= true
         wavelength= 0.71073 Angstrom
         REDIRECT /home/lorraine/second_drive/transfer/articles/lamaGOET/results/nh3/nh30r_tonto.hkl
         f_sigma_cutoff= 4
         tol_for_shift_on_esd= 0.010000
         refine_H_U_iso= no

      }  
   }  

   ! Geometry    
   put

   ! Normal SCF
   scfdata= {
      initial_density= promolecule 
      kind= rhf
      use_SC_cluster_charges= FALSE
      convergence= 0.001
      diis= { convergence_tolerance= 0.0002 }
   }

   scf

   ! SC cluster charge SCF
   scfdata= {
      initial_MOs= restricted
      kind= rhf
      use_SC_cluster_charges= TRUE
      cluster_radius= 8 angstrom
      defragment= true
      convergence= 0.001
      diis= { convergence_tolerance= 0.0002 }
   }

   ! Make Hirshfeld structure factors
   refine_hirshfeld_atoms
;

#----------------------------------------------------------------------------#
#                   TONTO REFLECTION FILE                                    #
#----------------------------------------------------------------------------#
_iucr_refine_reflections_details
;
reflection_data= {


        keys= { h= k= l= i_exp= i_sigma= }


                                 data= {
  -4   -4   -4     38.48      1.16
  -3   -5   -4     17.95      0.54
  -3   -5   -3     32.19      0.78
  -3   -4   -5     35.05      0.78
  -3   -4   -4     39.30      0.67
  -3   -4   -3     75.25      0.80
  -3   -3   -3    137.84      1.78
  -2   -6   -3     45.01      0.81
  -2   -6   -2      8.31      0.42
  -2   -5   -4     69.50      0.81
  -2   -5   -3     35.07      0.70
  -2   -5   -2     60.32      0.79
  -2   -4   -5     18.13      0.52
  -2   -4   -4     45.14      0.63
  -2   -4   -3    143.70      1.03
  -2   -4   -2    134.89      0.95
  -2   -3   -6     37.86      0.66
  -2   -3   -5     87.86      0.93
  -2   -3   -4    124.61      0.76
  -2   -3   -3    226.35      1.43
  -2   -3   -2    199.33      1.17
  -2   -2   -2   1274.76      9.46
  -1   -7   -1      2.43      0.38
  -1   -6   -3     57.49      0.76
  -1   -6   -2     10.38      0.42
  -1   -6   -1     13.45      0.43
  -1   -5   -5      4.69      0.40
  -1   -5   -4     47.81      0.68
  -1   -5   -3     17.07      0.45
  -1   -5   -2    263.95      2.27
  -1   -5   -1     39.17      0.43
  -1   -4   -5     99.92      1.09
  -1   -4   -4     77.52      1.17
  -1   -4   -3    183.06      1.21
  -1   -4   -2    134.00      0.77
  -1   -4   -1     55.09      0.53
  -1   -3   -6      5.09      0.39
  -1   -3   -5     19.56      0.46
  -1   -3   -4     69.80      0.58
  -1   -3   -3    279.93      2.16
  -1   -3   -2    615.91      3.03
  -1   -3   -1   1394.76      9.95
  -1   -2   -6    127.48      1.39
  -1   -2   -5     82.18      0.79
  -1   -2   -4    466.99      4.70
  -1   -2   -3    213.03      1.87
  -1   -2   -2    981.07      5.66
  -1   -2   -1    304.10      2.30
  -1   -1   -1  17032.22    239.57
   1    1    1  17329.57    149.86
   1    2    1    302.47      2.18
   1    2    2    981.80      5.70
   1    2    3    217.03      1.49
   1    2    4    479.93      4.57
   1    2    5     83.80      0.70
   1    2    6    126.86      1.63
   1    3    1   1407.62     12.61
   1    3    2    618.96      4.70
   1    3    3    281.74      1.30
   1    3    4     70.11      0.42
   1    3    5     19.06      0.47
   1    3    6      5.56      0.40
   1    4    1     54.87      0.52
   1    4    2    134.68      0.79
   1    4    3    180.58      1.18
   1    4    4     76.83      0.90
   1    4    5     98.97      1.72
   1    5    1     39.89      0.37
   1    5    2    264.30      1.63
   1    5    3     17.04      0.44
   1    5    4     46.69      0.87
   1    5    5      5.02      0.40
   1    6    1     13.63      0.42
   1    6    2      9.62      0.41
   1    6    3     56.96      1.01
   1    7    1      2.58      0.40
   2    2    2   1268.86      9.46
   2    3    2    201.08      1.17
   2    3    3    228.31      1.18
   2    3    4    126.52      0.78
   2    3    5     87.56      1.53
   2    3    6     38.34      0.92
   2    4    2    137.46      1.21
   2    4    3    143.57      1.09
   2    4    4     44.86      0.90
   2    4    5     17.48      0.51
   2    5    2     59.34      1.00
   2    5    3     34.96      0.58
   2    5    4     68.86      0.82
   2    6    2      8.53      0.41
   2    6    3     44.64      0.81
   3    3    3    139.83      2.17
   3    4    3     74.93      0.76
   3    4    4     38.39      0.63
   3    4    5     35.74      0.67
   3    5    3     33.43      0.91
   3    5    4     19.35      0.54
   4    4    4     40.61      1.15
}
   }
      REVERT
;

#----------------------------------------------------------------------------#
#                   VALIDATION REPLY FORM                                    #
#----------------------------------------------------------------------------#
# start Validation Reply Form
_vrf_PLAT089_nh3_HAR
;
PROBLEM: Poor Data / Parameter Ratio (Zmax < 18) ........       3.77 Note  
RESPONSE: Data set has been merged and pruned of systematic absences 
for HAR.
;
_vrf_PLAT049_nh3_HAR
;
PROBLEM: Calculated Density Less Than 1.0 gcm-3 .........     0.8378 Check 
RESPONSE: This is a re-refinement of previously reported structure 
ICSD code 84461. 
;
# end Validation Reply Form
 
# END of CIF
