# Supplementary material for: lamaGOET: an interface for quantum crystallography
Source: J Appl Crystallogr. 2021 Apr 16;54(Pt 3):987–95. doi: 10.1107/S1600576721002545 (PMC8202027; doi:10.1107/S1600576721002545)
Supplement: Supplementary file 4 [file j-54-00987-sup4.zip › nh3_HAR.fco]

#\#CIF_2.0

# ========================
# Tonto generated CIF file
# ========================

# NOTE: This is an incomplete CIF file
# Manually edit it to pass checkCIF

data_nh3_HAR

_audit_creation_date                2019-8-13
_audit_creation_method              'Tonto 19.05.21 github v. dbec73a'

# ============
# QCr software
# ============

_QCr_software                       'Tonto'
_QCr_software_version               '19.05.21 v. dbec73a'
_QCr_software_platform              'Linux-3.19.0-80-generic'
_QCr_software_build_date            '2019-05-21 16:48'
_QCr_software_website               'https://github.com/dylan-jayatilaka/tonto'

# ========
# Symmetry
# ========

_symmetry_cell_setting              Cubic
_symmetry_space_group_name_H-M      'p 21 3'
_symmetry_space_group_name_Hall     'p 2ac 2ab 3'
_symmetry_Int_Tables_number         '198'

loop_
    _symmetry_equiv_pos_as_xyz
'+x, +y, +z'
'-x+1/2, -y, +z+1/2'
'+x+1/2, -y+1/2, -z'
'+z, +x, +y'
'-x, +y+1/2, -z+1/2'
'+z+1/2, -x+1/2, -y'
'-z, +x+1/2, -y+1/2'
'-z+1/2, -x, +y+1/2'
'+y, +z, +x'
'+y+1/2, -z+1/2, -x'
'-y, +z+1/2, -x+1/2'
'-y+1/2, -z, +x+1/2'

# =========
# Unit cell
# =========

_cell_measurement_temperature  ?
_cell_measurement_reflns_used  ?
_cell_measurement_theta_min    ?
_cell_measurement_theta_max    ?

_cell_length_a                     5.1305(8)
_cell_length_b                     5.1305(8)
_cell_length_c                     5.1305(8)
_cell_angle_alpha               90.000000(0)
_cell_angle_beta                90.000000(0)
_cell_angle_gamma               90.000000(0)
_cell_volume                       135.05(4)

_cell_formula_units_Z               4.000000

_exptl_crystal_F_squared_000         1600.0000


# ======================
# XD fco reflection data
# ======================

# . checkCIF also accepts this as fcf format

_shelx_refln_list_code              4

_reflns_d_resolution_high           0.7184
_reflns_d_resolution_low            2.9621
_reflns_limit_h_max                 4
_reflns_limit_h_min                 -4
_reflns_limit_k_max                 7
_reflns_limit_k_min                 -7
_reflns_limit_l_max                 6
_reflns_limit_l_min                 -6

# NOTE: F_squared_meas is scaled to F_squared_calc
#       and so it is on an absolute scale
_reflns_tonto_F_scale_factor        6.3096

loop_
    _refln_index_h
    _refln_index_k
    _refln_index_l
    _refln_F_squared_calc
    _refln_F_squared_meas
    _refln_F_squared_sigma
    _refln_observed_status
  -4  -4  -4        0.98        0.97      0.03 o
  -3  -5  -4        0.47        0.45      0.01 o
  -3  -5  -3        0.82        0.81      0.02 o
  -3  -4  -5        0.88        0.88      0.02 o
  -3  -4  -4        0.99        0.99      0.02 o
  -3  -4  -3        1.89        1.89      0.02 o
  -3  -3  -3        3.51        3.46      0.04 o
  -2  -6  -3        1.11        1.13      0.02 o
  -2  -6  -2        0.20        0.21      0.01 o
  -2  -5  -4        1.77        1.75      0.02 o
  -2  -5  -3        0.87        0.88      0.02 o
  -2  -5  -2        1.50        1.52      0.02 o
  -2  -4  -5        0.46        0.46      0.01 o
  -2  -4  -4        1.11        1.13      0.02 o
  -2  -4  -3        3.62        3.61      0.03 o
  -2  -4  -2        3.45        3.39      0.02 o
  -2  -3  -6        0.94        0.95      0.02 o
  -2  -3  -5        2.21        2.21      0.02 o
  -2  -3  -4        3.12        3.13      0.02 o
  -2  -3  -3        5.72        5.69      0.04 o
  -2  -3  -2        5.03        5.01      0.03 o
  -2  -2  -2       31.87       32.02      0.24 o
  -1  -7  -1        0.07        0.06      0.01 o
  -1  -6  -3        1.47        1.44      0.02 o
  -1  -6  -2        0.24        0.26      0.01 o
  -1  -6  -1        0.34        0.34      0.01 o
  -1  -5  -5        0.11        0.12      0.01 o
  -1  -5  -4        1.13        1.20      0.02 o
  -1  -5  -3        0.43        0.43      0.01 o
  -1  -5  -2        6.58        6.63      0.06 o
  -1  -5  -1        0.99        0.98      0.01 o
  -1  -4  -5        2.55        2.51      0.03 o
  -1  -4  -4        2.02        1.95      0.03 o
  -1  -4  -3        4.62        4.60      0.03 o
  -1  -4  -2        3.38        3.37      0.02 o
  -1  -4  -1        1.38        1.38      0.01 o
  -1  -3  -6        0.13        0.13      0.01 o
  -1  -3  -5        0.48        0.49      0.01 o
  -1  -3  -4        1.76        1.75      0.01 o
  -1  -3  -3        7.07        7.03      0.05 o
  -1  -3  -2       15.32       15.47      0.08 o
  -1  -3  -1       34.90       35.03      0.25 o
  -1  -2  -6        3.22        3.20      0.04 o
  -1  -2  -5        2.06        2.06      0.02 o
  -1  -2  -4       12.04       11.73      0.12 o
  -1  -2  -3        5.46        5.35      0.05 o
  -1  -2  -2       24.64       24.64      0.14 o
  -1  -2  -1        7.56        7.64      0.06 o
  -1  -1  -1      443.83      427.82      6.04 o
   1   1   1      443.83      435.29      3.77 o
   1   2   1        7.56        7.60      0.05 o
   1   2   2       24.64       24.66      0.14 o
   1   2   3        5.46        5.45      0.04 o
   1   2   4       12.04       12.06      0.12 o
   1   2   5        2.06        2.10      0.02 o
   1   2   6        3.22        3.19      0.04 o
   1   3   1       34.90       35.36      0.32 o
   1   3   2       15.32       15.55      0.12 o
   1   3   3        7.07        7.08      0.03 o
   1   3   4        1.76        1.76      0.01 o
   1   3   5        0.48        0.48      0.01 o
   1   3   6        0.13        0.14      0.01 o
   1   4   1        1.38        1.38      0.01 o
   1   4   2        3.38        3.38      0.02 o
   1   4   3        4.62        4.54      0.03 o
   1   4   4        2.02        1.93      0.02 o
   1   4   5        2.55        2.49      0.04 o
   1   5   1        0.99        1.00      0.01 o
   1   5   2        6.58        6.64      0.04 o
   1   5   3        0.43        0.43      0.01 o
   1   5   4        1.13        1.17      0.02 o
   1   5   5        0.11        0.13      0.01 o
   1   6   1        0.34        0.34      0.01 o
   1   6   2        0.24        0.24      0.01 o
   1   6   3        1.47        1.43      0.03 o
   1   7   1        0.07        0.06      0.01 o
   2   2   2       31.87       31.87      0.24 o
   2   3   2        5.03        5.05      0.03 o
   2   3   3        5.72        5.73      0.03 o
   2   3   4        3.12        3.18      0.02 o
   2   3   5        2.21        2.20      0.04 o
   2   3   6        0.94        0.96      0.02 o
   2   4   2        3.45        3.45      0.03 o
   2   4   3        3.62        3.61      0.03 o
   2   4   4        1.11        1.13      0.02 o
   2   4   5        0.46        0.44      0.01 o
   2   5   2        1.50        1.49      0.03 o
   2   5   3        0.87        0.88      0.01 o
   2   5   4        1.77        1.73      0.02 o
   2   6   2        0.20        0.21      0.01 o
   2   6   3        1.11        1.12      0.02 o
   3   3   3        3.51        3.51      0.05 o
   3   4   3        1.89        1.88      0.02 o
   3   4   4        0.99        0.96      0.02 o
   3   4   5        0.88        0.90      0.02 o
   3   5   3        0.82        0.84      0.02 o
   3   5   4        0.47        0.49      0.01 o
   4   4   4        0.98        1.02      0.03 o
